# Supplementary material for: Proteomic analysis identifies a signature of disease severity in the plasma of COVID-19 pneumonia patients associated to neutrophil, platelet and complement activation
Source: Clin Proteomics. 2022 Nov 8;19:38. doi: 10.1186/s12014-022-09377-7 (PMC9641302; doi:10.1186/s12014-022-09377-7)
Supplement: Supplementary file 2 — Additional file 2: Tables S2: MaxQuant software analysis of peptides detected by mass spectrometry from plasma of COVID-19 patients. [file 12014_2022_9377_MOESM2_ESM.xlsx]

## Sheet: peptides
Table S2: MaxQuant software analysis of peptides detected by mass spectrometry from plasma of COVID-19 patients
Sequence	N-term cleavage window	C-term cleavage window	Amino acid before	First amino acid	Second amino acid	Second last amino acid	Last amino acid	Amino acid after	A Count	R Count	N Count	D Count	C Count	Q Count	E Count	G Count	H Count	I Count	L Count	K Count	M Count	F Count	P Count	S Count	T Count	W Count	Y Count	V Count	U Count	O Count	Length	Missed cleavages	Mass	Proteins	Leading razor protein	Start position	End position	Gene names	Protein names	Unique (Groups)	Unique (Proteins)	Charges	PEP	Score	Fraction Average	Fraction Std. Dev.	Fraction 1	Fraction 2	Fraction 3
AAAAAAATPATKQSS	GRGQANAKAAAAAAAT	TPATKQSS________	K	A	A	S	S	-	8	0	0	0	0	1	0	0	0	0	0	1	0	0	1	2	2	0	0	0	0	0	15	1	13156732	B4DZM1	B4DZM1	858	872			yes	yes	2;3	0.00041936	98044	2.08	0.266		48	4
AAAATGTIFTFR	EVDESGTRAAAATGTI	TGTIFTFRSARLNSQR	R	A	A	F	R	S	4	1	0	0	0	0	0	1	0	1	0	0	0	2	0	0	3	0	0	0	0	0	12	0	12256455	A0A024R6N9;P05154;B4DPC7;B3KTV6;G3V5I3	A0A024R6N9	362	373	SERPINA5;SERPINA3	Plasma serine protease inhibitor	yes	no	2	6.6876e-23	163.16	6.83	0.453
AAAFEEQENETVVVK	NLVKAAQKAAAFEEQE	ENETVVVKEKMVGGIA	K	A	A	V	K	E	3	0	1	0	0	1	4	0	0	0	0	1	0	1	0	0	1	0	0	3	0	0	15	0	16628101	Q9Y490	Q9Y490	2477	2491	TLN1	Talin-1	yes	yes	2	0.011444	49.5	2	0		1
AAAITSDILEALGR	EDDLSSFRAAAITSDI	DILEALGRDGHFTLFA	R	A	A	G	R	D	4	1	0	1	0	0	1	1	0	2	2	0	0	0	0	1	1	0	0	0	0	0	14	0	13997671	A0A024RDT5;C0IMJ3;B1ALD9;A0A024RDS2;Q15063;B7Z6G1	A0A024RDT5	252	265	POSTN	Periostin	yes	no	2	2.2916e-05	101.93	6	0
AAATGPSFWLGNETLK	________________	WLGNETLKVPLALFAL	M	A	A	L	K	V	3	0	1	0	0	0	1	2	0	0	2	1	0	1	1	1	2	1	0	0	0	0	16	0	16618413	J3K000;A0A140VJR2;P12955	J3K000	2	17	PEPD	Xaa-Pro dipeptidase	yes	no	2	6.0256e-16	140.24	6.9	0.297
AAATLMSER	IDYTQLGRAAATLMSE	AATLMSERVFRIDAYM	R	A	A	E	R	V	3	1	0	0	0	0	1	0	0	0	1	0	1	0	0	1	1	0	0	0	0	0	9	0	94846987	G4V2I9;G4V2I8;E2RVJ0;P02730	G4V2I9	284	292	SLC4A1	Anion exchange protein;Band 3 anion transport protein	yes	no	2	0.012418	59245	3	0			1
AACLLPK	ECCQAADKAACLLPKL	KAACLLPKLDELRDEG	K	A	A	P	K	L	2	0	0	0	1	0	0	0	0	0	2	1	0	0	1	0	0	0	0	0	0	0	7	0	7714313	Q56G89	Q56G89	199	205			no	no	2	0.012375	99511	5.25	1.59			36
AACLLPKLDELRDEGK	ECCQAADKAACLLPKL	DELRDEGKASSAKQGL	K	A	A	G	K	A	2	1	0	2	1	0	2	1	0	0	4	2	0	0	1	0	0	0	0	0	0	0	16	2	1826956	Q56G89	Q56G89	199	214			no	no	3;4	0.0004055	57973	5.09	0.9
AACLPLPGYR	NELNDLFKAACLPLPG	CLPLPGYRVREITENL	K	A	A	Y	R	V	2	1	0	0	1	0	0	1	0	0	2	0	0	0	2	0	0	0	1	0	0	0	10	0	1116575	V9HWJ7;Q53FI1;A0A024RDT4;P13796;Q59GX5;Q5TBN3;Q5TBN5	V9HWJ7	40	49	HEL-S-37;LCP1	Plastin-2	yes	no	2	0.015744	58917	5	0
AADDTWEPFASGK	VAVHVFRKAADDTWEP	WEPFASGKTSESGELH	K	A	A	G	K	T	3	0	0	2	0	0	1	1	0	0	0	1	0	1	1	1	1	1	0	0	0	0	13	0	1393615	E9KL36;A6XGL1;P02766;A0A087WT59;A6XMH1;A0A087WV45	E9KL36	56	68	HEL111;TTR	Transthyretin	yes	no	2	7.4807e-45	206.48	5.76	1.87		2	58
AADIEQQAVFAVFDENK	LDRRGIQRAADIEQQA	FAVFDENKSWYLEDNI	R	A	A	N	K	S	4	0	1	2	0	2	2	0	0	1	0	1	0	2	0	0	0	0	0	2	0	0	17	0	18939109	A0A0A0MRJ7;P12259;Q8WWQ7;CON__Q28107	A0A0A0MRJ7	539	555	F5;factor V	Coagulation factor V;Coagulation factor V heavy chain;Coagulation factor V light chain	no	no	2;3	1.9991e-54	165.73	4	0
AAFCYQIR	FTLRPGMRAAFCYQIR	AAFCYQIRRCTDDVRP	R	A	A	I	R	R	2	1	0	0	1	1	0	0	0	1	0	0	0	1	0	0	0	0	1	0	0	0	8	0	10274909	Q53GN8;G3XAK1;P26927	Q53GN8	352	359	MST1	Hepatocyte growth factor-like protein;Hepatocyte growth factor-like protein alpha chain;Hepatocyte growth factor-like protein beta chain	yes	no	2	0.0042506	113.25	4.56	0.496
AAFGQGSGPIMLDEVQCTGTEASLADCK	NATQALGRAAFGQGSG	EASLADCKSLGWLKSN	R	A	A	C	K	S	4	0	0	2	2	2	2	4	0	1	2	1	1	1	1	2	2	0	0	1	0	0	28	0	2912299	A0A0S2Z3Y1;Q08380;K7EP36;K7ESM3;K7EKQ5;K7ERZ6;K7EJD3	A0A0S2Z3Y1	77	104	LGALS3BP	Galectin-3-binding protein	yes	no	2;3	2.073e-227	211.98	4.54	0.562
AAFTECCQAADK	LFFAKRYKAAFTECCQ	ECCQAADKAACLLPKL	K	A	A	D	K	A	4	0	0	1	2	1	1	0	0	0	0	1	0	1	0	0	1	0	0	0	0	0	12	0	13705595	Q56G89	Q56G89	187	198			no	no	1;2	0	289.22	2.84	1.74	33	1080	104
0164;10165;10166;10167;10168;10169;10170;10171;10172;10173;10174;10175;10176;10177;10178;10179;10180;10181;10182;10183;10184;10185;10186;10187;10188;10189;10190;10191;10192;10193;10194;10195;10196;10197;10198;10199;10200;10201;10202;10203;10204;10205;10206;10207;10208;10209;10210;10211;10212;10213;10214;10215;10216;10217;10218;10219;10220;10221;10222;10223;10224;10225;10226;10227;10228;10229;1023…	4712		8082
AAFTECCQAADKAACLLPK	LFFAKRYKAAFTECCQ	KAACLLPKLDELRDEG	K	A	A	P	K	L	6	0	0	1	3	1	1	0	0	0	2	2	0	1	1	0	1	0	0	0	0	0	19	1	21239802	Q56G89	Q56G89	187	205			no	no	2;3	3.4626e-194	291.2	5.82	0.979
AAGNECPELQPPVHGK	RGWRLSYRAAGNECPE	LQPPVHGKIEPSQAKY	R	A	A	G	K	I	2	0	1	0	1	1	2	2	1	0	1	1	0	0	3	0	0	0	0	1	0	0	16	0	17028097	P48740;F8W876;B4DUI7	P48740	296	311	MASP1	Mannan-binding lectin serine protease 1;Mannan-binding lectin serine protease 1 heavy chain;Mannan-binding lectin serine protease 1 light chain	no	no	2;3	1.1099e-10	66387	3.12	0.798		5	62
AAGTEGPFQEVDGVATTR	TYYGIQYRAAGTEGPF	VDGVATTRYSIGGLSP	R	A	A	T	R	Y	3	1	0	1	0	1	2	3	0	0	0	0	0	1	1	0	3	0	0	2	0	0	18	0	18048592	H0Y4H1;Q59FI2;H0Y6Z7;P10586	H0Y4H1	24	41	PTPRF	Receptor-type tyrosine-protein phosphatase F	yes	no	2	0.00013906	53754	3	0			1
AALANLCIGDVITAIDGENTSNMTHLEAQNR	SRVTPGSKAALANLCI	THLEAQNRIKGCTDNL	K	A	A	N	R	I	5	1	4	2	1	1	2	2	1	3	3	0	1	0	0	1	3	0	0	1	0	0	31	0	33115874	V9HW92;O00151	V9HW92	39	69	HEL-S-112;PDLIM1	PDZ and LIM domain protein 1	yes	no	3	1.7411e-07	47104	6	0
AALGKLPQQANDYLNSFNWER	DQFVRKYRAALGKLPQ	LNSFNWERQVSHAKEK	R	A	A	E	R	Q	3	1	3	1	0	2	1	1	0	0	3	1	0	1	1	1	0	1	1	0	0	0	21	1	2434203	C0JYY2;P04114;E1A689	C0JYY2	2113	2133	APOB	Apolipoprotein B-100;Apolipoprotein B-48	yes	no	3	2.0712e-65	135.38	7.67	0.469
AALGYNILTQEDAQSVYDASYYGGQCETVYNGEWR	EPIPGSQKAALGYNIL	TVYNGEWRELRYDSTC	K	A	A	W	R	E	4	1	2	2	1	3	3	4	0	1	2	0	0	0	0	2	2	1	5	2	0	0	35	0	39907643	P07357;Q05CV2	P07357	152	186	C8A	Complement component C8 alpha chain	yes	no	3;4	5.8026e-204	157.43	5.9	0.39
AALTELSLGSAYQAMILGVDSK	AKFSLDGKAALTELSL	MILGVDSKNIFNFKVS	K	A	A	S	K	N	4	0	0	1	0	1	1	2	0	1	4	1	1	0	0	3	1	0	1	1	0	0	22	0	22371613	C0JYY2;P04114;E1A689	C0JYY2	1703	1724	APOB	Apolipoprotein B-100;Apolipoprotein B-48	yes	no	2;3	2.5425e-150	188.9	7.39	1.01	4
AAMEPIVISAK	AQISPEGRAAMEPIVI	EPIVISAKTMLESAGG	R	A	A	A	K	T	3	0	0	0	0	0	1	0	0	2	0	1	1	0	1	1	0	0	0	1	0	0	11	0	11286213	Q9Y490	Q9Y490	1594	1604	TLN1	Talin-1	yes	yes	2	0.0065247	63184	3.8	0.4			2
AAMIVNQLSK	EDPVVVTKAAMIVNQL	MIVNQLSKKEASRRAL	K	A	A	S	K	K	2	0	1	0	0	1	0	0	0	1	1	1	1	0	0	1	0	0	0	1	0	0	10	0	10735903	A0A0S2Z487;A0A024R1X8;P14923	A0A0S2Z487	162	171	JUP	Junction plakoglobin	no	no	2	0.038961	48794	8	0
AAPEASGTPSSDAVSR	GLDTGRRRAAPEASGT	PSSDAVSRLEEEMRKL	R	A	A	S	R	L	4	1	0	1	0	0	1	1	0	0	0	0	0	0	2	4	1	0	0	1	0	0	16	0	15017009	A0A024R611;Q59G88;P31146	A0A024R611	417	432	CORO1A	Coronin;Coronin-1A	yes	no	2	1.9476e-10	118.61	2	0		18
AAPGQEPPEHMAELQR	PKLHPGLRAAPGQEPP	EHMAELQRNEQEQPLG	R	A	A	Q	R	N	3	1	0	0	0	2	3	1	1	0	1	0	1	0	3	0	0	0	0	0	0	0	16	0	17598312	O00391	O00391	615	630	QSOX1	Sulfhydryl oxidase 1	yes	yes	3	0.00014864	57288	2.44	0.496		9	7
AAPLQGMLPGLLAPLR	VFIPAEFRAAPLQGML	PGLLAPLRTLSGTPEE	R	A	A	L	R	T	3	1	0	0	0	1	0	2	0	0	5	0	1	0	3	0	0	0	0	0	0	0	16	0	16169436	E7ENL6;B7ZW00;D9ZGF2;P12111;B4E0A4;Q63HQ4;C9JNG9	E7ENL6	203	218	COL6A3;DKFZp686K04147	Collagen alpha-3(VI) chain	yes	no	2	0.00015942	93258	8	0
AAPYDWR	YVRDETVRAAPYDWRL	RAAPYDWRLEPGQQEE	R	A	A	W	R	L	2	1	0	1	0	0	0	0	0	0	0	0	0	0	1	0	0	1	1	0	0	0	7	0	87740825	A0A140VK24;P04180;J3QSE5;J3QKT0	A0A140VK24	165	171	LCAT	Phosphatidylcholine-sterol acyltransferase	yes	no	2	0.02276	79454	4	0
AAQAQGQSCEYSLMVGYQCGQVFR	CHCCLLGRAAQAQGQS	YQCGQVFRACCVKSQE	R	A	A	F	R	A	3	1	0	0	2	5	1	3	0	0	1	0	1	1	0	2	0	0	2	2	0	0	24	0	27372047	B4DUV1	B4DUV1	76	99		Fibulin-1	yes	yes	2;3	7.8817e-71	127.5	5.87	0.4
AAQGLLACGVAQGALR	VPTPQAIRAAQGLLAC	GVAQGALRSNYVLKGH	R	A	A	L	R	S	5	1	0	0	1	2	0	3	0	0	3	0	0	0	0	0	0	0	0	1	0	0	16	0	1554.83	O75594	O75594	147	162	PGLYRP1	Peptidoglycan recognition protein 1	yes	yes	2	3.0194e-05	103.22	6	0
AASGTQNNVLRGEPFIR	KELENALKAASGTQNN	LRGEPFIRGGGAGFIS	K	A	A	I	R	G	2	2	2	0	0	1	1	2	0	1	1	0	0	1	1	1	1	0	0	1	0	0	17	1	18289544	P10643;A8K2T4	P10643	362	378	C7	Complement component C7	no	no	3	2.3068e-13	86497	5.5	0.5
AASGTTGTYQEWK	DIDVRFQKAASGTTGT	TGTYQEWKDKAQNLYQ	K	A	A	W	K	D	2	0	0	0	0	1	1	2	0	0	0	1	0	0	0	1	3	1	1	0	0	0	13	0	13986416	C0JYY2;P04114;E1A689;Q59HB3;S5FMV1	C0JYY2	4133	4145	APOB	Apolipoprotein B-100;Apolipoprotein B-48	yes	no	2	6.8199e-107	213.31	5.46	1.86			53
AASGTTGTYQEWKDK	DIDVRFQKAASGTTGT	TYQEWKDKAQNLYQEL	K	A	A	D	K	A	2	0	0	1	0	1	1	2	0	0	0	2	0	0	0	1	3	1	1	0	0	0	15	1	16417635	C0JYY2;P04114;E1A689;Q59HB3;S5FMV1	C0JYY2	4133	4147	APOB	Apolipoprotein B-100;Apolipoprotein B-48	yes	no	2;3	4.8416e-32	164.04	4.73	1.85			61
AATAPLLEAVDNLSAFASNPEFSSIPAQISPEGR	EENRAQCRAATAPLLE	AQISPEGRAAMEPIVI	R	A	A	G	R	A	7	1	2	1	0	1	3	1	0	2	3	0	0	2	4	5	1	0	0	1	0	0	34	0	34697365	Q9Y490	Q9Y490	1560	1593	TLN1	Talin-1	yes	yes	3;4	1.9915e-125	125.47	7.61	0.487
AATGECTATVGKR	CEYKDAAKAATGECTA	CTATVGKRSSTKFSVA	K	A	A	K	R	S	3	1	0	0	1	0	1	2	0	0	0	1	0	0	0	0	3	0	0	1	0	0	13	1	13206456	B4E1C2;P01042	B4E1C2	102	114	KNG1	Kininogen-1;Kininogen-1 heavy chain;T-kinin;Bradykinin;Lysyl-bradykinin;Kininogen-1 light chain;Low molecular weight growth-promoting factor	no	no	2;3	0.0020084	83617	1.35	0.478	20	11
AATVGSLAGQPLQER	LVEQGRVRAATVGSLA	AGQPLQERAQAWGERL	R	A	A	E	R	A	3	1	0	0	0	2	1	2	0	0	2	0	0	0	1	1	1	0	0	1	0	0	15	0	14967947	A0A0S2Z3D5;P02649;J9ZVQ3;H0Y7L5;Q6LBZ1	A0A0S2Z3D5	210	224	APOE	Apolipoprotein E	yes	no	2;3	1.092e-154	234.3	5.08	1.58			73
AAVAASGLNTMLEGNGQYTLLAPTNEAFEK	EDTFETLRAAVAASGL	PTNEAFEKIPSETLNR	R	A	A	E	K	I	6	0	3	0	0	1	3	3	0	0	4	1	1	1	1	1	3	0	1	1	0	0	30	0	30805125	A0A0S2Z4Q2;Q15582;Q53GU8;S4R3C6;H0Y9D7	A0A0S2Z4Q2	258	287	TGFBI	Transforming growth factor-beta-induced protein ig-h3	yes	no	3	0.0001291	27337	6	0
AAVPSGASTGIYEALELR	FTSKGLFRAAVPSGAS	IYEALELRDNDKTRYM	R	A	A	L	R	D	4	1	0	0	0	0	2	2	0	1	2	0	0	0	1	2	1	0	1	1	0	0	18	0	18039367	A0A024R4F1;P06733;K7EM90;F5H1C3;E5RI09;E5RG95;K7EPM1;K7EKN2;B4DUJ6;E5RGZ4;F5H0C8;Q6FHV6;A8K3B0;P13929;P09104	A0A024R4F1	33	50	ENO1;ENO2;ENO3	Alpha-enolase;Enolase;Beta-enolase;Gamma-enolase	yes	no	2;3	0.60156	66797	5	0
AAVYHHFISDGVR	GLQEVEVKAAVYHHFI	HFISDGVRKSLKVVPE	K	A	A	V	R	K	2	1	0	1	0	0	0	1	2	1	0	0	0	1	0	1	0	0	1	2	0	0	13	0	14707368	V9HWA9;P01024;B4E216	V9HWA9	914	926	HEL-S-62p;C3	Complement C3;Complement C3 beta chain;C3-beta-c;Complement C3 alpha chain;C3a anaphylatoxin;Acylation stimulating protein;Complement C3b alpha chain;Complement C3c alpha chain fragment 1;Complement C3dg fragment;Complement C3g fragment;Complement C3d fragment;Complement C3f fragment;Complement C3c alpha chain fragment 2	yes	no	2;3;4	1.8774e-141	228.2	5.56	1.15
20941;20942;20943;20944;20945;20946;20947;20948;20949;20950;20951;20952;20953;20954;20955;20956;20957;20958;20959;20960;20961;20962;20963;20964;20965;20966;20967;20968;20969;20970;20971;20972;20973;20974;20975;20976;20977;20978;20979;20980;20981;20982;20983;20984;20985;20986;20987;20988;20989;20990;20991;20992;20993;20994;20995;20996;20997;20998;20999;21000;21001;21002;21003;21004;21005;21006;210…	16193		6789
AAVYHHFISDGVRK	GLQEVEVKAAVYHHFI	FISDGVRKSLKVVPEG	K	A	A	R	K	S	2	1	0	1	0	0	0	1	2	1	0	1	0	1	0	1	0	0	1	2	0	0	14	1	15988318	V9HWA9;P01024;B4E216	V9HWA9	914	927	HEL-S-62p;C3	Complement C3;Complement C3 beta chain;C3-beta-c;Complement C3 alpha chain;C3a anaphylatoxin;Acylation stimulating protein;Complement C3b alpha chain;Complement C3c alpha chain fragment 1;Complement C3dg fragment;Complement C3g fragment;Complement C3d fragment;Complement C3f fragment;Complement C3c alpha chain fragment 2	yes	no	2;3;4	3.7842e-14	118.88	6.12	1.06
AAVYQPQPHPQPPPYGHCVTDSGVVYSVGMQWLK	SGPFTDVRAAVYQPQP	SVGMQWLKTQGNKQML	R	A	A	L	K	T	2	0	0	1	1	4	0	3	2	0	1	1	1	0	6	2	1	1	3	5	0	0	34	0	37928181	A0A024R462;B7ZLE5;P02751;Q6MZF4	A0A024R462	291	324	FN1;DKFZp686K139	Fibronectin;Anastellin;Ugl-Y1;Ugl-Y2;Ugl-Y3	yes	no	3;4	3.1473e-99	112.75	7.69	0.462
AAYNLVR	KIDKEACRAAYNLVRD	RAAYNLVRDDGSAVIW	R	A	A	V	R	D	2	1	1	0	0	0	0	0	0	0	1	0	0	0	0	0	0	0	1	1	0	0	7	0	80544464	Q14019	Q14019	12	18	COTL1	Coactosin-like protein	yes	yes	2	0.012375	94669	3	0			1
ACACAHGMLAEDGASCR	LYRGRGQRACACAHGM	AEDGASCREYAGYLLY	R	A	C	C	R	E	5	1	0	1	3	0	1	2	1	0	1	0	1	0	0	1	0	0	0	0	0	0	17	0	18357171	Q07954	Q07954	2179	2195	LRP1	Prolow-density lipoprotein receptor-related protein 1;Low-density lipoprotein receptor-related protein 1 85 kDa subunit;Low-density lipoprotein receptor-related protein 1 515 kDa subunit;Low-density lipoprotein receptor-related protein 1 intracellular domain	yes	yes	3	0.0023311	25824	3	0			2
ACANPAAGSVILLENLR	CVGPEVEKACANPAAG	VILLENLRFHVEEEGK	K	A	C	L	R	F	4	1	2	0	1	0	1	1	0	1	3	0	0	0	1	1	0	0	0	1	0	0	17	0	17679302	V9HWF4;P00558	V9HWF4	107	123	HEL-S-68p;PGK1	Phosphoglycerate kinase;Phosphoglycerate kinase 1	yes	no	2;3	1.1257e-59	148.68	6	0
ACDGINDCGDQSDELCCK	GKYISQMKACDGINDC	QSDELCCKACQGKGFH	K	A	C	C	K	A	1	0	1	4	4	1	1	2	0	1	1	1	0	0	0	1	0	0	0	0	0	0	18	0	21157602	Q6LAM1	Q6LAM1	222	239			no	no	2;3	3.0373e-23	147.26	1.05	0.208	21	1
ACEFAGFQCQIQFGPHNEQK	SHPVSFDKACEFAGFQ	FGPHNEQKHKAGFLDL	K	A	C	Q	K	H	2	0	1	0	2	4	2	2	1	1	0	1	0	3	1	0	0	0	0	0	0	0	20	0	23950474	Q9Y490	Q9Y490	235	254	TLN1	Talin-1	yes	yes	3	1.2178e-76	112.82	6	0
ACEPGVDYVYK	TLEERLDKACEPGVDY	PGVDYVYKTRLVKVQL	K	A	C	Y	K	T	1	0	0	1	1	0	1	1	0	0	0	1	0	0	1	0	0	0	2	2	0	0	11	0	12995805	V9HWA9;P01024;B4E216;M0QXZ3;CON__Q2UVX4	V9HWA9	1536	1546	HEL-S-62p;C3	Complement C3;Complement C3 beta chain;C3-beta-c;Complement C3 alpha chain;C3a anaphylatoxin;Acylation stimulating protein;Complement C3b alpha chain;Complement C3c alpha chain fragment 1;Complement C3dg fragment;Complement C3g fragment;Complement C3d fragment;Complement C3f fragment;Complement C3c alpha chain fragment 2	no	no	1;2	2.1586e-07	123.75	4.38	1.9		57	199
ACGACPLWGK	TLPASAEKACGACPLW	GACPLWGKCDAESSKC	K	A	C	G	K	C	2	0	0	0	2	0	0	2	0	0	1	1	0	0	1	0	0	1	0	0	0	0	10	0	11185001	P10643;A8K2T4	P10643	772	781	C7	Complement component C7	no	no	2	0.00012138	100.19	6.18	1.07
ACIPTGPYPCGK	YTLADNGKACIPTGPY	TGPYPCGKQTLERRKR	K	A	C	G	K	Q	1	0	0	0	2	0	0	2	0	1	0	1	0	0	3	0	1	0	1	0	0	0	12	0	13196002	Q5JVE7;P00742;Q5JVE8;B7ZBK1	Q5JVE7	163	174	F10	Coagulation factor X;Factor X light chain;Factor X heavy chain;Activated factor Xa heavy chain	yes	no	2	7.8095e-10	117.89	5.39	1.11
ACLISLGYDIGNDPQGEAEFAR	TLGPEEFKACLISLGY	QGEAEFARIMSIVDPN	K	A	C	A	R	I	3	1	1	2	1	1	2	3	0	2	2	0	0	1	1	1	0	0	1	0	0	0	22	0	23951114	A0A024R694;P12814	A0A024R694	773	794	ACTN1	Alpha-actinin-1	yes	no	3	0.0079913	20921	5	0
ACPSHQPDISSGLELPFPPGVPTLDNIK	PQPHYQLRACPSHQPD	VPTLDNIKNICHLRRF	R	A	C	I	K	N	1	0	1	2	1	1	1	2	1	2	3	1	0	1	6	3	1	0	0	1	0	0	28	0	29854906	A0A140VJI7;Q16610;C8CHS3	A0A140VJI7	283	310	ECM1	Extracellular matrix protein 1	yes	no	3	1.2572e-131	103.57	6.8	0.434
ACSQAPCPPEQPDPR	SGESEQLRACSQAPCP	PPEQPDPRALQCAAFN	R	A	C	P	R	A	2	1	0	1	2	2	1	0	0	0	0	0	0	0	5	1	0	0	0	0	0	0	15	0	17087297	B7ZMJ3;Q6UY14	B7ZMJ3	373	387	ADAMTSL4	ADAMTS-like protein 4	yes	no	2	0.29606	71555	2	0		8
ADDKETCFAEEGK	AFVEKCCKADDKETCF	TCFAEEGKKLVAASQA	K	A	D	G	K	K	2	0	0	2	1	0	3	1	0	0	0	2	0	1	0	0	1	0	0	0	0	0	13	1	14986246	Q56G89	Q56G89	585	597			no	no	3	0.016834	25978	6.25	3.03	1
ADDKETCFAEEGKK	AFVEKCCKADDKETCF	CFAEEGKKLVAASQAA	K	A	D	K	K	L	2	0	0	2	1	0	3	1	0	0	0	3	0	1	0	0	1	0	0	0	0	0	14	2	16267196	Q56G89	Q56G89	585	598			no	no	3;4	1.0065e-13	122.33	1.03	0.241	67		1
ADFLEQPVLGFVR	ATLVLVGRADFLEQPV	QPVLGFVRLQEAAELE	R	A	D	V	R	L	1	1	0	1	0	1	1	1	0	0	2	0	0	2	1	0	0	0	0	2	0	0	13	0	14897929	G4V2I9;G4V2I8;E2RVJ0;P02730;G4V2I7;A0A0A0MS98	G4V2I9	234	246	SLC4A1	Anion exchange protein;Band 3 anion transport protein	yes	no	2	0.00039493	102.06	6	0
ADGESCSASMMYQEGK	TRKELFYKADGESCSA	SMMYQEGKFRYRRVAE	K	A	D	G	K	F	2	0	0	1	1	1	2	2	0	0	0	1	2	0	0	3	0	0	1	0	0	0	16	0	17496644	A0A024R944;P01008;A0A0K0Q2Z1	A0A024R944	274	289	SERPINC1	Antithrombin-III	yes	no	2;3	1.2479e-146	280.56	3.42	1.85		369	151
ADGLAVIGVLMK	SLAEAASKADGLAVIG	AVIGVLMKVGEANPKL	K	A	D	M	K	V	2	0	0	1	0	0	0	2	0	1	2	1	1	0	0	0	0	0	0	2	0	0	12	0	11856791	V9HWE3;P00915;E5RHP7;E5RH81;E5RFE7;H0YBE2;E5RG81;E5RJI8;E5RJF6	V9HWE3	139	150	HEL-S-11;CA1	Carbonic anhydrase 1	yes	no	2	0.00013875	85744	6.48	0.5
ADIGCTPGSGK	KIWDVVEKADIGCTPG	GCTPGSGKDYAGVFSD	K	A	D	G	K	D	1	0	0	1	1	0	0	3	0	1	0	1	0	0	1	1	1	0	0	0	0	0	11	0	10614812	V9HWA9;P01024;B4E216	V9HWA9	623	633	HEL-S-62p;C3	Complement C3;Complement C3 beta chain;C3-beta-c;Complement C3 alpha chain;C3a anaphylatoxin;Acylation stimulating protein;Complement C3b alpha chain;Complement C3c alpha chain fragment 1;Complement C3dg fragment;Complement C3g fragment;Complement C3d fragment;Complement C3f fragment;Complement C3c alpha chain fragment 2	yes	no	2	0.00014917	98048	2.55	1.72		40
ADIGCTPGSGKDYAGVFSDAGLTFTSSSGQQTAQR	KIWDVVEKADIGCTPG	SGQQTAQRAELQCPQP	K	A	D	Q	R	A	4	1	0	3	1	3	0	6	0	1	1	1	0	2	1	5	4	0	1	1	0	0	35	1	35366114	V9HWA9;P01024;B4E216	V9HWA9	623	657	HEL-S-62p;C3	Complement C3;Complement C3 beta chain;C3-beta-c;Complement C3 alpha chain;C3a anaphylatoxin;Acylation stimulating protein;Complement C3b alpha chain;Complement C3c alpha chain fragment 1;Complement C3dg fragment;Complement C3g fragment;Complement C3d fragment;Complement C3f fragment;Complement C3c alpha chain fragment 2	yes	no	3;4	0	202.67	6.62	1.06	4	3
ADKPLSIHPQGIR	IKVHFKNKADKPLSIH	SIHPQGIRYSKLSEGA	K	A	D	I	R	Y	1	1	0	1	0	1	0	1	1	2	1	1	0	0	2	1	0	0	0	0	0	0	13	1	14307994	A0A0A0MRJ7;P12259	A0A0A0MRJ7	106	118	F5	Coagulation factor V;Coagulation factor V heavy chain;Coagulation factor V light chain	yes	no	3	0.023379	39.73	5	0
ADLEKLTSLSDR	LSGFHALRADLEKLTS	KLTSLSDRYVSHFETE	R	A	D	D	R	Y	1	1	0	2	0	0	1	0	0	0	3	1	0	0	0	2	1	0	0	0	0	0	12	1	13467042	CON__ENSEMBL:ENSBTAP00000007350	CON__ENSEMBL:ENSBTAP00000007350	1497	1508			no	no	2;3	0.21549	100.88	3.96	0.72			4
ADLHAVQGWAAR	LEELRQTRADLHAVQG	AVQGWAARSWLPAGCE	R	A	D	A	R	S	4	1	0	1	0	1	0	1	1	0	1	0	0	0	0	0	0	1	0	1	0	0	12	0	12936578	P26022	P26022	161	172	PTX3	Pentraxin-related protein PTX3	yes	yes	3	0.0098826	28903	5.43	0.495
ADLSGITGAR	IEEAFTSKADLSGITG	LSGITGARNLAVSQVV	K	A	D	A	R	N	2	1	0	1	0	0	0	2	0	1	1	0	0	0	0	1	1	0	0	0	0	0	10	0	95950361	A0A024R6P0;B3KS79;P01011	A0A024R6P0	341	350	SERPINA3	Alpha-1-antichymotrypsin;Alpha-1-antichymotrypsin His-Pro-less	no	no	1;2	2.1308e-44	193.1	4.13	1.5		4	659
ADMQNLVER	________________	DMQNLVERLERAVGRL	M	A	D	E	R	L	1	1	1	1	0	1	1	0	0	0	1	0	1	0	0	0	0	0	0	1	0	0	9	0	10745128	D3DPU2;B4DNW7;B2RDY9;Q01518;B4DNA3;B4DUZ8;Q5T0R7;Q5T0R6;Q5T0R5;Q5T0R4;Q5T0R3;Q5T0R2;Q5T0R1;Q5T0R9;Q5T0R8;Q5T0S3	D3DPU2	2	10	CAP1	Adenylyl cyclase-associated protein;Adenylyl cyclase-associated protein 1	yes	no	2	0.0026173	99802	2.43	0.495		4	3
ADNFEYSDPVDGSISR	DKVYTVEKADNFEYSD	PVDGSISRNQGLRLIF	K	A	D	S	R	N	1	1	1	3	0	0	1	1	0	1	0	0	0	1	1	3	0	0	1	1	0	0	16	0	17707697	P36871;B4DFP1;B7Z6C2;B4DDQ8	P36871	471	486	PGM1	Phosphoglucomutase-1	yes	no	2	0.0044928	41052	2	0		3
ADNFLLENTLPAQSTFTLAISAYALSLGDK	KIDTALIKADNFLLEN	YALSLGDKTHPQFRSI	K	A	D	D	K	T	5	0	2	2	0	1	1	1	0	1	6	1	0	2	1	3	3	0	1	0	0	0	30	0	3183634	P01031	P01031	1171	1200	C5	Complement C5;Complement C5 beta chain;Complement C5 alpha chain;C5a anaphylatoxin;Complement C5 alpha chain	yes	yes	2;3	0	195.86	4.69	3.13	35	21	11
ADNFLLENTLPAQSTFTLAISAYALSLGDKTHPQFR	KIDTALIKADNFLLEN	DKTHPQFRSIVSALKR	K	A	D	F	R	S	5	1	2	2	0	2	1	1	1	1	6	1	0	3	2	3	4	0	1	0	0	0	36	1	39500214	P01031	P01031	1171	1206	C5	Complement C5;Complement C5 beta chain;Complement C5 alpha chain;C5a anaphylatoxin;Complement C5 alpha chain	yes	yes	4	1.1471e-140	129.01	8	0
ADQLTEEQIAEFK	________________	EEQIAEFKEAFSLFDK	M	A	D	F	K	E	2	0	0	1	0	2	3	0	0	1	1	1	0	1	0	0	1	0	0	0	0	0	13	0	15207359	Q9BRL5;B4DJ51;B2RDW0;H0Y7A7;P62158;F8WBR5;M0QZ52;G3V479	Q9BRL5	2	14	CALM3;CALM2;CALM1	Calmodulin	yes	no	2	7.5782e-07	138.99	2	0		23
ADQVCINLR	TAGTHNCRADQVCINL	DQVCINLRGSFACQCP	R	A	D	L	R	G	1	1	1	1	1	1	0	0	0	1	1	0	0	0	0	0	0	0	0	1	0	0	9	0	10875444	A0A0S2Z4F1;Q12805;A0A0S2Z3V1;B2R6M6;A8KAJ3;Q59G97;A0A0U1RQV3;B4DWH0;Q53TA7;B3KS53	A0A0S2Z4F1	186	194	EFEMP1	EGF-containing fibulin-like extracellular matrix protein 1	yes	no	2	0.97075	122.13	3.05	0.216			58
ADRDQYELLCLDNTR	IFENLANKADRDQYEL	LLCLDNTRKPVDEYKD	K	A	D	T	R	K	1	2	1	3	1	1	1	0	0	0	3	0	0	0	0	0	1	0	1	0	0	0	15	1	18808687	B4E1B2	B4E1B2	217	231			no	no	2;3	9.0995e-47	200.16	3.66	1.16		1	94
ADSPMDDFFQCVNGK	DVVCYTQKADSPMDDF	FFQCVNGKYISQMKAC	K	A	D	G	K	Y	1	0	1	3	1	1	0	1	0	0	0	1	1	2	1	1	0	0	0	1	0	0	15	0	17297076	Q6LAM1	Q6LAM1	201	215			no	no	2;3	1.4178e-55	175.86	4.94	0.345
ADSVVDLLSYNVQGSGETTYDHK	LRARYHMKADSVVDLL	GETTYDHKNTFTLSCD	K	A	D	H	K	N	1	0	1	3	0	1	1	2	1	0	2	1	0	0	0	3	2	0	2	3	0	0	23	0	24971609	C0JYY2;P04114;E1A689;Q9UE51	C0JYY2	1393	1415	APOB	Apolipoprotein B-100;Apolipoprotein B-48	yes	no	2;3;4	7.8414e-214	288	5.88	1.44
ADTAKEVSFDVELPK	VTMRAVNRADTAKEVS	SFDVELPKTAFITNFT	R	A	D	P	K	T	2	0	0	2	0	0	2	0	0	0	1	2	0	1	1	1	1	0	0	2	0	0	15	1	16478356	Q06033;A0A087WW43;E7ET33;B4DPQ4	Q06033	71	85	ITIH3	Inter-alpha-trypsin inhibitor heavy chain H3	yes	no	3	0.028286	28549	8	0
ADVLTTGAGNPVGDK	KEQRAAQKADVLTTGA	AGNPVGDKLNVITVGP	K	A	D	D	K	L	2	0	1	2	0	0	0	3	0	0	1	1	0	0	1	0	2	0	0	2	0	0	15	0	1413.71	P04040	P04040	24	38	CAT	Catalase	yes	yes	2	0.15473	75088	2.67	0.471		4	8
ADVLTTGAGNPVGDKLNVITVGPR	KEQRAAQKADVLTTGA	NVITVGPRGPLLVQDV	K	A	D	P	R	G	2	1	2	2	0	0	0	4	0	1	2	1	0	0	2	0	3	0	0	4	0	0	24	1	23632809	P04040	P04040	24	47	CAT	Catalase	yes	yes	3	1.6428e-44	77053	6.56	0.497
AEAGVPAEFSIWTR	AGGPGLERAEAGVPAE	AEFSIWTREAGAGGLA	R	A	E	T	R	E	3	1	0	0	0	0	2	1	0	1	0	0	0	1	1	1	1	1	0	1	0	0	14	0	15327623	P21333;Q5HY54;Q60FE6;Q60FE5;Q8TES4;Q6NXF2;Q96C61;B4E2F9;B4DTD5;H0Y5C6;Q2VP91	P21333	2251	2264	FLNA;FLJ00119	Filamin-A	yes	no	2	3.1213e-09	122.51	5.97	0.18
AEAQAQYSAAVAK	YPGIIKEKAEAQAQYS	QYSAAVAKGKSAGLVK	K	A	E	A	K	G	6	0	0	0	0	2	1	0	0	0	0	1	0	0	0	1	0	0	1	1	0	0	13	0	13066517	B2RMS9;Q14624;B7Z544;Q68DH2;B7Z551;Q59FS1	B2RMS9	99	111	ITIH4;DKFZp686G21125	Inter-alpha-trypsin inhibitor heavy chain H4;70 kDa inter-alpha-trypsin inhibitor heavy chain H4;35 kDa inter-alpha-trypsin inhibitor heavy chain H4	no	no	1;2;3	2.4492e-37	197.07	4.16	2.11		173	65
AEATTLHVAPQGTAMAVSTFR	FLQEQGHRAEATTLHV	AMAVSTFRKLDGICWQ	R	A	E	F	R	K	5	1	0	0	0	1	1	1	1	0	1	0	1	1	1	1	4	0	0	2	0	0	21	0	21580841	P07360;Q5SQ08	P07360	70	90	C8G	Complement component C8 gamma chain	yes	no	2;3	6.7556e-163	205.92	6.37	0.948
AECLNPSQPSR	WVDAGTNRAECLNPSQ	LNPSQPSRRKALEGLQ	R	A	E	S	R	R	1	1	1	0	1	1	1	0	0	0	1	0	0	0	2	2	0	0	0	0	0	0	11	0	12575772	P14543	P14543	1133	1143	NID1	Nidogen-1	yes	yes	2	2.3298e-08	136.57	2	0		15
AECMLQQAER	REKDDIQRAECMLQQA	CMLQQAERLGCRQFVT	R	A	E	E	R	L	2	1	0	0	1	2	2	0	0	0	1	0	1	0	0	0	0	0	0	0	0	0	10	0	12345434	V9HWJ7;Q53FI1;A0A024RDT4;P13796;Q59GX5	V9HWJ7	334	343	HEL-S-37;LCP1	Plastin-2	yes	no	2	0.00098998	141.48	2	0		43
AEDHFSVIDFNQNIR	KTILDDLRAEDHFSVI	IDFNQNIRTWRNDLIS	R	A	E	I	R	T	1	1	2	2	0	1	1	0	1	2	0	0	0	2	0	1	0	0	0	1	0	0	15	0	1803854	Q5T985;A2RTY6;P19823;D3DRR6;B4DM79	Q5T985	331	345	ITIH2	Inter-alpha-trypsin inhibitor heavy chain H2	yes	no	2;3	6.54E-94	158.58	5.02	0.82
AEDLVGKSLYVSATVILHSGSDMVQAER	LDGVQNPRAEDLVGKS	SDMVQAERSGIPIVTS	R	A	E	E	R	S	3	1	0	2	0	1	2	2	1	1	3	1	1	0	0	4	1	0	1	4	0	0	28	1	2974507	V9HWA9;P01024;B4E216	V9HWA9	316	343	HEL-S-62p;C3	Complement C3;Complement C3 beta chain;C3-beta-c;Complement C3 alpha chain;C3a anaphylatoxin;Acylation stimulating protein;Complement C3b alpha chain;Complement C3c alpha chain fragment 1;Complement C3dg fragment;Complement C3g fragment;Complement C3d fragment;Complement C3f fragment;Complement C3c alpha chain fragment 2	yes	no	4	4.6233e-15	57351	7	0
AEEYEFLTPVEEAPK	MVGSYGPRAEEYEFLT	TPVEEAPKGSISPSHP	R	A	E	P	K	G	2	0	0	0	0	0	5	0	0	0	1	1	0	1	2	0	1	0	1	1	0	0	15	0	17508301	J3KTF8;V9HWE8;J3QQX2;P52565;J3KRE2	J3KTF8	153	167	ARHGDIA;HEL-S-47e	Rho GDP-dissociation inhibitor 1	yes	no	2	0.00060126	64439	2.53	0.499		8	9
AEFAEVSK	RLSQRFPKAEFAEVSK	AEFAEVSKLVTDLTKV	K	A	E	S	K	L	2	0	0	0	0	0	2	0	0	0	0	1	0	1	0	1	0	0	0	1	0	0	8	0	8794338	Q56G89	Q56G89	250	257			no	no	2	2.6757e-06	135.77	2.89	2.23	107	150	22
AEFAEVSKLVTDLTK	RLSQRFPKAEFAEVSK	KLVTDLTKVHTECCHG	K	A	E	T	K	V	2	0	0	1	0	0	2	0	0	0	2	2	0	1	0	1	2	0	0	2	0	0	15	1	16498876	Q56G89	Q56G89	250	264			no	no	2;3	1.3739e-40	199.96	5.69	0.72
AEFQDALEK	QSHISLSKAEFQDALE	EFQDALEKLNMGITDL	K	A	E	E	K	L	2	0	0	1	0	1	2	0	0	0	1	1	0	1	0	0	0	0	0	0	0	0	9	0	10495029	B7Z1F8	B7Z1F8	237	245			no	no	2	0.71231	115.7	2.94	2.01	30	458	27
AEFQDALEKLNMGITDLQGLR	QSHISLSKAEFQDALE	ITDLQGLRLYVAAAII	K	A	E	L	R	L	2	1	1	2	0	2	2	2	0	1	4	1	1	1	0	0	1	0	0	0	0	0	21	1	23611998	B7Z1F8	B7Z1F8	237	257			no	no	2;3;4	0	261.78	6.97	0.553
AEFTVETR	TGNMVKKRAEFTVETR	AEFTVETRSAGQGEVL	R	A	E	T	R	S	1	1	0	0	0	0	2	0	0	0	0	0	0	1	0	0	2	0	0	1	0	0	8	0	95146616	P21333;Q5HY54;Q60FE6;Q60FE5;A6NDY9;A0A087WWY3;F8WE98	P21333	302	309	FLNA	Filamin-A	yes	no	2	0.011208	81548	2	0		13
AEFVEVTK	RLSQKFPKAEFVEVTK	AEFVEVTKLVTDLTKV	K	A	E	T	K	L	1	0	0	0	0	0	2	0	0	0	0	1	0	1	0	0	1	0	0	2	0	0	8	0	92148075	CON__P02769	CON__P02769	249	256			yes	yes	2	0.026542	61962	2	0		2
AEGDVAALNR	GERERREKAEGDVAAL	GDVAALNRRIQLVEEE	K	A	E	N	R	R	3	1	1	1	0	0	1	1	0	0	1	0	0	0	0	0	0	0	0	1	0	0	10	0	10145094	V9HW56;P67936;B4DVY2;B4DTB1	V9HW56	45	54	HEL-S-108;TPM4	Tropomyosin alpha-4 chain	yes	no	2	0.014216	60436	2	0		2
AEGDVAALNRR	GERERREKAEGDVAAL	DVAALNRRIQLVEEEL	K	A	E	R	R	I	3	2	1	1	0	0	1	1	0	0	1	0	0	0	0	0	0	0	0	1	0	0	11	1	11706105	V9HW56;P67936;B4DVY2;B4DTB1	V9HW56	45	55	HEL-S-108;TPM4	Tropomyosin alpha-4 chain	yes	no	3	0.0013357	60518	2	0		3
AEGGQCPSLLFDLR	GVFLCPWRAEGGQCPS	PSLLFDLRDETRNVGS	R	A	E	L	R	D	1	1	0	1	1	1	1	2	0	0	3	0	0	1	1	1	0	0	0	0	0	0	14	0	15617559	P08514;B4DLU2	P08514	91	104	ITGA2B	Integrin alpha-IIb;Integrin alpha-IIb heavy chain;Integrin alpha-IIb light chain, form 1;Integrin alpha-IIb light chain, form 2	yes	no	2	5.565e-21	150.06	5	0
AEGGQCPSLLFDLRDETR	GVFLCPWRAEGGQCPS	FDLRDETRNVGSQTLQ	R	A	E	T	R	N	1	2	0	2	1	1	2	2	0	0	3	0	0	1	1	1	1	0	0	0	0	0	18	1	20629742	P08514;B4DLU2	P08514	91	108	ITGA2B	Integrin alpha-IIb;Integrin alpha-IIb heavy chain;Integrin alpha-IIb light chain, form 1;Integrin alpha-IIb light chain, form 2	yes	no	3	0.031585	24.41	4	0
AEGSDVANAVLDGADCIMLSGETAK	IKKPRPTRAEGSDVAN	MLSGETAKGDYPLEAV	R	A	E	A	K	G	5	0	1	3	1	0	2	3	0	1	2	1	1	0	0	2	1	0	0	2	0	0	25	0	24931363	V9HWB8;P14618;B4DNK4;A0A024R5Z9;H3BTN5;B4DRT3;Q8WUW7;Q504U3;H3BR70	V9HWB8	343	367	HEL-S-30;PKM;PKM2	Pyruvate kinase;Pyruvate kinase PKM	yes	no	3	0.0045322	23913	4	0
AEIEYLEK	DLVAIQNKAEIEYLEK	AEIEYLEKTLPFSRSY	K	A	E	E	K	T	1	0	0	0	0	0	3	0	0	1	1	1	0	0	0	0	0	0	1	0	0	0	8	0	99350188	B4DQA0;Q8WW79;A0A024R8Z0;P14151;A0A0H5AY34	B4DQA0	24	31	SELL	L-selectin	yes	no	2	0.003678	94114	2	0		36
AEISCTDNQDGTCSVSYLPVLPGDYSILVK	LAIEGPSKAEISCTDN	GDYSILVKYNEQHVPG	K	A	E	V	K	Y	1	0	1	3	2	1	1	2	0	2	3	1	0	0	2	4	2	0	2	3	0	0	30	0	3300553	P21333;Q5HY54;Q60FE6;Q60FE5;A6NDY9;A0A087WWY3;Q8TES4;Q6NXF2;Q96C61;B4DTD5	P21333	1908	1937	FLNA;FLJ00119	Filamin-A	yes	no	3	0.00074008	23392	6	0
AEISFEDRK	IAVEGPSKAEISFEDR	EISFEDRKDGSCGVAY	K	A	E	R	K	D	1	1	0	1	0	0	2	0	0	1	0	1	0	1	0	1	0	0	0	0	0	0	9	1	10935404	P21333;Q5HY54;Q60FE6;Q60FE5;Q8TES4;Q6NXF2;Q96C61;B4E2F9;B4DTD5;H0Y5C6;Q2VP91	P21333	2281	2289	FLNA;FLJ00119	Filamin-A	yes	no	3	0.0021728	50473	2	0		8
AELQCPQPAAR	SGQQTAQRAELQCPQP	QCPQPAARRRRSVQLT	R	A	E	A	R	R	3	1	0	0	1	2	1	0	0	0	1	0	0	0	2	0	0	0	0	0	0	0	11	0	1239603	V9HWA9;P01024;B4E216	V9HWA9	658	668	HEL-S-62p;C3	Complement C3;Complement C3 beta chain;C3-beta-c;Complement C3 alpha chain;C3a anaphylatoxin;Acylation stimulating protein;Complement C3b alpha chain;Complement C3c alpha chain fragment 1;Complement C3dg fragment;Complement C3g fragment;Complement C3d fragment;Complement C3f fragment;Complement C3c alpha chain fragment 2	yes	no	2	1.124e-09	149.94	2.48	0.499		56	51
AELQEGAR	RQKVEPLRAELQEGAR	AELQEGARQKLHELQE	R	A	E	A	R	Q	2	1	0	0	0	1	2	1	0	0	1	0	0	0	0	0	0	0	0	0	0	0	8	0	87243519	A0A024R3E3;P02647;F8W696	A0A024R3E3	148	155	APOA1	Apolipoprotein A-I;Proapolipoprotein A-I;Truncated apolipoprotein A-I	yes	no	2	0.0037098	94407	8	0
AENFFILR	FMRFMMMRAENFFILR	AENFFILRRKPVEGYD	R	A	E	L	R	R	1	1	1	0	0	0	1	0	0	1	1	0	0	2	0	0	0	0	0	0	0	0	8	0	10085393	F8WCF6;P59998;R4GN08;F8WDD7;A0A0A6YYG9	F8WCF6	98	105	ARPC4-TTLL3;ARPC4	Actin-related protein 2/3 complex subunit 4	yes	no	2	0.015468	72138	6	0
AENNPWVTPIADQFQLGVSHVFEYIR	TGQKQVFKAENNPWVT	SHVFEYIRSETYKYLY	K	A	E	I	R	S	2	1	2	1	0	2	2	1	1	2	1	0	0	2	2	1	1	1	1	3	0	0	26	0	30295036	Q32Q10;Q15404	Q32Q10	216	241	RSU1	Ras suppressor protein 1	yes	no	3	9.059e-45	95366	8	0
AEPAKIEAFR	DASGNKVKAEPAKIEA	PAKIEAFRASLSKLGD	K	A	E	F	R	A	3	1	0	0	0	0	2	0	0	1	0	1	0	1	1	0	0	0	0	0	0	0	10	1	11306084	V9HWF4;P00558;B4E1H9	V9HWF4	142	151	HEL-S-68p;PGK1	Phosphoglycerate kinase;Phosphoglycerate kinase 1	yes	no	3	0.030617	33057	3	0			1
AEPALVAATAALNTLNR	ECEADLLKAEPALVAA	AALNTLNRVNLSELKA	K	A	E	N	R	V	6	1	2	0	0	0	1	0	0	0	3	0	0	0	1	0	2	0	0	1	0	0	17	0	16949315	C0JYZ1;A0A0C4DFR0;A0A087WYC6;Q96DT5;O43352;A0A024RA50	C0JYZ1	3190	3206	DNAH11	Dynein heavy chain 11, axonemal	yes	no	3	0.0077201	21233	5	0
AEPEDHYFLLTEPPLNTPENR	QVIFKYLRAEPEDHYF	PLNTPENREYTAEIMF	R	A	E	N	R	E	1	1	2	1	0	0	4	0	1	0	3	0	0	1	4	0	2	0	1	0	0	0	21	0	24811812	B4DT29;B4DXW1;Q59FV6;A0A024RAI1;P61158;F8WDR7	B4DT29	41	61	ACTR3	Actin-related protein 3	yes	no	3	0.0035198	14686	4	0
AEPLAFTFSHDYK	LYSKFLLKAEPLAFTF	FTFSHDYKGSTSHHLV	K	A	E	Y	K	G	2	0	0	1	0	0	1	0	1	0	1	1	0	2	1	1	1	0	1	0	0	0	13	0	15247249	C0JYY2;P04114;E1A689	C0JYY2	1935	1947	APOB	Apolipoprotein B-100;Apolipoprotein B-48	yes	no	2;3	2.0695e-31	198.62	6.08	1.16
AEPLAFTFSHDYKGSTSHHLVSR	LYSKFLLKAEPLAFTF	TSHHLVSRKSISAALE	K	A	E	S	R	K	2	1	0	1	0	0	1	1	3	0	2	1	0	2	1	4	2	0	1	1	0	0	23	1	25862615	C0JYY2;P04114;E1A689	C0JYY2	1935	1957	APOB	Apolipoprotein B-100;Apolipoprotein B-48	yes	no	4;5;6	8.9697e-10	60278	6	0
AEPPKAPEQEQAAPGPAAGGEAPK	TEGAAEAKAEPPKAPE	AAGGEAPKAAEAAAAP	K	A	E	P	K	A	7	0	0	0	0	2	4	3	0	0	0	2	0	0	6	0	0	0	0	0	0	0	24	1	22971288	P80723	P80723	98	121	BASP1	Brain acid soluble protein 1	yes	yes	3	0.01793	40756	2	0		4
AEQCCEETASSISLHGK	FTPTETNKAEQCCEET	SSISLHGKGSFRFSYS	K	A	E	G	K	G	2	0	0	0	2	1	3	1	1	1	1	1	0	0	0	3	1	0	0	0	0	0	17	0	19058197	A0A024R035;P02748	A0A024R035	251	267	C9	Complement component C9;Complement component C9a;Complement component C9b	yes	no	2;3	1.8788e-129	210.41	4.04	2.24		106	32
AESPEVCFNEESPK	NVVDKCCKAESPEVCF	CFNEESPKIGN_____	K	A	E	P	K	I	1	0	1	0	1	0	4	0	0	0	0	1	0	1	2	2	0	0	0	1	0	0	14	0	1621693	P43652	P43652	583	596	AFM	Afamin	yes	yes	2;3	2.0415e-208	255.19	2.18	0.645	10	88	27
AESPEVCFNEESPKIGN	NVVDKCCKAESPEVCF	EESPKIGN________	K	A	E	G	N	-	1	0	2	0	1	0	4	1	0	1	0	1	0	1	2	2	0	0	0	1	0	0	17	1	19058415	P43652	P43652	583	599	AFM	Afamin	yes	yes	2	0.0003382	62891	2	0		2
AETECQNTEYQQLLDIK	EEQLQQIRAETECQNT	YQQLLDIKIRLENEIQ	R	A	E	I	K	I	1	0	1	1	1	3	3	0	0	1	2	1	0	0	0	0	2	0	1	0	0	0	17	0	20819575	CON__P13645;P13645	CON__P13645	423	439	KRT10	Keratin, type I cytoskeletal 10	yes	no	2;3	2.0952e-21	106.49	3	0			4
AEVDDVIQVR	GILGPIIRAEVDDVIQ	VDDVIQVRFKNLASRP	R	A	E	V	R	F	1	1	0	2	0	1	1	0	0	1	0	0	0	0	0	0	0	0	0	3	0	0	10	0	11425932	A0A0A0MRJ7;P12259;CON__Q28107	A0A0A0MRJ7	1655	1664	F5	Coagulation factor V;Coagulation factor V heavy chain;Coagulation factor V light chain	no	no	2	0.00049384	145.16	2	0		62
AFAGTGTEEGAGPDPQMLSEEVR	QLREELSRAFAGTGTE	QMLSEEVRQRLQAFRQ	R	A	F	V	R	Q	3	1	0	1	0	1	4	4	0	0	1	0	1	1	2	1	2	0	0	1	0	0	23	0	23480591	B0YIW1;A8K9M4;A0A0B4RUS7;Q6Q788	B0YIW1	257	279	APOA5	Apolipoprotein A-V	yes	no	2;3	1.3212e-18	78.69	3	0			10
AFCSFQIYAVPWQGTMTLSK	DQPHLKRKAFCSFQIY	QGTMTLSKSTCQDA__	K	A	F	S	K	S	2	0	0	0	1	2	0	1	0	1	1	1	1	2	1	2	2	1	1	1	0	0	20	0	23341177	A0A0K0K1J1;P01034	A0A0K0K1J1	121	140	CST3	Cystatin-C	yes	no	2;3	2.8273e-31	143.64	8	0
AFDICPLVK	FTVIGIRKAFDICPLV	FDICPLVKIDTALIKA	K	A	F	V	K	I	1	0	0	1	1	0	0	0	0	1	1	1	0	1	1	0	0	0	0	1	0	0	9	0	1061558	P01031	P01031	1155	1163	C5	Complement C5;Complement C5 beta chain;Complement C5 alpha chain;C5a anaphylatoxin;Complement C5 alpha chain	yes	yes	2	0.0024619	77058	6.25	1.04
AFGPGLQGGSAGSPAR	PTKPSKVKAFGPGLQG	GSAGSPARFTIDTKGA	K	A	F	A	R	F	3	1	0	0	0	1	0	5	0	0	1	0	0	1	2	2	0	0	0	0	0	0	16	0	1428711	P21333;Q5HY54;Q60FE6;Q60FE5;A6NDY9;A0A087WWY3	P21333	1072	1087	FLNA	Filamin-A	yes	no	2	7.4518e-14	119.39	5.02	0.527
AFIQLWAFDAVK	PIVRGPCRAFIQLWAF	LWAFDAVKGKCVLFPY	R	A	F	V	K	G	3	0	0	1	0	1	0	0	0	1	1	1	0	2	0	0	0	1	0	1	0	0	12	0	14077551	P02760;S4R471	P02760	298	309	AMBP	Protein AMBP;Alpha-1-microglobulin;Inter-alpha-trypsin inhibitor light chain;Trypstatin	yes	no	1;2;3	3.5164e-16	142.98	7.11	2.06	11	4
AFITNFSMNIDGMTYPGIIK	FQMELPKKAFITNFSM	MTYPGIIKEKAEAQAQ	K	A	F	I	K	E	1	0	2	1	0	0	0	2	0	4	0	1	2	2	1	1	2	0	1	0	0	0	20	0	22320959	B2RMS9;Q68DH2	B2RMS9	77	96	ITIH4;DKFZp686G21125		yes	no	2;3	4.3933e-31	134.21	8	0
AFLEVNEEGSEAAASTAVVIAGR	YVSDAFHKAFLEVNEE	TAVVIAGRSLNPNRVT	K	A	F	G	R	S	6	1	1	0	0	0	4	2	0	1	1	0	0	1	0	2	1	0	0	3	0	0	23	0	22901441	A0A024R944;P01008;A0A0K0Q2Z1;Q8TCE1	A0A024R944	403	425	SERPINC1	Antithrombin-III	yes	no	2;3	3.3354e-182	264	6.2	2.16	15	7	2
AFLLTPR	LTSCLDSKAFLLTPRN	KAFLLTPRNQEACELS	K	A	F	P	R	N	1	1	0	0	0	0	0	0	0	0	2	0	0	1	1	0	1	0	0	0	0	0	7	0	81648577	O95445;Q5SRP5;I2D5J2;I2D5I8	O95445	172	178	APOM	Apolipoprotein M	yes	no	2	0.0075174	132.72	6.63	1.1
AFPALTSLDLSDNPGLGER	AFSCEQVRAFPALTSL	DNPGLGERGLMAALCP	R	A	F	E	R	G	2	1	1	2	0	0	1	2	0	0	4	0	0	1	2	2	1	0	0	0	0	0	19	0	19719902	B2R888;P08571;F1C4A7;D6RFL4	B2R888	192	210	CD14	Monocyte differentiation antigen CD14;Monocyte differentiation antigen CD14;Monocyte differentiation antigen CD14, urinary form;Monocyte differentiation antigen CD14, membrane-bound form	yes	no	2;3	1.718e-238	248.36	5.67	0.51
AFQPFFVELTMPYSVIR	ISSTASLRAFQPFFVE	TMPYSVIRGEAFTLKA	R	A	F	I	R	G	1	1	0	0	0	1	1	0	0	1	1	0	1	3	2	1	1	0	1	2	0	0	17	0	20440492	P01023;B2R950;P20742	P01023	788	804	A2M;PZP	Alpha-2-macroglobulin;Pregnancy zone protein	no	no	2;3	5.6126e-179	228.78	8	0
AFQTVVLDPEGDAQIDPNWVVLNQGR	EVTLTDFRAFQTVVLD	WVVLNQGREIVQTMNS	R	A	F	G	R	E	2	1	2	3	0	3	1	2	0	1	2	0	0	1	2	0	1	1	0	4	0	0	26	0	28804406	G3XAP6;B4DN90;Q53FR6;A8K3I0;P49747;B4DN75	G3XAP6	500	525	COMP	Cartilage oligomeric matrix protein	yes	no	3	1.1994e-52	103.02	6	0
AFQVWSDVTPLR	TVDDAFARAFQVWSDV	WSDVTPLRFSRIHDGE	R	A	F	L	R	F	1	1	0	1	0	1	0	0	0	0	1	0	0	1	1	1	1	1	0	2	0	0	12	0	14177354	A0A024R6R4;P08253;H3BV48;H3BR66	A0A024R6R4	147	158	MMP2	72 kDa type IV collagenase;PEX	yes	no	2	0.14078	100.48	7	0
AFSAVDTDGNGTINAQELGAALK	EEEAQYKKAFSAVDTD	QELGAALKATGKNLSE	K	A	F	L	K	A	5	0	2	2	0	1	1	3	0	1	2	1	0	1	0	1	2	0	0	1	0	0	23	0	22621128	Q9NZT1	Q9NZT1	16	38	CALML5	Calmodulin-like protein 5	yes	yes	2;3	2.1668e-34	127.71	8	0
AFSDRNTLIIYLDK	ISKYELDKAFSDRNTL	TLIIYLDKVSHSEDDC	K	A	F	D	K	V	1	1	1	2	0	0	0	0	0	2	2	1	0	1	0	1	1	0	1	0	0	0	14	1	16678883	V9HWA9;P01024;M0QYC8	V9HWA9	1437	1450	HEL-S-62p;C3	Complement C3;Complement C3 beta chain;C3-beta-c;Complement C3 alpha chain;C3a anaphylatoxin;Acylation stimulating protein;Complement C3b alpha chain;Complement C3c alpha chain fragment 1;Complement C3dg fragment;Complement C3g fragment;Complement C3d fragment;Complement C3f fragment;Complement C3c alpha chain fragment 2	yes	no	3	0.0040828	45188	6	0
AFSDRNTLIIYLDKVSHSEDDCLAFK	ISKYELDKAFSDRNTL	EDDCLAFKVHQYFNVE	K	A	F	F	K	V	2	1	1	4	1	0	1	0	1	2	3	2	0	2	0	3	1	0	1	1	0	0	26	2	30564913	V9HWA9;P01024;M0QYC8	V9HWA9	1437	1462	HEL-S-62p;C3	Complement C3;Complement C3 beta chain;C3-beta-c;Complement C3 alpha chain;C3a anaphylatoxin;Acylation stimulating protein;Complement C3b alpha chain;Complement C3c alpha chain fragment 1;Complement C3dg fragment;Complement C3g fragment;Complement C3d fragment;Complement C3f fragment;Complement C3c alpha chain fragment 2	yes	no	4;5	0.45037	34418	6	0
AFTECCVVASQLR	SLGPRCIKAFTECCVV	CVVASQLRANISHKDM	K	A	F	L	R	A	2	1	0	0	2	1	1	0	0	0	1	0	0	1	0	1	1	0	0	2	0	0	13	0	15397174	P01031;Q59GS8	P01031	727	739	C5	Complement C5;Complement C5 beta chain;Complement C5 alpha chain;C5a anaphylatoxin;Complement C5 alpha chain	yes	no	2;3	1.6912e-141	278.16	5.54	1.13
AFTPFSGPK	ACMAGCDKAFTPFSGP	FTPFSGPK________	K	A	F	P	K	-	1	0	0	0	0	0	0	1	0	0	0	1	0	2	2	1	1	0	0	0	0	0	9	0	95048617	J3K000;A0A140VJR2;P12955	J3K000	485	493	PEPD	Xaa-Pro dipeptidase	yes	no	2	0.0010161	83265	6.12	0.322
AFTVCLHFYTELSSTR	APLTKPLKAFTVCLHF	YTELSSTRGYSIFSYA	K	A	F	T	R	G	1	1	0	0	1	0	1	0	1	0	2	0	0	2	0	2	3	0	1	1	0	0	16	0	19309247	P02741	P02741	50	65	CRP	C-reactive protein;C-reactive protein(1-205)	yes	yes	3	3.9012e-29	108.63	6.6	2.8	2
AFVVDMMER	EAEFEVLKAFVVDMME	FVVDMMERLRISQKWV	K	A	F	E	R	L	1	1	0	1	0	0	1	0	0	0	0	0	2	1	0	0	0	0	0	2	0	0	9	0	10965045	L8E853;P04275	P04275	1298	1306	VWF	von Willebrand factor;von Willebrand antigen 2	no	no	2	0.00018784	127.56	4.73	0.496
AFWLDVSHNR	DALGPLQRAFWLDVSH	WLDVSHNRLEALPNSL	R	A	F	N	R	L	1	1	1	1	0	0	0	0	1	0	1	0	0	1	0	1	0	1	0	1	0	0	10	0	12436098	Q8TAY0;P35858;B0AZL7	Q8TAY0	484	493	IGFALS	Insulin-like growth factor-binding protein complex acid labile subunit	yes	no	2;3	0.25376	128.61	7.18	0.502
AFYVNVLNEEQR	DDNVTQVRAFYVNVLN	NVLNEEQRKRLCENIA	R	A	F	Q	R	K	1	1	2	0	0	1	2	0	0	0	1	0	0	1	0	0	0	0	1	2	0	0	12	0	1480731	P04040;B4DWK8;Q8TAK2	P04040	445	456	CAT	Catalase	yes	no	2	0.00011041	88681	4.62	0.484
AFYYPEEAGLAFGGPGSSR	AAWALGAKAFYYPEEA	FGGPGSSRYLRLEVHY	K	A	F	S	R	Y	3	1	0	0	0	0	2	4	0	0	1	0	0	2	2	2	0	0	2	0	0	0	19	0	19749112	P09172	P09172	308	326	DBH	Dopamine beta-hydroxylase;Soluble dopamine beta-hydroxylase	yes	yes	2;3	3.4595e-30	136.24	5.94	0.232
AGAAAGGPGVSGVCVCK	SRKRRKGKAGAAAGGP	VSGVCVCKSRYPVCGS	K	A	G	C	K	S	4	0	0	0	2	0	0	5	0	0	0	1	0	0	1	1	0	0	0	3	0	0	17	0	15167126	Q16270;A0A024RDA6	Q16270	98	114	IGFBP7	Insulin-like growth factor-binding protein 7	yes	no	2	0.00011432	56225	4	0
AGAAPYVQAFDSLLAGPVAEYLK	GYADSPSKAGAAPYVQ	GPVAEYLKISKEIGGD	K	A	G	L	K	I	6	0	0	1	0	1	1	2	0	0	3	1	0	1	2	1	0	0	2	2	0	0	23	0	23502209	D3DPU2;B4DI38;B2RDY9;Q01518;Q5T0R7;Q5T0R6;Q5T0R5;Q5T0R4;Q5T0R3;Q5T0R2;Q5T0R1	D3DPU2	38	60	CAP1	Adenylyl cyclase-associated protein;Adenylyl cyclase-associated protein 1	yes	no	3	3.135e-29	61345	7.43	0.495
AGADLSLLDR	DVVEDLLRAGADLSLL	ADLSLLDRLGNSVLHL	R	A	G	D	R	L	2	1	0	2	0	0	0	1	0	0	3	0	0	0	0	1	0	0	0	0	0	0	10	0	10295455	A0A024RDJ4;P19838	A0A024RDJ4	604	613	NFKB1	Nuclear factor NF-kappa-B p105 subunit;Nuclear factor NF-kappa-B p50 subunit	yes	no	2	0.00043243	87181	2.66	0.52		16	27
AGALNSNDAFVLK	RAVEVLPKAGALNSND	SNDAFVLKTPSAAYLW	K	A	G	L	K	T	3	0	2	1	0	0	0	1	0	0	2	1	0	1	0	1	0	0	0	1	0	0	13	0	13186881	CON__Q3SX14;P06396	P06396	585	597	GSN	Gelsolin	no	no	2	4.8691e-12	140.75	5.54	1.59			31
AGALQCSPSDAYTK	GCAALVTKAGALQCSP	SPSDAYTKKELIECAR	K	A	G	T	K	K	3	0	0	1	1	1	0	1	0	0	1	1	0	0	1	2	1	0	1	0	0	0	14	0	14676664	Q9Y490	Q9Y490	1934	1947	TLN1	Talin-1	yes	yes	2	0.00011514	92611	3	0			10
AGALQCSPSDAYTKK	GCAALVTKAGALQCSP	PSDAYTKKELIECARR	K	A	G	K	K	E	3	0	0	1	1	1	0	1	0	0	1	2	0	0	1	2	1	0	1	0	0	0	15	1	15957614	Q9Y490	Q9Y490	1934	1948	TLN1	Talin-1	yes	yes	3	0.093883	71279	3.4	0.663			14
AGALQLLLVGDK	SAMESYFRAGALQLLL	QLLLVGDKVPHDLDML	R	A	G	D	K	V	2	0	0	1	0	1	0	2	0	0	4	1	0	0	0	0	0	0	0	1	0	0	12	0	11967129	B3KUE5;P55058;Q53H91	B3KUE5	303	314	PLTP	Phospholipid transfer protein	yes	no	2	0.00011378	87258	6.87	0.923
AGALQLLLVGDKVPHDLDMLLR	SAMESYFRAGALQLLL	HDLDMLLRATYFGSIV	R	A	G	L	R	A	2	1	0	3	0	1	0	2	1	0	7	1	1	0	1	0	0	0	0	2	0	0	22	1	23863406	B3KUE5;P55058;Q53H91	B3KUE5	303	324	PLTP	Phospholipid transfer protein	yes	no	3;4	6.7316e-14	77287	8	0
AGCVAESTAVCR	RCQVVGGKAGCVAEST	AESTAVCRAQGDPHYT	K	A	G	C	R	A	3	1	0	0	2	0	1	1	0	0	0	0	0	0	0	1	1	0	0	2	0	0	12	0	12795649	A0A087WXI2;Q9Y6R7	A0A087WXI2	462	473	FCGBP	IgGFc-binding protein	yes	no	2	1.6073e-36	178.94	2.14	0.625		41	2
AGDALWLR	CLMQQGIKAGDALWLR	AGDALWLRFKYYSFFD	K	A	G	L	R	F	2	1	0	1	0	0	0	1	0	0	2	0	0	0	0	0	0	1	0	0	0	0	8	0	90048175	Q86UX7;F5H1C6;F5H3I6	Q86UX7	243	250	FERMT3	Fermitin family homolog 3	yes	no	2	0.0037376	116.54	5	0
AGDEAVFAQYDSFHVDSAAEYYR	YSMRVDLRAGDEAVFA	DSAAEYYRLHLEGYHG	R	A	G	Y	R	L	5	1	0	3	0	1	2	1	1	0	0	0	0	2	0	2	0	0	3	2	0	0	23	0	26101299	A0A087X0I0;A0A140T9L7;A0A140T8Z8;A0A140T9C0;A0A140T8Y3;A0A140TA52;A0A140TA41;P22105;A0A140T902;A0A140TA33;Q6IPK3;B6RHJ5;Q9UE34	A0A087X0I0	1842	1864	TNXB	Tenascin-X	yes	no	3	0.048222	14944	4	0
AGDFLEANYMNLQR	SLPGSITKAGDFLEAN	ANYMNLQRSYTVAIAG	K	A	G	Q	R	S	2	1	2	1	0	1	1	1	0	0	2	0	1	1	0	0	0	0	1	0	0	0	14	0	16407617	V9HWA9;P01024;M0R0Q9	V9HWA9	1172	1185	HEL-S-62p;C3	Complement C3;Complement C3 beta chain;C3-beta-c;Complement C3 alpha chain;C3a anaphylatoxin;Acylation stimulating protein;Complement C3b alpha chain;Complement C3c alpha chain fragment 1;Complement C3dg fragment;Complement C3g fragment;Complement C3d fragment;Complement C3f fragment;Complement C3c alpha chain fragment 2	yes	no	2;3	2.8424e-208	254.57	5.68	1.34
AGEDPHSFYFPGQFAFSK	TQCLRVQRAGEDPHSF	PGQFAFSKALPRS___	R	A	G	S	K	A	2	0	0	1	0	1	1	2	1	0	0	1	0	4	2	2	0	0	1	0	0	0	18	0	20309163	A0A090N7U9;Q99969	A0A090N7U9	141	158	RARRES2	Retinoic acid receptor responder protein 2	yes	no	3	0.003095	26412	7	0
AGELEVFNGYFVHFFAPDNLDPIPK	YDVKREEKAGELEVFN	DNLDPIPKNILFVIDV	K	A	G	P	K	N	2	0	2	2	0	0	2	2	1	1	2	1	0	4	3	0	0	0	1	2	0	0	25	0	28353908	Q5T985;A2RTY6;P19823;D3DRR6;B4DM79	Q5T985	274	298	ITIH2	Inter-alpha-trypsin inhibitor heavy chain H2	yes	no	2;3;4	2.7357e-83	155.92	7.53	1.6	4
AGELTPEEEAQYK	________________	PEEEAQYKKAFSAVDT	M	A	G	Y	K	K	2	0	0	0	0	1	4	1	0	0	1	1	0	0	1	0	1	0	1	0	0	0	13	0	1463678	Q9NZT1;Q53H37	Q9NZT1	2	14	CALML5	Calmodulin-like protein 5	yes	no	2	0.042897	56013	8	0
AGELTPEEEAQYKK	________________	EEEAQYKKAFSAVDTD	M	A	G	K	K	A	2	0	0	0	0	1	4	1	0	0	1	2	0	0	1	0	1	0	1	0	0	0	14	1	1591773	Q9NZT1;Q53H37	Q9NZT1	2	15	CALML5	Calmodulin-like protein 5	yes	no	2	3.064e-19	126.71	8	0
AGEQDATIHLK	YICIAENKAGEQDATI	QDATIHLKVFAKPKIT	K	A	G	L	K	V	2	0	0	1	0	1	1	1	1	1	1	1	0	0	0	0	1	0	0	0	0	0	11	0	11816041	A0A087WWD4;P13591;H7BYX6;A0A087WTE4;A0A087WTF6;A0A087WX77;A0A087WV75	A0A087WWD4	293	303	NCAM1	Neural cell adhesion molecule 1	yes	no	3	0.00011204	70942	2	0		28
AGEQVTYTCATYYK	GEKKDVYKAGEQVTYT	YTCATYYKMDGASNVT	K	A	G	Y	K	M	2	0	0	0	1	1	1	1	0	0	0	1	0	0	0	0	3	0	3	1	0	0	14	0	16537345	A0A024R962;A0A024R984;Q14006	A0A024R962	1010	1023	hCG_40889;HF		no	no	2;3	1.7058e-25	189.66	5.4	1.71			60
AGEVINQPMMMAAR	DEEFPEQKAGEVINQP	QPMMMAARQLHDEARK	K	A	G	A	R	Q	3	1	1	0	0	1	1	1	0	1	0	0	3	0	1	0	0	0	0	1	0	0	14	0	15177153	A0A024QZN4;V9HWK2;P18206;B3KXA2;B4E3Q9;Q5JQ13;B4DKC9;B4DTM7	A0A024QZN4	890	903	VCL;HEL114	Vinculin	yes	no	2	0.00086143	65347	5	0
AGEVQEPELR	KIDVHWTRAGEVQEPE	EVQEPELRGDVLHNGN	R	A	G	L	R	G	1	1	0	0	0	1	3	1	0	0	1	0	0	0	1	0	0	0	0	1	0	0	10	0	11265619	A0A140VK00;P25311	A0A140VK00	242	251	AZGP1	Zinc-alpha-2-glycoprotein	yes	no	2	1.6403e-56	178.94	4.57	3.39	47	15
AGFAGDDAPR	DNGSGLVKAGFAGDDA	FAGDDAPRAVFPSIVG	K	A	G	P	R	A	3	1	0	2	0	0	0	2	0	0	0	0	0	1	1	0	0	0	0	0	0	0	10	0	97544101	A8K3K1;P68133;P68032;B7Z6P1;D2JYH4;P63267;P62736;Q13707;B3KW67;Q7Z7J6;A6NL76;B3KUD3;C9JFL5;F6UVQ4;F6QUT6;B7Z6I1;C9JUM1;F8WB63;B8ZZJ2;F8WCH0	A8K3K1	21	30	ACTA1;ACTC1;ACTA2;ACTG2;ACTB	Actin, alpha skeletal muscle;Actin, alpha cardiac muscle 1;Actin, gamma-enteric smooth muscle;Actin, aortic smooth muscle	no	no	2	7.6247e-11	162.25	1.95	0.532	14	60	10
AGFEWNEDGAGTTPSPGLQPAHLTFPLDYHLNQPFIFVLR	KLTQVEHRAGFEWNED	QPFIFVLRDTDTGALL	R	A	G	L	R	D	3	1	2	2	0	2	2	4	2	1	5	0	0	4	5	1	3	1	1	1	0	0	40	0	44521968	A0A140VKF3;P36955	A0A140VKF3	360	399	SERPINF1	Pigment epithelium-derived factor	yes	no	3;4	0	181.44	8	0
AGFGNQESEFWLGNENLHQLTLQGNWELR	FRSWSSYRAGFGNQES	LQGNWELRVELEDFNG	R	A	G	L	R	V	1	1	4	0	0	3	4	4	1	0	5	0	0	2	0	1	1	2	0	0	0	0	29	0	33866069	O75636;Q6UXM4;Q6UY50	O75636	152	180	FCN3;UNQ172	Ficolin-3	yes	no	3;4	1.0652e-199	178.53	7.89	0.307
AGFLDLKDFLPK	PHNEQKHKAGFLDLKD	DLKDFLPKEYVKQKGE	K	A	G	P	K	E	1	0	0	2	0	0	0	1	0	0	3	2	0	2	1	0	0	0	0	0	0	0	12	1	13627547	Q9Y490	Q9Y490	257	268	TLN1	Talin-1	yes	yes	3	0.026327	34898	8	0
AGFSWIEVTFK	TGQYEREKAGFSWIEV	SWIEVTFKNPLVWVHA	K	A	G	F	K	N	1	0	0	0	0	0	1	1	0	1	0	1	0	2	0	1	1	1	0	1	0	0	11	0	1283655	B2RMS9;Q14624;B7Z544;H7C0L5	B2RMS9	778	788	ITIH4	Inter-alpha-trypsin inhibitor heavy chain H4;70 kDa inter-alpha-trypsin inhibitor heavy chain H4;35 kDa inter-alpha-trypsin inhibitor heavy chain H4	no	no	2	1.397e-09	161.28	7.45	1.26	2	1
AGFSWIEVTFKNPLVWVHASPEHVVVTR	TGQYEREKAGFSWIEV	PEHVVVTRNRRSSAYK	K	A	G	T	R	N	2	1	1	0	0	0	2	1	2	1	1	1	0	2	2	2	2	2	0	6	0	0	28	1	32046873	B2RMS9;Q14624;B7Z544;H7C0L5	B2RMS9	778	805	ITIH4	Inter-alpha-trypsin inhibitor heavy chain H4;70 kDa inter-alpha-trypsin inhibitor heavy chain H4;35 kDa inter-alpha-trypsin inhibitor heavy chain H4	no	no	5	0.030293	16.28	8	0
AGGQCPACGGPTLELESQR	PTTVATPRAGGQCPAC	TLELESQRELLLDLAK	R	A	G	Q	R	E	2	1	0	0	2	2	2	4	0	0	2	0	0	0	2	1	1	0	0	0	0	0	19	0	19868888	B2RBW9;P55103	B2RBW9	22	40	INHBC	Inhibin beta C chain	yes	no	2;3	2.2643e-05	67275	3	0			4
AGGSWDLAVQER	VTWPDESKAGGSWDLA	WDLAVQERAARSQCTY	K	A	G	E	R	A	2	1	0	1	0	1	1	2	0	0	1	0	0	0	0	1	0	1	0	1	0	0	12	0	12876208	P22792	P22792	464	475	CPN2	Carboxypeptidase N subunit 2	yes	yes	2	1.6836e-38	182.64	3.72	0.711			40
AGITTIEAVKR	________________	TTIEAVKRKIQVLQQQ	M	A	G	K	R	K	2	1	0	0	0	0	1	1	0	2	0	1	0	0	0	0	2	0	0	1	0	0	11	1	11576768	A0A087WWU8;Q5HYB6;B2RDE1;A0A0S2Z4I4;A0A0S2Z4G4;A0A0S2Z4G8;D6R904;Q8NAG3;B4DWT5;Q5VU61;D6RFM2	A0A087WWU8	2	12	TPM3;DKFZp686J1372		yes	no	2	0.00057677	105.1	4	0
AGKEPGLQIWR	VEHPEFLKAGKEPGLQ	EPGLQIWRVEKFDLVP	K	A	G	W	R	V	1	1	0	0	0	1	1	2	0	1	1	1	0	0	1	0	0	1	0	0	0	0	11	1	12536881	CON__Q3SX14;P06396;V9H1C1	P06396	62	72	GSN	Gelsolin	no	no	2;3	3.6588e-16	162.36	6.29	1.06
AGLAASLAGPHSIVGR	DGSLWRYRAGLAASLA	GPHSIVGRAVVVHAGE	R	A	G	G	R	A	4	1	0	0	0	0	0	3	1	1	2	0	0	0	1	2	0	0	0	1	0	0	16	0	14758209	A0A140VJU8;P08294;B2R9V7	A0A140VJU8	161	176	SOD3	Extracellular superoxide dismutase [Cu-Zn];Superoxide dismutase [Cu-Zn]	yes	no	2;3	3.3442e-10	87519	6.92	0.483
AGLLRPDYALLGHR	TLPSCAVRAGLLRPDY	DYALLGHRQLVRTDCP	R	A	G	H	R	Q	2	2	0	1	0	0	0	2	1	0	4	0	0	0	1	0	0	0	1	0	0	0	14	1	15508681	Q96PD5	Q96PD5	510	523	PGLYRP2	N-acetylmuramoyl-L-alanine amidase	no	no	3;4	6.182e-26	135.91	6.92	0.716
AGLNSLEAVK	________________	LNSLEAVKRKIQALQQ	M	A	G	V	K	R	2	0	1	0	0	0	1	1	0	0	2	1	0	0	0	1	0	0	0	1	0	0	10	0	10005553	V9HW56;P67936;B4DVY2;B4DTB1	V9HW56	2	11	HEL-S-108;TPM4	Tropomyosin alpha-4 chain	yes	no	2	0.0015019	99802	3	0			10
AGLNSLEAVKR	________________	NSLEAVKRKIQALQQQ	M	A	G	K	R	K	2	1	1	0	0	0	1	1	0	0	2	1	0	0	0	1	0	0	0	1	0	0	11	1	11566564	V9HW56;P67936;B4DVY2;B4DTB1	V9HW56	2	12	HEL-S-108;TPM4	Tropomyosin alpha-4 chain	yes	no	2	2.2472e-05	110.76	4.57	0.728
AGLQFPVGR	KAKTRSSRAGLQFPVG	GLQFPVGRVHRLLRKG	R	A	G	G	R	V	1	1	0	0	0	1	0	2	0	0	1	0	0	1	1	0	0	0	0	1	0	0	9	0	94352395	A3KPC7;A0A024RAS2;Q08AJ9;B2R5B3;A4FTV9;A0A024R017;A0A0U1RR32;A0A0U1RRH7;Q99878;Q96KK5;Q9BTM1;Q16777;Q93077;Q7L7L0;Q6FI13;P20671;P0C0S8;P04908;C9J0D1;B2R5B6;Q71UI9;P0C0S5;Q96QV6;P16104;V9GZN0;Q8IUE6	A3KPC7	22	30	HIST1H2AH;H2AFJ;HIST1H2AB;HIST1H2AK;HIST1H2AC;HIST1H2AJ;HIST2H2AC;HIST3H2A;HIST2H2AA3;HIST1H2AD;HIST1H2AG;H2AFV;H2AFZ;HIST1H2AA;H2AFX;HIST2H2AB	Histone H2A;Histone H2A type 1-J;Histone H2A type 1-H;Histone H2A.J;Histone H2A type 2-C;Histone H2A type 1-C;Histone H2A type 3;Histone H2A type 2-A;Histone H2A type 1-D;Histone H2A type 1;Histone H2A type 1-B/E;Histone H2A.V;Histone H2A.Z;Histone H2A type 1-A;Histone H2AX;Histone H2A type 2-B	yes	no	2	0.00053801	91.9	5.93	0.593
AGMQTPFLIMDR	TEVGENQRAGMQTPFL	TPFLIMDRDCRMPMGL	R	A	G	D	R	D	1	1	0	1	0	1	0	1	0	1	1	0	2	1	1	0	1	0	0	0	0	0	12	0	13786737	A0A0A0MRJ7;P12259	A0A0A0MRJ7	1899	1910	F5	Coagulation factor V;Coagulation factor V heavy chain;Coagulation factor V light chain	yes	no	2	0.95912	104.22	6.68	0.467
AGNNMLLVGVHGPR	SFTVDCSKAGNNMLLV	LVGVHGPRTPCEEILV	K	A	G	P	R	T	1	1	2	0	0	0	0	3	1	0	2	0	1	0	1	0	0	0	0	2	0	0	14	0	14337562	P21333;Q5HY54;Q60FE6;Q60FE5;A6NDY9;A0A087WWY3;Q8TES4;Q6NXF2;Q96C61;B4E2F9;Q86TQ3	P21333	2585	2598	FLNA;FLJ00119	Filamin-A	yes	no	3	0.0003187	66023	6.34	0.51
AGPHCPTAQLIATLK	ITSLEVIKAGPHCPTA	AQLIATLKNGRKICLD	K	A	G	L	K	N	3	0	0	0	1	1	0	1	1	1	2	1	0	0	2	0	2	0	0	0	0	0	15	0	15768395	P02776	P02776	63	77	PF4	Platelet factor 4;Platelet factor 4, short form	no	no	2;3	2.257e-58	174.72	6.8	0.913
AGQAVDDFIEK	RRIILLVKAGQAVDDF	AVDDFIEKLVPLLDTG	K	A	G	E	K	L	2	0	0	2	0	1	1	1	0	1	0	1	0	1	0	0	0	0	0	1	0	0	11	0	11915772	K7EMN2;K7EM49;K7EPF6;B4E2U0;P52209	K7EMN2	64	74	PGD	6-phosphogluconate dehydrogenase, decarboxylating	yes	no	2	0.012406	78556	2	0		3
AGQSAAGAAPGGGVDTR	________________	PGGGVDTRDAEMPATE	R	A	G	T	R	D	5	1	0	1	0	1	0	5	0	0	0	0	0	0	1	1	1	0	0	1	0	0	17	0	1441691	P21333;Q5HY54	P21333	8	24	FLNA	Filamin-A	yes	no	2	1.8639e-59	145.81	2.04	0.191		51	2
AGTELVNFLSYFVELGTQPATQ	QLTPLIKKAGTELVNF	LGTQPATQ________	K	A	G	T	Q	-	2	0	1	0	0	2	2	2	0	0	3	0	0	2	1	1	3	0	1	2	0	0	22	0	2384.19	V9GYM3;P02652;V9GYE3	V9GYM3	112	133	APOA2	Apolipoprotein A-II;Proapolipoprotein A-II;Truncated apolipoprotein A-II	yes	no	2;3	0	349.57	4.37	2.34	98	97	86
AGTFFWSVVIPHER	TATKQGVKAGTFFWSV	SVVIPHERRILTILQW	K	A	G	E	R	R	1	1	0	0	0	0	1	1	1	1	0	0	0	2	1	1	1	1	0	2	0	0	14	0	16448413	E7EUF1;Q13822	E7EUF1	267	280	ENPP2	Ectonucleotide pyrophosphatase/phosphodiesterase family member 2	yes	no	3	0.0018454	34432	8	0
AGVAPLQVK	SFQVDTSKAGVAPLQV	GVAPLQVKVQGPKGLV	K	A	G	V	K	V	2	0	0	0	0	1	0	1	0	0	1	1	0	0	1	0	0	0	0	2	0	0	9	0	88153345	P21333;Q5HY54;Q60FE6;Q60FE5;A6NDY9;A0A087WWY3;Q8TES4	P21333	1478	1486	FLNA;FLJ00119	Filamin-A	yes	no	2	0.0041687	71852	3.94	0.556			3
AGVKLEVANMQAELVAKPSVSVEFVTNMGIIIPDFAR	GVIAPGAKAGVKLEVA	IIIPDFARSGVQMNTN	K	A	G	A	R	S	5	1	2	1	0	1	3	2	0	3	2	2	2	2	2	2	1	0	0	6	0	0	37	2	39430951	C0JYY2;P04114;E1A689	C0JYY2	860	896	APOB	Apolipoprotein B-100;Apolipoprotein B-48	no	no	4	1.7367e-05	40407	1	0	1
AGWNAYIDNLMADGTCQDAAIVGYK	________________	DAAIVGYKDSPSVWAA	M	A	G	Y	K	D	5	0	2	3	1	1	0	3	0	2	1	1	1	0	0	0	1	1	2	1	0	0	25	0	27162261	P07737;CON__P02584	P07737	2	26	PFN1	Profilin-1	yes	no	2;3	3.7992e-51	105.16	6	0
AHDGGIYAISWSPDSTHLLSASGDK	VCALGGSKAHDGGIYA	LLSASGDKTSKIWDVS	K	A	H	D	K	T	3	0	0	3	0	0	0	3	2	2	2	1	0	0	1	5	1	1	1	0	0	0	25	0	25842194	V9HWG7;Q53H17;Q53GN4;Q59ER5;O75083;B3KXN4;B4DY05	V9HWG7	232	256	HEL-S-52;WDR1	WD repeat-containing protein 1	yes	no	4	1.5386e-13	60943	6	0
AHFSPSNIILDFPAAGSAAR	EATLNFLKAHFSPSNI	PAAGSAARRDVQNVAA	K	A	H	A	R	R	5	1	1	1	0	0	0	1	1	2	1	0	0	2	2	3	0	0	0	0	0	0	20	0	20410381	O00391;A0A140VKE5;A8K477;A8K4C2	O00391	533	552	QSOX1	Sulfhydryl oxidase 1;Sulfhydryl oxidase	yes	no	3	5.3627e-77	152.01	7.61	0.488
AHICSHEEDAGVVCAGQR	LCHHRGWKAHICSHEE	GVVCAGQRVANSRDDS	K	A	H	Q	R	V	3	1	0	1	2	1	2	2	2	1	0	0	0	0	0	1	0	0	0	2	0	0	18	0	19948687	A1L4H1	A1L4H1	106	123	SSC5D	Soluble scavenger receptor cysteine-rich domain-containing protein SSC5D	yes	yes	4	0.002324	33307	2	0		2
AHLDIAGSLEGHLR	ELSNDQEKAHLDIAGS	GSLEGHLRFLKNIILP	K	A	H	L	R	F	2	1	0	1	0	0	1	2	2	1	3	0	0	0	0	1	0	0	0	0	0	0	14	0	14877845	C0JYY2;P04114;E1A689;Q59HB3;E1B4S7;S5FLF7	C0JYY2	3657	3670	APOB	Apolipoprotein B-100;Apolipoprotein B-48	yes	no	2;3;4	2.9062e-80	200.98	6.26	1.3
AHLLSLVDVMQR	PWNVVPEKAHLLSLVD	SLVDVMQREGGPSQIG	K	A	H	Q	R	E	1	1	0	1	0	1	0	0	1	0	3	0	1	0	0	1	0	0	0	2	0	0	12	0	13807548	L8E853;P04275;B4DMS3	P04275	1752	1763	VWF	von Willebrand factor;von Willebrand antigen 2	no	no	2;3	3.5576e-15	151.83	7.77	0.421
AHNAFGGEGVYAIAR	QGGKLVCRAHNAFGGE	EGVYAIARCCLLPQAN	R	A	H	A	R	C	4	1	1	0	0	0	1	3	1	1	0	0	0	1	0	0	0	0	1	1	0	0	15	0	15317532	Q8NBP7	Q8NBP7	511	525	PCSK9	Proprotein convertase subtilisin/kexin type 9	yes	yes	3	0.06516	68972	5	0
AHSCPSVWK	ISKHNDIRAHSCPSVW	HSCPSVWKKTKNS___	R	A	H	W	K	K	1	0	0	0	1	0	0	0	1	0	0	1	0	0	1	2	0	1	0	1	0	0	9	0	10704967	A0A0S2Z4K3;A0A0S2Z4L3;P07225;Q9NSD0;Q16519;G5E9F8;B4E1L6;Q8J011;Q8J010	A0A0S2Z4K3	663	671	PROS1	Vitamin K-dependent protein S	yes	no	3	0.049652	24876	5	0
AHSSMVGVNLPQK	DAFGTAHRAHSSMVGV	VGVNLPQKAGGFLMKK	R	A	H	Q	K	A	1	0	1	0	0	1	0	1	1	0	1	1	1	0	1	2	0	0	0	2	0	0	13	0	13667027	V9HWF4;P00558;B4E1H9	V9HWF4	172	184	HEL-S-68p;PGK1	Phosphoglycerate kinase;Phosphoglycerate kinase 1	yes	no	3	0.0035321	63401	5.75	0.661
AHVDALR	EEMRDRARAHVDALRT	RAHVDALRTHLAPYSD	R	A	H	L	R	T	2	1	0	1	0	0	0	0	1	0	1	0	0	0	0	0	0	0	0	1	0	0	7	0	78042424	A0A024R3E3;P02647;F8W696;Q9Y355	A0A024R3E3	178	184	APOA1	Apolipoprotein A-I;Proapolipoprotein A-I;Truncated apolipoprotein A-I	yes	no	2	0.012126	124.89	5.6	2.94		24
AHVDALRTHLAPYSDELR	EEMRDRARAHVDALRT	APYSDELRQRLAARLE	R	A	H	L	R	Q	3	2	0	2	0	0	1	0	2	0	3	0	0	0	1	1	1	0	1	1	0	0	18	1	20630548	A0A024R3E3;P02647;F8W696;Q9Y355	A0A024R3E3	178	195	APOA1	Apolipoprotein A-I;Proapolipoprotein A-I;Truncated apolipoprotein A-I	yes	no	3;4	6.6111e-13	69605	7.18	1.34
AHVDALRTHLAPYSDELRQR	EEMRDRARAHVDALRT	YSDELRQRLAARLEAL	R	A	H	Q	R	L	3	3	0	2	0	1	1	0	2	0	3	0	0	0	1	1	1	0	1	1	0	0	20	2	23472145	A0A024R3E3;P02647;F8W696	A0A024R3E3	178	197	APOA1	Apolipoprotein A-I;Proapolipoprotein A-I;Truncated apolipoprotein A-I	yes	no	5	0.0066347	24.3	6	0
AHVSFKPTVAQQR	VISKGQQKAHVSFKPT	KPTVAQQRICPNCRET	K	A	H	Q	R	I	2	1	0	0	0	2	0	0	1	0	0	1	0	1	1	1	1	0	0	2	0	0	13	1	14677946	Q5T985;A2RTY6;P19823;D3DRR6;Q5T987	Q5T985	236	248	ITIH2	Inter-alpha-trypsin inhibitor heavy chain H2	yes	no	2;3;4	1.3742e-54	149.23	6.35	1.34
AHVVPCFDASK	HIPGSPFKAHVVPCFD	VPCFDASKVKCSGPGL	K	A	H	S	K	V	2	0	0	1	1	0	0	0	1	0	0	1	0	1	1	1	0	0	0	2	0	0	11	0	12295863	P21333;Q5HY54;Q60FE6;Q60FE5;A6NDY9;A0A087WWY3	P21333	1152	1162	FLNA	Filamin-A	yes	no	2;3	0.00081192	81972	4.59	0.774
AHYGGFTVQNEANK	DWKGDKVKAHYGGFTV	TVQNEANKYQISVNKY	K	A	H	N	K	Y	2	0	2	0	0	1	1	2	1	0	0	1	0	1	0	0	1	0	1	1	0	0	14	0	15347165	V9HVY1;P02675;B4E1D3;D3DP13;D6REL8	V9HVY1	354	367	HEL-S-78p;FGB	Fibrinogen beta chain;Fibrinopeptide B;Fibrinogen beta chain	yes	no	2;3	9.2835e-109	218.18	4.8	1.46			43
AHYGGFTVQNEANKYQISVNK	DWKGDKVKAHYGGFTV	KYQISVNKYRGTAGNA	K	A	H	N	K	Y	2	0	3	0	0	2	1	2	1	1	0	2	0	1	0	1	1	0	2	2	0	0	21	1	23671608	V9HVY1;P02675;B4E1D3;D3DP13;D6REL8	V9HVY1	354	374	HEL-S-78p;FGB	Fibrinogen beta chain;Fibrinopeptide B;Fibrinogen beta chain	yes	no	3;4	2.1375e-21	91414	6.18	0.663
AIAANEADAVTLDAGLVYDAYLAPNNLKPVVAEFYGSK	ASYLDCIRAIAANEAD	VAEFYGSKEDPQTFYY	R	A	I	S	K	E	9	0	3	3	0	0	2	2	0	1	4	2	0	1	2	1	1	0	3	4	0	0	38	1	39530098	B4E1B2;F8WCI6;C9JB55	B4E1B2	70	107	TF		no	no	3;4	3.0469e-72	89.17	8	0
AIADMLR	ATANLSRRAIADMLRA	RAIADMLRACKEAAYH	R	A	I	L	R	A	2	1	0	1	0	0	0	0	0	1	1	0	1	0	0	0	0	0	0	0	0	0	7	0	78842146	Q9Y490	Q9Y490	2211	2217	TLN1	Talin-1	yes	yes	2	0.023063	81.1	4	0
AIAYSSLSQSYLYIDWTDNHK	NQAREGYRAIAYSSLS	IDWTDNHKALLVGEHL	R	A	I	H	K	A	2	0	1	2	0	1	0	0	1	2	2	1	0	0	0	4	1	1	3	0	0	0	21	0	24741754	P01031;Q59GS8	P01031	454	474	C5	Complement C5;Complement C5 beta chain;Complement C5 alpha chain;C5a anaphylatoxin;Complement C5 alpha chain	yes	no	3	1.5338e-65	134.21	6.81	1.43	1
AICQEGKFEYPICE	MISSPPFRAICQEGKF	KFEYPICE________	R	A	I	C	E	-	1	0	0	0	2	1	3	1	0	2	0	1	0	1	1	0	0	0	1	0	0	0	14	1	17427644	B2RA39;Q9BXR6	B2RA39	556	569	CFHR5	Complement factor H-related protein 5	yes	no	2	5.0961e-19	128.01	3.75	0.75			6
AIDEDCSQYEPIPGSQK	EDDCEDVRAIDEDCSQ	EPIPGSQKAALGYNIL	R	A	I	Q	K	A	1	0	0	2	1	2	2	1	0	2	0	1	0	0	2	2	0	0	1	0	0	0	17	0	1935852	P07357;Q05CV2	P07357	135	151	C8A	Complement component C8 alpha chain	yes	no	2;3	6.518e-200	234.82	2.42	0.954		92	19
AIECTPSRPLLEK				A	I	E	K		1	1	0	0	1	0	2	0	0	1	2	1	0	0	2	1	1	0	0	0	0	0	13	1	1512797		REV__Q8WZ42					yes	no	4	0.022951	32933	2	0		1
AIEDYINEFSVR	LKKQNLERAIEDYINE	YINEFSVRKCHTCQNG	R	A	I	V	R	K	1	1	1	1	0	0	2	0	0	2	0	0	0	1	0	1	0	0	1	1	0	0	12	0	14547042	A0A024R035;P02748;CON__Q3MHN2	A0A024R035	497	508	C9	Complement component C9;Complement component C9a;Complement component C9b	yes	no	2;3	4.9346e-133	230.24	5.61	1.26
AIEDYINEFSVRK	LKKQNLERAIEDYINE	INEFSVRKCHTCQNGG	R	A	I	R	K	C	1	1	1	1	0	0	2	0	0	2	0	1	0	1	0	1	0	0	1	1	0	0	13	1	15827991	A0A024R035;P02748;CON__Q3MHN2	A0A024R035	497	509	C9	Complement component C9;Complement component C9a;Complement component C9b	yes	no	2;3	0.0076601	71888	5.48	0.729
AIFILNEANNLGLLDPNSVSLIILVSDGDPTVGELK	NINEALLRAIFILNEA	DPTVGELKLSKIQKNV	R	A	I	L	K	L	2	0	4	3	0	0	2	3	0	4	7	1	0	1	2	3	1	0	0	3	0	0	36	0	37630295	Q5T985;A2RTY6;P19823;B4DM79	Q5T985	384	419	ITIH2	Inter-alpha-trypsin inhibitor heavy chain H2	yes	no	3	2.9958e-100	107.59	5	3.08	1		1
AIFSVGPVSPSR	SHARGSSRAIFSVGPV	VGPVSPSRRWSYRCYG	R	A	I	S	R	R	1	1	0	0	0	0	0	1	0	1	0	0	0	1	2	3	0	0	0	2	0	0	12	0	12156612	H2B4M4;H2B4M3;A0A0G2JMY9;Q8N6C8;A0A0G2JM99;A0A087WVJ8;A0A0G2JP96;F6RVM3;A0A0G2JNR3;A0A0G2JNK9;A8MVE2;A0A0G2JQ46;A0A0B4J1W1;D9IDN1;D9IDM9;D9IDM8;D9IDM7;D9IDM6;D9IDM5;D9IDM4;A0A0G2JQ44;A0A087WSX8;A0A0G2JP80;A0A0G2JNQ6;A0A087WSV6;A0A0G2JNM2;A0A0G2JQ15;A0A0G2JP64;A0A0G2JLS4;F6TER3;O75019;Q8NHL6	H2B4M4	180	191	LILRA3;LILRA1;LILRB1	Leukocyte immunoglobulin-like receptor subfamily A member 3;Leukocyte immunoglobulin-like receptor subfamily A member 1;Leukocyte immunoglobulin-like receptor subfamily B member 1	yes	no	2	0.00010264	111.61	7	0
AIFYMNNPSR	ESVYGQCKAIFYMNNP	FYMNNPSRVLYLAAYN	K	A	I	S	R	V	1	1	2	0	0	0	0	0	0	1	0	0	1	1	1	1	0	0	1	0	0	0	10	0	12115757	Q9UGM5	Q9UGM5	119	128	FETUB	Fetuin-B	yes	yes	2	0.26417	109.71	6.36	0.536
AIGAVPLIQGEYMIPCEK	DEVRELQKAIGAVPLI	EYMIPCEKVSTLPAIT	K	A	I	E	K	V	2	0	0	0	1	1	2	2	0	3	1	1	1	0	2	0	0	0	1	1	0	0	18	0	19880111	A0A1B0GV23;A0A1B0GVD5;A0A1B0GWE8;V9HWI3;A0A1B0GU92;A0A1B0GU03;P07339;H7C469;A0A1B0GW44;H7C1V0	A0A1B0GV23	308	325	HEL-S-130P;CTSD	Cathepsin D;Cathepsin D light chain;Cathepsin D heavy chain	yes	no	2	3.1661e-19	97463	6	0
AIGEMDNQVSQLTSELK	CECSQLRKAIGEMDNQ	SQLTSELKFIKNAVAG	K	A	I	L	K	F	1	0	1	1	0	2	2	1	0	1	2	1	1	0	0	2	1	0	0	1	0	0	17	0	18619091	Q9BWP8	Q9BWP8	121	137	COLEC11	Collectin-11	yes	yes	2	0.0029566	41052	4	0
AIGPSQTHTIR	VRRRRFERAIGPSQTH	PSQTHTIRIQYSPARL	R	A	I	I	R	I	1	1	0	0	0	1	0	1	1	2	0	0	0	0	1	1	2	0	0	0	0	0	11	0	1179636	A0A0U1RR20;A0A024R930;Q92954;B3KQ20	A0A0U1RR20	1264	1274	PRG4	Proteoglycan 4;Proteoglycan 4 C-terminal part	yes	no	2;3	0.0011462	108.47	4.07	0.6			5
AIGYATAADCGR	LLTFGLAKAIGYATAA	ATAADCGRTVLSPVEP	K	A	I	G	R	T	4	1	0	1	1	0	0	2	0	1	0	0	0	0	0	0	1	0	1	0	0	0	12	0	12245557	A0A087WXI2;Q9Y6R7	A0A087WXI2	423	434	FCGBP	IgGFc-binding protein	yes	no	2	9.9269e-06	114.5	3.4	1.04			36
AIGYLNTGYQR	LTPEIKSKAIGYLNTG	YLNTGYQRQLNYKHYD	K	A	I	Q	R	Q	1	1	1	0	0	1	0	2	0	1	1	0	0	0	0	0	1	0	2	0	0	0	11	0	12546357	P01023	P01023	1004	1014	A2M	Alpha-2-macroglobulin	yes	yes	2	8.4284e-30	217.02	5.12	1.07
AIHCPRPHDFENGEYWPR	TVRKAECRAIHCPRPH	ENGEYWPRSPYYNVSD	R	A	I	P	R	S	1	2	1	1	1	0	2	1	2	1	0	0	0	1	3	0	0	1	1	0	0	0	18	1	22800283	B4E1Z4;P00751;A0A0G2JH38;D2KT84;D2KT85;C9JRT3	B4E1Z4	602	619	CFB;BF	Complement factor B;Complement factor B Ba fragment;Complement factor B Bb fragment	yes	no	3;4;5	7.8659e-74	170.09	5.86	0.342
AIHLDLEEYR	EEEINTYKAIHLDLEE	HLDLEEYRNSSRVEKF	K	A	I	Y	R	N	1	1	0	1	0	0	2	0	1	1	2	0	0	0	0	0	0	0	1	0	0	0	10	0	12576354	A8K1K1;J3KRP0;Q96KN2;B4E180	A8K1K1	312	321	CNDP1	Beta-Ala-His dipeptidase	yes	no	3	0.0028047	64654	3.83	0.373			5
AILQSGSFNAPWAVTSLYEAR	GSHSLFTRAILQSGSF	VTSLYEARNRTLNLAK	R	A	I	A	R	N	4	1	1	0	0	1	1	1	0	1	2	0	0	1	1	3	1	1	1	1	0	0	21	0	22801539	D3DNN4;P06276;A0A024CIM4;F8WF14;F8WEX7	D3DNN4	289	309	BCHE	Carboxylic ester hydrolase;Cholinesterase	yes	no	2;3	3.8889e-114	219.52	8	0
AIMEKLEMSK	ALSPSVFKAIMEKLEM	MEKLEMSKFQPTLLTL	K	A	I	S	K	F	1	0	0	0	0	0	2	0	0	1	1	2	2	0	0	1	0	0	0	0	0	0	10	1	11786039	E9KL26;P05155;E9PGN7;H9KV48;Q5UGI6;A0A0S2Z333	E9KL26	381	390	SERPING1	Plasma protease C1 inhibitor	yes	no	3	0.0058769	63.32	4.95	1.15
AINQGGLTSVAVR	YQVEYAFKAINQGGLT	GLTSVAVRGKDCAVIV	K	A	I	V	R	G	2	1	1	0	0	1	0	2	0	1	1	0	0	0	0	1	1	0	0	2	0	0	13	0	1284715	G3V3I1;G3V295;A0A140VK44;G3V5Z7;P60900;G3V3U4;Q9BZ93	G3V3I1	31	43	PSMA6	Proteasome subunit alpha type;Proteasome subunit alpha type-6	yes	no	2	0.0031417	90.05	5	0
AIPDLTAPVAAVQAAVSNLVR	EEGEVDGKAIPDLTAP	AAVSNLVRVGKETVQT	K	A	I	V	R	V	6	1	1	1	0	1	0	0	0	1	2	0	0	0	2	1	1	0	0	4	0	0	21	0	20751739	A0A024QZN4;V9HWK2;P18206;B4DTM7;A0A096LPE1	A0A024QZN4	36	56	VCL;HEL114	Vinculin	yes	no	2;3	2.3603e-177	213.52	8	0
AIPVAQDLNAPSDWDSR	EELNGAYKAIPVAQDL	APSDWDSRGKDSYETS	K	A	I	S	R	G	3	1	1	3	0	1	0	0	0	1	1	0	0	0	2	2	0	1	0	1	0	0	17	0	18538908	Q3LGB0;C4B6Q2;A0A024RDJ0;F2YQ21;A0A024RDE6;A6XMV6;A0A024RDE2;B7Z351;P10451;D6R9C5	Q3LGB0	163	179	opn;SPP1	Osteopontin	yes	no	2	0.00012406	56122	4	0
AIPVTQYLK	KVNCLQTRAIPVTQYL	IPVTQYLKAFSSYQKH	R	A	I	L	K	A	1	0	0	0	0	1	0	0	0	1	1	1	0	0	1	0	1	0	1	1	0	0	9	0	10316015	P43652	P43652	206	214	AFM	Afamin	yes	yes	2	0.00044441	92187	6.21	1.29
AIQLTYNPDESSKPNMIDAATLK	SEVKQLIKAIQLTYNP	MIDAATLKSRKMLEEI	K	A	I	L	K	S	3	0	2	2	0	1	1	0	0	2	2	2	1	0	2	2	2	0	1	0	0	0	23	1	25192578	A0A140VJJ6;P02679;C9JEU5;C9JC84	A0A140VJJ6	89	111	FGG	Fibrinogen gamma chain	yes	no	2;3	2.2076e-89	145.13	6.19	1.1
AISGGSIQIENGYFVHYFAPEGLTTMPK	IIRYDVDRAISGGSIQ	EGLTTMPKNVVFVIDK	R	A	I	P	K	N	2	0	1	0	0	1	2	4	1	3	1	1	1	2	2	2	2	0	2	1	0	0	28	0	30264848	B2RMS9;Q14624;B7Z544;H7C0L5;Q68DH2;B7Z551;Q59FS1;B7Z8Q7	B2RMS9	246	273	ITIH4;DKFZp686G21125	Inter-alpha-trypsin inhibitor heavy chain H4;70 kDa inter-alpha-trypsin inhibitor heavy chain H4;35 kDa inter-alpha-trypsin inhibitor heavy chain H4	no	no	2;3;4	6.9272e-131	188.26	7.83	0.756	1
AISGLTIDGHAVGAK	ALVVAQTKAISGLTID	DGHAVGAKLTWEAVPG	K	A	I	A	K	L	3	0	0	1	0	0	0	3	1	2	1	1	0	0	0	1	1	0	0	1	0	0	15	0	14087674	A0A087WXI2;Q9Y6R7	A0A087WXI2	366	380	FCGBP	IgGFc-binding protein	yes	no	2;3	5.9592e-05	81017	5.68	1.06
AITPPHPASQANIIFDITEGNLR	PEEIIFLRAITPPHPA	DITEGNLRDSFDIIKR	R	A	I	L	R	D	3	1	2	1	0	1	1	1	1	4	1	0	0	1	3	1	2	0	0	0	0	0	23	0	24742918	P23142;Q8NBH6	P23142	620	642	FBLN1	Fibulin-1	yes	no	3	1.624e-89	138.66	6.83	0.601
AITSAYYR	TAGQERYRAITSAYYR	AITSAYYRGAVGALLV	R	A	I	Y	R	G	2	1	0	0	0	0	0	0	0	1	0	0	0	0	0	1	1	0	2	0	0	0	8	0	94347633	H3BMH2;H3BSC1;A0A024R5Z8;P62491;Q15907;B4DMN1;P57735	H3BMH2	75	82	RAB11A;RAB11B;RAB25	Ras-related protein Rab-11A;Ras-related protein Rab-11B;Ras-related protein Rab-25	yes	no	2	0.029616	79116	3	0			1
AITVFSPDGHLFQVEYAQEAVK	________________	EYAQEAVKKGSTAIWA	R	A	I	V	K	K	3	0	0	1	0	2	2	1	1	1	1	1	0	2	1	1	1	0	1	3	0	0	22	0	24482325	B0YJ74;Q05DH1;A0A0K0K1K4;O14818;Q8TAA3;H0UI83;F5GY34	B0YJ74	8	29	PSMA8;PSMA7;hCG_41772	Proteasome subunit alpha type;Proteasome subunit alpha type-7;Proteasome subunit alpha type-7-like	yes	no	3	0.05994	12802	7	0
AITVFSPDGHLFQVEYAQEAVKK	________________	YAQEAVKKGSTAIWAG	R	A	I	K	K	G	3	0	0	1	0	2	2	1	1	1	1	2	0	2	1	1	1	0	1	3	0	0	23	1	25763275	B0YJ74;Q05DH1;A0A0K0K1K4;O14818;Q8TAA3;H0UI83;F5GY34	B0YJ74	8	30	PSMA8;PSMA7;hCG_41772	Proteasome subunit alpha type;Proteasome subunit alpha type-7;Proteasome subunit alpha type-7-like	yes	no	4	0.040098	15296	7	0
AIVAGDQNVEYK	PKCKGCFKAIVAGDQN	GDQNVEYKGTVWHKDC	K	A	I	Y	K	G	2	0	1	1	0	1	1	1	0	1	0	1	0	0	0	0	0	0	1	2	0	0	12	0	13056565	B7Z6U8;Q53FI7;Q5JXI8;B7Z5V0;Q13642;A0A0D9SG53;A0A0D9SGB2;Q5JXI0;A0A0D9SFI6;A0A0D9SFB0;Q5JXH9;A0A0D9SFZ9;Q5JXH8;Q5JXH7;Q5JXI3;Q5JXI2;B7Z4B7;B7Z5T3	B7Z6U8	87	98	FHL1	Four and a half LIM domains protein 1	yes	no	2	2.1524e-05	112.75	2	0		9
AIVDGNLK	KLVSIDSKAIVDGNLK	AIVDGNLKLILGLIWT	K	A	I	L	K	L	1	0	1	1	0	0	0	1	0	1	1	1	0	0	0	0	0	0	0	1	0	0	8	0	82847052	P21333;Q5HY54;Q60FE6;Q60FE5;A6NDY9;A0A087WWY3;F8WE98;A0A024R321;O75369;Q14315	P21333	128	135	FLNA;FLNB;FLNC	Filamin-A;Filamin-B;Filamin-C	yes	no	2	0.065507	49358	8	0
AKDLHLSDVFLK	KVLNFTTKAKDLHLSD	HLSDVFLKALNHLPLE	K	A	K	L	K	A	1	0	0	2	0	0	0	0	1	0	3	2	0	1	0	1	0	0	0	1	0	0	12	1	13847715	P13671	P13671	329	340	C6	Complement component C6	no	no	3	1.0359e-05	104.49	5.82	0.796
AKDQLTCNKFDLK	VVTMYHAKAKDQLTCN	TCNKFDLKVTIKPAPE	K	A	K	L	K	V	1	0	1	2	1	1	0	0	0	0	2	3	0	1	0	0	1	0	0	0	0	0	13	2	15798028	V9HWA9;P01024;M0QYC8	V9HWA9	1352	1364	HEL-S-62p;C3	Complement C3;Complement C3 beta chain;C3-beta-c;Complement C3 alpha chain;C3a anaphylatoxin;Acylation stimulating protein;Complement C3b alpha chain;Complement C3c alpha chain fragment 1;Complement C3dg fragment;Complement C3g fragment;Complement C3d fragment;Complement C3f fragment;Complement C3c alpha chain fragment 2	yes	no	2;3;4	5.8733e-121	251.75	5.76	1.35			1
AKEQYAVVGHSAHIVTLK	SWVLLTPKAKEQYAVV	SAHIVTLKNGRVVMLV	K	A	K	L	K	N	3	0	0	0	0	1	1	1	2	1	1	2	0	0	0	1	1	0	1	3	0	0	18	1	19500687	O75882;B4DZ36	O75882	438	455	ATRN	Attractin	yes	no	4;5	0.0046761	28178	5	0
AKIDQNVEELK	RPHADELKAKIDQNVE	DQNVEELKGRLTPYAD	K	A	K	L	K	G	1	0	1	1	0	1	2	0	0	1	1	2	0	0	0	0	0	0	0	1	0	0	11	1	12856878	P06727;Q13784	P06727	188	198	APOA4	Apolipoprotein A-IV	yes	no	2;3	0.0014069	94409	2	0		4
AKIDQNVEELKGR	RPHADELKAKIDQNVE	NVEELKGRLTPYADEF	K	A	K	G	R	L	1	1	1	1	0	1	2	1	0	1	1	2	0	0	0	0	0	0	0	1	0	0	13	2	14988104	P06727;Q13784	P06727	188	200	APOA4	Apolipoprotein A-IV	yes	no	3;4	2.1867e-24	150.22	2.96	1.58		69	23
AKLEEQAQQIR	KEQVAEVRAKLEEQAQ	EEQAQQIRLQAEAFQA	R	A	K	I	R	L	2	1	0	0	0	3	2	0	0	1	1	1	0	0	0	0	0	0	0	0	0	0	11	1	13127099	A0A0S2Z3D5;P02649;J9ZVQ3;A0A0S2Z3J5;A0A0S2Z3B1	A0A0S2Z3D5	259	269	APOE	Apolipoprotein E	no	no	2;3	4.4921e-144	280.09	3.94	2.2		272	82
AKLPDATPTELAK	KKLAERLKAKLPDATP	ATPTELAKLVNKHSDF	K	A	K	A	K	L	3	0	0	1	0	0	1	0	0	0	2	2	0	0	2	0	2	0	0	0	0	0	13	1	13537504	D6RF35	D6RF35	428	440	GC		yes	yes	2;3	0.018438	92866	4.74	1.53			22
AKLPEATPTELAK	________________	ATPTELAKLVNKRSDF	K	A	K	A	K	L	3	0	0	0	0	0	2	0	0	0	2	2	0	0	2	0	2	0	0	0	0	0	13	1	1367766	A0A1B1CYC5	A0A1B1CYC5	7	19			yes	yes	2;3	1.1036e-06	123.62	4.77	1.48			79
AKPALEDLR	HLSTLSEKAKPALEDL	KPALEDLRQGLLPVLE	K	A	K	L	R	Q	2	1	0	1	0	0	1	0	0	0	2	1	0	0	1	0	0	0	0	0	0	0	9	1	10115713	A0A024R3E3;P02647;F8W696	A0A024R3E3	231	239	APOA1	Apolipoprotein A-I;Proapolipoprotein A-I;Truncated apolipoprotein A-I	yes	no	1;2	0.0046417	150.24	5.36	2.4		27	30
AKPALEDLRQGLLPVLESFK	HLSTLSEKAKPALEDL	LPVLESFKVSFLSALE	K	A	K	F	K	V	2	1	0	1	0	1	2	1	0	0	5	2	0	1	2	1	0	0	0	1	0	0	20	2	22232627	A0A024R3E3;P02647;F8W696	A0A024R3E3	231	250	APOA1	Apolipoprotein A-I;Proapolipoprotein A-I;Truncated apolipoprotein A-I	yes	no	3;4	0.00020092	63.69	8	0
AKSPPTMVDSLLAVTLAGNLGLTFLR	QASLPDAKAKSPPTMV	NLGLTFLRGSQTQSHP	K	A	K	L	R	G	3	1	1	1	0	0	0	2	0	0	6	1	1	1	2	2	3	0	0	2	0	0	26	1	26844935	Q96PD5	Q96PD5	208	233	PGLYRP2	N-acetylmuramoyl-L-alanine amidase	yes	yes	3	1.8813e-13	57745	6.25	3.03	1
AKVHELIER	AEKINAFRAKVHELIE	KVHELIERYEVDQQIQ	R	A	K	E	R	Y	1	1	0	0	0	0	2	0	1	1	1	1	0	0	0	0	0	0	0	1	0	0	9	1	10936244	C0JYY2;P04114;E1A689	C0JYY2	2339	2347	APOB	Apolipoprotein B-100;Apolipoprotein B-48	yes	no	3	0.0096729	53124	3	0			1
AKVQPYLDDFQK	SKDLEEVKAKVQPYLD	PYLDDFQKKWQEEMEL	K	A	K	Q	K	K	1	0	0	2	0	2	0	0	0	0	1	2	0	1	1	0	0	0	1	1	0	0	12	1	14507456	A0A024R3E3;P02647;F8W696	A0A024R3E3	119	130	APOA1	Apolipoprotein A-I;Proapolipoprotein A-I;Truncated apolipoprotein A-I	yes	no	3	0.00032994	74392	7.43	1.3
AKVQPYLDDFQKK	SKDLEEVKAKVQPYLD	YLDDFQKKWQEEMELY	K	A	K	K	K	W	1	0	0	2	0	2	0	0	0	0	1	3	0	1	1	0	0	0	1	1	0	0	13	2	15788406	A0A024R3E3;P02647;F8W696	A0A024R3E3	119	131	APOA1	Apolipoprotein A-I;Proapolipoprotein A-I;Truncated apolipoprotein A-I	yes	no	3;4	0.010749	85973	7.75	0.878
AKWEMPFDPQDTHQSR	LVNYIFFKAKWEMPFD	PQDTHQSRFYLSKKKW	K	A	K	S	R	F	1	1	0	2	0	2	1	0	1	0	0	1	1	1	2	1	1	1	0	0	0	0	16	1	19718897	A0A024R6P0;B3KS79;P01011;G3V595	A0A024R6P0	215	230	SERPINA3	Alpha-1-antichymotrypsin;Alpha-1-antichymotrypsin His-Pro-less	yes	no	2;3;4	3.8464e-87	192.65	6.05	1.3
ALAAVLEELR	QRPEEAGRALAAVLEE	AAVLEELRQTRADLHA	R	A	L	L	R	Q	3	1	0	0	0	0	2	0	0	0	3	0	0	0	0	0	0	0	0	1	0	0	10	0	10836288	P26022	P26022	148	157	PTX3	Pentraxin-related protein PTX3	yes	yes	2	0.0074098	79906	4.92	0.266
ALAGCDFLTISPK	FRNTGEIKALAGCDFL	DFLTISPKLLGELLQD	K	A	L	P	K	L	2	0	0	1	1	0	0	1	0	1	2	1	0	1	1	1	1	0	0	0	0	0	13	0	13917119	F2Z393;A0A140VK56;P37837	F2Z393	246	258	TALDO1	Transaldolase	yes	no	2	0.040263	57836	6	0
ALANSLACQGK	AQEEYVKRALANSLAC	NSLACQGKYTPSGQAG	R	A	L	G	K	Y	3	0	1	0	1	1	0	1	0	0	2	1	0	0	0	1	0	0	0	0	0	0	11	0	11315706	V9HWN7;P04075;J3KPS3;A0A0M4FNU3;H3BR68	V9HWN7	332	342	HEL-S-87p;ALDOA	Fructose-bisphosphate aldolase;Fructose-bisphosphate aldolase A	yes	no	2	1.1182e-08	143.01	4.11	1.04			15
ALAQCAPPPAVCAELVR	ACEPCDARALAQCAPP	AVCAELVREPGCGCCL	R	A	L	V	R	E	5	1	0	0	2	1	1	0	0	0	2	0	0	0	3	0	0	0	0	2	0	0	17	0	1821923	A6XND1;A6XND0;P17936	A6XND1	19	35	IGFBP3	Insulin-like growth factor-binding protein 3	yes	no	2;3	1.4958e-59	147.24	4.99	0.391
ALAQCAPPPAVCAELVREPGCGCCLTCALSEGQPCGIYTER	ACEPCDARALAQCAPP	PCGIYTERCGSGLRCQ	R	A	L	E	R	C	6	2	0	0	7	2	4	4	0	1	4	0	0	0	5	1	2	0	1	2	0	0	41	1	45780351	A6XND1;A6XND0;P17936	A6XND1	19	59	IGFBP3	Insulin-like growth factor-binding protein 3	yes	no	4	0.00028181	22575	6	0
ALASECAQHLSLPLR	IVPRNEWKALASECAQ	QHLSLPLRYVVVSHTA	K	A	L	L	R	Y	3	1	0	0	1	1	1	0	1	0	4	0	0	0	1	2	0	0	0	0	0	0	15	0	16648668	O75594	O75594	41	55	PGLYRP1	Peptidoglycan recognition protein 1	yes	yes	3	1.9928e-08	81311	5.78	0.416
ALASQLQDSLK	EGESPQARALASQLQD	SQLQDSLKDLKARMQE	R	A	L	L	K	D	2	0	0	1	0	2	0	0	0	0	3	1	0	0	0	2	0	0	0	0	0	0	11	0	11726401	A0A024QZN4;V9HWK2;P18206;B3KXA2;B4E3Q9;Q5JQ13	A0A024QZN4	571	581	VCL;HEL114	Vinculin	yes	no	2	1.6608e-12	159.58	3.97	0.174			1
ALASQLQDSLKDLK	EGESPQARALASQLQD	QDSLKDLKARMQEAMT	R	A	L	L	K	A	2	0	0	2	0	2	0	0	0	0	4	2	0	0	0	2	0	0	0	0	0	0	14	1	15288461	A0A024QZN4;V9HWK2;P18206;B3KXA2;B4E3Q9;Q5JQ13	A0A024QZN4	571	584	VCL;HEL114	Vinculin	yes	no	3	0.00078314	43813	5	0
ALASYVAACQAAGVVIEDWR	GDRDILCKALASYVAA	GVVIEDWRAQVGCEIT	K	A	L	W	R	A	6	1	0	1	1	1	1	1	0	1	1	0	0	0	0	1	0	1	1	3	0	0	20	0	21490626	A0A087WXI2;Q9Y6R7;A0A087WUZ2	A0A087WXI2	1922	1941	FCGBP	IgGFc-binding protein	yes	no	2;3	1.0742e-17	126.71	6.58	0.494
ALCGFTEAAAQAAYLVGVSDPNSQAGQQGLVEPTQFAR	DAISTASKALCGFTEA	VEPTQFARANQAIQMA	K	A	L	A	R	A	8	1	1	1	1	5	2	4	0	0	3	0	0	2	2	2	2	0	1	3	0	0	38	0	39218956	Q9Y490	Q9Y490	1432	1469	TLN1	Talin-1	yes	yes	3;4	1.7293e-205	148.66	7.8	0.4
ALDFAVGEYNK	VEEEGVRRALDFAVGE	FAVGEYNKASNDMYHS	R	A	L	N	K	A	2	0	1	1	0	0	1	1	0	0	1	1	0	1	0	0	0	0	1	1	0	0	11	0	12255979	A0A0K0K1J1;P01034	A0A0K0K1J1	52	62	CST3	Cystatin-C	yes	no	2;3	0.0002868	94692	5.08	0.997			2
ALDGAFTEENR	ANLVKTIKALDGAFTE	GAFTEENRAQCRAATA	K	A	L	N	R	A	2	1	1	1	0	0	2	1	0	0	1	0	0	1	0	0	1	0	0	0	0	0	11	0	12215626	Q9Y490	Q9Y490	1545	1555	TLN1	Talin-1	yes	yes	2	0.0021437	98009	2	0		14
ALDLSLK	EKENLTARALDLSLKY	RALDLSLKYHFVTPLT	R	A	L	L	K	Y	1	0	0	1	0	0	0	0	0	0	3	1	0	0	0	1	0	0	0	0	0	0	7	0	7584538	Q06033;A0A087WW43	Q06033	585	591	ITIH3	Inter-alpha-trypsin inhibitor heavy chain H3	yes	no	2	0.012246	114.19	5.06	1.46			24
ALDNLAR	NEADELRKALDNLARQ	KALDNLARQMIMKDKN	K	A	L	A	R	Q	2	1	1	1	0	0	0	0	0	0	2	0	0	0	0	0	0	0	0	0	0	0	7	0	7714239	A0A024R1Q4;A0A024R1G8;O14791;U5LKM6;U5LI90;U5LGU2;U5LH96;U5LKG0;U5LH46;U5LKP5;U5LKJ0;U5LKH9;U5LIH6;U5LIG7;U5LHF6;U5LKQ0;U5LIJ1;U5LKT7;U5LIA9;U5LGY0;B1AH96;A0A0S2Z4M8;A0A0S2Z4X6	A0A024R1Q4	114	120	APOL1	Apolipoprotein L1	no	no	2	0.021017	81297	2.67	0.471		1	2
ALDQYLMEFNACR	AKRQNLRRALDQYLME	LMEFNACRCGPCFNNG	R	A	L	C	R	C	2	1	1	1	1	1	1	0	0	0	2	0	1	1	0	0	0	0	1	0	0	0	13	0	16297279	P07357	P07357	486	498	C8A	Complement component C8 alpha chain	yes	yes	2;3	0	286.73	5.83	0.543
ALDYYMLR	GIWLEAGKALDYYMLR	ALDYYMLRNGDTMEYR	K	A	L	L	R	N	1	1	0	1	0	0	0	0	0	0	2	0	1	0	0	0	0	0	2	0	0	0	8	0	1043511	Q9Y490	Q9Y490	67	74	TLN1	Talin-1	yes	yes	2	0.0038604	95793	4.5	0.5
ALEATTEHIR	DEATKGTRALEATTEH	EATTEHIRQELAVFCS	R	A	L	I	R	Q	2	1	0	0	0	0	2	0	1	1	1	0	0	0	0	0	2	0	0	0	0	0	10	0	11395935	Q9Y490	Q9Y490	2145	2154	TLN1	Talin-1	yes	yes	3	0.00031834	127.4	2.11	0.314		24	3
ALEATTEHIRQELAVFCSPEPPAK	DEATKGTRALEATTEH	CSPEPPAKTSTPEDFI	R	A	L	A	K	T	4	1	0	0	1	1	4	0	1	1	2	1	0	1	3	1	2	0	0	1	0	0	24	1	26933483	Q9Y490	Q9Y490	2145	2168	TLN1	Talin-1	yes	yes	4	0.0027606	42612	6	0
ALEESNYELEGK	ASYLDKVRALEESNYE	SNYELEGKIKEWYEKH	R	A	L	G	K	I	1	0	1	0	0	0	4	1	0	0	2	1	0	0	0	1	0	0	1	0	0	0	12	0	13806409	CON__P13645;P13645;CON__P02535-1	CON__P13645	166	177	KRT10	Keratin, type I cytoskeletal 10	yes	no	2	5.578e-24	163.94	6.29	2.71		2
ALEFLQLHNGR	THVEIGHRALEFLQLH	FLQLHNGRVNYRELLL	R	A	L	G	R	V	1	1	1	0	0	1	1	1	1	0	3	0	0	1	0	0	0	0	0	0	0	0	11	0	12966939	P80108	P80108	36	46	GPLD1	Phosphatidylinositol-glycan-specific phospholipase D	yes	yes	2;3	0.19709	101.64	6.74	0.438
ALEGLQYPFAVTSYGK	PSQPSRRKALEGLQYP	FAVTSYGKNLYFTDWK	K	A	L	G	K	N	2	0	0	0	0	1	1	2	0	0	2	1	0	1	1	1	1	0	2	1	0	0	16	0	17428879	P14543	P14543	1146	1161	NID1	Nidogen-1	yes	yes	2	0.0066564	38634	7	0
ALELDSNLYR	QACVLMIKALELDSNL	ELDSNLYRIGQSKVFF	K	A	L	Y	R	I	1	1	1	1	0	0	1	0	0	0	3	0	0	0	0	1	0	0	1	0	0	0	10	0	11926088	A0A024R1N1;P35579;A0A0U4BW16;Q86XU5;B4E3S1	A0A024R1N1	746	755	MYH9	Myosin-9	yes	no	2	0.87772	103.56	3.92	0.266			1
ALEQALEK	TGFGSGTRALEQALEK	ALEQALEKTKANIKWV	R	A	L	E	K	T	2	0	0	0	0	1	2	0	0	0	2	1	0	0	0	0	0	0	0	0	0	0	8	0	90049165	A0A024RC61;Q59E93;P15144;B4DV63;B4DP96;B4DPH5;B4DP01	A0A024RC61	936	943	ANPEP	Aminopeptidase N	yes	no	2	0.014993	75738	2	0		3
ALEQDLPVNIK	INAVSAFRALEQDLPV	QDLPVNIKFIIEGMEE	R	A	L	I	K	F	1	0	1	1	0	1	1	0	0	1	2	1	0	0	1	0	0	0	0	1	0	0	11	0	12386871	A8K1K1;J3KRP0;Q96KN2;B4E180	A8K1K1	182	192	CNDP1	Beta-Ala-His dipeptidase	yes	no	2	9.0448e-07	144.09	3.37	0.554			36
ALESPERPFLAILGGAK	KELNYFAKALESPERP	LAILGGAKVADKIQLI	K	A	L	A	K	V	3	1	0	0	0	0	2	2	0	1	3	1	0	1	2	1	0	0	0	0	0	0	17	1	17679883	V9HWF4;P00558;B4E1H9;B4DHM5;B4DWQ3	V9HWF4	200	216	HEL-S-68p;PGK1	Phosphoglycerate kinase;Phosphoglycerate kinase 1	yes	no	3	0.004277	67605	7	0
ALETLSLTCGVSGGSISSR	ESGPGLVKALETLSLT	SGGSISSRGYYWGWIR	K	A	L	S	R	G	1	1	0	0	1	0	1	3	0	1	3	0	0	0	0	5	2	0	0	1	0	0	19	0	18939466	A0A068LKQ2	A0A068LKQ2	14	32			yes	yes	5	0.056799	87918	6	0
ALEVSQAPVIFSHSAAR	VSDAVARRALEVSQAP	IFSHSAARGVCNSARN	R	A	L	A	R	G	4	1	0	0	0	1	1	0	1	1	1	0	0	1	1	3	0	0	0	2	0	0	17	0	17819424	A0A024R6Y5;Q9H4A9;J3KSU4	A0A024R6Y5	270	286	DPEP2	Dipeptidase;Dipeptidase 2	yes	no	3	0.0064106	30956	6	0
ALFVSEEEK	LLPAQDIKALFVSEEE	LFVSEEEKKLTRKEVY	K	A	L	E	K	K	1	0	0	0	0	0	3	0	0	0	1	1	0	1	0	1	0	0	0	1	0	0	9	0	10505233	B4E1Z4;P00751;H7C5H1	B4E1Z4	1132	1140	CFB	Complement factor B;Complement factor B Ba fragment;Complement factor B Bb fragment	no	no	2	3.9796e-07	133.12	2.27	0.444		27	10
ALFVSEEEKK	LLPAQDIKALFVSEEE	FVSEEEKKLTRKEVYI	K	A	L	K	K	L	1	0	0	0	0	0	3	0	0	0	1	2	0	1	0	1	0	0	0	1	0	0	10	1	11786183	B4E1Z4;P00751;H7C5H1	B4E1Z4	1132	1141	CFB	Complement factor B;Complement factor B Ba fragment;Complement factor B Bb fragment	no	no	2;3	5.3571e-11	152.63	3.64	1.76		262	142
ALGALVDSCAPGLCPDWDSWDASKPVTNAR	SRDWQSGRALGALVDS	SKPVTNAREAMQQADD	R	A	L	A	R	E	5	1	1	4	2	0	0	2	0	0	3	1	0	0	3	3	1	2	0	2	0	0	30	1	32284968	P21333;Q5HY54;Q60FE6;Q60FE5;A6NDY9;A0A087WWY3;F8WE98	P21333	197	226	FLNA	Filamin-A	yes	no	3	6.3021e-19	62683	6.75	0.433
ALGDLISATK	NAVKDVAKALGDLISA	GDLISATKAAAGKVGD	K	A	L	T	K	A	2	0	0	1	0	0	0	1	0	1	2	1	0	0	0	1	1	0	0	0	0	0	10	0	98756006	Q9Y490	Q9Y490	2090	2099	TLN1	Talin-1	yes	yes	2	0.00062327	85731	4.94	1.06
ALGISPFHEHAEVVFTANDSGPR	IDTKSYWKALGISPFH	TANDSGPRRYTIAALL	K	A	L	P	R	R	3	1	1	1	0	0	2	2	2	1	1	0	0	2	2	2	1	0	0	2	0	0	23	0	24501979	E9KL36;A6XGL1;P02766;A6XMH1;A0A087WV45	E9KL36	101	123	HEL111;TTR	Transthyretin	yes	no	2;3;4	7.3287e-232	290.82	7.14	1.54	20	1
ALGISPFHEHAEVVFTANDSGPRR	IDTKSYWKALGISPFH	ANDSGPRRYTIAALLS	K	A	L	R	R	Y	3	2	1	1	0	0	2	2	2	1	1	0	0	2	2	2	1	0	0	2	0	0	24	1	2606299	E9KL36;A6XGL1;P02766;A6XMH1;A0A087WV45	E9KL36	101	124	HEL111;TTR	Transthyretin	yes	no	3;4;5	0	250.81	7.54	0.888	1
ALGQNPTNAEVLK	SQCGDVMRALGQNPTN	PTNAEVLKVLGNPKSD	R	A	L	L	K	V	2	0	2	0	0	1	1	1	0	0	2	1	0	0	1	0	1	0	0	1	0	0	13	0	13537252	F8W1R7;G3V1V0;P60660;J3KND3;G8JLA2;B7Z6Z4;F8VPF3;Q6IBG5	F8W1R7	38	50	MYL6	Myosin light polypeptide 6	no	no	2	0.010034	113.93	3	0			10
ALGTNPTNAEVR	SQVGDVLRALGTNPTN	NPTNAEVRKVLGNPSN	R	A	L	V	R	K	2	1	2	0	0	0	1	1	0	0	1	0	0	0	1	0	2	0	0	1	0	0	12	0	12416364	Q53R15;P05976	Q53R15	27	38	MYL1	Myosin light chain 1/3, skeletal muscle isoform	yes	no	2	0.00056959	75509	3	0			2
ALHQVFEHMLDVSK	AFILQDTKALHQVFEH	EHMLDVSKLTDTICGV	K	A	L	S	K	L	1	0	0	1	0	1	1	0	2	0	2	1	1	1	0	1	0	0	0	2	0	0	14	0	16528345	B4E1Z4;Q7Z685;Q5JP69;P06681;A0A0G2JL69;Q53HP3;B4DV48;Q53GZ8;H0Y3H6;B4DQI1;Q95IG1;E9PDZ0;A0A0G2JK28;B3KTX9	B4E1Z4	291	304	DKFZp779M0311;C2	Complement C2;Complement C2b fragment;Complement C2a fragment	no	no	2;3;4	6.9722e-21	109.99	7.17	0.591
ALIEVLQPLIAEHQAR	MLTGELKKALIEVLQP	LIAEHQARRKEVTDEI	K	A	L	A	R	R	3	1	0	0	0	2	2	0	1	2	3	0	0	0	1	0	0	0	0	1	0	0	16	0	18000258	A0A024R6K8;P23381	A0A024R6K8	433	448	WARS	Tryptophan--tRNA ligase, cytoplasmic;T1-TrpRS;T2-TrpRS	yes	no	3	0.12464	53981	6.94	0.235
ALILGELEK	KKDVKVFRALILGELE	LILGELEKGQSQFQAL	R	A	L	E	K	G	1	0	0	0	0	0	2	1	0	1	3	1	0	0	0	0	0	0	0	0	0	0	9	0	98458555	Q86UD1	Q86UD1	84	92	OAF	Out at first protein homolog	yes	yes	2	0.0043793	71379	4	0
ALKYEVQGEVFTKPQLWP	SPNVLNWRALKYEVQG	FTKPQLWP________	R	A	L	W	P	-	1	0	0	0	0	2	2	1	0	0	2	2	0	1	2	0	1	1	1	2	0	0	18	2	21321306	P02741;Q5VVP7;C9JRE9	P02741	207	224	CRP	C-reactive protein;C-reactive protein(1-205)	yes	no	2;3	0.12566	89.46	7.57	0.495
ALLAFQESK	APKPECEKALLAFQES	LLAFQESKNLCEAMEN	K	A	L	S	K	N	2	0	0	0	0	1	1	0	0	0	2	1	0	1	0	1	0	0	0	0	0	0	9	0	10055495	P20851	P20851	205	213	C4BPB	C4b-binding protein beta chain	yes	yes	1;2	0.77058	133.12	5.57	1.21
ALLAYAFALAGNQDK	HGSHVYTKALLAYAFA	ALAGNQDKRKEVLKSL	K	A	L	D	K	R	5	0	1	1	0	1	0	1	0	0	3	1	0	1	0	0	0	0	1	0	0	0	15	0	15648249	P01023	P01023	1148	1162	A2M	Alpha-2-macroglobulin	yes	yes	2;3	2.8829e-103	207.67	8	0
ALLAYAFALAGNQDKR	HGSHVYTKALLAYAFA	LAGNQDKRKEVLKSLN	K	A	L	K	R	K	5	1	1	1	0	1	0	1	0	0	3	1	0	1	0	0	0	0	1	0	0	0	16	1	17209261	P01023	P01023	1148	1163	A2M	Alpha-2-macroglobulin	yes	yes	3	1.0947e-05	76156	8	0
ALLAYAFSLLGK	HGSHVYTKALLAYAFS	YAFSLLGKQNQNREIL	K	A	L	G	K	Q	3	0	0	0	0	0	0	1	0	0	4	1	0	1	0	1	0	0	1	0	0	0	12	0	12657384	B2R950;P20742	B2R950	1154	1165	PZP	Pregnancy zone protein	yes	no	2	2.8799e-05	111.65	8	0
ALLEVVQSGGK	EAIKLAIKALLEVVQS	EVVQSGGKNIELAIIR	K	A	L	G	K	N	1	0	0	0	0	1	1	2	0	0	2	1	0	0	0	1	0	0	0	2	0	0	11	0	10996237	B0YJ74;Q05DH1;A0A0K0K1K4;O14818;Q8TAA3;A0A087WYS6	B0YJ74	158	168	PSMA8;PSMA7	Proteasome subunit alpha type;Proteasome subunit alpha type-7;Proteasome subunit alpha type-7-like	yes	no	2	0.063419	34222	4	0
ALLSPEQR	LGRCAEYRALLSPEQR	ALLSPEQRQIRNSREP	R	A	L	Q	R	Q	1	1	0	0	0	1	1	0	0	0	2	0	0	0	1	1	0	0	0	0	0	0	8	0	91250288	A6NC48;Q10588	A6NC48	56	63	BST1	ADP-ribosyl cyclase/cyclic ADP-ribose hydrolase 2	yes	no	2	0.0048996	91906	3	0			3
ALLVGEHLNIIVTPK	IDWTDNHKALLVGEHL	LNIIVTPKSPYIDKIT	K	A	L	P	K	S	1	0	1	0	0	0	1	1	1	2	3	1	0	0	1	0	1	0	0	2	0	0	15	0	16159661	P01031;Q59GS8	P01031	475	489	C5	Complement C5;Complement C5 beta chain;Complement C5 alpha chain;C5a anaphylatoxin;Complement C5 alpha chain	yes	no	2;3	1.8753e-07	91937	7.69	0.464
ALLVTASQCQQPAENK	HTGLKLERALLVTASQ	CQQPAENKLSDLLAPI	R	A	L	N	K	L	3	0	1	0	1	3	1	0	0	0	2	1	0	0	1	1	1	0	0	1	0	0	16	0	17568778	D3DPU2;B4DNW7;B4DI38;B2RDY9;B4DNY3;Q01518;Q5T0R7;Q5T0R6;Q5T0R5;Q5T0R4;Q5T0R3;Q5T0R2;Q5T0R1;Q5T0R9	D3DPU2	85	100	CAP1	Adenylyl cyclase-associated protein;Adenylyl cyclase-associated protein 1	yes	no	2;3	4.0742e-37	134.75	4.23	0.529
ALMDETMK	SQVTQELRALMDETMK	ALMDETMKELKAYKSE	R	A	L	M	K	E	1	0	0	1	0	0	1	0	0	0	1	1	2	0	0	0	1	0	0	0	0	0	8	0	93742489	A0A0S2Z3D5;P02649;J9ZVQ3;H0Y7L5;E9PEV4;E7ERP7;Q6LBZ1	A0A0S2Z3D5	80	87	APOE	Apolipoprotein E	no	no	1;2	0.0032683	114.6	2.99	1.85		97	35
ALMDETMKELK	SQVTQELRALMDETMK	DETMKELKAYKSELEE	R	A	L	L	K	A	1	0	0	1	0	0	2	0	0	0	2	2	2	0	0	0	1	0	0	0	0	0	11	1	13076465	A0A0S2Z3D5;P02649;J9ZVQ3;H0Y7L5;E9PEV4;E7ERP7;Q6LBZ1	A0A0S2Z3D5	80	90	APOE	Apolipoprotein E	no	no	2;3	0.00037029	87639	3.67	1.61		28	70
ALMGSPQLVAAVVR	SKKEASRRALMGSPQL	QLVAAVVRTMQNTSDL	R	A	L	V	R	T	3	1	0	0	0	1	0	1	0	0	2	0	1	0	1	1	0	0	0	3	0	0	14	0	14108017	A0A0S2Z487;A0A024R1X8;P14923	A0A0S2Z487	178	191	JUP	Junction plakoglobin	no	no	2	0.00037613	70.1	8	0
ALNDHHVYLEGTLLKPNMVTAGHACTK	KVLAAVYKALNDHHVY	TAGHACTKKYTPEQVA	K	A	L	T	K	K	3	0	2	1	1	0	1	2	3	0	4	2	1	0	1	0	3	0	1	2	0	0	27	1	29894902	A8K430;A0A024R145;P05062;A0A087WXX2;Q8NHT3	A8K430	216	242	ALDOB	Fructose-bisphosphate aldolase;Fructose-bisphosphate aldolase B	yes	no	5	0.048311	13887	7	0
ALNHLPLEYNSALYSR	HLSDVFLKALNHLPLE	YNSALYSRIFDDFGTH	K	A	L	S	R	I	2	1	2	0	0	0	1	0	1	0	4	0	0	0	1	2	0	0	2	0	0	0	16	0	1859953	P13671	P13671	341	356	C6	Complement component C6	no	no	2;3	5.0776e-54	163.23	5.97	0.746
ALNLGYALDYAQR	RMKIKTGKALNLGYAL	YALDYAQRYIFVKSAG	K	A	L	Q	R	Y	3	1	1	1	0	1	0	1	0	0	3	0	0	0	0	0	0	0	2	0	0	0	13	0	14667518	E7ENL6;B7ZW00;D9ZGF2;P12111;B4E0A4;Q63HQ4	E7ENL6	306	318	COL6A3;DKFZp686K04147	Collagen alpha-3(VI) chain	yes	no	2	0.77965	73499	5	0
ALNSIIDVYHK	________________	SIIDVYHKYSLIKGNF	K	A	L	H	K	Y	1	0	1	1	0	0	0	0	1	2	1	1	0	0	0	1	0	0	1	1	0	0	11	0	12716874	P05109	P05109	8	18	S100A8	Protein S100-A8;Protein S100-A8, N-terminally processed	yes	yes	2;3	0.00010212	87308	7.02	1.32
ALPAPIEK	YKCKVSNKALPAPIEK	ALPAPIEKTISKTKGQ	K	A	L	E	K	T	2	0	0	0	0	0	1	0	0	1	1	1	0	0	2	0	0	0	0	0	0	0	8	0	837496	A0A075B6N8;Q8NF17;Q6N030;Q5EBM2;P01860;Q86TT2	A0A075B6N8	257	264	IGHG3;FLJ00385;DKFZp686I15212	Ig gamma-3 chain C region	no	no	2	0.0085848	86472	4.1	1.54		8	37
ALPGEQQPLHALTR	CARGLSCRALPGEQQP	QPLHALTRGQGACVQE	R	A	L	T	R	G	2	1	0	0	0	2	1	1	1	0	3	0	0	0	2	0	1	0	0	0	0	0	14	0	15298314	C9JXF9;C1K3N3;Q6PEY6;P08833;C9J6H2	C9JXF9	86	99	IGFBP1	Insulin-like growth factor-binding protein 1	yes	no	3	0.0016715	47037	5	0
ALPGQLKPFETLLSQNQGGK	AGKDDYVKALPGQLKP	LSQNQGGKTFIVGDQI	K	A	L	G	K	T	1	0	1	0	0	3	1	3	0	0	4	2	0	1	2	1	1	0	0	0	0	0	20	1	21251532	V9HWE9;P09211;A0A087X243;C7DJS2;C7DJS1	V9HWE9	122	141	HEL-S-22;GSTP1	Glutathione S-transferase P	yes	no	3	0.41423	42068	7.8	0.4
ALPQPQNVTSLLGCTH	VEKLNAAKALPQPQNV	TSLLGCTH________	K	A	L	T	H	-	1	0	1	0	1	2	0	1	1	0	3	0	0	0	2	1	2	0	0	1	0	0	16	0	17348723	P02790	P02790	447	462	HPX	Hemopexin	yes	yes	2;3	2.0429e-53	198.25	6.64	0.495
ALPTTYEK	TTFVDDIKALPTTYEK	ALPTTYEKGEYFAFLE	K	A	L	E	K	G	1	0	0	0	0	0	1	0	0	0	1	1	0	0	1	0	2	0	1	0	0	0	8	0	92148075	A0A024R035;P02748	A0A024R035	325	332	C9	Complement component C9;Complement component C9a;Complement component C9b	yes	no	2	0.0047406	102.71	4.48	2.03		24	60
ALPTTYEKGEYFAFLETYGTHYSSSGSLGGLYELIYVLDK	TTFVDDIKALPTTYEK	ELIYVLDKASMKRKGV	K	A	L	D	K	A	2	0	0	1	0	0	4	5	1	1	6	2	0	2	1	4	4	0	6	1	0	0	40	1	44821835	A0A024R035;P02748	A0A024R035	325	364	C9	Complement component C9;Complement component C9a;Complement component C9b	yes	no	4	1.154e-09	41673	2.22	2.1	4	4
ALPVFCDMDTEGGGWLVFQR	HLCLPEGRALPVFCDM	GGWLVFQRRQDGSVDF	R	A	L	Q	R	R	1	1	0	2	1	1	1	3	0	0	2	0	1	2	1	0	1	1	0	2	0	0	20	0	22970609	O75636;Q6UXM4;Q6UY50	O75636	116	135	FCN3;UNQ172	Ficolin-3	yes	no	2;3	8.6071e-146	267.43	7.48	0.839	2
ALQASALAAWGGK	KLSFSYGRALQASALA	ALAAWGGKAANKKATQ	R	A	L	G	K	A	5	0	0	0	0	1	0	2	0	0	2	1	0	0	0	1	0	1	0	0	0	0	13	0	12426721	A8K430;A0A024R145;P05062	A8K430	305	317	ALDOB	Fructose-bisphosphate aldolase;Fructose-bisphosphate aldolase B	yes	no	2	0.0020034	73067	7	0
ALQERDYIFGNYIER	VDMKEMEKALQERDYI	IFGNYIERLWAYLTIE	K	A	L	E	R	L	1	2	1	1	0	1	2	1	0	2	1	0	0	1	0	0	0	0	2	0	0	0	15	1	18859323	Q06033;A0A087WW43	Q06033	542	556	ITIH3	Inter-alpha-trypsin inhibitor heavy chain H3	yes	no	3	0.0026326	35757	4	0
ALRDFALQNPSAVPR	WDCGCPLKALRDFALQ	QNPSAVPRFVQAICEG	K	A	L	P	R	F	3	2	1	1	0	1	0	0	0	0	2	0	0	1	2	1	0	0	0	1	0	0	15	1	16538951	Q8TAY0;P35858;B0AZL7	Q8TAY0	546	560	IGFALS	Insulin-like growth factor-binding protein complex acid labile subunit	yes	no	3	0.68814	70281	6.26	0.44
ALRLPPTTTCQQQKEELLPAQDIK	PCTEGTTRALRLPPTT	LLPAQDIKALFVSEEE	R	A	L	I	K	A	2	1	0	1	1	4	2	0	0	1	4	2	0	0	3	0	3	0	0	0	0	0	24	2	27774746	B4E1Z4;P00751;H7C5H1	B4E1Z4	1108	1131	CFB	Complement factor B;Complement factor B Ba fragment;Complement factor B Bb fragment	no	no	3;4	1.0273e-64	123.2	5.53	0.581
ALSEFAALMNTER	QDTTVALKALSEFAAL	AALMNTERTNIQVTVT	K	A	L	E	R	T	3	1	1	0	0	0	2	0	0	0	2	0	1	1	0	1	1	0	0	0	0	0	13	0	14517079	Q6YHK3	Q6YHK3	1190	1202	CD109	CD109 antigen	yes	yes	2	0.052231	33.89	6	0
ALSGFSLQSCR	STRIKKSKALSGFSLQ	GFSLQSCRHSIPVFCH	K	A	L	C	R	H	1	1	0	0	1	1	0	1	0	0	2	0	0	1	0	3	0	0	0	0	0	0	11	0	12245921	P03951;H0Y596;Q9UEG0	P03951	274	284	F11	Coagulation factor XI;Coagulation factor XIa heavy chain;Coagulation factor XIa light chain	yes	no	2	1.4301e-49	190.62	6.21	0.585
ALSIGFETCR	PTMAQMEKALSIGFET	SIGFETCRYGFIEGHV	K	A	L	C	R	Y	1	1	0	0	1	0	1	1	0	1	1	0	0	1	0	1	1	0	0	0	0	0	10	0	11525597	H0YD13;H0YDW7;H0YCV9;H0Y5E4;B4DN59;A8K309;P16070;E9PKC6;H0YDX6;H0YD17;H0Y2P0	H0YD13	69	78	CD44	CD44 antigen	yes	no	2	0.00029958	147.19	5.1	0.294
ALSTDPAAPNLK	SKLLLAAKALSTDPAA	DPAAPNLKSQLAAAAR	K	A	L	L	K	S	3	0	1	1	0	0	0	0	0	0	2	1	0	0	2	1	1	0	0	0	0	0	12	0	11966401	Q9Y490	Q9Y490	1321	1332	TLN1	Talin-1	yes	yes	2	0.00010755	89886	3.33	0.707			28
ALSVAELTQQMFDAR	AQGSQQYRALSVAELT	TQQMFDARNTMAACDL	R	A	L	A	R	N	3	1	0	1	0	2	1	0	0	0	2	0	1	1	0	1	1	0	0	1	0	0	15	0	16788349	Q9H4B7	Q9H4B7	283	297	TUBB1	Tubulin beta-1 chain	yes	yes	2	1.2181e-103	210.35	7	0
ALSVVWDR	YIILLLGKALSVVWDR	ALSVVWDRHLSISVVL	K	A	L	D	R	H	1	1	0	1	0	0	0	0	0	0	1	0	0	0	0	1	0	1	0	2	0	0	8	0	94450797	L8E853;P04275	P04275	969	976	VWF	von Willebrand factor;von Willebrand antigen 2	no	no	2	0.004338	123.69	5.75	0.829
ALTDMPQMR	QKVPPEWKALTDMPQM	LTDMPQMRMELERPGG	K	A	L	M	R	M	1	1	0	1	0	1	0	0	0	0	1	0	2	0	1	0	1	0	0	0	0	0	9	0	10614998	P02671;A0A0S2Z3E8	P02671	250	258	FGA	Fibrinogen alpha chain;Fibrinopeptide A;Fibrinogen alpha chain	yes	no	2	0.89761	143.85	4.76	1.09			7
ALTSELANAR	ERVQKHLKALTSELAN	TSELANARDESKKTAN	K	A	L	A	R	D	3	1	1	0	0	0	1	0	0	0	2	0	0	0	0	1	1	0	0	0	0	0	10	0	10445564	V9HWC0;P26038;B7Z4C7	V9HWC0	524	533	HEL70;MSN	Moesin	yes	no	2	0.00071165	85.38	3	0			3
ALVDTLK	YELQREDRALVDTLKF	RALVDTLKFVTQAEGA	R	A	L	L	K	F	1	0	0	1	0	0	0	0	0	0	2	1	0	0	0	0	1	0	0	1	0	0	7	0	7584538	C0JYY2;P04114;E1A689	C0JYY2	1028	1034	APOB	Apolipoprotein B-100;Apolipoprotein B-48	no	no	2	0.0084625	108.98	4.82	1.81		23	78
ALVDTLKFVTQAEGAK	YELQREDRALVDTLKF	VTQAEGAKQTEATMTF	R	A	L	A	K	Q	3	0	0	1	0	1	1	1	0	0	2	2	0	1	0	0	2	0	0	2	0	0	16	1	16899301	C0JYY2;P04114;E1A689	C0JYY2	1028	1043	APOB	Apolipoprotein B-100;Apolipoprotein B-48	no	no	3	0.00068711	51147	6	0
ALVEGVDQLFTDYQIK	SANEEDLKALVEGVDQ	LFTDYQIKDGHVILQL	K	A	L	I	K	D	1	0	0	2	0	2	1	1	0	1	2	1	0	1	0	0	1	0	1	2	0	0	16	0	18379462	P01031	P01031	1441	1456	C5	Complement C5;Complement C5 beta chain;Complement C5 alpha chain;C5a anaphylatoxin;Complement C5 alpha chain	yes	yes	2;3	2.8505e-88	229.54	6.54	1.16
ALVEQGFTVPEIK	QDWAKRMKALVEQGFT	GFTVPEIKTILGTMPA	K	A	L	I	K	T	1	0	0	0	0	1	2	1	0	1	1	1	0	1	1	0	1	0	0	2	0	0	13	0	14297817	C0JYY2;P04114;E1A689	C0JYY2	2579	2591	APOB	Apolipoprotein B-100;Apolipoprotein B-48	yes	no	2;3	2.1757e-31	164.31	6.15	1.49
ALVFVDNHDNQR	WGFMPSDRALVFVDNH	VDNHDNQRGHGAGGAS	R	A	L	Q	R	G	1	1	2	2	0	1	0	0	1	0	1	0	0	1	0	0	0	0	0	2	0	0	12	0	14266953	Q6NSB3;Q53F26;B7ZMD7;P19961;P04746;P04745;CON__Q3MHH8	Q6NSB3	307	318	AMY1A;AMY2B;AMY2A	Alpha-amylase;Alpha-amylase 2B;Pancreatic alpha-amylase;Alpha-amylase 1	yes	no	3	0.0023471	45257	4	0
ALVLIAFAQYLQQCPFEDHVK	DLGEENFKALVLIAFA	CPFEDHVKLVNEVTEF	K	A	L	V	K	L	3	0	0	1	1	3	1	0	1	1	3	1	0	2	1	0	0	0	1	2	0	0	21	0	24892777	Q56G89	Q56G89	45	65			no	no	2;3;4	0	383.15	5.35	2.67	127	91	74
ALVQQMEQLR	PYGENFNKALVQQMEQ	VQQMEQLRQKLGPHAG	K	A	L	L	R	Q	1	1	0	0	0	3	1	0	0	0	2	0	1	0	0	0	0	0	0	1	0	0	10	0	12146441	P06727;Q13784	P06727	317	326	APOA4	Apolipoprotein A-IV	yes	no	2	2.4054e-35	221.7	5.18	1.62		9	67
ALYLSDNDFEILPPDIGK	FFYLTTLRALYLSDND	ILPPDIGKLTKLQILS	R	A	L	G	K	L	1	0	1	3	0	0	1	1	0	2	3	1	0	1	2	1	0	0	1	0	0	0	18	0	20190201	Q32Q10;Q15404;B0YJ73	Q32Q10	141	158	RSU1	Ras suppressor protein 1	yes	no	3	0.034477	19553	5	0
ALYWVNGQVPDGVSK	FFPDSVNKALYWVNGQ	QVPDGVSKVLVDHFGY	K	A	L	S	K	V	1	0	1	1	0	1	0	2	0	0	1	1	0	0	1	1	0	1	1	3	0	0	15	0	16318308	C0JYY2;P04114;E1A689;A8MUN2;Q7Z7Q0	C0JYY2	718	732	APOB	Apolipoprotein B-100;Apolipoprotein B-48	yes	no	2;3	7.8346e-42	162.38	6.47	0.889
ALYYDLISSPDIHGTYK	RTESIIHRALYYDLIS	PDIHGTYKELLDTVTA	R	A	L	Y	K	E	1	0	0	2	0	0	0	1	1	2	2	1	0	0	1	2	1	0	3	0	0	0	17	0	19549676	A0A140VKF3;P36955;I3L4Z0;I3L2R7	A0A140VKF3	107	123	SERPINF1	Pigment epithelium-derived factor	yes	no	2;3	1.3453e-59	191.79	6.35	1.13
ALYYDLISSPDIHGTYKELLDTVTAPQK	RTESIIHRALYYDLIS	DTVTAPQKNLKSASRI	R	A	L	Q	K	N	2	0	0	3	0	1	1	1	1	2	4	2	0	0	2	2	3	0	3	1	0	0	28	1	31506125	A0A140VKF3;P36955;I3L4Z0	A0A140VKF3	107	134	SERPINF1	Pigment epithelium-derived factor	yes	no	3;4	6.0173e-119	138.71	7.83	0.375
AMAVEDIISR	GKTERARKAMAVEDII	AVEDIISRVRGGSSGW	K	A	M	S	R	V	2	1	0	1	0	0	1	0	0	2	0	0	1	0	0	1	0	0	0	1	0	0	10	0	11035645	P07357	P07357	413	422	C8A	Complement component C8 alpha chain	yes	yes	2	0.00086611	128.38	3.87	0.694			51
AMGIMNSFVNDIFER	PDTGISSKAMGIMNSF	FVNDIFERIAGEASRL	K	A	M	E	R	I	1	1	2	1	0	0	1	1	0	2	0	0	2	2	0	1	0	0	0	1	0	0	15	0	1742812	Q0D2M2;B2R4S9;A8K9J7;A0A024RCL8;A0A024RCJ9;A0A024RCJ2;A0A024QZZ7;I6L9F7;U3KQK0;B4DR52;Q99880;Q99879;Q99877;Q93079;Q8N257;Q5QNW6;Q16778;P62807;P58876;P57053;P33778;P23527;P06899;O60814	Q0D2M2	59	73	HIST1H2BC;HIST1H2BI;HIST1H2BK;HIST1H2BN;HIST1H2BJ;HIST1H2BD;HIST1H2BM;HIST1H2BL;HIST1H2BH;HIST3H2BB;HIST2H2BF;HIST2H2BE;H2BFS;HIST1H2BB;HIST1H2BO	Histone H2B;Histone H2B type 1-L;Histone H2B type 1-M;Histone H2B type 1-N;Histone H2B type 1-H;Histone H2B type 3-B;Histone H2B type 2-F;Histone H2B type 2-E;Histone H2B type 1-C/E/F/G/I;Histone H2B type 1-D;Histone H2B type F-S;Histone H2B type 1-B;Histone H2B type 1-O;Histone H2B type 1-J;Histone H2B type 1-K	yes	no	2	1.5362e-11	109.6	7	0
AMISSPPFR	FQCKFPHKAMISSPPF	MISSPPFRAICQEGKF	K	A	M	F	R	A	1	1	0	0	0	0	0	0	0	1	0	0	1	1	2	2	0	0	0	0	0	0	9	0	10045113	B2RA39;Q9BXR6	B2RA39	547	555	CFHR5	Complement factor H-related protein 5	yes	no	2	0.00069933	98997	6.18	0.381
AMNNSWHPECFR	FIIGRVIKAMNNSWHP	SWHPECFRCDLCQEVL	K	A	M	F	R	C	1	1	2	0	1	0	1	0	1	0	0	0	1	1	1	1	0	1	0	0	0	0	12	0	15476398	P48059;A0A0J9YXC7;B4DUX2;C9JF46;D3DX71	P48059	85	96	LIMS1	LIM and senescent cell antigen-like-containing domain protein 1	yes	no	3	0.01321	30059	6	0
AMSIPMWVDNVQCPK	INPASLDKAMSIPMWV	VDNVQCPKGPDTLWQC	K	A	M	P	K	G	1	0	1	1	1	1	0	0	0	1	0	1	2	0	2	1	0	1	0	2	0	0	15	0	17748205	F5GZZ9;C9JHR8;Q86VB7;D3DUU0;D3DUU2	F5GZZ9	871	885	CD163	Scavenger receptor cysteine-rich type 1 protein M130;Soluble CD163	yes	no	2	0.00049282	67726	7	0
AMYSIDINDVQDQCSCCSPTR	CQGKCASKAMYSIDIN	CSCCSPTRTEPMQVAL	K	A	M	T	R	T	1	1	1	3	3	2	0	0	0	2	0	0	1	0	1	3	1	0	1	1	0	0	21	0	25190185	P04275;B4DMS3;B4DNX0	P04275	2758	2778	VWF	von Willebrand factor;von Willebrand antigen 2	yes	no	2;3	6.6702e-125	189.86	4	0
ANALASATCER	________________	LASATCERCKGGFAPA	M	A	N	E	R	C	4	1	1	0	1	0	1	0	0	0	1	0	0	0	0	1	1	0	0	0	0	0	11	0	11625401	P48059;F8WB59;A0A0J9YYC1	P48059	2	12	LIMS1	LIM and senescent cell antigen-like-containing domain protein 1	yes	no	2	0.0022468	117.31	3	0			8
ANFDAQQFAGTWLLVAVGSACR	PISTIQPKANFDAQQF	VAVGSACRFLQEQGHR	K	A	N	C	R	F	5	1	1	1	1	2	0	2	0	0	2	0	0	2	0	1	1	1	0	2	0	0	22	0	23811586	P07360;Q5SQ08	P07360	40	61	C8G	Complement component C8 gamma chain	yes	no	2;3	1.6109e-125	222.45	7.26	2.12	4	1
ANLFNKLVTELR	ISEQNIQRANLFNKLV	NKLVTELRGLSDEAVT	R	A	N	L	R	G	1	1	2	0	0	0	1	0	0	0	3	1	0	1	0	0	1	0	0	1	0	0	12	1	14168089	C0JYY2;P04114;E1A689;A8MUN2;Q7Z7Q0	C0JYY2	345	356	APOB	Apolipoprotein B-100;Apolipoprotein B-48	no	no	3	0.00045733	71241	8	0
ANLPQSFQVDTSK	GLSPGMVRANLPQSFQ	SFQVDTSKAGVAPLQV	R	A	N	S	K	A	1	0	1	1	0	2	0	0	0	0	1	1	0	1	1	2	1	0	0	1	0	0	13	0	14337151	P21333;Q5HY54;Q60FE6;Q60FE5;A6NDY9;A0A087WWY3;Q8TES4	P21333	1465	1477	FLNA;FLJ00119	Filamin-A	yes	no	2	2.4633e-07	128.81	4.35	0.598
ANLQIDQINTDLNLER	LINDRLKKANLQIDQI	NTDLNLERSHAQKNEN	K	A	N	E	R	S	1	1	3	2	0	2	1	0	0	2	3	0	0	0	0	0	1	0	0	0	0	0	16	0	18689592	A0A024R1N1;P35579;A0A0U4BW16;Q6ZNL4	A0A024R1N1	1755	1770	MYH9;FLJ00279	Myosin-9	yes	no	2	0.00018925	66498	4	0
ANLQSVPHASASR	IRALRRARANLQSVPH	VPHASASRPRVTEPIS	R	A	N	S	R	P	3	1	1	0	0	1	0	0	1	0	1	0	0	0	1	3	0	0	0	1	0	0	13	0	13366848	A0A024R1Q4;A0A024R1G8;O14791;U5LKM6;U5LI90;U5LGU2;U5LH96;U5LKG0;U5LH46;U5LKP5;U5LKJ0;U5LKH9;U5LIH6;U5LIG7;U5LHF6;U5LKQ0;U5LIJ1;U5LKT7;U5LIA9;U5LGY0;A0A1B2FJ89;A0A1B2FJP1;A0A1B2FJD8;A0A1B2FJC1;A0A1B2FJ11;A0A1B2FIW1;A0A1B2FKD8;A0A1B2FK76;A0A1B2FK40;A0A1B2FJZ7;A0A1B2FJH1;A0A1B2FJE5;A0A1B2FJ64;A0A1B2FJ32;A0A1B2FIX3;A0A1B2FIW3;A0A1B2FK27;A0A1B2FJX9;A0A1B2FJS4;A0A1B2FJK3;A0A1B2FJJ4;A0A1B2FJI7;A0A1B2FJ8…	A0A024R1Q4	291	303	APOL1	Apolipoprotein L1	no	no	2;3	0.0029155	57348	3.5	0.5			5
ANLQSVPHASASRPR	IRALRRARANLQSVPH	HASASRPRVTEPISAE	R	A	N	P	R	V	3	2	1	0	0	1	0	0	1	0	1	0	0	0	2	3	0	0	0	1	0	0	15	1	15898386	A0A024R1Q4;A0A024R1G8;O14791;U5LKM6;U5LI90;U5LGU2;U5LH96;U5LKG0;U5LH46;U5LKP5;U5LKJ0;U5LKH9;U5LIH6;U5LIG7;U5LHF6;U5LKQ0;U5LIJ1;U5LKT7;U5LIA9;U5LGY0;A0A1B2FJ89;A0A1B2FJP1;A0A1B2FJD8;A0A1B2FJC1;A0A1B2FJ11;A0A1B2FIW1;A0A1B2FKD8;A0A1B2FK76;A0A1B2FK40;A0A1B2FJZ7;A0A1B2FJH1;A0A1B2FJE5;A0A1B2FJ64;A0A1B2FJ32;A0A1B2FIX3;A0A1B2FIW3;A0A1B2FK27;A0A1B2FJX9;A0A1B2FJS4;A0A1B2FJK3;A0A1B2FJJ4;A0A1B2FJI7;A0A1B2FJ8…	A0A024R1Q4	291	305	APOL1	Apolipoprotein L1	no	no	3;4	5.5621e-17	120.3	5.3	1.3			26
ANQAIQMACQSLGEPGCTQAQVLSAATIVAK	VEPTQFARANQAIQMA	SAATIVAKHTSALCNS	R	A	N	A	K	H	7	0	1	0	2	5	1	2	0	2	2	1	1	0	1	2	2	0	0	2	0	0	31	0	32155737	Q9Y490	Q9Y490	1470	1500	TLN1	Talin-1	yes	yes	3	1.0103e-35	73975	7	0
ANQQFLVYCEIDGSGNGWTVFQK	LYFIKPLKANQQFLVY	NGWTVFQKRLDGSVDF	K	A	N	Q	K	R	1	0	2	1	1	3	1	3	0	1	1	1	0	2	0	1	1	1	1	2	0	0	23	0	26602329	A0A140VJJ6;P02679;C9JEU5;C9JC84;D3DP16;Q7Z664;C9JPQ9;C9JU00	A0A140VJJ6	200	222	FGG;DKFZp779N0926	Fibrinogen gamma chain	yes	no	2;3	2.3255e-118	206.06	6.9	0.526
ANRPFLVFIR	NPNRVTFKANRPFLVF	RPFLVFIREVPLNTII	K	A	N	I	R	E	1	2	1	0	0	0	0	0	0	1	1	0	0	2	1	0	0	0	0	1	0	0	10	1	1231719	A0A024R944;P01008;A0A0K0Q2Z1;Q8TCE1;Q8J001;Q9UBW9;Q8IZZ9;Q8J000	A0A024R944	436	445	SERPINC1;AT3	Antithrombin-III	yes	no	2;3	6.8751e-45	231.3	8	0
ANTAAGTTGGGSCCVPTAR	TAVLNLLKANTAAGTT	SCCVPTARRPLSLLYY	K	A	N	A	R	R	4	1	1	0	2	0	0	4	0	0	0	0	0	0	1	1	4	0	0	1	0	0	19	0	18077941	B2RBW9;P55103	B2RBW9	304	322	INHBC	Inhibin beta C chain	yes	no	2	2.057e-23	120.53	3	0			16
ANTFLEEVR	SLLQRVRRANTFLEEV	NTFLEEVRKGNLEREC	R	A	N	V	R	K	1	1	1	0	0	0	2	0	0	0	1	0	0	1	0	0	1	0	0	1	0	0	9	0	10775455	P00734;E9PIT3;C9JV37;Q15253	P00734	44	52	F2	Prothrombin;Activation peptide fragment 1;Activation peptide fragment 2;Thrombin light chain;Thrombin heavy chain;Osteocalcin	yes	no	2	0.0062412	78516	3	0			2
ANTVQEATFQMELPK	VTSRVVNRANTVQEAT	TFQMELPKKAFITNFS	R	A	N	P	K	K	2	0	1	0	0	2	2	0	0	0	1	1	1	1	1	0	2	0	0	1	0	0	15	0	17058345	B2RMS9;Q14624;B7Z544;Q68DH2;B7Z551;Q59FS1	B2RMS9	61	75	ITIH4;DKFZp686G21125	Inter-alpha-trypsin inhibitor heavy chain H4;70 kDa inter-alpha-trypsin inhibitor heavy chain H4;35 kDa inter-alpha-trypsin inhibitor heavy chain H4	no	no	2;3	6.398e-78	169.23	5.52	1.44			19
ANTVQEATFQMELPKK	VTSRVVNRANTVQEAT	FQMELPKKAFITNFSM	R	A	N	K	K	A	2	0	1	0	0	2	2	0	0	0	1	2	1	1	1	0	2	0	0	1	0	0	16	1	18339295	B2RMS9;Q14624;B7Z544;Q68DH2;B7Z551;Q59FS1	B2RMS9	61	76	ITIH4;DKFZp686G21125	Inter-alpha-trypsin inhibitor heavy chain H4;70 kDa inter-alpha-trypsin inhibitor heavy chain H4;35 kDa inter-alpha-trypsin inhibitor heavy chain H4	no	no	2;3	3.6649e-47	121.79	5.76	1.26
ANVFVQLPR	RNALRAIKANVFVQLP	NVFVQLPRLQKLYLDR	K	A	N	P	R	L	1	1	1	0	0	1	0	0	0	0	1	0	0	1	1	0	0	0	0	2	0	0	9	0	10425924	Q8TAY0;P35858;B0AZL7	Q8TAY0	235	243	IGFALS	Insulin-like growth factor-binding protein complex acid labile subunit	yes	no	2	0.57583	145.04	6.32	0.662
APDAGGCLHADPDLGVLCPTGCQLQEALLQQERPIR	TQKKVERKAPDAGGCL	LQQERPIRNSVDELNN	K	A	P	I	R	N	4	2	0	3	3	4	2	4	1	1	6	0	0	0	4	0	1	0	0	1	0	0	36	1	39549139	V9HVY1;P02675;B4E1D3	V9HVY1	89	124	HEL-S-78p;FGB	Fibrinogen beta chain;Fibrinopeptide B;Fibrinogen beta chain	yes	no	4	1.9262e-42	75.88	6	0
APDFVFYAPR	VIKPIDKKAPDFVFYA	DFVFYAPRLRINKRIL	K	A	P	P	R	L	2	1	0	1	0	0	0	0	0	0	0	0	0	2	2	0	0	0	1	1	0	0	10	0	11815869	V9HWC0;P26038;Q6PJT4	V9HWC0	264	273	HEL70;MSN	Moesin	no	no	2	0.00093401	84498	5.92	0.266
APDLMQIMEAVLGR	GVVDDEAKAPDLMQIM	IMEAVLGRRVGSLRAA	K	A	P	G	R	R	2	1	0	1	0	1	1	1	0	1	2	0	2	0	1	0	0	0	0	1	0	0	14	0	15427898	A0A0S2Z5G7;A0A0S2Z5H2;O15195	A0A0S2Z5G7	46	59	VILL	Villin-like protein	yes	no	2	0.0012615	65347	4.09	0.287
APDLQDLPWQVK	GVLTSEKRAPDLQDLP	QDLPWQVKLTNSEGKD	R	A	P	V	K	L	1	0	0	2	0	2	0	0	0	0	2	1	0	0	2	0	0	1	0	1	0	0	12	0	14087351	B0YJC6;P22891	B0YJC6	203	214	PROZ	Vitamin K-dependent protein Z	yes	no	2	3.1162e-15	132.88	5.21	0.406
APDVFPIISGCR	________________	FPIISGCRHPKDNSPV	K	A	P	C	R	H	1	1	0	1	1	0	0	1	0	2	0	0	0	1	2	1	0	0	0	1	0	0	12	0	13306704	A0A087WUS7;A0A0A0MS09;Q8NF20;P01880	A0A087WUS7	5	16	IGHD;FLJ00382	Ig delta chain C region	yes	no	2	0.00053706	76143	6	0
APEGFAVR	QESSTDIKAPEGFAVR	APEGFAVRLVFQDFDL	K	A	P	V	R	L	2	1	0	0	0	0	1	1	0	0	0	0	0	1	1	0	0	0	0	1	0	0	8	0	84543955	Q9NZP8	Q9NZP8	73	80	C1RL	Complement C1r subcomponent-like protein	no	no	2	0.028859	62714	3	0			5
APEPISTQSHSVLILFHSDNSGENR	LGPFCGEKAPEPISTQ	SDNSGENRGWRLSYRA	K	A	P	N	R	G	1	1	2	1	0	1	2	1	2	2	2	0	0	1	2	5	1	0	0	1	0	0	25	0	27343311	P48740;F8W876;B4DUI7	P48740	264	288	MASP1	Mannan-binding lectin serine protease 1;Mannan-binding lectin serine protease 1 heavy chain;Mannan-binding lectin serine protease 1 light chain	no	no	3;4	4.131e-155	180.05	6.04	0.186
APGELEHGLITFSTR	TCKIVDCRAPGELEHG	GLITFSTRNNLTTYKS	R	A	P	T	R	N	1	1	0	0	0	0	2	2	1	1	2	0	0	1	1	1	2	0	0	0	0	0	15	0	16268366	P48740	P48740	369	383	MASP1	Mannan-binding lectin serine protease 1;Mannan-binding lectin serine protease 1 heavy chain;Mannan-binding lectin serine protease 1 light chain	no	no	2;3	3.7156e-07	110.08	5.47	0.518
APGWDPLCWDECR	PIWGGSWRAPGWDPLC	PLCWDECRGSCPTCPE	R	A	P	C	R	G	1	1	0	2	2	0	1	1	0	0	1	0	0	0	2	0	0	2	0	0	0	0	13	0	16606762	A0A087WXI2;Q9Y6R7;A0A087WUZ2	A0A087WXI2	1846	1858	FCGBP	IgGFc-binding protein	yes	no	2	2.5692e-31	163.66	5.04	0.196
APIIAVTR	QVARYRPRAPIIAVTR	APIIAVTRNPQTARQA	R	A	P	T	R	N	2	1	0	0	0	0	0	0	0	2	0	0	0	0	1	0	1	0	0	1	0	0	8	0	83952289	V9HWB8;P14618;B4DNK4;A0A024R5Z9;H3BTN5;B4DRT3;Q8WUW7;Q504U3;H3BR70	V9HWB8	448	455	HEL-S-30;PKM;PKM2	Pyruvate kinase;Pyruvate kinase PKM	yes	no	2	0.044906	54611	4.5	0.5
APLIPMEHCTTR	HTELAPLRAPLIPMEH	PMEHCTTRFFETCDLD	R	A	P	T	R	F	1	1	0	0	1	0	1	0	1	1	1	0	1	0	2	0	2	0	0	0	0	0	12	0	14246904	D3DQH8;P09486;B2RDL6	D3DQH8	269	280	SPARC	SPARC	yes	no	3	0.0057131	34685	4.64	0.479
APPSVFAEVPQAQPVLVFK	________________	AQPVLVFKLTADFRED	M	A	P	F	K	L	3	0	0	0	0	2	1	0	0	0	1	1	0	2	4	1	0	0	0	4	0	0	19	0	20231142	Q2TU84;A0A140VK69;P17174;B7Z1I2	Q2TU84	2	20	GIG18;GOT1	Aspartate aminotransferase;Aspartate aminotransferase, cytoplasmic	yes	no	3	0.0071874	26075	7	0
APSHQQATTAGSPLR	NNLAEPQKAPSHQQAT	TTAGSPLRHLIGKNSV	K	A	P	L	R	H	3	1	0	0	0	2	0	1	1	0	1	0	0	0	2	2	2	0	0	0	0	0	15	0	15207696	A0A0A0MRJ7;P12259	A0A0A0MRJ7	802	816	F5	Coagulation factor V;Coagulation factor V heavy chain;Coagulation factor V light chain	no	no	3	0.0039007	26548	3.14	0.35			6
APSTWLTAYVVK	AFAAFVKRAPSTWLTA	WLTAYVVKVFSLAVNL	R	A	P	V	K	V	2	0	0	0	0	0	0	0	0	0	1	1	0	0	1	1	2	1	1	2	0	0	12	0	13347234	V9HWA9;P01024;B4E216	V9HWA9	1073	1084	HEL-S-62p;C3	Complement C3;Complement C3 beta chain;C3-beta-c;Complement C3 alpha chain;C3a anaphylatoxin;Acylation stimulating protein;Complement C3b alpha chain;Complement C3c alpha chain fragment 1;Complement C3dg fragment;Complement C3g fragment;Complement C3d fragment;Complement C3f fragment;Complement C3c alpha chain fragment 2	yes	no	2;3	8.6248e-37	180.67	7.33	0.71
APSTYGGGLSVSSR	VLAGGSCRAPSTYGGG	GGLSVSSRFSSGGACG	R	A	P	S	R	F	1	1	0	0	0	0	0	3	0	0	1	0	0	0	1	4	1	0	1	1	0	0	14	0	13376575	CON__P08779;P08779	CON__P08779	42	55	KRT16	Keratin, type I cytoskeletal 16	yes	no	2	1.1636e-24	155	8	0
APSTYGGGLSVSSSR	VLAGGSCRAPSTYGGG	GLSVSSSRFSSGGAYG	R	A	P	S	R	F	1	1	0	0	0	0	0	3	0	0	1	0	0	0	1	5	1	0	1	1	0	0	15	0	14246896	CON__P02533;P02533	CON__P02533	42	56	KRT14	Keratin, type I cytoskeletal 14	yes	no	2	8.394e-43	161.99	8	0
APTCGLCEVAR	TQPCPTAKAPTCGLCE	CGLCEVARLRQNADQC	K	A	P	A	R	L	2	1	0	0	2	0	1	1	0	0	1	0	0	0	1	0	1	0	0	1	0	0	11	0	12325642	L8E853;P04275;B4DMS3	P04275	2301	2311	VWF	von Willebrand factor;von Willebrand antigen 2	no	no	2	2.2235e-06	119.68	3.03	0.167			34
APWCHTTNSQVR	CRNPDGKRAPWCHTTN	HTTNSQVRWEYCKIPS	R	A	P	V	R	W	1	1	1	0	1	1	0	0	1	0	0	0	0	0	1	1	2	1	0	1	0	0	12	0	14556677	P00747;B2R7F8	P00747	332	343	PLG	Plasminogen;Plasmin heavy chain A;Activation peptide;Angiostatin;Plasmin heavy chain A, short form;Plasmin light chain B	yes	no	2;3	3.8273e-30	150.04	5.66	1.14
AQCGGGLLGVR	RHPVTVARAQCGGGLL	GGGLLGVRTLYRFENQ	R	A	Q	V	R	T	1	1	0	0	1	1	0	4	0	0	2	0	0	0	0	0	0	0	0	1	0	0	11	0	10865604	A0A024RAL1;A0A024RAQ9;Q59FG9;P13611;D6RGZ6;E9PF17;A0A024RAP3;Q86W61	A0A024RAL1	313	323	CSPG2;VCAN	Versican core protein	yes	no	2	0.026247	42287	4	0
AQEACGPLEMDSALSVVQNLEK	ELRTAAQKAQEACGPL	SVVQNLEKDLQEVKAA	K	A	Q	E	K	D	3	0	1	1	1	2	3	1	0	0	3	1	1	0	1	2	0	0	0	2	0	0	22	0	23881301	Q9Y490	Q9Y490	1041	1062	TLN1	Talin-1	yes	yes	3	0.021675	17998	4.5	0.5
AQEGLRPGTLCTVAGWGR	VNPVALPRAQEGLRPG	CTVAGWGRVSMRRGTD	R	A	Q	G	R	V	2	2	0	0	1	1	1	4	0	0	2	0	0	0	1	0	2	1	0	1	0	0	18	1	19279687	P08311	P08311	132	149	CTSG	Cathepsin G	yes	yes	3	0.00035203	42338	6.5	0.5
AQEQQSLIHTNQAESHTAVGR	SGPKCQLRAQEQQSLI	ESHTAVGRGVAEQQQQ	R	A	Q	G	R	G	3	1	1	0	0	4	2	1	2	1	1	0	0	0	0	2	2	0	0	1	0	0	21	0	23041207	Q13201;E7EPG1;B7Z7R8	Q13201	284	304	MMRN1	Multimerin-1;Platelet glycoprotein Ia*;155 kDa platelet multimerin	yes	no	4	0.04067	40381	3	0			3
AQFVPLPVSVSVEFAVAATDCIAK	LQLVEISRAQFVPLPV	AATDCIAKEVVDPTKC	R	A	Q	A	K	E	5	0	0	1	1	1	1	0	0	1	1	1	0	2	2	2	1	0	0	5	0	0	24	0	25183141	CON__P12763	CON__P12763	188	211			yes	yes	2;3	1.153e-11	63709	3.43	2.5	3		1
AQGFTEDTIVFLPQTDK	EKFTAFCKAQGFTEDT	VFLPQTDKCMTEQ___	K	A	Q	D	K	C	1	0	0	2	0	2	1	1	0	1	1	1	0	2	1	0	3	0	0	1	0	0	17	0	19089469	A0A024R8G3;P41222	A0A024R8G3	169	185	PTGDS	Prostaglandin-H2 D-isomerase	yes	no	2	0.10672	85845	5.18	0.575
AQIINDAFNLASAHK	SAIPVINRAQIINDAF	FNLASAHKVPVTLALN	R	A	Q	H	K	V	4	0	2	1	0	1	0	0	1	2	1	1	0	1	0	1	0	0	0	0	0	0	15	0	16118369	A0A024RC61;Q59E93;P15144;B4DV63;B4DP96;B4DPH5;B4DP01	A0A024RC61	659	673	ANPEP	Aminopeptidase N	yes	no	3	0.055157	20354	6	0
AQIPILR	VSVATTTKAQIPILRM	KAQIPILRMNFKQELN	K	A	Q	L	R	M	1	1	0	0	0	1	0	0	0	2	1	0	0	0	1	0	0	0	0	0	0	0	7	0	80951232	C0JYY2;P04114;E1A689;Q59HB3	C0JYY2	3431	3437	APOB	Apolipoprotein B-100;Apolipoprotein B-48	yes	no	2	0.0095456	118.06	5.92	1.44			1
AQLLGGVDEAWALLQGLQSR	RVVGEDTKAQLLGGVD	LLQGLQSRVVHHTGRF	K	A	Q	S	R	V	3	1	0	1	0	3	1	3	0	0	5	0	0	0	0	1	0	1	0	1	0	0	20	0	21241328	B0YIW1;A8K9M4;A0A0B4RUS7;Q6Q788	B0YIW1	157	176	APOA5	Apolipoprotein A-V	yes	no	2;3	4.3224e-40	119.62	8	0
AQLVDMK	QLLQKNVRAQLVDMKR	RAQLVDMKRLEVDIDI	R	A	Q	M	K	R	1	0	0	1	0	1	0	0	0	0	1	1	1	0	0	0	0	0	0	1	0	0	7	0	80342112	P02671;A0A0S2Z3E8;Q3KRA7;Q6NSD8;A0A087WUA0	P02671	161	167	FGA	Fibrinogen alpha chain;Fibrinopeptide A;Fibrinogen alpha chain	yes	no	2	0.061575	66087	3	0			1
AQLVPLPPSTYVEFTVSGTDCVAK	FQLEEISRAQLVPLPP	SGTDCVAKEATEAAKC	R	A	Q	A	K	E	2	0	0	1	1	1	1	1	0	0	2	1	0	1	3	2	3	0	1	4	0	0	24	0	25782989	C9JV77;B7Z8Q2;P02765	C9JV77	189	212	AHSG	Alpha-2-HS-glycoprotein;Alpha-2-HS-glycoprotein chain A;Alpha-2-HS-glycoprotein chain B	yes	no	2;3	9.7947e-116	220.27	6.62	1.32	10	5	3
AQLVPLPPSTYVEFTVSGTDCVAKEATEAAK	FQLEEISRAQLVPLPP	KEATEAAKCNLLAEKQ	R	A	Q	A	K	C	5	0	0	1	1	1	3	1	0	0	2	2	0	1	3	2	4	0	1	4	0	0	31	1	32786381	C9JV77;B7Z8Q2;P02765	C9JV77	189	219	AHSG	Alpha-2-HS-glycoprotein;Alpha-2-HS-glycoprotein chain A;Alpha-2-HS-glycoprotein chain B	yes	no	3	1.692e-150	125.49	6.12	0.331
AQNLYQELLTQEGQASFQGLK	TYQEWKDKAQNLYQEL	QASFQGLKDNVFDGLV	K	A	Q	L	K	D	2	0	1	0	0	5	2	2	0	0	4	1	0	1	0	1	1	0	1	0	0	0	21	0	23651914	C0JYY2;P04114;E1A689;Q59HB3;S5FMV1	C0JYY2	4148	4168	APOB	Apolipoprotein B-100;Apolipoprotein B-48	yes	no	2;3	0	319.39	6.67	1.16
AQNLYQELLTQEGQASFQGLKDNVFDGLVR	TYQEWKDKAQNLYQEL	NVFDGLVRVTQEFHMK	K	A	Q	V	R	V	2	1	2	2	0	5	2	3	0	0	5	1	0	2	0	1	1	0	1	2	0	0	30	1	33807001	C0JYY2;P04114;E1A689;Q59HB3;S5FMV1	C0JYY2	4148	4177	APOB	Apolipoprotein B-100;Apolipoprotein B-48	yes	no	3;4	0	295.3	7.76	0.425
AQPVQVAEGSEPDGFWEALGGK	QELLRVLRAQPVQVAE	FWEALGGKAAYRTSPR	R	A	Q	G	K	A	3	0	0	1	0	2	3	4	0	0	1	1	0	1	2	1	0	1	0	2	0	0	22	0	22710808	P06396	P06396	627	648	GSN	Gelsolin	no	no	2;3	0	244.36	5.34	1.08
AQPVQVAEGSEPDSFWEALGGK	LELLRVLRAQPVQVAE	FWEALGGKAAYRTSPR	R	A	Q	G	K	A	3	0	0	1	0	2	3	3	0	0	1	1	0	1	2	2	0	1	0	2	0	0	22	0	23010913	CON__Q3SX14	CON__Q3SX14	626	647			yes	yes	2	0.02321	22365	5	0
AQQIHSQTSQQYPLYDLDLGK	TMKTELQKAQQIHSQT	LYDLDLGKFGEKVTQL	K	A	Q	G	K	F	1	0	0	2	0	5	0	1	1	1	3	1	0	0	1	2	1	0	2	0	0	0	21	0	24321972	P15924;Q4LE79;B4E2A0;B4DKX6	P15924	835	855	DSP;DSP variant protein	Desmoplakin	yes	no	3	0.06107	13872	8	0
AQQVSQGLDVLTAK	SSPVAMQKAQQVSQGL	GLDVLTAKVENAARKL	K	A	Q	A	K	V	2	0	0	1	0	3	0	1	0	0	2	1	0	0	0	1	1	0	0	2	0	0	14	0	14567886	A0A024QZN4;V9HWK2;P18206;B3KXA2;B4E3Q9;Q5JQ13	A0A024QZN4	353	366	VCL;HEL114	Vinculin	yes	no	2	4.1335e-25	143.79	4.38	0.739
AQSIAYHLK	QAFLEAERAQSIAYHL	QSIAYHLKIEEQREKV	R	A	Q	L	K	I	2	0	0	0	0	1	0	0	1	1	1	1	0	0	0	1	0	0	1	0	0	0	9	0	10295607	B4E397;B4DNS6;B4DV72;Q8N4S1;A0A024RDE1;Q14515;B4DFZ4	B4E397	200	208	SPARCL1	SPARC-like protein 1	yes	no	2	0.022158	50703	3	0			1
AQTTVTCMENGWSPTPR	HPGYALPKAQTTVTCM	NGWSPTPRCIRVKTCS	K	A	Q	P	R	C	1	1	1	0	1	1	1	1	0	0	0	0	1	0	2	1	4	1	0	1	0	0	17	0	19348615	A0A024R962;A0A024R984;A0A0D9SG88;Q5TFM2	A0A024R962	425	441	hCG_40889;CFH		no	no	2;3	0	316.14	5.4	1.01
AQVEGLTCSHCR	AAGQCQCKAQVEGLTC	GLTCSHCRPHHFHLSA	K	A	Q	C	R	P	1	1	0	0	2	1	1	1	1	0	1	0	0	0	0	1	1	0	0	1	0	0	12	0	14166238	A0A024RAB6;P98160	A0A024RAB6	1252	1263	HSPG2	Basement membrane-specific heparan sulfate proteoglycan core protein;Endorepellin;LG3 peptide	yes	no	3	0.026766	22578	3	0			2
AQVSPTASDMLHMR	VELHNLYRAQVSPTAS	ASDMLHMRWDEELAAF	R	A	Q	M	R	W	2	1	0	1	0	1	0	0	1	0	1	0	2	0	1	2	1	0	0	1	0	0	14	0	15427283	Q6UXB8	Q6UXB8	45	58	PI16	Peptidase inhibitor 16	yes	yes	3	5.1214e-05	79466	5	0
AQWANPFDPSK	LVNYIHFKAQWANPFD	ANPFDPSKTEDSSSFL	K	A	Q	S	K	T	2	0	1	1	0	1	0	0	0	0	0	1	0	1	2	1	0	1	0	0	0	0	11	0	12595935	P05543;CON__Q9TT36	P05543	208	218	SERPINA7	Thyroxine-binding globulin	yes	no	2	0.00042839	112.71	6	0
AQWANPFDPSKTEDSSSFLIDK	LVNYIHFKAQWANPFD	SSSFLIDKTTTVQVPM	K	A	Q	D	K	T	2	0	1	3	0	1	1	0	0	1	1	2	0	2	2	4	1	1	0	0	0	0	22	1	24821652	P05543	P05543	208	229	SERPINA7	Thyroxine-binding globulin	yes	yes	2;3	1.8278e-107	169.84	6.68	1.02
AQYEEIANR	DSIIAEVKAQYEEIAN	QYEEIANRSRTEAESW	K	A	Q	N	R	S	2	1	1	0	0	1	2	0	0	1	0	0	0	0	0	0	0	0	1	0	0	0	9	0	1092.52	CON__P13647;P13647;B4E1T1;B4DL32;H0YI76;H0YIN9	CON__P13647	344	352	KRT5	Keratin, type II cytoskeletal 5	yes	no	2	0.97075	137.18	6	2.83		1
AQYEEIAQR	DSIIAEVKAQYEEIAQ	QYEEIAQRSKEEAEAL	K	A	Q	Q	R	S	2	1	0	0	0	2	2	0	0	1	0	0	0	0	0	0	0	0	1	0	0	0	9	0	11065356	P35908;CON__P35908;Q01546	P35908	354	362	KRT2;KRT76	Keratin, type II cytoskeletal 2 epidermal;Keratin, type II cytoskeletal 2 oral	no	no	2	0.00023697	139.68	4.25	2.9		10
AQYVLISPEASSR	ITPCPEEKAQYVLISP	ISPEASSRFGSSLITV	K	A	Q	S	R	F	2	1	0	0	0	1	1	0	0	1	1	0	0	0	1	3	0	0	1	1	0	0	13	0	14197358	P80108	P80108	787	799	GPLD1	Phosphatidylinositol-glycan-specific phospholipase D	yes	yes	2	2.0234e-12	154.05	4.12	0.618			6
AREDIFMETLK	KQDSQLQKAREDIFME	DIFMETLKDIVEYYND	K	A	R	L	K	D	1	1	0	1	0	0	2	0	0	1	1	1	1	1	0	0	1	0	0	0	0	0	11	1	13516806	A0A140VK00;P25311;C9JEV0;A0JLQ0	A0A140VK00	92	102	AZGP1	Zinc-alpha-2-glycoprotein	yes	no	3	0.013349	42629	4	0
ARFEELNADLFR	DFYTSITRARFEELNA	ELNADLFRGTLDPVEK	R	A	R	F	R	G	2	2	1	1	0	0	2	0	0	0	2	0	0	2	0	0	0	0	0	0	0	0	12	1	1479747	V9HW22;P11142;Q53HF2;B3KTV0;E9PKE3;Q53GZ6;Q96IS6;E9PN89;B4E1Q1;E9PNE6;A0A024R6B5;P54652;A8K7Q2	V9HW22	300	311	HEL-S-72p;HSPA8;HSPA2	Heat shock cognate 71 kDa protein;Heat shock-related 70 kDa protein 2	yes	no	3	0.012937	105.17	5.23	0.421
ARLLPHANEVSQK	GKELEELRARLLPHAN	HANEVSQKIGDNLREL	R	A	R	Q	K	I	2	1	1	0	0	1	1	0	1	0	2	1	0	0	1	1	0	0	0	1	0	0	13	1	14618052	P06727	P06727	111	123	APOA4	Apolipoprotein A-IV	yes	yes	3	0.029342	33589	8	0
ARPEDVVNLDLK	DGGLKKPKARPEDVVN	DVVNLDLKSTLRVLYN	K	A	R	L	K	S	1	1	1	2	0	0	1	0	0	0	2	1	0	0	1	0	0	0	0	2	0	0	12	1	13677409	A0A087WZB5;Q9HBI1	A0A087WZB5	261	272	PARVB	Beta-parvin	yes	no	3	0.010781	42209	3.33	0.471			2
ASAGPQPLLVQSCK	QHAASTPKASAGPQPL	PLLVQSCKAVAEQIPL	K	A	S	C	K	A	2	0	0	0	1	2	0	1	0	0	2	1	0	0	2	2	0	0	0	1	0	0	14	0	14547551	Q9Y490	Q9Y490	944	957	TLN1	Talin-1	yes	yes	2	0.0019913	83182	4.54	0.682
ASASDGSSFVVAR	TKKMGVGKASASDGSS	GSSFVVARYFPAGNVV	K	A	S	A	R	Y	3	1	0	1	0	0	0	1	0	0	0	0	0	1	0	4	0	0	0	2	0	0	13	0	12526048	Q5VZR0;D3DRP5;Q9H4G4;A0A087WUM5	Q5VZR0	94	106	GLIPR2;C9orf19	Golgi-associated plant pathogenesis-related protein 1	yes	no	2	3.9453e-12	118.4	3	0			21
ASASYYEQYHSLNEIYSWIEFITER	SNDTVSPRASASYYEQ	WIEFITERHPDMLTKI	R	A	S	E	R	H	2	1	1	0	0	1	4	0	1	3	1	0	0	1	0	4	1	1	4	0	0	0	25	0	30984298	Q96IY4;A0A087WSY5	Q96IY4	115	139	CPB2	Carboxypeptidase B2	yes	no	3	5.1307e-52	101.86	6.25	3.03	1
ASCLYGQLPK	TWQEGSLKASCLYGQL	CLYGQLPKFQDGDLTL	K	A	S	P	K	F	1	0	0	0	1	1	0	1	0	0	2	1	0	0	1	1	0	0	1	0	0	0	10	0	11355696	V9HWE9;P09211;A0A087X2E9;A8MX94	V9HWE9	46	55	HEL-S-22;GSTP1	Glutathione S-transferase P	yes	no	2	0.047523	50.04	4	0
ASEFLGYWEPR	IISDSQIKASEFLGYW	FLGYWEPRLARLNNGG	K	A	S	P	R	L	1	1	0	0	0	0	2	1	0	0	1	0	0	1	1	1	0	1	1	0	0	0	11	0	13536354	A0A0A0MRJ7;P12259	A0A0A0MRJ7	1930	1940	F5	Coagulation factor V;Coagulation factor V heavy chain;Coagulation factor V light chain	yes	no	2	1.6961e-08	140.83	5.51	0.5
ASFSQPLFQAVAAICR	NRRALRLRASFSQPLF	QAVAAICRLLSIRHPE	R	A	S	C	R	L	4	1	0	0	1	2	0	0	0	1	1	0	0	2	1	2	0	0	0	1	0	0	16	0	17648981	Q86UX7;F5H1C6	Q86UX7	114	129	FERMT3	Fermitin family homolog 3	yes	no	2;3	5.3297e-30	173.64	8	0
ASFTCTCKPGWQGEK	YMSCKDGKASFTCTCK	KPGWQGEKCEFDINEC	K	A	S	E	K	C	1	0	0	0	2	1	1	2	0	0	0	2	0	1	1	1	2	1	0	0	0	0	15	1	17557709	A0A0S2Z4K3;A0A0S2Z4L3;P07225;Q9NSD0;Q16519;G5E9F8;H7BXT0;C9K0R0	A0A0S2Z4K3	139	153	PROS1	Vitamin K-dependent protein S	yes	no	2;3	4.1497e-33	143.97	5.77	1.06
ASGPGLNTTGVPASLPVEFTIDAK	THDASKVKASGPGLNT	VEFTIDAKDAGEGLLA	K	A	S	A	K	D	3	0	1	1	0	0	1	3	0	1	2	1	0	1	3	2	3	0	0	2	0	0	24	0	23412165	P21333;Q5HY54;Q60FE6;Q60FE5;A6NDY9;A0A087WWY3;Q8TES4	P21333	1550	1573	FLNA;FLJ00119	Filamin-A	yes	no	2;3	2.103e-36	96096	6	0
ASGSLPYTQTLQDHLNSLK	AMSSWLQKASGSLPYT	QDHLNSLKEFNLQNMG	K	A	S	L	K	E	1	0	1	1	0	2	0	1	1	0	4	1	0	0	1	3	2	0	1	0	0	0	19	0	20720538	C0JYY2;P04114;E1A689	C0JYY2	1241	1259	APOB	Apolipoprotein B-100;Apolipoprotein B-48	yes	no	2;3	5.5502e-89	213.99	7.02	0.9
ASGSLPYTQTLQDHLNSLKEFNLQNMGLPDFHIPENLFLK	AMSSWLQKASGSLPYT	IPENLFLKSDGRVKYT	K	A	S	L	K	S	1	0	4	2	0	3	2	2	2	1	8	2	1	3	3	3	2	0	1	0	0	0	40	1	45693002	C0JYY2;P04114;E1A689	C0JYY2	1241	1280	APOB	Apolipoprotein B-100;Apolipoprotein B-48	yes	no	4;5	1.1403e-46	75893	8	0
ASGVAVSDGVIK	________________	AVSDGVIKVFNDMKVR	M	A	S	I	K	V	2	0	0	1	0	0	0	2	0	1	0	1	0	0	0	2	0	0	0	3	0	0	12	0	1101603	E9PP50;V9HWI5;P23528;B4E112;E9PS23	E9PP50	2	13	CFL1;HEL-S-15	Cofilin-1	yes	no	2	0.006605	107.83	2.84	0.409		12	54
ASGVPDRFSGSGSGTDFTLK	LIYLGSNRASGVPDRF	SGTDFTLKISRVEADD	R	A	S	L	K	I	1	1	0	2	0	0	0	4	0	0	1	1	0	2	1	4	2	0	0	1	0	0	20	1	1984949	A2NB45;B7ZMG8;A0A087X0Q4;A0A087WW87;A2IPI1;A0A075B6P5;P01615;P01614	A2NB45	60	79	IGKV2-40;IGKV2D-28	Ig kappa chain V-II region FR;Ig kappa chain V-II region Cum	yes	no	3	0.022727	22233	5	0
ASHEEVEGLVEK	DTWSWGERASHEEVEG	EVEGLVEKIRFPMMLP	R	A	S	E	K	I	1	0	0	0	0	0	4	1	1	0	1	1	0	0	0	1	0	0	0	2	0	0	12	0	13256463	A0A0S2Z3Y1;Q08380;B4DVE1;B4DWA8;B3KP88;B4DDG4;B4DI70	A0A0S2Z3Y1	334	345	LGALS3BP	Galectin-3-binding protein	yes	no	2;3	0.066192	79201	3.67	2.69		26
ASHLGLAR	ELRRQHARASHLGLAR	ASHLGLARSNLDEDII	R	A	S	A	R	S	2	1	0	0	0	0	0	1	1	0	2	0	0	0	0	1	0	0	0	0	0	0	8	0	82346644	V9HWA9;P01024;B4E216	V9HWA9	741	748	HEL-S-62p;C3	Complement C3;Complement C3 beta chain;C3-beta-c;Complement C3 alpha chain;C3a anaphylatoxin;Acylation stimulating protein;Complement C3b alpha chain;Complement C3c alpha chain fragment 1;Complement C3dg fragment;Complement C3g fragment;Complement C3d fragment;Complement C3f fragment;Complement C3c alpha chain fragment 2	yes	no	2	0.016282	70912	2.75	1.98		7
ASKPGWWLLNTEVGENQR	SFKTLEMKASKPGWWL	TEVGENQRAGMQTPFL	K	A	S	Q	R	A	1	1	2	0	0	1	2	2	0	0	2	1	0	0	1	1	1	2	0	1	0	0	18	1	20840439	A0A0A0MRJ7;P12259	A0A0A0MRJ7	1881	1898	F5	Coagulation factor V;Coagulation factor V heavy chain;Coagulation factor V light chain	yes	no	3	9.6827e-13	87676	7.26	0.44
ASLAFLQK	AAIDLSNKASLAFLQK	ASLAFLQKHLGLHKDF	K	A	S	Q	K	H	2	0	0	0	0	1	0	0	0	0	2	1	0	1	0	1	0	0	0	0	0	0	8	0	8765069	A8K2W6;A0A024RD39;Q13093	A8K2W6	387	394	PLA2G7	Platelet-activating factor acetylhydrolase	yes	no	2	0.0165	70.67	6	0
ASLENSLEETKGR	LQSQLSMKASLENSLE	SLEETKGRYCMQLSQI	K	A	S	G	R	Y	1	1	1	0	0	0	3	1	0	0	2	1	0	0	0	2	1	0	0	0	0	0	13	1	14327158	CON__P02533;P02533;A0A024R1X6;Q13092;CON__P08779;P08779;CON__Q9Z2K1;CON__Q3ZAW8	CON__P08779	355	367	KRT14;K14;KRT16	Keratin, type I cytoskeletal 14;Keratin, type I cytoskeletal 16	no	no	3	0.013525	31827	8	0
ASLHGGEPTTIIR	ITEPSIGRASLHGGEP	GEPTTIIRQDLGSPEG	R	A	S	I	R	Q	1	1	0	0	0	0	1	2	1	2	1	0	0	0	1	1	2	0	0	0	0	0	13	0	13507256	P14543	P14543	1005	1017	NID1	Nidogen-1	yes	yes	3	0.0040362	42209	4	0
ASLLTMAFLNGALDGVILGDYLSR	TFTLLDPKASLLTMAF	ILGDYLSRTPEPRPSL	K	A	S	S	R	T	3	1	1	2	0	0	0	3	0	1	6	0	1	1	0	2	1	0	1	1	0	0	24	0	2509325	Q96PD5	Q96PD5	265	288	PGLYRP2	N-acetylmuramoyl-L-alanine amidase	yes	yes	2;3	2.4543e-36	100.14	8	0
ASLVPMEHCITR	HSELAPLRASLVPMEH	PMEHCITRFFEECDPN	R	A	S	T	R	F	1	1	0	0	1	0	1	0	1	1	1	0	1	0	1	1	1	0	0	1	0	0	12	0	14126904	B4E397;B4DNS6;B4DV72;Q8N4S1;A0A024RDE1;Q14515;B7ZB68	B4E397	444	455	SPARCL1	SPARC-like protein 1	yes	no	3	0.001766	51463	5	0
ASPAFLASQNTK	IRVSVQLKASPAFLAS	FLASQNTKGEESYCIC	K	A	S	T	K	G	3	0	1	0	0	1	0	0	0	0	1	1	0	1	1	2	1	0	0	0	0	0	12	0	12336354	B2R950;P20742	B2R950	836	847	PZP	Pregnancy zone protein	no	no	2	1.0401e-45	217.5	5.62	1.27
ASPAFLASQNTKGEESYCICGNER	IRVSVQLKASPAFLAS	YCICGNERQTLSWTVT	K	A	S	E	R	Q	3	1	2	0	2	1	3	2	0	1	1	1	0	1	1	3	1	0	1	0	0	0	24	1	26881908	B2R950;P20742	B2R950	836	859	PZP	Pregnancy zone protein	yes	no	3	4.0213e-45	87509	5.57	1.18
ASPDWGYDDKNGPEQWSK	________________	NGPEQWSKLYPIANGN	M	A	S	S	K	L	1	0	1	3	0	1	1	2	0	0	0	2	0	0	2	2	0	2	1	0	0	0	18	1	2078897	V9HWE3;P00915;E5RHP7;E5RH81;E5RIF9;E5RG43;E5RFL2;E5RGU8;E5RII2;E5RHS7	V9HWE3	2	19	HEL-S-11;CA1	Carbonic anhydrase 1	yes	no	2	5.1329e-29	121.76	5.43	1.29
ASQHGSDVVIETDFGLR	VLANGQIRASQHGSDV	IETDFGLRVAYDLVYY	R	A	S	L	R	V	1	1	0	2	0	1	1	2	1	1	1	0	0	1	0	2	1	0	0	2	0	0	17	0	18298908	A0A087WXI2;Q9Y6R7;A0A087WUZ2	A0A087WXI2	1349	1365	FCGBP	IgGFc-binding protein	yes	no	3	0.0045944	32.55	6.67	1.89
ASREEILAQAK	MRELDDTRASREEILA	EEILAQAKENEKKLKS	R	A	S	A	K	E	3	1	0	0	0	1	2	0	0	1	1	1	0	0	0	1	0	0	0	0	0	0	11	1	12146619	A0A024R1N1;P35579;A0A0U4BW16;Q6ZNL4	A0A024R1N1	1659	1669	MYH9;FLJ00279	Myosin-9	yes	no	3	0.0013536	60255	2	0		5
ASSEGGTAAGAGLDSLHK	RFQNLDKKASSEGGTA	AGLDSLHKNSVSQISV	K	A	S	H	K	N	4	0	0	1	0	0	1	4	1	0	2	1	0	0	0	3	1	0	0	0	0	0	18	0	16277802	A4D275;O15143	A4D275	309	326	ARPC1B	Actin-related protein 2/3 complex subunit 1B	yes	no	3	0.039197	42633	2.67	0.471		3	6
ASSIIDELFQDR	VMQDHFSRASSIIDEL	IDELFQDRFFTREPQD	R	A	S	D	R	F	1	1	0	2	0	1	1	0	0	2	1	0	0	1	0	2	0	0	0	0	0	0	12	0	13926885	P10909;H0YC35;H0YLK8;E7ERK6;Q8IWL5	P10909	183	194	CLU	Clusterin;Clusterin beta chain;Clusterin alpha chain;Clusterin	yes	no	2;3	6.3527e-29	205.18	5.65	1.36			3
ASSIIDELFQDRFFTR	VMQDHFSRASSIIDEL	FQDRFFTREPQDTYHY	R	A	S	T	R	E	1	2	0	2	0	1	1	0	0	2	1	0	0	3	0	2	1	0	0	0	0	0	16	1	19439741	P10909;H0YC35;H0YLK8;E7ERK6;Q8IWL5	P10909	183	198	CLU	Clusterin;Clusterin beta chain;Clusterin alpha chain;Clusterin	yes	no	3	6.8274e-06	84874	7	0
ASSLESGVPSR	APKLLIYKASSLESGV	LESGVPSRFSGSGSGT	K	A	S	S	R	F	1	1	0	0	0	0	1	1	0	0	1	0	0	0	1	4	0	0	0	1	0	0	11	0	10885462	A0N5G1;P01602	A0N5G1	51	61	V<kappa>1;IGKV1-5	Ig kappa chain V-I region HK102	yes	no	2	1.1336e-08	123.86	2.06	0.24		46	3
ASSQWVVGPSYFVEYLIK	YSLFKVTRASSQWVVG	YFVEYLIKESPCTKSQ	R	A	S	I	K	E	1	0	0	0	0	1	1	1	0	1	1	1	0	1	1	3	0	1	2	3	0	0	18	0	20720619	Q9UGM5;Q5J875;E9PG08;B7Z8T3;C9JC68	Q9UGM5	195	212	FETUB;GUGU	Fetuin-B	yes	no	2;3	2.5929e-22	107.69	8	0
ASTPNGYDNGIIWATWK	YQGGTYSKASTPNGYD	GIIWATWKTRWYSMKK	K	A	S	W	K	T	2	0	2	1	0	0	0	2	0	2	0	1	0	0	1	1	2	2	1	0	0	0	17	0	18929057	A0A140VJJ6;P02679;C9JEU5;C9JC84;D3DP16;Q7Z664	A0A140VJJ6	383	399	FGG;DKFZp779N0926	Fibrinogen gamma chain	yes	no	2;3	3.1935e-12	110.38	6.79	0.41
ASVPTIQDQASAMQLSQCAK	GKMVAAAKASVPTIQD	MQLSQCAKNLGTALAE	K	A	S	A	K	N	4	0	0	1	1	4	0	0	0	1	1	1	1	0	1	3	1	0	0	1	0	0	20	0	21330194	Q9Y490	Q9Y490	1006	1025	TLN1	Talin-1	yes	yes	2;3	2.5381e-23	95264	5.08	0.276
ASYLDCIR	PSVACVKKASYLDCIR	ASYLDCIRAIAANEAD	K	A	S	I	R	A	1	1	0	1	1	0	0	0	0	1	1	0	0	0	0	1	0	0	1	0	0	0	8	0	99646987	B4E1B2;F8WCI6;C9JB55;F8WEK9	B4E1B2	62	69	TF		no	no	2	0.0039036	141.78	3.53	0.499			35
ASYPDITGEK	VIQTAFQRASYPDITG	YPDITGEKAMMLLGQV	R	A	S	E	K	A	1	0	0	1	0	0	1	1	0	1	0	1	0	0	1	1	1	0	1	0	0	0	10	0	10795135	A8K6C1;A0A0S2Z3F6;P11597;Q5TZS4;B4DMZ5;A0A0S2Z3I8	A8K6C1	55	64	CETP	Cholesteryl ester transfer protein	yes	no	2	0.042106	44203	2.25	0.433		3	1
ATAQMLEVMFK	YSLVEAPRATAQMLEV	QMLEVMFKGEIFHRNH	R	A	T	F	K	G	2	0	0	0	0	1	1	0	0	0	1	1	2	1	0	0	1	0	0	1	0	0	11	0	12676305	P18428;Q8TCF0	P18428	238	248	LBP	Lipopolysaccharide-binding protein	yes	no	2	1.1336e-08	129.38	6.74	0.649
ATAVVDGAFK	GKPAPDFKATAVVDGA	AVVDGAFKEVKLSDYK	K	A	T	F	K	E	3	0	0	1	0	0	0	1	0	0	0	1	0	1	0	0	1	0	0	2	0	0	10	0	9775182	B4DF70;V9HW12;P32119;A6NIW5;A0A024R7F2	B4DF70	17	26	HEL-S-2a;PRDX2	Peroxiredoxin-2	yes	no	2	0.00036057	88948	3.83	1.37			20
ATCAPQHGAPGPGPADASK	VFVDSLTKATCAPQHG	PGPADASKVVAKGLGL	K	A	T	S	K	V	5	0	0	1	1	1	0	3	1	0	0	1	0	0	4	1	1	0	0	0	0	0	19	0	17888213	P21333;Q5HY54;Q60FE6;Q60FE5;A6NDY9;A0A087WWY3;Q8TES4;Q6NXF2;Q96C61;B4E2F9;Q86TQ3	P21333	2541	2559	FLNA;FLJ00119	Filamin-A	yes	no	3	0.00047208	38453	3	0			3
ATCLNTPLSYECHCQR	GLARCHPRATCLNTPL	SYECHCQRGYQGDGIS	R	A	T	Q	R	G	1	1	1	0	3	1	1	0	1	0	2	0	0	0	1	1	2	0	1	0	0	0	16	0	20088553	Q7Z7M0	Q7Z7M0	1089	1104	MEGF8	Multiple epidermal growth factor-like domains protein 8	yes	yes	2	0.009313	35664	2	0		2
ATEDEGSEQKIPEATNR	IYRSPEKKATEDEGSE	KIPEATNRRVWELSKA	K	A	T	N	R	R	2	1	1	1	0	1	4	1	0	1	0	1	0	0	1	1	2	0	0	0	0	0	17	1	18738654	A0A024R944;P01008;A0A0K0Q2Z1;Q8TCE1;Q8IZZ8	A0A024R944	62	78	SERPINC1;AT3	Antithrombin-III	yes	no	2;3	4.674e-102	194.3	3.3	2.73	58	61	15
ATEDEGSEQKIPEATNRR	IYRSPEKKATEDEGSE	IPEATNRRVWELSKAN	K	A	T	R	R	V	2	2	1	1	0	1	4	1	0	1	0	1	0	0	1	1	2	0	0	0	0	0	18	2	20299665	A0A024R944;P01008;A0A0K0Q2Z1;Q8TCE1;Q8IZZ8	A0A024R944	62	79	SERPINC1;AT3	Antithrombin-III	yes	no	3;4	6.9185e-30	121.79	1.97	0.912	16	88	1
ATEHLSTLSEK	RLAEYHAKATEHLSTL	HLSTLSEKAKPALEDL	K	A	T	E	K	A	1	0	0	0	0	0	2	0	1	0	2	1	0	0	0	2	2	0	0	0	0	0	11	0	12146143	A0A024R3E3;P02647;F8W696;Q9Y355	A0A024R3E3	220	230	APOA1	Apolipoprotein A-I;Proapolipoprotein A-I;Truncated apolipoprotein A-I	yes	no	2;3	5.0138e-145	235.32	4.79	2.52		296	123
ATEHLSTLSEKAKPALEDLR	RLAEYHAKATEHLSTL	KPALEDLRQGLLPVLE	K	A	T	L	R	Q	3	1	0	1	0	0	3	0	1	0	4	2	0	0	1	2	2	0	0	0	0	0	20	2	2208175	A0A024R3E3;P02647;F8W696	A0A024R3E3	220	239	APOA1	Apolipoprotein A-I;Proapolipoprotein A-I;Truncated apolipoprotein A-I	yes	no	4	0.039785	21.2	8	0
ATEVPVSWESFNNGDCFILDLGNDIYQWCGSSSNR	VKGRRVVRATEVPVSW	WCGSSSNRFERLKATQ	R	A	T	N	R	F	1	1	4	3	2	1	2	3	0	2	2	0	0	2	1	5	1	2	1	2	0	0	35	0	40367632	CON__Q3SX14	CON__Q3SX14	199	233			yes	yes	3;4	2.4604e-22	61583	8	0
ATEVPVSWESFNNGDCFILDLGNNIHQWCGSNSNR	VKGRRVVRATEVPVSW	WCGSNSNRYERLKATQ	R	A	T	N	R	Y	1	1	6	2	2	1	2	3	1	2	2	0	0	2	1	4	1	2	0	2	0	0	35	0	40367857	P06396	P06396	200	234	GSN	Gelsolin	no	no	3;4	0	236.23	7.95	0.225
ATEVPVSWESFNNGDCFILDLGNNIHQWCGSNSNRYER	VKGRRVVRATEVPVSW	SNSNRYERLKATQVSK	R	A	T	E	R	L	1	2	6	2	2	1	3	3	1	2	2	0	0	2	1	4	1	2	1	2	0	0	38	1	44849927	P06396	P06396	200	237	GSN	Gelsolin	no	no	4	4.9111e-121	111.1	7.92	0.276
ATFGCHDGYSLDGPEEIECTK	PTLYYKDKATFGCHDG	PEEIECTKLGNWSAMP	K	A	T	T	K	L	1	0	0	2	2	0	3	3	1	1	1	1	0	1	1	1	2	0	1	0	0	0	21	0	23849889	D9IWP9;P02749;J3QLI0;J3KS17	D9IWP9	211	231	APOH	Beta-2-glycoprotein 1	no	no	2;3	0	406.9	4.6	1.74		10	187
ATFQTPDFIVPLTDLR	VSLQALQKATFQTPDF	IVPLTDLRIPSVQINF	K	A	T	L	R	I	1	1	0	2	0	1	0	0	0	1	2	0	0	2	2	0	3	0	0	1	0	0	16	0	18329672	C0JYY2;P04114;E1A689	C0JYY2	2610	2625	APOB	Apolipoprotein B-100;Apolipoprotein B-48	yes	no	2;3	8.1693e-60	172.74	6.98	0.749
ATGVFTTLQPGSSIPPYNTEVTETTIVITWTPAPR	KGNQESPKATGVFTTL	ITWTPAPRIGFKLGVR	K	A	T	P	R	I	2	1	1	0	0	1	2	2	0	3	1	0	0	1	5	2	9	1	1	3	0	0	35	0	37449251	A0A024R462;B7ZLE5;P02751;Q6MZM7	A0A024R462	1078	1112	FN1;DKFZp686O12165	Fibronectin;Anastellin;Ugl-Y1;Ugl-Y2;Ugl-Y3	yes	no	3	2.2771e-83	97437	6	3.16	2
ATGVLYDYVNK	SLKDNVPKATGVLYDY	VLYDYVNKYHWEHTGL	K	A	T	N	K	Y	1	0	1	1	0	0	0	1	0	0	1	1	0	0	0	0	1	0	2	2	0	0	11	0	12416292	C0JYY2;P04114;E1A689;Q59HB3	C0JYY2	4077	4087	APOB	Apolipoprotein B-100;Apolipoprotein B-48	yes	no	2;3	2.8188e-15	158.37	5.72	1.65			25
ATGVLYDYVNKYHWEHTGLTLR	SLKDNVPKATGVLYDY	EHTGLTLREVSSKLRR	K	A	T	L	R	E	1	1	1	1	0	0	1	2	2	0	3	1	0	0	0	0	3	1	3	2	0	0	22	1	26353183	C0JYY2;P04114;E1A689;Q59HB3	C0JYY2	4077	4098	APOB	Apolipoprotein B-100;Apolipoprotein B-48	yes	no	4;5	0.48482	38583	7	0
ATISHVSPDSLYLFR	KDSDKDLKATISHVSP	PDSLYLFRVQAVCRND	K	A	T	F	R	V	1	1	0	1	0	0	0	0	1	1	2	0	0	1	1	3	1	0	1	1	0	0	15	0	17048835	P23470	P23470	408	422	PTPRG	Receptor-type tyrosine-protein phosphatase gamma	yes	yes	3	3.2885e-56	139.86	6.88	0.331
ATLDVDEAGTEAAAATSFAIK	EASKSFHKATLDVDEA	AATSFAIKFFSAQTNR	K	A	T	I	K	F	7	0	0	2	0	0	2	1	0	1	1	1	0	1	0	1	3	0	0	1	0	0	21	0	20510059	B2R815;A0A024R6I9;P29622	B2R815	366	386	SERPINA4	Kallistatin	yes	no	2;3	3.0593e-114	180.11	6.19	1.92			3
ATLELSPWQMSALVQVHASQPSSFHDFPDLGQEVALNANTK	TNGEHTSKATLELSPW	VALNANTKNQKIRWKN	K	A	T	T	K	N	5	0	2	2	0	4	2	1	2	0	5	1	1	2	3	5	2	1	0	3	0	0	41	0	44631856	C0JYY2;P04114;E1A689;Q59HB3;E1B4S7;E1B4S8;S5FLF7	C0JYY2	3587	3627	APOB	Apolipoprotein B-100;Apolipoprotein B-48	yes	no	3;4;5	0	229.82	7.89	0.843	2	2
ATLGPAVRPLPWQR	LLLQLSEKATLGPAVR	VRPLPWQRVDRDVAPG	K	A	T	Q	R	V	2	2	0	0	0	1	0	1	0	0	2	0	0	0	3	0	1	1	0	1	0	0	14	1	15608889	Q6FHW3;K7ERG9;A6XNE2;P00746	Q6FHW3	99	112	DF;CFD	Complement factor D	yes	no	3	0.020128	33685	8	0
ATLITFLCDR	NNERHTPRATLITFLC	LITFLCDRDAGVGFPE	R	A	T	D	R	D	1	1	0	1	1	0	0	0	0	1	2	0	0	1	0	0	2	0	0	0	0	0	10	0	12086223	Q59EZ3;P11717	Q59EZ3	647	656	IGF2R	Cation-independent mannose-6-phosphate receptor	yes	no	2	0.021121	53327	7	0
ATLLDIYK	ENVFVKYKATLLDIYK	ATLLDIYKTGEAVAEK	K	A	T	Y	K	T	1	0	0	1	0	0	0	0	0	1	2	1	0	0	0	0	1	0	1	0	0	0	8	0	93553278	P01031	P01031	1579	1586	C5	Complement C5;Complement C5 beta chain;Complement C5 alpha chain;C5a anaphylatoxin;Complement C5 alpha chain	yes	yes	2	0.0066701	89296	5.38	1.13
ATLYALSHAVNNYHK	MARDQRSRATLYALSH	HAVNNYHKTNPTGTQE	R	A	T	H	K	T	3	0	2	0	0	0	0	0	2	0	2	1	0	0	0	1	1	0	2	1	0	0	15	0	17008635	C0JYY2;P04114;E1A689;A8MUN2;Q7Z7Q0	C0JYY2	440	454	APOB	Apolipoprotein B-100;Apolipoprotein B-48	no	no	2;3;4	5.8037e-243	298.78	6.82	0.992
ATSNVFAMFDQSQIQEFK	KTKKRPQRATSNVFAM	QSQIQEFKEAFNMIDQ	R	A	T	F	K	E	2	0	1	1	0	3	1	0	0	1	0	1	1	3	0	2	1	0	0	1	0	0	18	0	20899779	Q53HL1;J3QRS3;P19105;O14950;J3KTJ1;Q2F834;Q71U02;Q6IBG1;P24844	Q53HL1	17	34	MYL12A;MYL12B;MYL9	Myosin regulatory light chain 12A;Myosin regulatory light chain 12B;Myosin regulatory light polypeptide 9	yes	no	2;3	2.2192e-36	157.5	7	0
ATTVTGTPCQDWAAQEPHR	GKGYRGKRATTVTGTP	WAAQEPHRHSIFTPET	R	A	T	H	R	H	3	1	0	1	1	2	1	1	1	0	0	0	0	0	2	0	4	1	0	1	0	0	19	0	21249647	P00747;B2R7F8;B4DPH4	P00747	494	512	PLG	Plasminogen;Plasmin heavy chain A;Activation peptide;Angiostatin;Plasmin heavy chain A, short form;Plasmin light chain B	yes	no	2;3;4	4.9824e-65	171.95	4.99	1.54			56
ATVAVYLESLQDTK	KLFLEETKATVAVYLE	LESLQDTKITLIINWL	K	A	T	T	K	I	2	0	0	1	0	1	1	0	0	0	2	1	0	0	0	1	2	0	1	2	0	0	14	0	15368035	C0JYY2;P04114;E1A689;S5FVK9	C0JYY2	2475	2488	APOB	Apolipoprotein B-100;Apolipoprotein B-48	yes	no	2;3	1.6542e-184	290.6	6.56	1.65
ATVLNYLPK	RGEAFTLKATVLNYLP	TVLNYLPKCIRVSVQL	K	A	T	P	K	C	1	0	1	0	0	0	0	0	0	0	2	1	0	0	1	0	1	0	1	1	0	0	9	0	10175859	P01023;B2R950;P20742	P01023	812	820	A2M;PZP	Alpha-2-macroglobulin;Pregnancy zone protein	no	no	2	0.00047753	93374	5.29	0.676
ATVMLYDDGNKR	ETVICSSRATVMLYDD	LYDDGNKRWLPAGTGP	R	A	T	K	R	W	1	1	1	2	0	0	0	1	0	0	1	1	1	0	0	0	1	0	1	1	0	0	12	1	1381666	A0A0S2Z4I7;A0A0S2Z4I9;A0A0S2Z4N8;A0A024R0V4;P50552;K7ENR7;K7ENL7;A0A0S2Z4H6;K7EIG8	A0A0S2Z4I7	11	22	VASP	Vasodilator-stimulated phosphoprotein	yes	no	2;3	0.0010228	74162	3	0			4
ATVVYQGER	SCKVPVKKATVVYQGE	TVVYQGERVKIQEKFK	K	A	T	E	R	V	1	1	0	0	0	1	1	1	0	0	0	0	0	0	0	0	1	0	1	2	0	0	9	0	10215193	D9IWP9;P02749	D9IWP9	252	260	APOH	Beta-2-glycoprotein 1	no	no	2	8.5492e-41	193.28	3.6	1.7		63	50
ATWSGAVLAGR	PPPRPQLRATWSGAVL	SGAVLAGRDAVLRCEG	R	A	T	G	R	D	3	1	0	0	0	0	0	2	0	0	1	0	0	0	0	1	1	1	0	1	0	0	11	0	10875774	V9HWD8;P04217;B3KP79	V9HWD8	407	417	HEL-S-163pA;A1BG	Alpha-1B-glycoprotein	yes	no	2	1.1511e-08	136.27	6.33	1.14
ATYFGSIVLLSPAVIDSPLK	HDLDMLLRATYFGSIV	AVIDSPLKLELRVLAP	R	A	T	L	K	L	2	0	0	1	0	0	0	1	0	2	3	1	0	1	2	3	1	0	1	2	0	0	20	0	20901663	B3KUE5;P55058;Q53H91	B3KUE5	325	344	PLTP	Phospholipid transfer protein	yes	no	2;3	7.5779e-24	135.14	8	0
ATYFGSIVLLSPAVIDSPLKLELR	HDLDMLLRATYFGSIV	SPLKLELRVLAPPRCT	R	A	T	L	R	V	2	1	0	1	0	0	1	1	0	2	5	1	0	1	2	3	1	0	1	2	0	0	24	1	26014782	B3KUE5;P55058;Q53H91	B3KUE5	325	348	PLTP	Phospholipid transfer protein	yes	no	3	2.3892e-31	72805	8	0
ATYIQNYR	NPQSISLKATYIQNYR	ATYIQNYRLRGIGMWN	K	A	T	Y	R	L	1	1	1	0	0	1	0	0	0	1	0	0	0	0	0	0	1	0	2	0	0	0	8	0	10275087	B4DQ98;B2RBF5;Q01459;B3KQS3	B4DQ98	337	344	CTBS	Di-N-acetylchitobiase	yes	no	2	0.025088	62717	3	0			1
AVAEPGIQLK	YWQANPFRAVAEPGIQ	AEPGIQLKAVKSSTGP	R	A	V	L	K	A	2	0	0	0	0	1	1	1	0	1	1	1	0	0	1	0	0	0	0	1	0	0	10	0	10245917	G3XAP6;B4DN90;Q53FR6;A8K3I0;P49747;B4DN75;CON__ENSEMBL:ENSBTAP00000006074;E7ES19;B7Z832;P35443	G3XAP6	596	605	COMP;THBS4	Cartilage oligomeric matrix protein;Thrombospondin-4	no	no	2	0.00014792	96253	3.15	0.654			37
AVAEQIPLLVQGVR	PLLVQSCKAVAEQIPL	PLLVQGVRGSQAQPDS	K	A	V	V	R	G	2	1	0	0	0	2	1	1	0	1	2	0	0	0	1	0	0	0	0	3	0	0	14	0	14918773	Q9Y490	Q9Y490	958	971	TLN1	Talin-1	yes	yes	2;3	1.4208e-20	157.24	6.04	0.203
AVAGNISDPGLQK	SPMVMDAKAVAGNISD	ISDPGLQKSFLDSGYR	K	A	V	Q	K	S	2	0	1	1	0	1	0	2	0	1	1	1	0	0	1	1	0	0	0	1	0	0	13	0	12686725	A0A024QZN4;V9HWK2;P18206;B3KXA2;B4E3Q9;Q5JQ13;B4DKC9	A0A024QZN4	803	815	VCL;HEL114	Vinculin	yes	no	2	2.0404e-07	139.43	3.15	0.549			31
AVASAAAALVLK	DALMQLAKAVASAAAA	AAAALVLKAKSVAQRT	K	A	V	L	K	A	6	0	0	0	0	0	0	0	0	0	2	1	0	0	0	1	0	0	0	2	0	0	12	0	10836652	Q9Y490	Q9Y490	674	685	TLN1	Talin-1	yes	yes	2	0.00077251	87308	6.17	0.471
AVASFLR	PESEPEVKAVASFLRR	KAVASFLRRNINQIKA	K	A	V	L	R	R	2	1	0	0	0	0	0	0	0	0	1	0	0	1	0	1	0	0	0	1	0	0	7	0	76243882	Q96IY4;A0A087WSY5	Q96IY4	291	297	CPB2	Carboxypeptidase B2	yes	no	2	0.0059821	146.21	5.78	0.576
AVDIPGLEAATPYR	LTLPGSLRAVDIPGLE	LEAATPYRVSIYGVIR	R	A	V	Y	R	V	3	1	0	1	0	0	1	1	0	1	1	0	0	0	2	0	1	0	1	1	0	0	14	0	14717671	J3QSU6;P24821;A7MBN2;E9PC84	J3QSU6	1310	1323	TNC	Tenascin	no	no	2	0.00035281	69346	4.29	0.452
AVDQSVLLMKPDAELSASSVYNLLPEK	PQSVCALRAVDQSVLL	VYNLLPEKDLTGFPGP	R	A	V	E	K	D	3	0	1	2	0	1	2	0	0	0	5	2	1	0	2	4	0	0	1	3	0	0	27	1	29165154	P01023	P01023	599	625	A2M	Alpha-2-macroglobulin	yes	yes	3	7.046e-06	43436	7.33	0.943
AVDQSVLLMKPEAELSVSSVYNLLTVK	PQSLCALRAVDQSVLL	VYNLLTVKDLTNFPDN	R	A	V	V	K	D	2	0	1	1	0	1	2	0	0	0	5	2	1	0	1	4	1	0	1	5	0	0	27	1	29325831	B2R950;P20742	B2R950	595	621	PZP	Pregnancy zone protein	yes	no	2;3;4	5.872e-64	130	8	0
AVDTWSWGER	PSELALLKAVDTWSWG	DTWSWGERASHEEVEG	K	A	V	E	R	A	1	1	0	1	0	0	1	1	0	0	0	0	0	0	0	1	1	2	0	1	0	0	10	0	12055465	A0A0S2Z3Y1;Q08380;B4DVE1;B4DWA8;B3KP88;B4DDG4;B4DI70	A0A0S2Z3Y1	324	333	LGALS3BP	Galectin-3-binding protein	yes	no	2	1.2797e-16	168.27	5.23	0.801
AVEGCVSASQAATEDGQLLR	EAGRLVAKAVEGCVSA	TEDGQLLRGVGAAATA	K	A	V	L	R	G	4	1	0	1	1	2	2	2	0	0	2	0	0	0	0	2	1	0	0	2	0	0	20	0	20609797	Q9Y490	Q9Y490	746	765	TLN1	Talin-1	yes	yes	2	0.59992	62042	3	0			3
AVENSSTAIGIR	FQVEYAMKAVENSSTA	SSTAIGIRCKDGVVFG	K	A	V	I	R	C	2	1	1	0	0	0	1	1	0	2	0	0	0	0	0	2	1	0	0	1	0	0	12	0	12166412	Q6IB71;A0A140VK43;P25788	Q6IB71	30	41	PSMA3	Proteasome subunit alpha type;Proteasome subunit alpha type-3	yes	no	2	0.001032	107.15	3	0			14
AVEPQLQEEER	RNWSLPNRAVEPQLQE	PQLQEEERMVYVAFSE	R	A	V	E	R	M	1	1	0	0	0	2	4	0	0	0	1	0	0	0	1	0	0	0	0	1	0	0	11	0	13266416	B3KUE5;P55058;Q53H91	B3KUE5	272	282	PLTP	Phospholipid transfer protein	yes	no	2	1.175e-50	191.85	6.89	2.55	6
AVETLLDLIMK	ATGQNVEKAVETLLDL	TLLDLIMKRMEQCVEK	K	A	V	M	K	R	1	0	0	1	0	0	1	0	0	1	3	1	1	0	0	0	1	0	0	1	0	0	11	0	1244705	O00194	O00194	173	183	RAB27B	Ras-related protein Rab-27B	yes	yes	2	0.01847	47198	7	0
AVEVLPK	ANSAGATRAVEVLPKA	RAVEVLPKAGALNSND	R	A	V	P	K	A	1	0	0	0	0	0	1	0	0	0	1	1	0	0	1	0	0	0	0	2	0	0	7	0	75445889	P06396	P06396	578	584	GSN	Gelsolin	no	no	2	0.016485	86086	3.46	1.34		7	20
AVFPSIVGR	FAGDDAPRAVFPSIVG	VFPSIVGRPRHQGVMV	R	A	V	G	R	P	1	1	0	0	0	0	0	1	0	1	0	0	0	1	1	1	0	0	0	2	0	0	9	0	94454435	A8K3K1;P68133;P68032;B7Z6P1;D2JYH4;P63267;P62736;Q13707;B3KW67;Q7Z7J6;A6NL76;B3KUD3;C9JFL5;F6UVQ4;F6QUT6;B7Z6I1;C9JUM1;F8WB63;B8ZZJ2;F8WCH0	A8K3K1	31	39	ACTA1;ACTC1;ACTA2;ACTG2;ACTB	Actin, alpha skeletal muscle;Actin, alpha cardiac muscle 1;Actin, gamma-enteric smooth muscle;Actin, aortic smooth muscle	no	no	2	0.57583	130.77	6.91	0.619
AVFPSIVGRPR	FAGDDAPRAVFPSIVG	PSIVGRPRHQGVMVGM	R	A	V	P	R	H	1	2	0	0	0	0	0	1	0	1	0	0	0	1	2	1	0	0	0	2	0	0	11	1	11976982	A8K3K1;P68133;P68032;B7Z6P1;D2JYH4;P63267;P62736;Q13707;B3KW67;Q7Z7J6;A6NL76;B3KUD3;C9JFL5;F6UVQ4;F6QUT6;B7Z6I1;C9JUM1;F8WB63;B8ZZJ2;F8WCH0	A8K3K1	31	41	ACTA1;ACTC1;ACTA2;ACTG2;ACTB	Actin, alpha skeletal muscle;Actin, alpha cardiac muscle 1;Actin, gamma-enteric smooth muscle;Actin, aortic smooth muscle	no	no	2;3	0.00033794	111.06	7.78	0.416
AVFVDLEPTVIDEIR	GAGKHVPRAVFVDLEP	PTVIDEIRNGPYRQLF	R	A	V	I	R	N	1	1	0	2	0	0	2	0	0	2	1	0	0	1	1	0	1	0	0	3	0	0	15	0	17149142	P68366;C9JEV8;C9JQ00;C9JJQ8;C9JDL2	P68366	65	79	TUBA4A	Tubulin alpha-4A chain	yes	no	2	0.0002384	85845	4.16	0.365
AVGDKLPECEADDGCPKPPEIAHGYVEHSVR	DKKQWINKAVGDKLPE	GYVEHSVRYQCKNYYK	K	A	V	V	R	Y	3	1	0	3	2	0	4	3	2	1	1	2	0	0	4	1	0	0	1	3	0	0	31	2	34315874	P00738;J3QR68;H0Y300;J3QLC9;A0A0U4EXB4;J3KRH2;A0A0U4ERW6	P00738	78	108	HP	Haptoglobin;Haptoglobin alpha chain;Haptoglobin beta chain	yes	no	4;5;6	1.0413e-97	117.49	5.62	1.37
AVGDKLPECEAVCGK	NEKQWINKAVGDKLPE	ECEAVCGKPKNPANPV	K	A	V	G	K	P	2	0	0	1	2	0	2	2	0	0	1	2	0	0	1	0	0	0	0	2	0	0	15	1	16317647	P00738;J3QR68;H0Y300;A0A0C4DGL8;J3KTC3;P00739	P00738	137	151	HP;HPR	Haptoglobin;Haptoglobin alpha chain;Haptoglobin beta chain;Haptoglobin-related protein	no	no	2;3	0.00036129	81625	3.12	1.19		14	16
AVGDKLPECEAVCGKPK	NEKQWINKAVGDKLPE	EAVCGKPKNPANPVQR	K	A	V	P	K	N	2	0	0	1	2	0	2	2	0	0	1	3	0	0	2	0	0	0	0	2	0	0	17	2	18569125	P00738;J3QR68;H0Y300;A0A0C4DGL8;J3KTC3;P00739	P00738	137	153	HP;HPR	Haptoglobin;Haptoglobin alpha chain;Haptoglobin beta chain;Haptoglobin-related protein	no	no	2;3;4	2.3978e-18	111.31	4.96	1.6			80
AVGEEVWHSK	LKYKAEWRAVGEEVWH	GEEVWHSKWYDAKEAS	R	A	V	S	K	W	1	0	0	0	0	0	2	1	1	0	0	1	0	0	0	1	0	1	0	2	0	0	10	0	11405564	A0A087WWD4;P13591;H7BYX6;A0A087WTE4;A0A087WTF6;A0A087WX77;A0A087WV75;A0A0C4DGS4;A0A087X1V2;A0A087WVU1;A0A0D9SF98;A0A087WWJ5	A0A087WWD4	575	584	NCAM1	Neural cell adhesion molecule 1	yes	no	3	0.016497	40496	3	0			3
AVGYLITGYQR	LTQEIKAKAVGYLITG	YLITGYQRQLNYKHQD	K	A	V	Q	R	Q	1	1	0	0	0	1	0	2	0	1	1	0	0	0	0	0	1	0	2	1	0	0	11	0	12396612	B2R950;P20742	B2R950	1010	1020	PZP	Pregnancy zone protein	yes	no	2;3	1.9412e-59	158.61	5.82	0.782
AVISPGFDVFAK	GKEFLIEKAVISPGFD	PGFDVFAKKNQGILEF	K	A	V	A	K	K	2	0	0	1	0	0	0	1	0	1	0	1	0	2	1	1	0	0	0	2	0	0	12	0	12496707	B4E1Z4;Q7Z685;Q5JP69;P06681;A0A0G2JL69;Q53HP3;B4DV48;Q53GZ8;H0Y3H6;B4DQI1;Q95IG1;E9PDZ0	B4E1Z4	385	396	DKFZp779M0311;C2	Complement C2;Complement C2b fragment;Complement C2a fragment	no	no	2	2.2224e-15	140.75	6.94	0.794
AVISPGFDVFAKK	GKEFLIEKAVISPGFD	GFDVFAKKNQGILEFY	K	A	V	K	K	N	2	0	0	1	0	0	0	1	0	1	0	2	0	2	1	1	0	0	0	2	0	0	13	1	13777656	B4E1Z4;Q7Z685;Q5JP69;P06681;A0A0G2JL69;Q53HP3;B4DV48;Q53GZ8;H0Y3H6;B4DQI1;Q95IG1;E9PDZ0	B4E1Z4	385	397	DKFZp779M0311;C2	Complement C2;Complement C2b fragment;Complement C2a fragment	no	no	3	0.037154	16223	7	0
AVLDVFEEGTEASAATAVK	AVSQVVHKAVLDVFEE	ASAATAVKITLLSALV	K	A	V	V	K	I	5	0	0	1	0	0	3	1	0	0	1	1	0	1	0	1	2	0	0	3	0	0	19	0	19069524	A0A024R6P0;B3KS79;P01011	A0A024R6P0	361	379	SERPINA3	Alpha-1-antichymotrypsin;Alpha-1-antichymotrypsin His-Pro-less	no	no	2;3	5.2343e-160	216.34	4.81	1.93	34	25	248
AVLFCLSEDKK	EEVKKRKKAVLFCLSE	FCLSEDKKNIILEEGK	K	A	V	K	K	N	1	0	0	1	1	0	1	0	0	0	2	2	0	1	0	1	0	0	0	1	0	0	11	1	13086748	E9PP50;V9HWI5;P23528;G3V1A4;E9PK25;E9PQB7;B4E112;E9PLJ3;E9PS23	E9PP50	35	45	CFL1;HEL-S-15	Cofilin-1	yes	no	2;3	0.0003126	62408	5.37	0.615
AVLQLNEEGVDTAGSTGVTLNLTSKPIILR	KSSKVVHKAVLQLNEE	TSKPIILRFNQPFIIM	K	A	V	L	R	F	2	1	2	1	0	1	2	3	0	2	5	1	0	0	1	2	4	0	0	3	0	0	30	1	3108703	P08185	P08185	349	378	SERPINA6	Corticosteroid-binding globulin	yes	yes	3	9.0575e-137	140.9	8	0
AVLTIDEK	KLSKAVHKAVLTIDEK	AVLTIDEKGTEAAGAM	K	A	V	E	K	G	1	0	0	1	0	0	1	0	0	1	1	1	0	0	0	0	1	0	0	1	0	0	8	0	8874964	A0A024R6I7;Q9P173;C5J0G2;E9KL23;P01009	E9KL23	360	367	SERPINA1	Alpha-1-antitrypsin;Short peptide from AAT	no	no	1;2	9.1279e-10	189.53	3.47	2.57		80	1
AVLTIDEKGTEAAGAMFLEAIPMSIPPEVK	KLSKAVHKAVLTIDEK	MSIPPEVKFNKPFVFL	K	A	V	V	K	F	5	0	0	1	0	0	4	2	0	3	2	2	2	1	3	1	2	0	0	2	0	0	30	1	31276185	A0A024R6I7;Q9P173;C5J0G2;E9KL23;P01009	E9KL23	360	389	SERPINA1	Alpha-1-antitrypsin;Short peptide from AAT	no	no	3	2.1466e-18	59211	7.6	0.49
AVLVDLEPGTMDSIR	YGRKYVPRAVLVDLEP	PGTMDSIRSSKLGALF	R	A	V	I	R	S	1	1	0	2	0	0	1	1	0	1	2	0	1	0	1	1	1	0	0	2	0	0	15	0	16148287	Q9H4B7	Q9H4B7	63	77	TUBB1	Tubulin beta-1 chain	no	no	2	6.4359e-07	113.22	4.09	0.282
AVLYNYR	RNEQVEIRAVLYNYRQ	RAVLYNYRQNQELKVR	R	A	V	Y	R	Q	1	1	1	0	0	0	0	0	0	0	1	0	0	0	0	0	0	0	2	1	0	0	7	0	89747085	V9HWA9;P01024	V9HWA9	849	855	HEL-S-62p;C3	Complement C3;Complement C3 beta chain;C3-beta-c;Complement C3 alpha chain;C3a anaphylatoxin;Acylation stimulating protein;Complement C3b alpha chain;Complement C3c alpha chain fragment 1;Complement C3dg fragment;Complement C3g fragment;Complement C3d fragment;Complement C3f fragment;Complement C3c alpha chain fragment 2	yes	no	1;2	8.0456e-27	221.61	5.56	1.78			63
AVLYNYRQNQELK	RNEQVEIRAVLYNYRQ	YRQNQELKVRVELLHN	R	A	V	L	K	V	1	1	2	0	0	2	1	0	0	0	2	1	0	0	0	0	0	0	2	1	0	0	13	1	16378526	V9HWA9;P01024	V9HWA9	849	861	HEL-S-62p;C3	Complement C3;Complement C3 beta chain;C3-beta-c;Complement C3 alpha chain;C3a anaphylatoxin;Acylation stimulating protein;Complement C3b alpha chain;Complement C3c alpha chain fragment 1;Complement C3dg fragment;Complement C3g fragment;Complement C3d fragment;Complement C3f fragment;Complement C3c alpha chain fragment 2	yes	no	3	0.043926	31215	4	0
AVMDDFAAFVEK	KATKEQLKAVMDDFAA	DFAAFVEKCCKADDKE	K	A	V	E	K	C	3	0	0	2	0	0	1	0	0	0	0	1	1	2	0	0	0	0	0	2	0	0	12	0	13416275	Q56G89	Q56G89	570	581			no	no	1;2;3	2.3543e-37	185.77	5.13	1.29		2	138
137635;137636;137637;137638;137639;137640;137641;137642;137643;137644;137645;137646;137647;137648;137649;137650;137651;137652;137653;137654;137655;137656;137657;137658;137659;137660;137661;137662;137663;137664;137665;137666;137667;137668;137669;137670;137671;137672;137673;137674;137675;137676;137677;137678;137679;137680;137681;137682;137683;137684;137685;137686;137687;137688;137689;137690;137691;…
142315;142316;142317;142318;142319;142320;142321;142322;142323;142324;142325;142326;142327;142328;142329;142330;142331;142332;142333;142334;142335;142336;142337;142338;142339;142340;142341;142342;142343;142344;142345;142346;142347;142348;142349;142350;142351;142352;142353;142354;142355;142356;142357;142358;142359;142360;142361;142362;142363;142364;142365;142366;142367;142368;142369;142370;142371;…	140478	643	10210
AVMDDFAAFVEKCCK	KATKEQLKAVMDDFAA	AFVEKCCKADDKETCF	K	A	V	C	K	A	3	0	0	2	2	0	1	0	0	0	0	2	1	2	0	0	0	0	0	2	0	0	15	1	17897837	Q56G89	Q56G89	570	584			no	no	3	0.00031645	49482	5.47	0.499
AVPHPDSQPDTIDHDLLLLQLSEK	KRLYDVLRAVPHPDSQ	LLLQLSEKATLGPAVR	R	A	V	E	K	A	1	0	0	4	0	2	1	0	2	1	5	1	0	0	3	2	1	0	0	1	0	0	24	0	26803708	Q6FHW3;K7ERG9;A6XNE2;P00746	Q6FHW3	75	98	DF;CFD	Complement factor D	yes	no	3;4	9.4997e-19	72805	5.23	0.496
AVPPNNSNAAEDDLPTVELQGLVPR	RTAFGGRRAVPPNNSN	ELQGLVPRGVNLQGRY	R	A	V	P	R	G	3	1	3	2	0	1	2	1	0	0	3	0	0	0	4	1	1	0	0	3	0	0	25	0	26153191	B4E2L8	B4E2L8	14	38			yes	yes	3	3.3721e-43	68569	4.59	0.491
AVPPNNSNAAEDDLPTVELQGVVPR	RTAFGGRRAVPPNNSN	ELQGVVPRGVNLQEFL	R	A	V	P	R	G	3	1	3	2	0	1	2	1	0	0	2	0	0	0	4	1	1	0	0	4	0	0	25	0	26013035	P00488;B2R6V9;Q9NQP5;A6PVK5;H0Y796;Q9NZ69;A0A2H0	P00488	14	38	F13A1	Coagulation factor XIII A chain	yes	no	2;3	1.0889e-30	63134	3.98	0.143			1
AVPSTFSWLDTVTVTQDGLSMMINR	EKITLWNRAVPSTFSW	GLSMMINRKNMVVSFG	R	A	V	N	R	K	1	1	1	2	0	1	0	1	0	1	2	0	2	1	1	3	4	1	0	3	0	0	25	0	27683513	Q06033;E7ET33;B4DPQ4	Q06033	737	761	ITIH3	Inter-alpha-trypsin inhibitor heavy chain H3	yes	no	3	0.021749	31384	8	0
AVQPGETYTYK	GRNNTMIRAVQPGETY	PGETYTYKWNILEFDE	R	A	V	Y	K	W	1	0	0	0	0	1	1	1	0	0	0	1	0	0	1	0	2	0	2	1	0	0	11	0	12556085	A0A0A0MRJ7;P12259;Q8TD21	A0A0A0MRJ7	474	484	F5	Coagulation factor V;Coagulation factor V heavy chain;Coagulation factor V light chain	yes	no	2	0.00021958	96331	3.74	0.943			59
AVQQPDGLAVLGIFLK	TKYGDFGKAVQQPDGL	AVLGIFLKVGSAKPGL	K	A	V	L	K	V	2	0	0	1	0	2	0	2	0	1	3	1	0	1	1	0	0	0	0	2	0	0	16	0	1667961	V9HW21;P00918;A0A0K0K1L1	V9HW21	133	148	HEL-76;CA2	Carbonic anhydrase 2	yes	no	2;3	6.051e-11	90653	8	0
AVSMPSFSILGSDVR	AFGYVFPKAVSMPSFS	SILGSDVRVPSYTLIL	K	A	V	V	R	V	1	1	0	1	0	0	0	1	0	1	1	0	1	1	1	4	0	0	0	2	0	0	15	0	15647919	C0JYY2;P04114;E1A689;Q59HB3	C0JYY2	3277	3291	APOB	Apolipoprotein B-100;Apolipoprotein B-48	yes	no	2;3	8.1642e-48	168.71	7	0.935	2
AVSNEIVRFPTDQLTPDQER	GFPVALARAVSNEIVR	QLTPDQERSLMFMQWG	R	A	V	E	R	S	1	2	1	2	0	2	2	0	0	1	1	0	0	1	2	1	2	0	0	2	0	0	20	1	23141553	P05164	P05164	229	248	MPO	Myeloperoxidase;Myeloperoxidase;89 kDa myeloperoxidase;84 kDa myeloperoxidase;Myeloperoxidase light chain;Myeloperoxidase heavy chain	yes	yes	3	0.0035996	29766	4.75	0.433
AVSPLPYLR	PTFEACHRAVSPLPYL	VSPLPYLRNCRYDVCS	R	A	V	L	R	N	1	1	0	0	0	0	0	0	0	0	2	0	0	0	2	1	0	0	1	1	0	0	9	0	10145862	L8E853;A8K7V7;P04275;B4DNX0	P04275	598	606	VWF	von Willebrand factor;von Willebrand antigen 2	no	no	2	0.00048995	102.72	5.84	0.368
AVSSAIAQLLGEVAQGNENYAGIAAR	QDLGNSTKAVSSAIAQ	NYAGIAARDVAGGLRS	K	A	V	A	R	D	7	1	2	0	0	2	2	3	0	2	2	0	0	0	0	2	0	0	1	2	0	0	26	0	25723245	Q9Y490	Q9Y490	1097	1122	TLN1	Talin-1	yes	yes	2;3;4	2.3945e-85	130.16	7.53	0.499
AVTDEEPFLIFANR	GGDPHSCKAVTDEEPF	PFLIFANRYYLRKLNL	K	A	V	N	R	Y	2	1	1	1	0	0	2	0	0	1	1	0	0	2	1	0	1	0	0	1	0	0	14	0	16208148	Q07954;Q59FG2	Q07954	3023	3036	LRP1	Prolow-density lipoprotein receptor-related protein 1;Low-density lipoprotein receptor-related protein 1 85 kDa subunit;Low-density lipoprotein receptor-related protein 1 515 kDa subunit;Low-density lipoprotein receptor-related protein 1 intracellular domain	yes	no	2	0.27133	91855	5	0
AVTDSINQLITMCTQQAPGQK	SQLAAAARAVTDSINQ	TQQAPGQKECDNALRE	R	A	V	Q	K	E	2	0	1	1	1	4	0	1	0	2	1	1	1	0	1	1	3	0	0	1	0	0	21	0	2303125	Q9Y490	Q9Y490	1341	1361	TLN1	Talin-1	yes	yes	2;3	3.4301e-22	93269	7	0
AVTELNEPLSNEDR	DDMASAMKAVTELNEP	EPLSNEDRNLLSVAYK	K	A	V	D	R	N	1	1	2	1	0	0	3	0	0	0	2	0	0	0	1	1	1	0	0	1	0	0	14	0	15857584	A0A024R1K7;Q04917	A0A024R1K7	29	42	YWHAH	14-3-3 protein eta	yes	no	2	3.1213e-09	114.86	2	0		12
AVVEVDESGTR	QVSEMVHKAVVEVDES	EVDESGTRAAAATGTI	K	A	V	T	R	A	1	1	0	1	0	0	2	1	0	0	0	0	0	0	0	1	1	0	0	3	0	0	11	0	11605673	A0A024R6N9;P05154;B4DPC7;B3KTV6;B4DDH1;G3V5I3	A0A024R6N9	351	361	SERPINA5;SERPINA3	Plasma serine protease inhibitor	yes	no	2	0.00065668	82749	6.6	2.8	4
AVVFLEPQWYR	GMRTDLPKAVVFLEPQ	FLEPQWYRVLEKDSVT	K	A	V	Y	R	V	1	1	0	0	0	1	1	0	0	0	1	0	0	1	1	0	0	1	1	2	0	0	11	0	14067347	H0Y755;M9MML0;P08637;C9JC71;A0A0S2Z3S7	H0Y755	43	53	FCGR3A	Low affinity immunoglobulin gamma Fc region receptor III-A	yes	no	2	1.817e-09	128.69	7.23	0.418
AVVVHAGEDDLGR	GPHSIVGRAVVVHAGE	AGEDDLGRGGNQASVE	R	A	V	G	R	G	2	1	0	2	0	0	1	2	1	0	1	0	0	0	0	0	0	0	0	3	0	0	13	0	13366735	A0A140VJU8;P08294;B2R9V7	A0A140VJU8	177	189	SOD3	Extracellular superoxide dismutase [Cu-Zn];Superoxide dismutase [Cu-Zn]	yes	no	2;3	0.043947	94692	2	0		4
AVYTCNEGYQLLGEINYR	NVFEYGVKAVYTCNEG	LLGEINYRECDTDGWT	K	A	V	Y	R	E	1	1	2	0	1	1	2	2	0	1	2	0	0	0	0	0	1	0	3	1	0	0	18	0	21620103	A0A024R962;A0A024R984;A0A0D9SG88;Q5TFM2	A0A024R962	110	127	hCG_40889;CFH		no	no	2;3	0	328.43	5.74	1.23
AVYTCNEGYQLLGEINYRECDTDGWTNDIPICEVVK	NVFEYGVKAVYTCNEG	IPICEVVKCLPVTAPE	K	A	V	V	K	C	1	1	3	3	3	1	4	3	0	3	2	1	0	0	1	0	3	1	3	3	0	0	36	1	42939293	A0A024R962;A0A024R984;A0A0D9SG88	A0A024R962	110	145	hCG_40889;CFH		no	no	3	0.059268	14.95	6	0
AWAYYSAVNPEK	ESPGSACRAWAYYSAV	YSAVNPEKDIHSGLIG	R	A	W	E	K	D	3	0	1	0	0	0	1	0	0	0	0	1	0	0	1	1	0	1	2	1	0	0	12	0	13976616	A0A0A0MRJ7;P12259;CON__Q28107	A0A0A0MRJ7	1732	1743	F5	Coagulation factor V;Coagulation factor V heavy chain;Coagulation factor V light chain	no	no	2	0.00019608	84213	5.4	0.8
AWAYYSAVNPEKDIHSGLIGPLLICQK	ESPGSACRAWAYYSAV	GPLLICQKGILHKDSN	R	A	W	Q	K	G	3	0	1	1	1	1	1	2	1	3	3	2	0	0	2	2	0	1	2	1	0	0	27	1	30425637	A0A0A0MRJ7;P12259	A0A0A0MRJ7	1732	1758	F5	Coagulation factor V;Coagulation factor V heavy chain;Coagulation factor V light chain	yes	no	4	2.0941e-31	77641	8	0
AWCVNCFACSTCNTK	DVVSALNKAWCVNCFA	ACSTCNTKLTLKNKFV	K	A	W	T	K	L	2	0	2	0	4	0	0	0	0	0	0	1	0	1	0	1	2	1	0	1	0	0	15	0	18777317	P48059;A0A0J9YXC7;A0A0M3HER1	P48059	270	284	LIMS1	LIM and senescent cell antigen-like-containing domain protein 1	yes	no	2	0.0015162	69451	7	0
AWEDTLDKYCDR	NNHTCTWKAWEDTLDK	TLDKYCDREYAVKTHH	K	A	W	D	R	E	1	1	0	3	1	0	1	0	0	0	1	1	0	0	0	0	1	1	1	0	0	0	12	1	15706722	A0A140VJI7;Q16610;C8CHS3	A0A140VJI7	361	372	ECM1	Extracellular matrix protein 1	yes	no	3	0.015867	39661	3	0			2
AWFLESK	RDLGPRTKAWFLESKD	KAWFLESKDSLLKKTH	K	A	W	S	K	D	1	0	0	0	0	0	1	0	0	0	1	1	0	1	0	1	0	1	0	0	0	0	7	0	87944905	A5YAK2;P55056	A5YAK2	99	105	APOC4	Apolipoprotein C-IV	yes	no	2	0.012682	92467	6.17	0.373
AWGESTPLANKPGK	ISPQNASRAWGESTPL	PLANKPGKQSGHPKFP	R	A	W	G	K	Q	2	0	1	0	0	0	1	2	0	0	1	2	0	0	2	1	1	1	0	0	0	0	14	1	14547518	A0A0A0MRJ7;P12259	A0A0A0MRJ7	986	999	F5	Coagulation factor V;Coagulation factor V heavy chain;Coagulation factor V light chain	yes	no	3	0.0092601	39424	6.17	0.791
AWGPGLEGGVVGK	ECGNQKVRAWGPGLEG	LEGGVVGKSADFVVEA	R	A	W	G	K	S	1	0	0	0	0	0	1	5	0	0	1	1	0	0	1	0	0	1	0	2	0	0	13	0	12256455	P21333;Q5HY54;Q60FE6;Q60FE5;A6NDY9;A0A087WWY3	P21333	581	593	FLNA	Filamin-A	yes	no	2	0.72776	73885	5.28	0.558
AWQDCGMR	DCHVLRKKAWQDCGMR	AWQDCGMRIFFESVYG	K	A	W	M	R	I	1	1	0	1	1	1	0	1	0	0	0	0	1	0	0	0	0	1	0	0	0	0	8	0	10224062	Q9UGM5;F8WEP7	Q9UGM5	100	107	FETUB	Fetuin-B	yes	no	2	0.0064139	89673	4	0
AWRPALYLAALDCAEETNSAVCR	KALAEDVKAWRPALYL	ETNSAVCRDFNIPGFP	K	A	W	C	R	D	6	2	1	1	2	0	2	0	0	0	3	0	0	0	1	1	1	1	1	1	0	0	23	1	26362475	O00391;A0A140VKE5;A8K477;A8K4C2;A8MXT8	O00391	89	111	QSOX1	Sulfhydryl oxidase 1;Sulfhydryl oxidase	yes	no	3	7.1215e-70	129.02	6.87	0.34
AYGPGIEPTGNMVK	KLNPKKARAYGPGIEP	EPTGNMVKKRAEFTVE	R	A	Y	V	K	K	1	0	1	0	0	0	1	3	0	1	0	1	1	0	2	0	1	0	1	1	0	0	14	0	14327021	P21333;Q5HY54;Q60FE6;Q60FE5;A6NDY9;A0A087WWY3;F8WE98	P21333	286	299	FLNA	Filamin-A	yes	no	2	0.014642	40496	4.25	1.09			1
AYHSFLVEPISCHAWNK	________________	ISCHAWNKDRTQIAIC	M	A	Y	N	K	D	2	0	1	0	1	0	1	0	2	1	1	1	0	1	1	2	0	1	1	1	0	0	17	0	20579782	A4D275;O15143;C9JM51;F8WEB3;C9JTT6;C9JBJ7;C9K057;C9J4Z7;F8VXW2;C9JEY1;C9JQM8;C9JFG9;C9J6C8	A4D275	2	18	ARPC1B	Actin-related protein 2/3 complex subunit 1B	yes	no	3	0.027291	52254	7	0
AYIFIDEAHITQALIWLSQR	LKTFAQARAYIFIDEA	ALIWLSQRQKDNGCFR	R	A	Y	Q	R	Q	3	1	0	1	0	2	1	0	1	4	2	0	0	1	0	1	1	1	1	0	0	0	20	0	23872638	P01023	P01023	1054	1073	A2M	Alpha-2-macroglobulin	yes	yes	3	5.7032e-13	83849	2.89	2.77	4	3
AYISMHSYSQHIVFPYSYTR	RRNINQIKAYISMHSY	VFPYSYTRSKSKDHEE	K	A	Y	T	R	S	1	1	0	0	0	1	0	0	2	2	0	0	1	1	1	4	1	0	4	1	0	0	20	0	24491525	Q96IY4;A0A087WSY5	Q96IY4	305	324	CPB2	Carboxypeptidase B2	yes	no	3;4	0.00083087	58073	7.43	0.495
AYKSELEEQLTPVAEETR	DETMKELKAYKSELEE	TPVAEETRARLSKELQ	K	A	Y	T	R	A	2	1	0	0	0	1	5	0	0	0	2	1	0	0	1	1	2	0	1	1	0	0	18	1	20920324	A0A0S2Z3D5;P02649;J9ZVQ3;H0Y7L5;E9PEV4;E7ERP7;Q6LBZ1	A0A0S2Z3D5	91	108	APOE	Apolipoprotein E	no	no	2;3	4.9987e-199	293.35	4.56	2.06		82	77
AYLEEECPATLR	PVYVQRAKAYLEEECP	EECPATLRKYLKYSKN	K	A	Y	L	R	K	2	1	0	0	1	0	3	0	0	0	2	0	0	0	1	0	1	0	1	0	0	0	12	0	14506762	A0A140VK00;P25311;C9JEV0	A0A140VK00	180	191	AZGP1	Zinc-alpha-2-glycoprotein	yes	no	2	1.2362e-36	179.8	2.17	0.373		75	15
AYLEEECPATLRK	PVYVQRAKAYLEEECP	ECPATLRKYLKYSKNI	K	A	Y	R	K	Y	2	1	0	0	1	0	3	0	0	0	2	1	0	0	1	0	1	0	1	0	0	0	13	1	15787712	A0A140VK00;P25311;C9JEV0	A0A140VK00	180	192	AZGP1	Zinc-alpha-2-glycoprotein	yes	no	2;3	0.0006207	77279	2.33	0.471		14	7
AYSDLSR	QNFTLCFRAYSDLSRA	RAYSDLSRAYSLFSYN	R	A	Y	S	R	A	1	1	0	1	0	0	0	0	0	0	1	0	0	0	0	2	0	0	1	0	0	0	7	0	81038718	V9HWP0;P02743	V9HWP0	58	64	HEL-S-92n;APCS	Serum amyloid P-component;Serum amyloid P-component(1-203)	yes	no	2	0.01614	86512	8	0
AYSDMREANYIGSDK	DGARDMWRAYSDMREA	ANYIGSDKYFHARGNY	R	A	Y	D	K	Y	2	1	1	2	0	0	1	1	0	1	0	1	1	0	0	2	0	0	2	0	0	0	15	1	1718757	A0A096LPE2;Q15423;A0A0D6A0A8;E9PR14;G3V1D9;A0A0D5ZZZ2;D3DQX7;P0DJI8;P0DJI9	D3DQX7	38	52	SAA2-SAA4;SAA2-SAA3;SAA2;SAA1	Serum amyloid A protein;Serum amyloid A-1 protein;Amyloid protein A;Serum amyloid protein A(2-104);Serum amyloid protein A(3-104);Serum amyloid protein A(2-103);Serum amyloid protein A(2-102);Serum amyloid protein A(4-101);Serum amyloid A-2 protein	no	no	3	0.00044807	60196	2	0		1
AYSHSVSLTR	YVGLVTVRAYSHSVSL	SHSVSLTRGEVGFVLV	R	A	Y	T	R	G	1	1	0	0	0	0	0	0	1	0	1	0	0	0	0	3	1	0	1	1	0	0	10	0	11195673	A0A087WXI2;Q9Y6R7	A0A087WXI2	535	544	FCGBP	IgGFc-binding protein	yes	no	2;3	0.0044349	58592	4.08	0.73			2
AYSLFSYNTQGR	RAYSDLSRAYSLFSYN	FSYNTQGRDNELLVYK	R	A	Y	G	R	D	1	1	1	0	0	1	0	1	0	0	1	0	0	1	0	2	1	0	2	0	0	0	12	0	14056626	V9HWP0;P02743	V9HWP0	65	76	HEL-S-92n;APCS	Serum amyloid P-component;Serum amyloid P-component(1-203)	yes	no	2;3	1.2495e-114	264.62	6.37	1.3
AYSLFSYNTQGRDNELLVYK	RAYSDLSRAYSLFSYN	DNELLVYKERVGEYSL	R	A	Y	Y	K	E	1	1	2	1	0	1	1	1	0	0	3	1	0	1	0	2	1	0	3	1	0	0	20	1	23801699	V9HWP0;P02743	V9HWP0	65	84	HEL-S-92n;APCS	Serum amyloid P-component;Serum amyloid P-component(1-203)	yes	no	3	8.0107e-07	70.96	7.03	0.933
AYSLFSYNTQGRDNELLVYKER	RAYSDLSRAYSLFSYN	ELLVYKERVGEYSLYI	R	A	Y	E	R	V	1	2	2	1	0	1	2	1	0	0	3	1	0	1	0	2	1	0	3	1	0	0	22	2	26653136	V9HWP0;P02743	V9HWP0	65	86	HEL-S-92n;APCS	Serum amyloid P-component;Serum amyloid P-component(1-203)	yes	no	4	0.018768	22.24	6	0
AYWDIMISNHQNSDR	QGVGDMGRAYWDIMIS	SNHQNSDRYLYARGNY	R	A	Y	D	R	Y	1	1	2	2	0	1	0	0	1	2	0	0	1	0	0	2	0	1	1	0	0	0	15	0	18488213	B2R5G8	B2R5G8	38	52		Serum amyloid A protein	yes	yes	2;3	1.3297e-37	155.97	5.87	0.465
AYWDIMISNHQNSNR	QGVGDMGRAYWDIMIS	SNHQNSNRYLYARGNY	R	A	Y	N	R	Y	1	1	3	1	0	1	0	0	1	2	0	0	1	0	0	2	0	1	1	0	0	0	15	0	18478373	A0A096LPE2;P35542	A0A096LPE2	116	130	SAA2-SAA4;SAA4	Serum amyloid A-4 protein	yes	no	2;3	2.0572e-152	265.61	6.74	0.682
AYYENSPQQVFSTEFEVK	NMGQWKIRAYYENSPQ	FSTEFEVKEYVLPSFE	R	A	Y	V	K	E	1	0	1	0	0	2	3	0	0	0	0	1	0	2	1	2	1	0	2	2	0	0	18	0	21649953	V9HWA9;P01024;B4E216	V9HWA9	208	225	HEL-S-62p;C3	Complement C3;Complement C3 beta chain;C3-beta-c;Complement C3 alpha chain;C3a anaphylatoxin;Acylation stimulating protein;Complement C3b alpha chain;Complement C3c alpha chain fragment 1;Complement C3dg fragment;Complement C3g fragment;Complement C3d fragment;Complement C3f fragment;Complement C3c alpha chain fragment 2	no	no	2;3	1.8924e-199	294.69	5.92	1.45			1
AYYENSPQQVFSTEFEVKEYVLPSFEVIVEPTEK	NMGQWKIRAYYENSPQ	VIVEPTEKFYYIYNEK	R	A	Y	E	K	F	1	0	1	0	0	2	7	0	0	1	1	2	0	3	3	3	2	0	3	5	0	0	34	1	4024951	V9HWA9;P01024;B4E216	V9HWA9	208	241	HEL-S-62p;C3	Complement C3;Complement C3 beta chain;C3-beta-c;Complement C3 alpha chain;C3a anaphylatoxin;Acylation stimulating protein;Complement C3b alpha chain;Complement C3c alpha chain fragment 1;Complement C3dg fragment;Complement C3g fragment;Complement C3d fragment;Complement C3f fragment;Complement C3c alpha chain fragment 2	yes	no	3	0.056866	16135	7	0
AYYHLLEQVAPK	STDIKDSKAYYHLLEQ	LLEQVAPKGDEEGVPA	K	A	Y	P	K	G	2	0	0	0	0	1	1	0	1	0	2	1	0	0	1	0	0	0	2	1	0	0	12	0	14307558	V9HWJ7;Q53FI1;A0A024RDT4;P13796;Q59GX5	V9HWJ7	298	309	HEL-S-37;LCP1	Plastin-2	yes	no	3	0.30798	66663	5.47	0.499
AYYHLLEQVAPKGDEEGVPAVVIDMSGLR	STDIKDSKAYYHLLEQ	VIDMSGLREKDDIQRA	K	A	Y	L	R	E	3	1	0	2	0	1	3	3	1	1	3	1	1	0	2	1	0	0	2	4	0	0	29	1	31555961	V9HWJ7;Q53FI1;A0A024RDT4;P13796;Q59GX5	V9HWJ7	298	326	HEL-S-37;LCP1	Plastin-2	yes	no	4	4.7466e-12	49445	6.17	0.373
CADDQPPSILDPPDQVQFEK	FDYCALRRCADDQPPS	PDQVQFEKCGKRVDRL	R	C	A	E	K	C	1	0	0	4	1	3	1	0	0	1	1	1	0	1	4	1	0	0	0	1	0	0	20	0	22980474	Q53GN8;G3XAK1;P26927;Q13208	Q53GN8	448	467	MST1	Hepatocyte growth factor-like protein;Hepatocyte growth factor-like protein alpha chain;Hepatocyte growth factor-like protein beta chain	yes	no	2;3	0.073576	47688	3	0			12
CAEENCFIQK	LCRDELCRCAEENCFI	EENCFIQKSDDKVTLE	R	C	A	Q	K	S	1	0	1	0	2	1	2	0	0	1	0	1	0	1	0	0	0	0	0	0	0	0	10	0	12975431	V9HWA9;P01024	V9HWA9	1513	1522	HEL-S-62p;C3	Complement C3;Complement C3 beta chain;C3-beta-c;Complement C3 alpha chain;C3a anaphylatoxin;Acylation stimulating protein;Complement C3b alpha chain;Complement C3c alpha chain fragment 1;Complement C3dg fragment;Complement C3g fragment;Complement C3d fragment;Complement C3f fragment;Complement C3c alpha chain fragment 2	yes	no	1;2	3.4799e-139	236.82	3.5	1.98		384	106
CAPDEELLSCSSFSR	RMATAVARCAPDEELL	LSCSSFSRSGKRRGER	R	C	A	S	R	S	1	1	0	1	2	0	2	0	0	0	2	0	0	1	1	4	0	0	0	0	0	0	15	0	17567396	Q8NBP7	Q8NBP7	477	491	PCSK9	Proprotein convertase subtilisin/kexin type 9	yes	yes	2	0.004196	50284	4	0
CASLQKFGER	SSAKQGLKCASLQKFG	SLQKFGERAFKAWAVA	K	C	A	E	R	A	1	1	0	0	1	1	1	1	0	0	1	1	0	1	0	1	0	0	0	0	0	0	10	1	11945815	Q56G89	Q56G89	224	233			no	no	3	0.0032073	60518	4.96	1.13
CASPSLAAHGPLGR	PEALLQVRCASPSLAA	AAHGPLGRLTGYQLGS	R	C	A	G	R	L	3	1	0	0	1	0	0	2	1	0	2	0	0	0	2	2	0	0	0	0	0	0	14	0	13926932	D1MER8;P14770	D1MER8	113	126	GP9	Platelet glycoprotein IX	yes	no	3	0.17448	56122	5	0
CASQSGMTAYGTR	GLQMGTNKCASQSGMT	GMTAYGTRR_______	K	C	A	T	R	R	2	1	0	0	1	1	0	2	0	0	0	0	1	0	0	2	2	0	1	0	0	0	13	0	13885813	A0A087X271;B4DDF4;Q6FHE4;Q6FHC3;Q53GK7;B4DUT8;Q99439;B4DHU5;B4DN57;H3BVI6;U3KPS3;H3BQH0;A0A087X1X5	A0A087X271	166	178	CNN2	Calponin;Calponin-2	yes	no	2	0.00043475	68893	3	0			2
CCAAADPHECYAK	TYETTLEKCCAAADPH	DPHECYAKVFDEFKPL	K	C	C	A	K	V	4	0	0	1	3	0	1	0	1	0	0	1	0	0	1	0	0	0	1	0	0	0	13	0	15515905	Q56G89	Q56G89	384	396			no	no	2;3	2.0463e-23	163.38	3.55	1.82		369	134
CCAAADPHECYAKVFDEFKPLVEEPQNLIK	TYETTLEKCCAAADPH	EEPQNLIKQNCELFEQ	K	C	C	I	K	Q	4	0	1	2	3	1	4	0	1	1	2	3	0	2	3	0	0	0	1	2	0	0	30	2	3577668	Q56G89	Q56G89	384	413			no	no	5	0.0032094	20501	6	0
CCDLPFPEQACCAEEEK	LIHNMTARCCDLPFPE	ACCAEEEKLTFINDLC	R	C	C	E	K	L	2	0	0	1	4	1	4	0	0	0	1	1	0	1	2	0	0	0	0	0	0	0	17	0	21418162	A0A140VJI7;Q16610	A0A140VJI7	449	465	ECM1	Extracellular matrix protein 1	yes	no	2	0.016864	32498	2	0		1
CCDLPFPEQACCAEEEKLTFINDLCGPR	LIHNMTARCCDLPFPE	INDLCGPRRNIWRDPA	R	C	C	P	R	R	2	1	1	2	5	1	4	1	0	1	3	1	0	2	3	0	1	0	0	0	0	0	28	1	34284604	A0A140VJI7;Q16610	A0A140VJI7	449	476	ECM1	Extracellular matrix protein 1	yes	no	3	3.3706e-119	141.75	5	0
CCEDGMRENPMR	KYPKELRKCCEDGMRE	GMRENPMRFSCQRRTR	K	C	C	M	R	F	0	2	1	1	2	0	2	1	0	0	0	0	2	0	1	0	0	0	0	0	0	0	12	1	15535843	V9HWA9;P01024;B4E216	V9HWA9	693	704	HEL-S-62p;C3	Complement C3;Complement C3 beta chain;C3-beta-c;Complement C3 alpha chain;C3a anaphylatoxin;Acylation stimulating protein;Complement C3b alpha chain;Complement C3c alpha chain fragment 1;Complement C3dg fragment;Complement C3g fragment;Complement C3d fragment;Complement C3f fragment;Complement C3c alpha chain fragment 2	yes	no	2;3	3.1718e-83	226.09	2.07	0.249		98	7
CCESASEDCMAKELPEHTVK	DITNILSKCCESASED	ELPEHTVKLCDNLSTK	K	C	C	V	K	L	2	0	0	1	3	0	4	0	1	0	1	2	1	0	1	2	1	0	0	1	0	0	20	1	23799804	D6RF35;D6RBJ7;V9HWI6;P02774	V9HWI6	265	284	GC;HEL-S-51	Vitamin D-binding protein	no	no	4	0.00034054	36679	2	0		7
CCHCCLLGR	LEATFVKRCCHCCLLG	CHCCLLGRAAQAQGQS	R	C	C	G	R	A	0	1	0	0	4	0	0	1	1	0	2	0	0	0	0	0	0	0	0	0	0	0	9	0	12344828	B4DUV1;B1AHL2;B1AHM7;B1AHM9;H7C1M6;B1AHN3;B1AHM8;P23142;CON__ENSEMBL:ENSBTAP00000016046	P23142	109	117	FBLN1	Fibulin-1	no	no	2;3	0.44433	108.46	4.69	0.856
CCKAESPEVCFNEESPK	NFANVVDKCCKAESPE	CFNEESPKIGN_____	K	C	C	P	K	I	1	0	1	0	3	0	4	0	0	0	0	2	0	1	2	2	0	0	0	1	0	0	17	1	20698493	P43652	P43652	580	596	AFM	Afamin	yes	yes	3	7.6979e-91	147.64	2	0		26
CCTESLVNGR	PVSDRVTKCCTESLVN	TESLVNGRPCFSALEV	K	C	C	G	R	P	0	1	1	0	2	0	1	1	0	0	1	0	0	0	0	1	1	0	0	1	0	0	10	0	11945121	Q56G89	Q56G89	500	509			yes	yes	2	9.751e-11	155.88	2.12	0.395	1	34	6
CCTESLVNR	PVSEKVTKCCTESLVN	CTESLVNRRPCFSALT	K	C	C	N	R	R	0	1	1	0	2	0	1	0	0	0	1	0	0	0	0	1	1	0	0	1	0	0	9	0	11374907	CON__P02769	CON__P02769	499	507			no	no	1;2;3	1.1811e-232	247.1	2.89	1.65	3	1527	309
163739;163740;163741;163742;163743;163744;163745;163746;163747;163748;163749;163750;163751;163752;163753;163754;163755;163756;163757;163758;163759;163760;163761;163762;163763;163764;163765;163766;163767;163768;163769;163770;163771;163772;163773;163774;163775;163776;163777;163778;163779;163780;163781;163782;163783;163784;163785;163786;163787;163788;163789;163790;163791;163792;163793;163794;163795;…	160556		8389
CCTESLVNRR	PVSEKVTKCCTESLVN	TESLVNRRPCFSALTP	K	C	C	R	R	P	0	2	1	0	2	0	1	0	0	0	1	0	0	0	0	1	1	0	0	1	0	0	10	1	12935918	CON__P02769	CON__P02769	499	508			no	no	2;3	0.00043217	99815	3.21	0.638			37
CCTKPESER	SLGKVGTRCCTKPESE	CTKPESERMPCTEDYL	R	C	C	E	R	M	0	1	0	0	2	0	2	0	0	0	0	1	0	0	1	1	1	0	0	0	0	0	9	1	11654856	CON__P02769	CON__P02769	460	468			yes	yes	2	0.0063888	101.64	2.25	0.433		6	2
CCYDGACVNNDETCEQR	YKHSVVKKCCYDGACV	NDETCEQRAARISLGP	K	C	C	Q	R	A	1	1	2	2	4	1	2	1	0	0	0	0	0	0	0	0	1	0	1	1	0	0	17	0	21497558	P01031;Q59GS8	P01031	698	714	C5	Complement C5;Complement C5 beta chain;Complement C5 alpha chain;C5a anaphylatoxin;Complement C5 alpha chain	yes	no	2	0	312.85	1.78	0.417	13	45
CDCICPVGSQGLACEVSYR	VPVLKGSRCDCICPVG	LACEVSYRKNTPIDGK	R	C	D	Y	R	K	1	1	0	1	4	1	1	2	0	1	1	0	0	0	1	2	0	0	1	2	0	0	19	0	22299275	B7Z550;B7ZA94;B7Z555;P07358;A8K9M5	B7Z550	459	477	C8B	Complement component C8 beta chain	no	no	2;3	5.2699e-75	184.21	4.03	0.361			7
CDCICPVGSQGLACEVSYRK	VPVLKGSRCDCICPVG	ACEVSYRKNTPIDGKW	R	C	D	R	K	N	1	1	0	1	4	1	1	2	0	1	1	1	0	0	1	2	0	0	1	2	0	0	20	1	23580225	B7Z550;B7ZA94;B7Z555;P07358;A8K9M5	B7Z550	459	478	C8B	Complement component C8 beta chain	no	no	3	3.1597e-40	119.31	5.42	1.07
CDENILWLDYK	LDNAYMEKCDENILWL	NILWLDYKNICKVVEV	K	C	D	Y	K	N	0	0	1	2	1	0	1	0	0	1	2	1	0	0	0	0	0	1	1	0	0	0	11	0	14676704	V9HWB8;P14618;B4DNK4;A0A024R5Z9;H3BTN5;B4DRT3;A0A024R609;H3BQ34;H3BUW1;H3BTJ2	V9HWB8	152	162	HEL-S-30;PKM;PKM2	Pyruvate kinase;Pyruvate kinase PKM	yes	no	2	0.0028872	71349	4	0
CDEWSVNSVGK	LSHHERLKCDEWSVNS	WSVNSVGKIECVSAET	K	C	D	G	K	I	0	0	1	1	1	0	1	1	0	0	0	1	0	0	0	2	0	1	0	2	0	0	11	0	12795503	B4E1B2	B4E1B2	354	364			no	no	2	0.00035629	91584	3	0			5
CDFTEDQTAEFK	________________	EDQTAEFKEAFQLFDR	M	C	D	F	K	E	1	0	0	2	1	1	2	0	0	0	0	1	0	2	0	0	2	0	0	0	0	0	12	0	14896031	F8W1R7;G3V1V0;P60660;G3V1Y7	F8W1R7	2	13	MYL6	Myosin light polypeptide 6	yes	no	2	1.5435e-13	123.63	2	0		13
CDPHEATCYDDGKTYHVGEQWQK	GNGKGEFKCDPHEATC	HVGEQWQKEYLGAICS	K	C	D	Q	K	E	1	0	0	3	2	2	2	2	2	0	0	2	0	0	1	0	2	1	2	1	0	0	23	1	28231653	A0A024R462;B7ZLE5;P02751;Q6MZM7;Q6N084;Q59G22;Q68CX6;H0Y7Z1;B4DTK1;B4DU16;Q6PJE5;B4DN21;B4DTH2;Q9H382;Q7L553;Q53S27	A0A024R462	2257	2279	FN1;DKFZp686O12165;DKFZp686L11144;DKFZp686O13149	Fibronectin;Anastellin;Ugl-Y1;Ugl-Y2;Ugl-Y3	yes	no	4;5	1.3156e-09	58479	5.11	1.07			2
CDPVDQCQDSETGTFYQIGDSWEK	GQGRGRWKCDPVDQCQ	QIGDSWEKYVHGVRYQ	K	C	D	E	K	Y	0	0	0	4	2	3	2	2	0	1	0	1	0	1	1	2	2	1	1	1	0	0	24	0	28641542	A0A024R462;B7ZLE5;P02751;Q6MZM7;Q6MZF4	A0A024R462	555	578	FN1;DKFZp686O12165;DKFZp686K139	Fibronectin;Anastellin;Ugl-Y1;Ugl-Y2;Ugl-Y3	yes	no	2;3	3.7365e-36	66.52	3.35	0.65			22
CDRVDQLTAQLADLAAR	YRQDLLAKCDRVDQLT	QLADLAARGEGESPQA	K	C	D	A	R	G	4	2	0	3	1	2	0	0	0	0	3	0	0	0	0	0	1	0	0	1	0	0	17	1	19149582	A0A024QZN4;V9HWK2;P18206;B3KXA2;B4E3Q9;Q5JQ13	A0A024QZN4	545	561	VCL;HEL114	Vinculin	yes	no	3	0.02051	60764	5	0
CDSHGTHLAGVVSGR	RFHRQASKCDSHGTHL	LAGVVSGRDAGVAKGA	K	C	D	G	R	D	1	1	0	1	1	0	0	3	2	0	1	0	0	0	0	2	1	0	0	2	0	0	15	0	15517212	Q8NBP7;B4DMI2	Q8NBP7	223	237	PCSK9	Proprotein convertase subtilisin/kexin type 9	yes	no	4	0.0002972	48527	4	0
CEACPPGYSGPTHQGVGLAFAK	INTSPGFRCEACPPGY	GVGLAFAKANKQVCTD	R	C	E	A	K	A	3	0	0	0	2	1	1	4	1	0	1	1	0	1	3	1	1	0	1	1	0	0	22	0	23030463	G3XAP6;B4DN90;Q53FR6;A8K3I0;P49747;B4DN75	G3XAP6	118	139	COMP	Cartilage oligomeric matrix protein	yes	no	3	6.2032e-07	59857	5.4	0.632
CEDGKWTEPPK	IHGSAEIRCEDGKWTE	GKWTEPPKCIEGQEKV	R	C	E	P	K	C	0	0	0	1	1	0	2	1	0	0	0	2	0	0	2	0	1	1	0	0	0	0	11	1	13455973	P05160	P05160	316	326	F13B	Coagulation factor XIII B chain	yes	yes	3	0.0013579	63694	2	0		6
CEDGKWTEPPKCIEGQEK	IHGSAEIRCEDGKWTE	KCIEGQEKVACEEPPF	R	C	E	E	K	V	0	0	0	1	2	1	4	2	0	1	0	3	0	0	2	0	1	1	0	0	0	0	18	2	21899722	P05160	P05160	316	333	F13B	Coagulation factor XIII B chain	yes	yes	4	0.042583	24893	3	0			1
CEEDEEFTCR	SIEECAAKCEEDEEFT	EDEEFTCRAFQYHSKE	K	C	E	C	R	A	0	1	0	1	2	0	4	0	0	0	0	0	0	1	0	0	1	0	0	0	0	0	10	0	13734864	P00747;B2R7F8;Q5TEH5;A6PVI2	P00747	53	62	PLG	Plasminogen;Plasmin heavy chain A;Activation peptide;Angiostatin;Plasmin heavy chain A, short form;Plasmin light chain B	yes	no	2	0.21593	110.87	3.33	3.3	2
CEEGQCVCDEGFAGVDCSEKR	HACHTQGRCEEGQCVC	GVDCSEKRCPADCHNR	R	C	E	K	R	C	1	1	0	2	4	1	4	3	0	0	0	1	0	1	0	1	0	0	0	2	0	0	21	1	24909508	J3QSU6;P24821;F5H7V9;A7MBN2;E9PC84;B4E1W8	J3QSU6	356	376	TNC	Tenascin	no	no	3	1.89E-32	96.55	2	0		2
CEGFVCAQTGR	RPCRSQVRCEGFVCAQ	FVCAQTGRCVNRRLLC	R	C	E	G	R	C	1	1	0	0	2	1	1	2	0	0	0	0	0	1	0	0	1	0	0	1	0	0	11	0	12835387	B7Z550;B7ZA94;B7Z555;P07358;A8K9M5	B7Z550	60	70	C8B	Complement component C8 beta chain	no	no	2	1.2049e-30	182.39	4.59	1.43			57
CEGPIPDVTFELLR	AGRDAVLRCEGPIPDV	DVTFELLREGETKAVK	R	C	E	L	R	E	0	1	0	1	1	0	2	1	0	1	2	0	0	1	2	0	1	0	0	1	0	0	14	0	16448181	V9HWD8;P04217;B3KP79	V9HWD8	423	436	HEL-S-163pA;A1BG	Alpha-1B-glycoprotein	yes	no	2;3	1.0201e-32	202.03	5.77	0.916
CEGPIPDVTFELLREGETK	AGRDAVLRCEGPIPDV	LLREGETKAVKTVRTP	R	C	E	T	K	A	0	1	0	1	1	0	4	2	0	1	2	1	0	1	2	0	2	0	0	1	0	0	19	1	21890674	V9HWD8;P04217;B3KP79	V9HWD8	423	441	HEL-S-163pA;A1BG	Alpha-1B-glycoprotein	yes	no	3	1.6364e-11	85808	4.54	0.499
CEIAGWGETK	YVVPPGTKCEIAGWGE	IAGWGETKGTGNDTVL	K	C	E	T	K	G	1	0	0	0	1	0	2	2	0	1	0	1	0	0	0	0	1	1	0	0	0	0	10	0	11495125	Q53GN8;G3XAK1;P26927;Q2TV78;H7C0F8	Q53GN8	602	611	MST1;MST1L	Hepatocyte growth factor-like protein;Hepatocyte growth factor-like protein alpha chain;Hepatocyte growth factor-like protein beta chain;Putative macrophage stimulating 1-like protein	yes	no	2	0.002711	78113	3	0			17
CEQCQPGYYGDAQR	QHHTEGPRCEQCQPGY	GYYGDAQRGTPQDCQL	R	C	E	Q	R	G	1	1	0	1	2	3	1	2	0	0	0	0	0	0	1	0	0	0	2	0	0	0	14	0	17306777	A0A024RAB6;P98160;H0Y5A9	A0A024RAB6	1142	1155	HSPG2	Basement membrane-specific heparan sulfate proteoglycan core protein;Endorepellin;LG3 peptide	yes	no	2	0.00021071	124.67	2	0		9
CESCAPGYEGNPIQPGGK	APGYTGRRCESCAPGY	NPIQPGGKCRPVNQEI	R	C	E	G	K	C	1	0	1	0	2	1	2	4	0	1	0	1	0	0	3	1	0	0	1	0	0	0	18	0	19198142	A0A024RAB6;P98160	A0A024RAB6	806	823	HSPG2	Basement membrane-specific heparan sulfate proteoglycan core protein;Endorepellin;LG3 peptide	yes	no	2	0.019691	29299	3	0			2
CEWETPEGCEQVLTGK	TWYPEVPKCEWETPEG	CEQVLTGKRLMQCLPN	K	C	E	G	K	R	0	0	0	0	2	1	4	2	0	0	1	1	0	0	1	0	2	1	0	1	0	0	16	0	19218186	B4E1D8	B4E1D8	477	492			no	no	2;3	2.8056e-53	203.61	5.34	2.49		7	45
CEWETPEGCEQVLTGKR	TWYPEVPKCEWETPEG	EQVLTGKRLMQCLPNP	K	C	E	K	R	L	0	1	0	0	2	1	4	2	0	0	1	1	0	0	1	0	2	1	0	1	0	0	17	1	20779197	B4E1D8	B4E1D8	477	493			no	no	3	9.3756e-30	116.35	6.8	1.69			5
CFDETRYEYLEGGDR	GKDCGTEKCFDETRYE	EYLEGGDRWARVRQGH	K	C	F	D	R	W	0	2	0	2	1	0	3	2	0	0	1	0	0	1	0	0	1	0	2	0	0	0	15	1	19087948	Q04756;D6RAR4	Q04756	202	216	HGFAC	Hepatocyte growth factor activator;Hepatocyte growth factor activator short chain;Hepatocyte growth factor activator long chain	yes	no	3	3.082e-33	112.5	2.82	0.381		6	28
CFDHAAGTSYVVGETWEKPYQGWMMVDCTCLGEGSGR	TCKPIAEKCFDHAAGT	CLGEGSGRITCTSRNR	K	C	F	G	R	I	2	1	0	2	3	1	3	6	1	0	1	1	2	1	1	2	3	2	2	3	0	0	37	1	42407846	A0A024R462;B7ZLE5;P02751;Q6MZF4	A0A024R462	186	222	FN1;DKFZp686K139	Fibronectin;Anastellin;Ugl-Y1;Ugl-Y2;Ugl-Y3	yes	no	4	5.1821e-114	110.98	7	0
CFDHHFLEGSR	NGSSVEYRCFDHHFLE	HHFLEGSREAYCLDGM	R	C	F	S	R	E	0	1	0	1	1	0	1	1	2	0	1	0	0	2	0	1	0	0	0	0	0	0	11	0	14036041	P05160	P05160	553	563	F13B	Coagulation factor XIII B chain	yes	yes	2;3;4	0.0055701	92538	4.72	0.596
CFEGFGIDGPAIAK	YGEEVTYKCFEGFGID	IDGPAIAKCLGEKWSH	K	C	F	A	K	C	2	0	0	1	1	0	1	3	0	2	0	1	0	2	1	0	0	0	0	0	0	0	14	0	14807021	A0A024R962;A0A024R984;Q14006	A0A024R962	959	972	hCG_40889;HF		no	no	2;3	1.7659e-08	143.4	6	1.17
CFELQEAGPPDCR	ISGSCKGRCFELQEAG	EAGPPDCRCDNLCKSY	R	C	F	C	R	C	1	1	0	1	2	1	2	1	0	0	1	0	0	1	2	0	0	0	0	0	0	0	13	0	15776603	E7EUF1;Q13822;E5RIB9;E5RJ49	E7EUF1	59	71	ENPP2	Ectonucleotide pyrophosphatase/phosphodiesterase family member 2	yes	no	2	0.005261	53327	3	0			2
CFESFER	AELSCKGRCFESFERG	RCFESFERGRECDCDA	R	C	F	E	R	G	0	1	0	0	1	0	2	0	0	0	0	0	0	2	0	1	0	0	0	0	0	0	7	0	97339637	A0A0U1RR20;A0A024R930;Q92954;B4DW29;B7Z759;E9PLR3	A0A0U1RR20	74	80	PRG4	Proteoglycan 4;Proteoglycan 4 C-terminal part	no	no	2	0.0071247	110.63	2.9	0.297		5	46
CFKEHSSLAFWK	DGTIEVPKCFKEHSSL	HSSLAFWKTDASDVKP	K	C	F	W	K	T	1	0	0	0	1	0	1	0	1	0	1	2	0	2	0	2	0	1	0	0	0	0	12	1	1538734	D9IWP9;P02749	D9IWP9	306	317	APOH	Beta-2-glycoprotein 1	no	no	3;4	0.0009046	103.43	6.93	0.249
CFSGQCISK	EGCGERFRCFSGQCIS	FSGQCISKSLVCNGDS	R	C	F	S	K	S	0	0	0	0	2	1	0	1	0	1	0	1	0	1	0	2	0	0	0	0	0	0	9	0	10854634	P10643;A8K2T4	P10643	91	99	C7	Complement component C7	no	no	2	0.83705	131.06	4.49	1.17			30
CFSIDNPGYEPEVVAVHPGGDTVAIGGVDGNVR	VLLKDQRKCFSIDNPG	GGVDGNVRLYSILGTT	K	C	F	V	R	L	2	1	2	3	1	0	2	6	1	2	0	0	0	1	3	1	1	0	1	6	0	0	33	0	33966045	V9HWG7;Q53H17;Q53GN4;Q59ER5;O75083;B3KXN4;B4DY05	V9HWG7	438	470	HEL-S-52;WDR1	WD repeat-containing protein 1	yes	no	3	7.083e-09	47383	5	0
CFSSDFMAYDIACDR	TSMSHGAKCFSSDFMA	AYDIACDRWSVLPRPD	K	C	F	D	R	W	2	1	0	3	2	0	0	0	0	1	0	0	1	2	0	2	0	0	1	0	0	0	15	0	18567168	O75882	O75882	585	599	ATRN	Attractin	yes	yes	2;3	8.394e-43	161.99	4.98	0.196
CGDLEEELKNVTNNLK	RAEVSELKCGDLEEEL	KNVTNNLKSLEAASEK	K	C	G	L	K	S	0	0	3	1	1	0	3	1	0	0	3	2	0	0	0	0	1	0	0	1	0	0	16	1	18749044	V9HW56;P67936;B4DVY2;K7ENT6;K7EPV9;K7EMU5;K7EPB9	V9HW56	154	169	HEL-S-108;TPM4	Tropomyosin alpha-4 chain	yes	no	3	0.018204	21233	4	0
CGIALDAWMFPLGDEVYSR	LSEDQRFRCGIALDAW	LGDEVYSRIPQPLFFI	R	C	G	S	R	I	2	1	0	2	1	0	1	2	0	1	2	0	1	1	1	1	0	1	1	1	0	0	19	0	21990129	A8K2W6;A0A024RD39;Q13093	A8K2W6	291	309	PLA2G7	Platelet-activating factor acetylhydrolase	yes	no	2	0.0002473	44616	7	0
CGICQGDGSSCTHVTGNYR	FSTHTLDKCGICQGDG	THVTGNYRKGNAHLGY	K	C	G	Y	R	K	0	1	1	1	3	1	0	4	1	1	0	0	0	0	0	2	2	0	1	1	0	0	19	0	21278521	A0A024R8C9;B1B0D4;Q86TH1	A0A024R8C9	203	221	ADAMTSL2	ADAMTS-like protein 2	yes	no	3	0.069501	40085	3	0			4
CGLVPVLAENYK	GYVYTAGKCGLVPVLA	PVLAENYKSQQSSDPD	K	C	G	Y	K	S	1	0	1	0	1	0	1	1	0	0	2	1	0	0	1	0	0	0	1	2	0	0	12	0	13617013	E7EQB2;E7ER44;V9HWI4;A0A161I202;P02788;B3KSL2;B3VMW0;A8K494;W8QEY1;Q5EK51;B7ZAL5;Q2TUW9;B2MV14;B4E1V0	E7EQB2	411	422	LTF;HEL110	Lactotransferrin;Lactoferricin-H;Kaliocin-1;Lactoferroxin-A;Lactoferroxin-B;Lactoferroxin-C	no	no	2	0.002095	81338	4.67	0.471
CGPASVQAIK	ENSDGMYRCGPASVQA	PASVQAIKHGHVCFQF	R	C	G	I	K	H	2	0	0	0	1	1	0	1	0	1	0	1	0	0	1	1	0	0	0	1	0	0	10	0	10295277	B4E2L8;P00488;B2R6V9	P00488	410	419	F13A1	Coagulation factor XIII A chain	no	no	2	0.00027432	91069	3.11	0.307			17
CGPCFNNGVPILEGTSCR	LMEFNACRCGPCFNNG	ILEGTSCRCQCRLGSL	R	C	G	C	R	C	0	1	2	0	3	0	1	3	0	1	1	0	0	1	2	1	1	0	0	1	0	0	18	0	20368866	P07357	P07357	499	516	C8A	Complement component C8 alpha chain	yes	yes	2;3	6.7841e-82	225.23	5.56	0.496
CGPLMDCR	DAEECAGRCGPLMDCR	CGPLMDCRAFHYNVSS	R	C	G	C	R	A	0	1	0	1	2	0	0	1	0	0	1	0	1	0	1	0	0	0	0	0	0	0	8	0	10073987	Q53GN8;G3XAK1;P26927;B7Z250;B7Z538;B7Z3P3	Q53GN8	60	67	MST1	Hepatocyte growth factor-like protein;Hepatocyte growth factor-like protein alpha chain;Hepatocyte growth factor-like protein beta chain	yes	no	2	0.011905	80229	3	0			14
CGPPPPIDNGDITSFPLSVYAPASSVEYQCQNLYQLEGNK	QCKDSTGKCGPPPPID	LYQLEGNKRITCRNGQ	K	C	G	N	K	R	2	0	3	2	2	3	2	3	0	2	3	1	0	1	6	4	1	0	3	2	0	0	40	0	4425057	A0A024R962;A0A024R984;Q14006;Q03591;B1AKG0	A0A024R962	1109	1148	hCG_40889;HF;CFHR1	Complement factor H-related protein 1	no	no	3;4	2.0823e-104	107.6	6.33	0.471
CGPPPPIDNGDITSFPLSVYAPASSVEYQCQNLYQLEGNKR	QCKDSTGKCGPPPPID	YQLEGNKRITCRNGQW	K	C	G	K	R	I	2	1	3	2	2	3	2	3	0	2	3	1	0	1	6	4	1	0	3	2	0	0	41	1	45811581	A0A024R962;A0A024R984;Q14006;Q03591;B1AKG0	A0A024R962	1109	1149	hCG_40889;HF;CFHR1	Complement factor H-related protein 1	no	no	3;4	0	178.86	7.37	0.535
CGPPPPISNGDTTSFLLK	ICINSSEKCGPPPPIS	DTTSFLLKVYVPQSRV	K	C	G	L	K	V	0	0	1	1	1	0	0	2	0	1	2	1	0	1	4	2	2	0	0	0	0	0	18	0	1899.94	Q02985;V9GYX2;Q92496;A0A0C4DH21	Q02985	210	227	CFHR3;CFHR4	Complement factor H-related protein 3;Complement factor H-related protein 4	no	no	2	0.035896	65395	6	0
CGTGIVGVFVK	QKLPMCDKCGTGIVGV	GIVGVFVKLRDRHRHP	K	C	G	V	K	L	0	0	0	0	1	0	0	3	0	1	0	1	0	1	0	0	1	0	0	3	0	0	11	0	1135606	V9HW92;O00151	V9HW92	263	273	HEL-S-112;PDLIM1	PDZ and LIM domain protein 1	yes	no	2	0.00098064	82.75	6.09	0.287
CGVALSTPGGAR	HVLCQQLKCGVALSTP	LSTPGGARFGKGNGQI	K	C	G	A	R	F	2	1	0	0	1	0	0	3	0	0	1	0	0	0	1	1	1	0	0	1	0	0	12	0	11445659	F5GZZ9;C9JHR8;Q86VB7;D3DUU0;D3DUU2	F5GZZ9	614	625	CD163	Scavenger receptor cysteine-rich type 1 protein M130;Soluble CD163	yes	no	2	0.86718	94692	4	0
CHAGHLNGVYYQGGTYSK	GSGWWMNKCHAGHLNG	YQGGTYSKASTPNGYD	K	C	H	S	K	A	1	0	1	0	1	1	0	4	2	0	1	1	0	0	0	1	1	0	3	1	0	0	18	0	20109006	A0A140VJJ6;P02679;C9JEU5;C9JC84;D3DP16;Q7Z664	A0A140VJJ6	365	382	FGG;DKFZp779N0926	Fibrinogen gamma chain	yes	no	3;4	1.8438e-20	100.41	5.09	0.952
CHAIIDEQPLIFK	LGKYICQKCHAIIDEQ	DEQPLIFKNDPYHPDH	K	C	H	F	K	N	1	0	0	1	1	1	1	0	1	3	1	1	0	1	1	0	0	0	0	0	0	0	13	0	15828177	P48059;A0A0J9YXC7;B4DUX2;C9JF46	P48059	138	150	LIMS1	LIM and senescent cell antigen-like-containing domain protein 1	yes	no	3	0.051678	43544	5	0
CHPGYKPTTDEPTTVICQK	VGTVLRYRCHPGYKPT	PTTVICQKNLRWTPYQ	R	C	H	Q	K	N	0	0	0	1	2	1	1	1	1	1	0	2	0	0	3	0	4	0	1	1	0	0	19	1	22310351	B4E1D8	B4E1D8	271	289			no	no	2;3;4	1.0955e-65	145.48	5.15	1.53			95
CIEGSYKGPVK	PSNTGKGKCIEGSYKG	GSYKGPVKMPSQAPTG	K	C	I	V	K	M	0	0	0	0	1	0	1	2	0	1	0	2	0	0	1	1	0	0	1	1	0	0	11	1	12366173	O75882;B4DZ36	O75882	1016	1026	ATRN	Attractin	yes	no	3	0.0026856	61815	3.59	0.6			8
CIEGTCVCK	VFCQPWQRCIEGTCVC	IEGTCVCKLPYQCPKN	R	C	I	C	K	L	0	0	0	0	3	0	1	1	0	1	0	1	0	0	0	0	1	0	0	1	0	0	9	0	11254617	Q6LAM1	Q6LAM1	36	44			no	no	2	0.00083464	94302	2.05	0.218		19	1
CIHPCIITEENMNK	GEWSEPPRCIHPCIIT	ITEENMNKNNIKLKGR	R	C	I	N	K	N	0	0	2	0	2	0	2	0	1	3	0	1	1	0	1	0	1	0	0	0	0	0	14	0	17577899	Q02985;V9GYX2;Q92496;A0A0C4DH21	Q02985	264	277	CFHR3;CFHR4	Complement factor H-related protein 3;Complement factor H-related protein 4	no	no	3	0.00017573	49333	4	0
CINQLLCK	QKKLCRKRCINQLLCK	CINQLLCKLPTDSELA	R	C	I	C	K	L	0	0	1	0	2	1	0	0	0	1	2	1	0	0	0	0	0	0	0	0	0	0	8	0	10475205	A0A182DWH7;P49908	A0A182DWH7	281	288	SEPP1	Selenoprotein P	yes	no	2	0.0037776	158.38	5.53	0.716
CISMKPCEFPEIQHGHLYYENTR	GDWSEPPRCISMKPCE	HLYYENTRRPYFPVAT	R	C	I	T	R	R	0	1	1	0	2	1	3	1	2	2	1	1	1	1	2	1	1	0	2	0	0	0	23	1	29083095	Q92496	Q92496	265	287	CFHR4	Complement factor H-related protein 4	yes	yes	4;5	0.003755	26759	6	0
CKPVNTFVHEPLVDVQNVCFQEK	RRNMTQGRCKPVNTFV	QNVCFQEKVTCKNGQG	R	C	K	E	K	V	0	0	2	1	2	2	2	0	1	0	1	2	0	2	2	0	1	0	0	5	0	0	23	1	2786352	W0UV93;P07998;G3V357	W0UV93	68	90	RAC1;RNASE1	Ribonuclease pancreatic	yes	no	4	3.5188e-54	109.05	6.17	0.373
CKTTNLNTCGDSAETASTR	LQICTLLKCKTTNLNT	SAETASTRFEMFSLSG	K	C	K	T	R	F	2	1	2	1	2	0	1	1	0	0	1	1	0	0	0	2	5	0	0	0	0	0	19	1	20859055	B2RAN2;O95497	B2RAN2	403	421	VNN1	Pantetheinase	yes	no	3	0.0039275	32121	2	0		1
CLAENAGDVAFVK	YGYTGAFRCLAENAGD	AGDVAFVKDVTVLQNT	R	C	L	V	K	D	3	0	1	1	1	0	1	1	0	0	1	1	0	1	0	0	0	0	0	2	0	0	13	0	13926708	E7EQB2;E7ER44;V9HWI4;A0A161I202;P02788;B3KSL2;A8K494;W8QEY1;B7ZAL5;Q2TUW9;B2MV14;B4E1V0	E7EQB2	540	552	LTF;HEL110	Lactotransferrin;Lactoferricin-H;Kaliocin-1;Lactoferroxin-A;Lactoferroxin-B;Lactoferroxin-C	yes	no	2	0.00015814	105.98	3.25	0.433			6
CLAFECPENYR	FNIQGGFRCLAFECPE	FECPENYRRSAATLQQ	R	C	L	Y	R	R	1	1	1	0	2	0	2	0	0	0	1	0	0	1	1	0	0	0	1	0	0	0	11	0	14576068	B4DUV1;B1AHL2;P23142;Q8NBH6;CON__ENSEMBL:ENSBTAP00000016046	P23142	551	561	FBLN1	Fibulin-1	no	no	2	9.3403e-09	143.7	3.86	0.343			6
CLAFECPENYRR	FNIQGGFRCLAFECPE	ECPENYRRSAATLQQE	R	C	L	R	R	S	1	2	1	0	2	0	2	0	0	0	1	0	0	1	1	0	0	0	1	0	0	0	12	1	16137079	B4DUV1;B1AHL2;P23142;Q8NBH6;CON__ENSEMBL:ENSBTAP00000016046	P23142	551	562	FBLN1	Fibulin-1	no	no	3	1.214e-16	103.34	4.25	0.487
CLANGGIHYITLDGR	CHATGCGRCLANGGIH	HYITLDGRVYDLHGSC	R	C	L	G	R	V	1	1	1	1	1	0	0	3	1	2	2	0	0	0	0	0	1	0	1	0	0	0	15	0	16588199	A0A087WXI2;Q9Y6R7	A0A087WXI2	3655	3669	FCGBP	IgGFc-binding protein	yes	no	3	0.00014466	67136	5.5	0.5
CLAPLEGAR	SGRALRLRCLAPLEGA	LAPLEGARFALVREDR	R	C	L	A	R	F	2	1	0	0	1	0	1	1	0	0	2	0	0	0	1	0	0	0	0	0	0	0	9	0	9855015	V9HWD8;P04217;B3KP79;B3KWB5	V9HWD8	325	333	HEL-S-163pA;A1BG	Alpha-1B-glycoprotein	yes	no	2	0.0028203	153.73	4.36	1.65		4	215
CLAYDFYPGK	PGEKKKLKCLAYDFYP	AYDFYPGKIDVHWTRA	K	C	L	G	K	I	1	0	0	1	1	0	0	1	0	0	1	1	0	1	1	0	0	0	2	0	0	0	10	0	12325536	A0A140VK00;P25311	A0A140VK00	225	234	AZGP1	Zinc-alpha-2-glycoprotein	yes	no	2	0.00016107	94302	5.03	0.945
CLCACPFK	TVILMDGKCLCACPFK	CLCACPFKFEGIACEI	K	C	L	F	K	F	1	0	0	0	3	0	0	0	0	0	1	1	0	1	1	0	0	0	0	0	0	0	8	0	10544398	A0A024R035;P02748	A0A024R035	526	533	C9	Complement component C9;Complement component C9a;Complement component C9b	yes	no	2	0.0036833	132.94	5.82	1.29
CLCACPFKFEGIACEISK	TVILMDGKCLCACPFK	GIACEISKQKISEGLP	K	C	L	S	K	Q	2	0	0	0	4	0	2	1	0	2	1	2	0	2	1	1	0	0	0	0	0	0	18	1	21889778	A0A024R035;P02748	A0A024R035	526	543	C9	Complement component C9;Complement component C9a;Complement component C9b	yes	no	2;3	1.0566e-73	143.98	6.88	0.754
CLCPEGFSLSSSGRR	SNTEGSFKCLCPEGFS	SLSSSGRRCQDLRMSY	K	C	L	R	R	C	0	2	0	0	2	0	1	2	0	0	2	0	0	1	1	4	0	0	0	0	0	0	15	1	1711777	P35555;Q59HB9;H0YND0;B4E3I6	P35555	2038	2052	FBN1	Fibrillin-1	yes	no	3	0.052173	17.8	4	0
CLDPCVISQEIMEK	GQWSEPPKCLDPCVIS	ISQEIMEKYNIKLKWT	K	C	L	E	K	Y	0	0	0	1	2	1	2	0	0	2	1	1	1	0	1	1	0	0	0	1	0	0	14	0	17207834	P36980;V9GYE7	P36980	203	216	CFHR2	Complement factor H-related protein 2	yes	no	2;3	8.1119e-27	152.67	4.06	0.317			1
CLDPCVVSEENMNK	KQWSEPPRCLDPCVVS	VSEENMNKNNIQLKWR	R	C	L	N	K	N	0	0	2	1	2	0	2	0	0	0	1	1	1	0	1	1	0	0	0	2	0	0	14	0	1693711	B2RA39;Q9BXR6	B2RA39	503	516	CFHR5	Complement factor H-related protein 5	yes	no	2	1.0621e-08	112.15	2.31	0.464		24	11
CLGIPAR	GVFNTFLRCLGIPARI	RCLGIPARIVTNYFSA	R	C	L	A	R	I	1	1	0	0	1	0	0	1	0	1	1	0	0	0	1	0	0	0	0	0	0	0	7	0	78542179	B4E2L8;H0Y4W5;H3BPV8;H3BTE6;F5H563;B7Z4Q8;B7Z4C3;P16452;P00488;B2R6V9	P00488	328	334	F13A1;EPB42	Erythrocyte membrane protein band 4.2;Coagulation factor XIII A chain	no	no	2	0.019189	83229	4.11	0.314
CLHPCVISR	GQWSEPPKCLHPCVIS	LHPCVISREIMENYNI	K	C	L	S	R	E	0	1	0	0	2	0	0	0	1	1	1	0	0	0	1	1	0	0	0	1	0	0	9	0	11405532	A0A024R962;A0A024R984;Q14006;Q03591;B1AKG0	A0A024R962	1163	1171	hCG_40889;HF;CFHR1	Complement factor H-related protein 1	no	no	2;3	0.68267	148.04	5.55	1.32			11
CLHPLANETFVAK	DTCFRCAKCLHPLANE	ANETFVAKDNKILCNK	K	C	L	A	K	D	2	0	1	0	1	0	1	0	1	0	2	1	0	1	1	0	1	0	0	1	0	0	13	0	14987602	B7Z6U8;Q53FI7;Q5JXI8;Q13642;A0A0D9SG53;A0A0D9SGB2;Q5JXI0;A0A0D9SFI6;A0A0D9SFB0;Q5JXH9;A0A0D9SFZ9;Q5JXH8;Q5JXH7;Q5JXI3;Q5JXI2;B7Z4B7	B7Z6U8	51	63	FHL1	Four and a half LIM domains protein 1	yes	no	3	0.01406	34	5	0
CLKDGAGDVAFVK	FGYSGAFKCLKDGAGD	AGDVAFVKHSTIFENL	K	C	L	V	K	H	2	0	0	2	1	0	0	2	0	0	1	2	0	1	0	0	0	0	0	2	0	0	13	1	13786915	B4E1B2	B4E1B2	193	205			no	no	2;3	0.0060163	76143	5.03	1.19			12
CLLFSFLPASSINDMEK	MRCTFHPRCLLFSFLP	SSINDMEKRFGCFLKD	R	C	L	E	K	R	1	0	1	1	1	0	1	0	0	1	3	1	1	2	1	3	0	0	0	0	0	0	17	0	19709482	H0YAC1;P03952;A8K9A9;E9PBC5;B4DMX2;C9JCT1;C9J075	H0YAC1	105	121	KLKB1	Plasma kallikrein;Plasma kallikrein heavy chain;Plasma kallikrein light chain	yes	no	2;3	0	239.48	7.98	0.144
CLLFSFLPASSINDMEKR	MRCTFHPRCLLFSFLP	SINDMEKRFGCFLKDS	R	C	L	K	R	F	1	1	1	1	1	0	1	0	0	1	3	1	1	2	1	3	0	0	0	0	0	0	18	1	21270493	H0YAC1;P03952;A8K9A9;E9PBC5;B4DMX2;C9JCT1;C9J075	H0YAC1	105	122	KLKB1	Plasma kallikrein;Plasma kallikrein heavy chain;Plasma kallikrein light chain	yes	no	2;3	1.7799e-82	202.32	8	0
CLLFTFTAESPSEDPTR	VVCTYHPRCLLFTFTA	SPSEDPTRWFTCVLKD	R	C	L	T	R	W	1	1	0	1	1	0	2	0	0	0	2	0	0	2	2	2	3	0	0	0	0	0	17	0	19699091	P03951;D6RB32	P03951	56	72	F11	Coagulation factor XI;Coagulation factor XIa heavy chain;Coagulation factor XIa light chain	yes	no	2	8.0424e-36	150.68	6	0
CLLPGQSGPLCDALATYAAACQAAGATVHPWR	VRDCVYDRCLLPGQSG	GATVHPWRSEELCPLS	R	C	L	W	R	S	8	1	0	1	3	2	0	3	1	0	4	0	0	0	3	1	2	1	1	1	0	0	32	0	33826009	A0A087WXI2;Q9Y6R7	A0A087WXI2	1096	1127	FCGBP	IgGFc-binding protein	yes	no	3	2.3532e-51	79898	8	0
CLMQQGIK	SRWLDSSRCLMQQGIK	CLMQQGIKAGDALWLR	R	C	L	I	K	A	0	0	0	0	1	2	0	1	0	1	1	1	1	0	0	0	0	0	0	0	0	0	8	0	97648341	Q86UX7;F5H1C6;F5H3I6	Q86UX7	235	242	FERMT3	Fermitin family homolog 3	yes	no	2	0.0055171	106.76	4	0
CLNNQQLHFLHIGSCQDGR	ACKFLAEKCLNNQQLH	IGSCQDGRQLEWGLER	K	C	L	G	R	Q	0	1	2	1	2	3	0	2	2	1	3	0	0	1	0	1	0	0	0	0	0	0	19	0	2296059	P13671	P13671	823	841	C6	Complement component C6	no	no	2;3;4	1.2658e-64	142.26	6.66	0.475
CLPDGTWR	TVGYQYFRCLPDGTWR	CLPDGTWRQGDVECQR	R	C	L	W	R	Q	0	1	0	1	1	0	0	1	0	0	1	0	0	0	1	0	1	1	0	0	0	0	8	0	10034545	P13671	P13671	686	693	C6	Complement component C6	no	no	2	0.004057	97602	4	0
CLPSACEVVTGSPR	HEGECCGRCLPSACEV	EVVTGSPRGDSQSSWK	R	C	L	P	R	G	1	1	0	0	2	0	1	1	0	0	1	0	0	0	2	2	1	0	0	2	0	0	14	0	15317123	L8E853;P04275;B4DMS3	P04275	2494	2507	VWF	von Willebrand factor;von Willebrand antigen 2	no	no	2;3	8.3663e-06	106.16	4.61	0.62
CLPTACTIQLR	NTGECCGRCLPTACTI	TACTIQLRGGQIMTLK	R	C	L	L	R	G	1	1	0	0	2	1	0	0	0	1	2	0	0	0	1	0	2	0	0	0	0	0	11	0	1331669	L8E853;P04275;B4DMS3	P04275	2644	2654	VWF	von Willebrand factor;von Willebrand antigen 2	no	no	2	6.2E-06	106.42	5.93	0.618
CLPVCGKPVNPVEQR	QKGEKIPRCLPVCGKP	PVNPVEQRQRIIGGQK	R	C	L	Q	R	Q	0	1	1	0	2	1	1	1	0	0	1	1	0	0	3	0	0	0	0	3	0	0	15	1	17518811	B4DPQ0;Q53HU9;Q53HT9;A8K5J8;F5H2D0;P00736;B4E1B0	B4DPQ0	461	475	C1R	Complement C1r subcomponent;Complement C1r subcomponent heavy chain;Complement C1r subcomponent light chain	yes	no	2;3	1.2111e-30	135.99	5.81	1.02
CLPVTAPENGK	IPICEVVKCLPVTAPE	VTAPENGKIVSSAMEP	K	C	L	G	K	I	1	0	1	0	1	0	1	1	0	0	1	1	0	0	2	0	1	0	0	1	0	0	11	0	1184586	A0A024R962;A0A024R984;A0A0D9SG88	A0A024R962	146	156	hCG_40889;CFH		no	no	2	7.5751e-16	161.86	4.76	1.53		8	59
CLPVTAPENGKIVSSAMEPDREYHFGQAVR	IPICEVVKCLPVTAPE	YHFGQAVRFVCNSGYK	K	C	L	V	R	F	3	2	1	1	1	1	3	2	1	1	1	1	1	1	3	2	1	0	1	3	0	0	30	2	33576234	A0A024R962;A0A024R984;A0A0D9SG88	A0A024R962	146	175	hCG_40889;CFH		no	no	4	0.020342	40819	6	0
CLSPGCDGILGSGR	PDICVAGRCLSPGCDG	DGILGSGRRPDGCGVC	R	C	L	G	R	R	0	1	0	1	2	0	0	4	0	1	2	0	0	0	1	2	0	0	0	0	0	0	14	0	14476548	B7ZMJ3;Q6UY14	B7ZMJ3	479	492	ADAMTSL4	ADAMTS-like protein 4	yes	no	2	0.26437	76332	4	0
CLTTDEYDGHSTYPSHQYQ	DLGHFMLRCLTTDEYD	TYPSHQYQ________	R	C	L	Y	Q	-	0	0	0	2	1	2	1	1	2	0	1	0	0	0	1	2	3	0	3	0	0	0	19	0	2300928	V9HWI1;P30043;M0R192	V9HWI1	188	206	HEL-S-10;BLVRB	Flavin reductase (NADPH)	yes	no	3	0.00013344	31801	3	0			5
CLVEKGDVAFVK	YGYTGAFRCLVEKGDV	KGDVAFVKHQTVPQNT	R	C	L	V	K	H	1	0	0	1	1	0	1	1	0	0	1	2	0	1	0	0	0	0	0	3	0	0	12	1	1363717	B4E1B2;H7C5E8	B4E1B2	522	533	TF		no	no	3	5.1334e-10	105.03	4.9	1.11
CLVNLIEK	SNFTGAKKCLVNLIEK	CLVNLIEKVASYGVKP	K	C	L	E	K	V	0	0	1	0	1	0	1	0	0	1	2	1	0	0	0	0	0	0	0	1	0	0	8	0	9875423	B4E1Z4;P00751;A0A0G2JH38	B4E1Z4	794	801	CFB	Complement factor B;Complement factor B Ba fragment;Complement factor B Bb fragment	no	no	2	0.0030059	147.34	5.59	1.52			25
CLYHTEGEHCQFCR	KETGRCLKCLYHTEGE	GEHCQFCRFGYYGDAL	K	C	L	C	R	F	0	1	0	0	3	1	2	1	2	0	1	0	0	1	0	0	1	0	1	0	0	0	14	0	18957502	G3XAI2;P07942;Q8TAS6	G3XAI2	1024	1037	LAMB1	Laminin subunit beta-1	yes	no	4	0.0026099	42789	4	0
CMCPAENPGCR	YLRISDNRCMCPAENP	PAENPGCRDQPFTILY	R	C	M	C	R	D	1	1	1	0	3	0	1	1	0	0	0	0	1	0	2	0	0	0	0	0	0	0	11	0	13504937	B3KQA8;A0A024R6G3;G3V4U0;G3XA98;Q86TV4;Q9UBX5	B3KQA8	85	95	FBLN5	Fibulin-5	yes	no	2	0.0011638	81548	2.48	0.499		11	10
CMGTVTLNQAR	KKDGLVKRCMGTVTLN	TVTLNQARGSFDISCD	R	C	M	A	R	G	1	1	1	0	1	1	0	1	0	0	1	0	1	0	0	0	2	0	0	1	0	0	11	0	12495907	J3KNB4;P49913	J3KNB4	111	121	CAMP	Cathelicidin antimicrobial peptide;Antibacterial protein FALL-39;Antibacterial protein LL-37	yes	no	2	0.0035061	73985	3.64	0.481			4
CMVQVGVISGFK	IDVCTTCRCMVQVGVI	VGVISGFKLECRKTTC	R	C	M	F	K	L	0	0	0	0	1	1	0	2	0	1	0	1	1	1	0	1	0	0	0	3	0	0	12	0	13236679	L8E853;P04275;B4DMS3	P04275	2605	2616	VWF	von Willebrand factor;von Willebrand antigen 2	no	no	2	0.035736	105.2	7.08	0.422
CNEYYLLR	TGSSVEYRCNEYYLLR	CNEYYLLRGSKISRCE	R	C	N	L	R	G	0	1	1	0	1	0	1	0	0	0	2	0	0	0	0	0	0	0	2	0	0	0	8	0	11295226	P05160;CON__Q2TBQ1	P05160	425	432	F13B	Coagulation factor XIII B chain	yes	no	2	1.962e-06	160.91	3.81	0.393			9
CNLLAEK	KEATEAAKCNLLAEKQ	KCNLLAEKQYGFCKAT	K	C	N	E	K	Q	1	0	1	0	1	0	1	0	0	0	2	1	0	0	0	0	0	0	0	0	0	0	7	0	84642694	C9JV77;B7Z8Q2;P02765;CON__P12763	C9JV77	220	226	AHSG	Alpha-2-HS-glycoprotein;Alpha-2-HS-glycoprotein chain A;Alpha-2-HS-glycoprotein chain B	no	no	2	2.2978e-05	120.65	3.71	1.93		70	13
CNMGYEYSER	ENERFQYKCNMGYEYS	MGYEYSERGDAVCTES	K	C	N	E	R	G	0	1	1	0	1	0	2	1	0	0	0	0	1	0	0	1	0	0	2	0	0	0	10	0	13074911	A0A024R962;A0A024R984;A0A0D9SG88;Q5TFM2	A0A024R962	237	246	hCG_40889;CFH		no	no	2	9.5723e-86	215.38	3.1	1.46		123	125
CNMGYEYSERGDAVCTESGWRPLPSCEEK	ENERFQYKCNMGYEYS	PLPSCEEKSCDNPYIP	K	C	N	E	K	S	1	2	1	1	3	0	5	3	0	0	1	1	1	0	2	3	1	1	2	1	0	0	29	2	34664323	A0A024R962;A0A024R984;A0A0D9SG88;Q5TFM2	A0A024R962	237	265	hCG_40889;CFH		no	no	4	3.5589e-55	89055	4.76	0.937
CNPGTGQCVCPAGWVGEQCQHCGGR	RPCVNGGRCNPGTGQC	QCQHCGGRFRLTGSSG	R	C	N	G	R	F	1	1	1	0	5	3	1	6	1	0	0	0	0	0	2	0	1	1	0	2	0	0	25	0	28311203	O75882	O75882	111	135	ATRN	Attractin	yes	yes	3	2.3004e-84	103.67	5.17	0.38
CNTCGEPITDR	CYTDTLEKCNTCGEPI	CGEPITDRMLRATGKA	K	C	N	D	R	M	0	1	1	1	2	0	1	1	0	1	0	0	0	0	1	0	2	0	0	0	0	0	11	0	13215391	Q15942;Q96AF9;Q28617;B4DY85;H0Y2Y8;Q9BUS0;B4DQR8;C9JJK5	Q15942	444	454	ZYX	Zyxin	yes	no	2	0.037577	55567	1	0	2
CPAPVSFENGIYTPR	KAVCKPVRCPAPVSFE	ENGIYTPRLGSYPVGG	R	C	P	P	R	L	1	1	1	0	1	0	1	1	0	1	0	0	0	1	3	1	1	0	1	1	0	0	15	0	17068086	Q5JP69;P06681;A0A0G2JL69;Q53HP3;B4DV48;Q53GZ8;Q95IG1;Q8N6L6	Q5JP69	89	103	C2	Complement C2;Complement C2b fragment;Complement C2a fragment	no	no	2;3	1.1821e-11	145.23	4.94	0.381
CPDGSTCCELPSGK	MCPDARSRCPDGSTCC	CCELPSGKYGCCPMPN	R	C	P	G	K	Y	0	0	0	1	3	0	1	2	0	0	1	1	0	0	2	2	1	0	0	0	0	0	14	0	15666113	B4DJI2;P28799;K7EMR1;K7EKL3	B4DJI2	152	165	GRN	Granulins;Acrogranin;Paragranulin;Granulin-1;Granulin-2;Granulin-3;Granulin-4;Granulin-5;Granulin-6;Granulin-7	yes	no	2	0.0018684	72.34	2	0		2
CPFPSRPDNGFVNYPAKPTLYYK	LPECREVKCPFPSRPD	AKPTLYYKDKATFGCH	K	C	P	Y	K	D	1	1	2	1	1	0	0	1	0	0	1	2	0	2	5	1	1	0	3	1	0	0	23	2	27303264	D9IWP9;P02749;J3QLI0;J3KS17	D9IWP9	186	208	APOH	Beta-2-glycoprotein 1	yes	no	3;4	8.7632e-18	76807	7.51	0.5
CPFQSAAFTSRDQSNSPGIPNPR	RMSSHDGKCPFQSAAF	SPGIPNPRPSSPTPLN	K	C	P	P	R	P	2	2	2	1	1	2	0	1	0	1	0	0	0	2	4	4	1	0	0	0	0	0	23	1	25331768	E7EWD9;O95718	E7EWD9	459	481	ESRRB	Steroid hormone receptor ERR2	yes	no	4	0.021602	93804	5	0
CPINCLLGDFGPWSDCDPCIEK	TRECNWQRCPINCLLG	DCDPCIEKQSKVRSVL	R	C	P	E	K	Q	0	0	1	3	4	0	1	2	0	2	2	1	0	1	3	1	0	1	0	0	0	0	22	0	26521117	P13671;C9JC72	P13671	78	99	C6	Complement component C6	no	no	2;3	1.1233e-97	191.78	6.25	0.485
CPNPPVQENFDVNK	GQAFHLGKCPNPPVQE	QENFDVNKYLGRWYEI	K	C	P	N	K	Y	0	0	3	1	1	1	1	0	0	0	0	1	0	1	3	0	0	0	0	2	0	0	14	0	16567566	C9JF17;P05090;B4DGC3;C9JX71;F8WBT9	C9JF17	56	69	APOD	Apolipoprotein D	yes	no	2;3	0	278.95	3.67	1.66		56	136
CPNPPVQENFDVNKYLGR	GQAFHLGKCPNPPVQE	DVNKYLGRWYEIEKIP	K	C	P	G	R	W	0	1	3	1	1	1	1	1	0	0	1	1	0	1	3	0	0	0	1	2	0	0	18	1	21460266	C9JF17;P05090;B4DGC3;C9JX71	C9JF17	56	73	APOD	Apolipoprotein D	yes	no	3	2.3783e-200	240.24	5.73	0.835
CPPPPLPINSK	VCEGRRNRCPPPPLPI	PPLPINSKIQTHSTTY	R	C	P	S	K	I	0	0	1	0	1	0	0	0	0	1	1	1	0	0	5	1	0	0	0	0	0	0	11	0	12186431	P05160	P05160	274	284	F13B	Coagulation factor XIII B chain	yes	yes	2	0.0037917	69275	4.48	0.714
CPSIILHDR	PHYKPPEKCPSIILHD	PSIILHDRLYYLNGIE	K	C	P	D	R	L	0	1	0	1	1	0	0	0	1	2	1	0	0	0	1	1	0	0	0	0	0	0	9	0	11095652	B7Z8A2;Q9UHG3;Q584P1;B7Z3Y2	B7Z8A2	427	435	PCYOX1	Prenylcysteine oxidase 1	yes	no	2;3	0.0068011	67838	4	0
CPTCPDACTFKK	SYGDTCEKCPTCPDAC	PDACTFKKECVECKKF	K	C	P	K	K	E	1	0	0	1	3	0	0	0	0	0	0	2	0	1	2	0	2	0	0	0	0	0	12	1	14836258	B4DTY9;H3BM21;L7UUZ7;P05106	B4DTY9	580	591	ITGB3	Integrin beta;Integrin beta-3	yes	no	3	0.0022484	43502	3	0			1
CQFFSYATQTFHK	KRCTSNIRCQFFSYAT	YATQTFHKAEYRNNCL	R	C	Q	H	K	A	1	0	0	0	1	2	0	0	1	0	0	1	0	3	0	1	2	0	1	0	0	0	13	0	16637453	H0YAC1;P03952;A8K9A9;E9PBC5;B4DMX2;C9JCT1	H0YAC1	195	207	KLKB1	Plasma kallikrein;Plasma kallikrein heavy chain;Plasma kallikrein light chain	yes	no	2;3	3.003e-55	182.71	7.15	0.696
CQFFTYSLLPEDCKEEK	ETCTKMIRCQFFTYSL	PEDCKEEKCKCFLRLS	R	C	Q	E	K	C	0	0	0	1	2	1	3	0	0	0	2	2	0	2	1	1	1	0	1	0	0	0	17	1	21929758	H0YAC1;P03952;A8K9A9;E9PBC5;B4DMX2	H0YAC1	376	392	KLKB1	Plasma kallikrein;Plasma kallikrein heavy chain;Plasma kallikrein light chain	yes	no	2;3	2.3096e-24	127.71	5.64	0.704
CQFFTYTPAQASCNEGK	KLCTNAVRCQFFTYTP	QASCNEGKGKCYLKLS	R	C	Q	G	K	G	2	0	1	0	2	2	1	1	0	0	0	1	0	2	1	1	2	0	1	0	0	0	17	0	20078455	P03951;H0Y596;Q9UEG0	P03951	327	343	F11	Coagulation factor XI;Coagulation factor XIa heavy chain;Coagulation factor XIa light chain	yes	no	2	1.8914e-59	145.71	5.38	0.484
CQHEMDQYWGIGSLASGINLFTNSFEGPVLDHR	NCRRIYKKCQHEMDQY	EGPVLDHRYYAGGCSP	K	C	Q	H	R	Y	1	1	2	2	1	2	2	4	2	2	3	0	1	2	1	3	1	1	1	1	0	0	33	0	37777304	B7Z550;B7ZA94;B7Z555;P07358;A8K9M5	B7Z550	100	132	C8B	Complement component C8 beta chain	no	no	4	2.0806e-77	96963	8	0
CQIAGWGHLDENVSGYSSSLR	STFPAGHKCQIAGWGH	SGYSSSLREALVPLVA	K	C	Q	L	R	E	1	1	1	1	1	1	1	3	1	1	2	0	0	0	0	4	0	1	1	1	0	0	21	0	23350651	Q04756;D6RAR4	Q04756	535	555	HGFAC	Hepatocyte growth factor activator;Hepatocyte growth factor activator short chain;Hepatocyte growth factor activator long chain	yes	no	3	4.757e-38	103.95	5.46	0.498
CQLEINFNTLQTK	KPPKVQEKCQLEINFN	NFNTLQTKLRLSNRPA	K	C	Q	T	K	L	0	0	2	0	1	2	1	0	0	1	2	1	0	1	0	0	2	0	0	0	0	0	13	0	16077977	A0A024R694;P12814;H9KV75;B7Z565;Q86TX4;A0A0S2Z3G9;O43707;P35609;Q96BG6;B7Z2N5;B4DSX0;B4E337;B2R8Y4;Q08043;B7Z4P6;Q59FD9;B7Z4K1;B4DZQ2;A0A087WSZ2;K7EJH8;Q4VAM3	A0A024R694	332	344	ACTN1;ACTN4;ACTN2;ACTN3	Alpha-actinin-1;Alpha-actinin-4;Alpha-actinin-2;Alpha-actinin-3	no	no	2	0.94246	72289	5	0
CQPSPDEARPLQALLDGR	ERCGSGLRCQPSPDEA	LQALLDGRGLCVNASA	R	C	Q	G	R	G	2	2	0	2	1	2	1	1	0	0	3	0	0	0	3	1	0	0	0	0	0	0	18	1	20219953	A6XND1;A6XND0;P17936;B4DP07;B3KVF9;B3KTQ0;B4DN53	A6XND1	66	83	IGFBP3	Insulin-like growth factor-binding protein 3	yes	no	3	1.3992e-19	98062	4.9	0.303
CQPVDCGIPESIENGKVEDPESTLFGSVIR	KWSNSKLKCQPVDCGI	TLFGSVIRYTCEEPYY	K	C	Q	I	R	Y	0	1	1	2	2	1	4	3	0	3	1	1	0	1	3	3	1	0	0	3	0	0	30	1	33315701	B3KNX0;P09871;F8WCZ6;A8K2N0;A0A087X232	B3KNX0	354	383	C1S	Complement C1s subcomponent;Complement C1s subcomponent heavy chain;Complement C1s subcomponent light chain	yes	no	3;4	2.8404e-125	133.23	5.08	0.47
CQSWSSMTPHR	STTTTGKKCQSWSSMT	WSSMTPHRHQKTPENY	K	C	Q	H	R	H	0	1	0	0	1	1	0	0	1	0	0	0	1	0	1	3	1	1	0	0	0	0	11	0	13755761	P00747;B2R7F8;CON__P06868;Q9UMI2	P00747	398	408	PLG	Plasminogen;Plasmin heavy chain A;Activation peptide;Angiostatin;Plasmin heavy chain A, short form;Plasmin light chain B	yes	no	2;3	6.0509e-09	129.38	5.69	0.957
CREALKLEEK	RTFISPIKCREALKLE	EALKLEEKKHYLMWGL	K	C	R	E	K	K	1	1	0	0	1	0	3	0	0	0	2	2	0	0	0	0	0	0	0	0	0	0	10	2	12746653	V9HWA9;P01024;B4E216;M0QXZ3	V9HWA9	1590	1599	HEL-S-62p;C3	Complement C3;Complement C3 beta chain;C3-beta-c;Complement C3 alpha chain;C3a anaphylatoxin;Acylation stimulating protein;Complement C3b alpha chain;Complement C3c alpha chain fragment 1;Complement C3dg fragment;Complement C3g fragment;Complement C3d fragment;Complement C3f fragment;Complement C3c alpha chain fragment 2	yes	no	3	0.00030774	87568	2	0		7
CREILSVDCSTNNPSQAK	RMKDQCDKCREILSVD	TNNPSQAKLRRELDES	K	C	R	A	K	L	1	1	2	1	2	1	1	0	0	1	1	1	0	0	1	3	1	0	0	1	0	0	18	1	20779521	P10909;H0YC35;B4DW11	P10909	305	322	CLU	Clusterin;Clusterin beta chain;Clusterin alpha chain;Clusterin	yes	no	2;3	4.5567e-116	170.11	4.8	1.43			56
CRPPVGCEELVR	CSEEKLARCRPPVGCE	VGCEELVREPGCGCCA	R	C	R	V	R	E	0	2	0	0	2	0	2	1	0	0	1	0	0	0	2	0	0	0	0	2	0	0	12	1	14707072	A0A024R1U8;P22692	A0A024R1U8	38	49	IGFBP4	Insulin-like growth factor-binding protein 4	yes	no	3	0.80255	72958	3	0			2
CSAPEPSQKPPGKPCPGLAYEQR	PKETRSRKCSAPEPSQ	PGLAYEQRRCTGLPPC	K	C	S	Q	R	R	2	1	0	0	2	2	2	2	0	0	1	2	0	0	6	2	0	0	1	0	0	0	23	2	25532104	A0A0S2Z4I5;P27918;E9PAQ1;B3KVK6;C9J7V5	A0A0S2Z4I5	224	246	CFP	Properdin	yes	no	4	0.71934	39188	5.42	1.11
CSCSSSSGLTCQAAGCPPGR	LTSDCSERCSCSSSSG	AAGCPPGRVCEVKAEA	R	C	S	G	R	V	2	1	0	0	4	1	0	3	0	0	1	0	0	0	2	5	1	0	0	0	0	0	20	0	20988289	A0A087WXI2;Q9Y6R7	A0A087WXI2	3997	4016	FCGBP	IgGFc-binding protein	yes	no	2	1.988e-08	71548	3.5	0.5			1
CSGEEQSLEQCQHR	RIWLDNVRCSGEEQSL	SLEQCQHRFWGFHDCT	R	C	S	H	R	F	0	1	0	0	2	3	3	1	1	0	1	0	0	0	0	2	0	0	0	0	0	0	14	0	1746705	O43866	O43866	315	328	CD5L	CD5 antigen-like	yes	yes	3	0.00030368	62891	2	0		5
CSGPGLPLYTLHSSVNDK	EAKYYQLRCSGPGLPL	LHSSVNDKGLRVLEDN	R	C	S	D	K	G	0	0	1	1	1	0	0	2	1	0	3	1	0	0	2	3	1	0	1	1	0	0	18	0	19439411	P27487	P27487	472	489	DPP4	Dipeptidyl peptidase 4;Dipeptidyl peptidase 4 membrane form;Dipeptidyl peptidase 4 soluble form	yes	yes	3	0.00053124	28083	6	0
CSGPGLSPGMVR	VTDASKVKCSGPGLSP	GLSPGMVRANLPQSFQ	K	C	S	V	R	A	0	1	0	0	1	0	0	3	0	0	1	0	1	0	2	2	0	0	0	1	0	0	12	0	12165693	P21333;Q5HY54;Q60FE6;Q60FE5;A6NDY9;A0A087WWY3;Q8TES4	P21333	1453	1464	FLNA;FLJ00119	Filamin-A	yes	no	2	0.0016295	68893	4	0
CSGTEASVVAPPPVVLLPDVETPSEEDCMFGNGK	WEYCNLKKCSGTEASV	DCMFGNGKGYRGKRAT	K	C	S	G	K	G	2	0	1	2	2	0	4	3	0	0	2	1	1	1	5	3	2	0	0	5	0	0	34	0	3587647	P00747;B2R7F8;B4DPH4	P00747	454	487	PLG	Plasminogen;Plasmin heavy chain A;Activation peptide;Angiostatin;Plasmin heavy chain A, short form;Plasmin light chain B	yes	no	3;4	1.3237e-169	149.14	5.25	0.435
CSLLVLENELNAELGLSGASMK	TSATTNLKCSLLVLEN	GLSGASMKLTTNGRFR	K	C	S	M	K	L	2	0	2	0	1	0	3	2	0	0	6	1	1	0	0	3	0	0	0	1	0	0	22	0	23471763	C0JYY2;P04114;E1A689	C0JYY2	1662	1683	APOB	Apolipoprotein B-100;Apolipoprotein B-48	yes	no	2;3	6.9669e-150	254.2	7.78	0.629
CSPHLVLSALTSDNHGATYAFSGTHYWR	HHGPEYMRCSPHLVLS	FSGTHYWRLDTSRDGW	R	C	S	W	R	L	3	1	1	1	1	0	0	2	3	0	3	0	0	1	1	4	3	1	2	1	0	0	28	0	31474621	P02790	P02790	257	284	HPX	Hemopexin	yes	yes	2;3;4;5;6	0	459.42	6.72	2.53	33	12	7
CSSNLVLTGSSER	HGDKVRYRCSSNLVLT	VLTGSSERECQGNGVW	R	C	S	E	R	E	0	1	1	0	1	0	1	1	0	0	2	0	0	0	0	4	1	0	0	1	0	0	13	0	14086616	B4E1Z4;A0A0G2JHM4;A0A0G2JJ82;F2Z3N2;Q5JP69;P06681;A0A0G2JL69;Q53HP3;B4DV48;Q53GZ8;H0Y3H6;Q95IG1;A0A0G2JK28;Q8N6L6;A0A0G2JI59;C9JYQ5;A2ABG0	B4E1Z4	115	127	C2	Complement C2;Complement C2b fragment;Complement C2a fragment	no	no	2	1.6937e-161	236.42	4.22	1.22			56
CSSPEVYGADISPNMLCAGYFDCK	VPLVADHKCSSPEVYG	CAGYFDCKSDACQGDS	K	C	S	C	K	S	2	0	1	2	3	0	1	2	0	1	1	1	1	1	2	3	0	0	2	1	0	0	24	0	27401277	Q04756;D6RAR4	Q04756	567	590	HGFAC	Hepatocyte growth factor activator;Hepatocyte growth factor activator short chain;Hepatocyte growth factor activator long chain	yes	no	3	8.5095e-11	59943	5.2	0.4
CSTSPLLEACEFLR	AGITNLKKCSTSPLLE	LEACEFLR________	K	C	S	L	R	-	1	1	0	0	2	0	2	0	0	0	3	0	0	1	1	2	1	0	0	0	0	0	14	0	16817804	E7EQB2;E7ER44;V9HWI4;A0A161I202;P02788;B3KSL2;B3VMW0;A8K494;W8QEY1;Q5EK51;B7ZAL5;Q2TUW9;B4E1V0	E7EQB2	683	696	LTF;HEL110	Lactotransferrin;Lactoferricin-H;Kaliocin-1;Lactoferroxin-A;Lactoferroxin-B;Lactoferroxin-C	yes	no	2	5.2761e-06	107.06	5	0
CSTSSLLEACTFR	KAVGNLRKCSTSSLLE	LLEACTFRRP______	K	C	S	F	R	R	1	1	0	0	2	0	1	0	0	0	2	0	0	1	0	3	2	0	0	0	0	0	13	0	15306807	B4E1B2	B4E1B2	664	676			no	no	2;3	3.1192e-78	242.59	5.28	0.94
CSVCSEPIMPEPGRDETVR	YHKQYAPRCSVCSEPI	PGRDETVRVVALDKNF	R	C	S	V	R	V	0	2	0	1	2	0	3	1	0	1	0	0	1	0	3	2	1	0	0	2	0	0	19	1	22179817	Q15942;Q96AF9;Q28617;B4DY85;H0Y2Y8;Q9BUS0;B4DQR8	Q15942	504	522	ZYX	Zyxin	yes	no	3	3.6312e-05	67645	3	0			2
CSYQPTMEGVHTVHVTFAGVPIPR	ARGDSTYRCSYQPTME	FAGVPIPRSPYTVTVG	R	C	S	P	R	S	1	1	0	0	1	1	1	2	2	1	0	0	1	1	3	1	3	0	1	4	0	0	24	0	26823047	P21333;Q5HY54;Q60FE6;Q60FE5;A6NDY9;A0A087WWY3;F8WE98	P21333	444	467	FLNA	Filamin-A	yes	no	4	0.00013644	33.79	7	0
CSYTEDAQCIDGTIEVPK	FCKNKEKKCSYTEDAQ	DGTIEVPKCFKEHSSL	K	C	S	P	K	C	1	0	0	2	2	1	2	1	0	2	0	1	0	0	1	1	2	0	1	1	0	0	18	0	20849031	D9IWP9;P02749	D9IWP9	288	305	APOH	Beta-2-glycoprotein 1	no	no	2;3	0	314.04	3.07	1.17		110	148
CTASNFLGTATHDFHVIVEEPPR	YQDKGNYRCTASNFLG	VIVEEPPRWTKKPQSA	R	C	T	P	R	W	2	1	1	1	1	0	2	1	2	1	1	0	0	2	2	1	3	0	0	2	0	0	23	0	25972333	B3KX75;A0A087X0M8;O00533	B3KX75	310	332	CHL1	Neural cell adhesion molecule L1-like protein;Processed neural cell adhesion molecule L1-like protein	yes	no	4	0.00096337	27495	6	0
CTDAVGDRR	FGQFNGKRCTDAVGDR	TDAVGDRRQCVPTEPC	R	C	T	R	R	Q	1	2	0	2	1	0	0	1	0	0	0	0	0	0	0	0	1	0	0	1	0	0	9	1	1048472	A0A024R035;P02748	A0A024R035	78	86	C9	Complement component C9;Complement component C9a;Complement component C9b	yes	no	3	0.013366	35511	1	0	1
CTDDVHCHFFTYATR	SAQECQERCTDDVHCH	HFFTYATRQFPSLEHR	R	C	T	T	R	Q	1	1	0	2	2	0	0	0	2	0	0	0	0	2	0	0	3	0	1	1	0	0	15	0	19287934	P03951;D6RB32	P03951	140	154	F11	Coagulation factor XI;Coagulation factor XIa heavy chain;Coagulation factor XIa light chain	yes	no	3;4	1.6826e-07	68856	5.45	0.498
CTDDVRPQDCYHGAGEQYR	AFCYQIRRCTDDVRPQ	HGAGEQYRGTVSKTRK	R	C	T	Y	R	G	1	2	0	3	2	2	1	2	1	0	0	0	0	0	1	0	1	0	2	1	0	0	19	1	23259491	Q53GN8;G3XAK1;P26927;Q2TV78;Q13208	Q53GN8	361	379	MST1;MST1L	Hepatocyte growth factor-like protein;Hepatocyte growth factor-like protein alpha chain;Hepatocyte growth factor-like protein beta chain;Putative macrophage stimulating 1-like protein	yes	no	4	3.4489e-06	71073	3	0			22
CTEEGKWSPELPVCAPIICPPPSIPTFATLR	LNGADSAKCTEEGKWS	IPTFATLRVYKPSAGN	K	C	T	L	R	V	2	1	0	0	3	0	3	1	0	3	2	1	0	1	7	2	3	1	0	1	0	0	31	1	3522735	D9IWP9;P02749;J3QRN2;J3QLI0	D9IWP9	105	135	APOH	Beta-2-glycoprotein 1	yes	no	3;4;5	7.0232e-192	170.93	7.96	0.201
CTEGFNVDK	DQESCKGRCTEGFNVD	TEGFNVDKKCQCDELC	R	C	T	D	K	K	0	0	1	1	1	0	1	1	0	0	0	1	0	1	0	0	1	0	0	1	0	0	9	0	10684546	D9ZGG2;P04004;F5GX75	D9ZGG2	28	36	VTN	Vitronectin;Vitronectin V65 subunit;Vitronectin V10 subunit;Somatomedin-B	yes	no	2	0.67829	117.81	2	0		62
CTEGFNVDKK	DQESCKGRCTEGFNVD	EGFNVDKKCQCDELCS	R	C	T	K	K	C	0	0	1	1	1	0	1	1	0	0	0	2	0	1	0	0	1	0	0	1	0	0	10	1	11965496	D9ZGG2;P04004;F5GX75	D9ZGG2	28	37	VTN	Vitronectin;Vitronectin V65 subunit;Vitronectin V10 subunit;Somatomedin-B	yes	no	2;3	0.02816	87476	2	0		25
CTLKPCDYPDIK	TGWIPAPRCTLKPCDY	PCDYPDIKHGGLYHEN	R	C	T	I	K	H	0	0	0	2	2	0	0	0	0	1	1	2	0	0	2	0	1	0	1	0	0	0	12	1	15087003	A0A024R962;A0A024R984;A0A0D9SG88;Q5TFM2	A0A024R962	320	331	hCG_40889;CFH		no	no	2;3	1.5012e-22	167.11	4.87	1.56			90
CTQLALPPSGIHIFASQLHTHLTGR	LTGYCTDKCTQLALPP	LHTHLTGRKVVTVLVR	K	C	T	G	R	K	2	1	0	0	1	2	0	2	3	2	4	0	0	1	2	2	3	0	0	0	0	0	25	0	27544388	P09172	P09172	394	418	DBH	Dopamine beta-hydroxylase;Soluble dopamine beta-hydroxylase	yes	yes	4;5	3.2244e-08	54744	8	0
CTSDMETILTFIPQFHR	DNSEIHHKCTSDMETI	TFIPQFHRLNDSIQTL	K	C	T	H	R	L	0	1	0	1	1	1	1	0	1	2	1	0	1	2	1	1	3	0	0	0	0	0	17	0	20949867	Q13201;E7EPG1;B7Z7R8	Q13201	765	781	MMRN1	Multimerin-1;Platelet glycoprotein Ia*;155 kDa platelet multimerin	yes	no	3	0.0058821	31.42	8	0
CTSTGWIPAPR	ATRGNTAKCTSTGWIP	TGWIPAPRCTLKPCDY	K	C	T	P	R	C	1	1	0	0	1	0	0	1	0	1	0	0	0	0	2	1	2	1	0	0	0	0	11	0	12445972	A0A024R962;A0A024R984;A0A0D9SG88;Q5TFM2	A0A024R962	309	319	hCG_40889;CFH		no	no	2;3	1.3413e-62	201.07	6.27	0.945
CTTPPPSSGPTYQCLK	WELCDIPRCTTPPPSS	GPTYQCLKGTGENYRG	R	C	T	L	K	G	0	0	0	0	2	1	0	1	0	0	1	1	0	0	4	2	3	0	1	0	0	0	16	0	17928124	P00747;B2R7F8	P00747	262	277	PLG	Plasminogen;Plasmin heavy chain A;Activation peptide;Angiostatin;Plasmin heavy chain A, short form;Plasmin light chain B	yes	no	2;3	3.4469e-89	196.88	5.23	1.5			57
CTWLIEGQPNR	GNYKYKTKCTWLIEGQ	LIEGQPNRIMRLRFNH	K	C	T	N	R	I	0	1	1	0	1	1	1	1	0	1	1	0	0	0	1	0	1	1	0	0	0	0	11	0	13726558	O75882;B4DZ36	O75882	158	168	ATRN	Attractin	yes	no	2	5.9347e-39	187	5.57	0.806
CVAELGPQAVGAVK	HLIEGSQKCVAELGPQ	PQAVGAVKALKALLGA	K	C	V	V	K	A	3	0	0	0	1	1	1	2	0	0	1	1	0	0	1	0	0	0	0	3	0	0	14	0	13977337	Q96QR1	Q96QR1	78	91	SCGB3A1	Secretoglobin family 3A member 1	yes	yes	2	0.0033293	79974	4	0
CVCLLPPQCFK	KCSASTSKCVCLLPPQ	LLPPQCFKGGNQLYCV	K	C	V	F	K	G	0	0	0	0	3	1	0	0	0	0	2	1	0	1	2	0	0	0	0	1	0	0	11	0	14206665	P13671	P13671	880	890	C6	Complement component C6	no	no	2	0.00019667	112.94	6.87	0.738
CVCPVSNAMCR	YILTPENRCVCPVSNA	PVSNAMCRELPQSIVY	R	C	V	C	R	E	1	1	1	0	3	0	0	0	0	0	0	0	1	0	1	1	0	0	0	2	0	0	11	0	13525458	A0A0S2Z4F1;Q12805;A0A0S2Z3V1;B2R6M6;A8KAJ3;Q59G97;A0A0U1RQV3;B4DWH0;Q53TA7;B3KS53	A0A0S2Z4F1	377	387	EFEMP1	EGF-containing fibulin-like extracellular matrix protein 1	yes	no	2	0.12482	104.2	4.51	0.721
CVDVDECAPPAEPCGK	HLNEEGTRCVDVDECA	PPAEPCGKGHRCVNSP	R	C	V	G	K	G	2	0	0	2	3	0	2	1	0	0	0	1	0	0	3	0	0	0	0	2	0	0	16	0	18027274	B4DUV1;B1AHL2;P23142;Q8NBH6	P23142	354	369	FBLN1	Fibulin-1	no	no	2;3	2.5748e-68	182.08	1.97	0.18	3	86
CVGWNGQCSGK	GSQLRYRRCVGWNGQC	WNGQCSGKVAPGTLEW	R	C	V	G	K	V	0	0	1	0	2	1	0	3	0	0	0	1	0	0	0	1	0	1	0	1	0	0	11	0	12515125	A0A0S2Z4I5;P27918;E9PAQ1;B3KVK6;A0A0S2Z515	A0A0S2Z4I5	104	114	CFP	Properdin	yes	no	2	0.020116	46158	4	0
CVLFPYGGCQGNGNK	AFDAVKGKCVLFPYGG	GCQGNGNKFYSEKECR	K	C	V	N	K	F	0	0	2	0	2	1	0	4	0	0	1	1	0	1	1	0	0	0	1	1	0	0	15	0	16697341	P02760;P78492	P02760	312	326	AMBP;ITIL	Protein AMBP;Alpha-1-microglobulin;Inter-alpha-trypsin inhibitor light chain;Trypstatin	yes	no	2;3	7.8761e-82	185.6	6.06	0.826
CVNGQCVCDEGYTGEDCSQLR	NGCSGHGRCVNGQCVC	GEDCSQLRCPNDCHSR	R	C	V	L	R	C	0	1	1	2	4	2	2	3	0	0	1	0	0	0	0	1	1	0	1	2	0	0	21	0	25059617	J3QSU6;P24821;F5H7V9;A7MBN2;E9PC84;D3YHM4;B4E1W8	J3QSU6	418	438	TNC	Tenascin	no	no	2;3	3.559e-05	73.91	2	0		2
CVNHYGGYLCLPK	DACKGGMKCVNHYGGY	GGYLCLPKTAQIIVNN	K	C	V	P	K	T	0	0	1	0	2	0	0	2	1	0	2	1	0	0	1	0	0	0	2	1	0	0	13	0	15797276	A0A0S2Z4F1;Q12805;A0A0S2Z3V1;B2R6M6;A8KAJ3;C9JQX7;C9J4J8;C9JPZ9;Q580Q6	A0A0S2Z4F1	61	73	EFEMP1	EGF-containing fibulin-like extracellular matrix protein 1	yes	no	2;3	5.298e-25	111.63	5.53	0.612
CVNSPGSFR	EPCGKGHRCVNSPGSF	VNSPGSFRCECKTGYY	R	C	V	F	R	C	0	1	1	0	1	0	0	1	0	0	0	0	0	1	1	2	0	0	0	1	0	0	9	0	10224604	B4DUV1;B1AHL2;P23142;Q8NBH6	P23142	373	381	FBLN1	Fibulin-1	no	no	2	0.00043687	106.04	3.59	0.491			13
CVPVCGVPR	VLGPELPKCVPVCGVP	VPVCGVPREPFEEKQR	K	C	V	P	R	E	0	1	0	0	2	0	0	1	0	0	0	0	0	0	2	0	0	0	0	3	0	0	9	0	10425052	B3KNX0;P09871;F8WCZ6;A8K2N0;A0A087X232	B3KNX0	421	429	C1S	Complement C1s subcomponent;Complement C1s subcomponent heavy chain;Complement C1s subcomponent light chain	yes	no	2	0.00074153	84699	4.82	1.02			3
CVPVCGVPREPFEEK	VLGPELPKCVPVCGVP	PREPFEEKQRIIGGSD	K	C	V	E	K	Q	0	1	0	0	2	0	3	1	0	0	0	1	0	1	3	0	0	0	0	3	0	0	15	1	18018491	B3KNX0;P09871;F8WCZ6;A8K2N0;A0A087X232	B3KNX0	421	435	C1S	Complement C1s subcomponent;Complement C1s subcomponent heavy chain;Complement C1s subcomponent light chain	yes	no	2;3	3.4409e-30	131.83	4.9	1.1			7
CVQSTKPSLMIQK	ELKSSILKCVQSTKPS	KPSLMIQKAAIQALRK	K	C	V	Q	K	A	0	0	0	0	1	2	0	0	0	1	1	2	1	0	1	2	1	0	0	1	0	0	13	1	15187898	C0JYY2;P04114;E1A689;A8MUN2;Q7Z7Q0	C0JYY2	513	525	APOB	Apolipoprotein B-100;Apolipoprotein B-48	no	no	2;3	0.0031762	98048	6.16	0.966
CVSCLPGQR	AVTQALNRCVSCLPGQ	VSCLPGQRDVDNALRA	R	C	V	Q	R	D	0	1	0	0	2	1	0	1	0	0	1	0	0	0	1	1	0	0	0	1	0	0	9	0	10754903	Q9Y490	Q9Y490	1199	1207	TLN1	Talin-1	yes	yes	2	0.016948	54549	3.75	0.433			2
CVVTGEDGSESEATVNVK	IDDAGIYKCVVTGEDG	SEATVNVKIFQKLMFK	K	C	V	V	K	I	1	0	1	1	1	0	3	2	0	0	0	1	0	0	0	2	2	0	0	4	0	0	18	0	18798469	A0A087WWD4;P13591;H7BYX6;A0A087WTE4;A0A087WTF6;A0A087WX77;A0A087WV75;O00557	A0A087WWD4	96	113	NCAM1	Neural cell adhesion molecule 1	yes	no	2	0.029159	37426	2	0		1
CVVVGDGAVGK	________________	VGDGAVGKTCLLISYT	K	C	V	G	K	T	1	0	0	1	1	0	0	3	0	0	0	1	0	0	0	0	0	0	0	4	0	0	11	0	10595383	A4D2P1;A4D2P0;P63000;A0A024R1P2;P60763;P15153;B1AH78	A4D2P1	6	16	RAC1;RAC2;RAC3	Ras-related C3 botulinum toxin substrate 1;Ras-related C3 botulinum toxin substrate 3;Ras-related C3 botulinum toxin substrate 2	no	no	2	0.0016629	78334	3	0			3
CVWNTGSSQCISWALATDEQEEK	LAAGPGIRCVWNTGSS	ATDEQEEKLKSECFSK	R	C	V	E	K	L	2	0	1	1	2	2	3	1	0	1	1	1	0	0	0	3	2	2	0	1	0	0	23	0	26981639	O75882;B4DZ36	O75882	666	688	ATRN	Attractin	yes	no	2;3	6.9093e-70	127.5	5.97	0.169
CVWNTGSSQCISWALATDEQEEKLK	LAAGPGIRCVWNTGSS	DEQEEKLKSECFSKRT	R	C	V	L	K	S	2	0	1	1	2	2	3	1	0	1	2	2	0	0	0	3	2	2	0	1	0	0	25	1	2939343	O75882;B4DZ36	O75882	666	690	ATRN	Attractin	yes	no	3	2.4059e-75	89365	6	0
CVYLQTSMK	VITVTGERCVYLQTSM	VYLQTSMKYNILPEKE	R	C	V	M	K	Y	0	0	0	0	1	1	0	0	0	0	1	1	1	0	0	1	1	0	1	1	0	0	9	0	11285308	B2R950;P20742	B2R950	1327	1335	PZP	Pregnancy zone protein	yes	no	2	0.00052611	95531	5.1	1.27
CYEMASHLR	HGGLINKKCYEMASHL	YEMASHLRRSQY____	K	C	Y	L	R	R	1	1	0	0	1	0	1	0	1	0	1	0	1	0	0	1	0	0	1	0	0	0	9	0	11655008	P07737;K7EJ44;CON__P02584	P07737	128	136	PFN1	Profilin-1	yes	no	2;3	0.00012264	103.83	3.77	0.452			18
CYFPYLENGYNQNHGR	PAVPCLRKCYFPYLEN	GYNQNHGRKFVQGKSI	K	C	Y	G	R	K	0	1	3	0	1	1	1	2	1	0	1	0	0	1	1	0	0	0	3	0	0	0	16	0	20308693	A0A024R962;A0A024R984;A0A0D9SG88;Q5TFM2	A0A024R962	389	404	hCG_40889;CFH		yes	no	2;3	4.4137e-147	174.39	5.17	0.609
CYFPYLENGYNQNYGR	PAVPCLRKCYFPYLEN	GYNQNYGRKFVQGNST	K	C	Y	G	R	K	0	1	3	0	1	1	1	2	0	0	1	0	0	1	1	0	0	0	4	0	0	0	16	0	20568738	Q02985;Q8WW96;A0A087WYK9;Q6NSD3	Q02985	87	102	CFHR3	Complement factor H-related protein 3	no	no	2;3	5.2218e-130	245.76	5.3	0.456
CYPHPGSELPLQALVMGEGTCEK	PRCGQGLRCYPHPGSE	MGEGTCEKRRDAEYGA	R	C	Y	E	K	R	1	0	0	0	2	1	3	3	1	0	3	1	1	0	3	1	1	0	1	1	0	0	23	0	2572176	P18065;Q59FF1	P18065	111	133	IGFBP2	Insulin-like growth factor-binding protein 2	yes	no	3	2.3191e-55	115.39	6	0
CYQGTDIVR	GVRMRDVKCYQGTDIV	YQGTDIVRGCDPLVKP	K	C	Y	V	R	G	0	1	0	1	1	1	0	1	0	1	0	0	0	0	0	0	1	0	1	1	0	0	9	0	11105128	A0A024R8C9;B1B0D4;Q86TH1	A0A024R8C9	880	888	ADAMTSL2	ADAMTS-like protein 2	no	no	2	0.0013448	81548	3	0			4
CYTAVVPLVYGGETK	CYTYDRNKCYTAVVPL	LVYGGETKMVETALTP	K	C	Y	T	K	M	1	0	0	0	1	0	1	2	0	0	1	1	0	0	1	0	2	0	2	3	0	0	15	0	16558229	P01591;D6RD17	P01591	131	145	IGJ;JCHAIN	Immunoglobulin J chain	yes	no	2	4.8788e-32	136.96	4.91	0.509
DACAGDSGGPMVTLNR	AGEKEGGKDACAGDSG	GPMVTLNRERGQWYLV	K	D	A	N	R	E	2	1	1	2	1	0	0	3	0	0	1	0	1	0	1	1	1	0	0	1	0	0	16	0	16197032	P48740	P48740	640	655	MASP1	Mannan-binding lectin serine protease 1;Mannan-binding lectin serine protease 1 heavy chain;Mannan-binding lectin serine protease 1 light chain	yes	yes	2	1.1148e-09	88021	3	0			12
DACGCCPMCAR	GCLLGETRDACGCCPM	GCCPMCARGEGEPCGG	R	D	A	A	R	G	2	1	0	1	4	0	0	1	0	0	0	0	1	0	1	0	0	0	0	0	0	0	11	0	13564502	Q16270	Q16270	55	65	IGFBP7	Insulin-like growth factor-binding protein 7	yes	yes	2	0.0076676	60973	3	0			2
DACKGDSGGPLVCK	AGYKEGGKDACKGDSG	SGGPLVCKHNGMWRLV	K	D	A	C	K	H	1	0	0	2	2	0	0	3	0	0	1	2	0	0	1	1	0	0	0	1	0	0	14	1	14626544	H0YAC1;P03952;A8K9A9	H0YAC1	620	633	KLKB1	Plasma kallikrein;Plasma kallikrein heavy chain;Plasma kallikrein light chain	yes	no	3	0.062075	21351	2	0		1
DADPDTFFAK	SENVCQERDADPDTFF	DPDTFFAKFTFEYSRR	R	D	A	A	K	F	2	0	0	3	0	0	0	0	0	0	0	1	0	2	1	0	1	0	0	0	0	0	10	0	11254979	P43652	P43652	344	353	AFM	Afamin	yes	yes	2	0.65154	105.57	3.6	1.58		68	64
DAEAWFNEK	QLAEQNRKDAEAWFNE	AEAWFNEKSKELTTEI	K	D	A	E	K	S	2	0	1	1	0	0	2	0	0	0	0	1	0	1	0	0	0	1	0	0	0	0	9	0	11084825	CON__P13645;P13645;CON__Q148H6;CON__Q7Z3Y7;Q7Z3Y7;CON__Q7Z3Z0;CON__Q7Z3Y8;Q7Z3Z0;Q7Z3Y8	CON__P13645	335	343	KRT10;KRT28;KRT25;KRT27	Keratin, type I cytoskeletal 10;Keratin, type I cytoskeletal 28;Keratin, type I cytoskeletal 25;Keratin, type I cytoskeletal 27	yes	no	2	0.00011432	128.69	4.5	2.74		3	2
DAEEWFFTK	KMAEKNRKDAEEWFFT	AEEWFFTKTEELNREV	K	D	A	T	K	T	1	0	0	1	0	0	2	0	0	0	0	1	0	2	0	0	1	1	0	0	0	0	9	0	11715186	CON__P02533;P02533;A0A024R1X6;CON__Q6IFX2	CON__P02533	301	309	KRT14	Keratin, type I cytoskeletal 14	yes	no	2	0.00051258	90657	8	0
DAEEWFFTKTEELNR	KMAEKNRKDAEEWFFT	TKTEELNREVATNSEL	K	D	A	N	R	E	1	1	1	1	0	0	4	0	0	0	1	1	0	2	0	0	2	1	0	0	0	0	15	1	19138796	CON__P02533;P02533;A0A024R1X6;CON__Q6IFX2	CON__P02533	301	315	KRT14	Keratin, type I cytoskeletal 14	yes	no	3	0.028286	28549	8	0
DAETWFLSK	QMAEKNRRDAETWFLS	AETWFLSKTEELNKEV	R	D	A	S	K	T	1	0	0	1	0	0	1	0	0	0	1	1	0	1	0	1	1	1	0	0	0	0	9	0	10955237	CON__P08779;P08779	CON__P08779	303	311	KRT16	Keratin, type I cytoskeletal 16	no	no	2	0.0040449	72.23	8	0
DAFLGSFLYEYSR	CKNYQEAKDAFLGSFL	SFLYEYSRRHPEYAVS	K	D	A	S	R	R	1	1	0	1	0	0	1	1	0	0	2	0	0	2	0	2	0	0	2	0	0	0	13	0	15667355	CON__P02769	CON__P02769	347	359			yes	yes	2	1.1864e-12	121.9	6	0
DAGEGGLSLAIEGPSK	ATFTVNTKDAGEGGLS	LAIEGPSKAEISCTDN	K	D	A	S	K	A	2	0	0	1	0	0	2	4	0	1	2	1	0	0	1	2	0	0	0	0	0	0	16	0	14997468	P21333;Q5HY54;Q60FE6;Q60FE5;A6NDY9;A0A087WWY3;Q8TES4;Q6NXF2;Q96C61;B4DTD5	P21333	1892	1907	FLNA;FLJ00119	Filamin-A	yes	no	2	0.0015542	49298	3	0			3
DAGEGLLAVQITDPEGKPK	VEFTIDAKDAGEGLLA	TDPEGKPKKTHIQDNH	K	D	A	P	K	K	2	0	0	2	0	1	2	3	0	1	2	2	0	0	2	0	1	0	0	1	0	0	19	1	19370106	P21333;Q5HY54;Q60FE6;Q60FE5;A6NDY9;A0A087WWY3;Q8TES4	P21333	1574	1592	FLNA;FLJ00119	Filamin-A	yes	no	3	0.00014156	31818	3.14	0.35			6
DAGPLLISLK	AEEWLGGRDAGPLLIS	GPLLISLKDGYVPPKS	R	D	A	L	K	D	1	0	0	1	0	0	0	1	0	1	3	1	0	0	1	1	0	0	0	0	0	0	10	0	10256121	A0A024R611;Q59G88;P31146	A0A024R611	384	393	CORO1A	Coronin;Coronin-1A	yes	no	2	0.020104	54416	5.05	0.223
DAGTIAGLNVLR	DSQRQATKDAGTIAGL	IAGLNVLRIINEPTAA	K	D	A	L	R	I	2	1	1	1	0	0	0	2	0	1	2	0	0	0	0	0	1	0	0	1	0	0	12	0	1198667	V9HW22;P11142;Q53HF2;B3KTV0;E9PKE3;Q53GZ6;Q96IS6;E9PN89;B4E1Q1;B4DTX2;E9PI65;E9PQQ4;E9PQK7;E9PK54;E9PLF4;A4D111	V9HW22	160	171	HEL-S-72p;HSPA8;LOC401308	Heat shock cognate 71 kDa protein	yes	no	2	1.7221e-09	120.12	5	0
DAGTIAGLNVMR	DAQRQATKDAGTIAGL	IAGLNVMRIINEPTAA	K	D	A	M	R	I	2	1	1	1	0	0	0	2	0	1	1	0	1	0	0	0	1	0	0	1	0	0	12	0	12166234	V9HWB4;P11021;B4DEF7	V9HWB4	186	197	HEL-S-89n;HSPA5	78 kDa glucose-regulated protein	yes	no	2	0.011538	51066	5	0
DAGYPKPIFK	WRFTNDIKDAGYPKPI	GYPKPIFKGFGGLTGQ	K	D	A	F	K	G	1	0	0	1	0	0	0	1	0	1	0	2	0	1	2	0	0	0	1	0	0	0	10	1	11346073	A0A0U1RR20;A0A024R930;Q92954;B3KQ20	A0A0U1RR20	1182	1191	PRG4	Proteoglycan 4;Proteoglycan 4 C-terminal part	yes	no	3	0.037949	38.75	4	0
DAHKSEVAHR	YSRGVFRRDAHKSEVA	HKSEVAHRFKDLGEEN	R	D	A	H	R	F	2	1	0	1	0	0	1	0	2	0	0	1	0	0	0	1	0	0	0	1	0	0	10	1	11485687	Q56G89	Q56G89	25	34			no	no	3	0.0017098	76927	1	0	10
DALENIDPATQMMILNCIYFK	KLTKGLIKDALENIDP	ILNCIYFKGSWVNKFP	K	D	A	F	K	G	2	0	2	2	1	1	1	0	0	3	2	1	2	1	1	0	1	0	1	0	0	0	21	0	24991848	P05546;Q8IVC0	P05546	276	296	SERPIND1	Heparin cofactor 2	yes	no	2;3	1.3958e-114	220.85	7.63	0.484
DALSSVQESQVAQQAR	KHATKTAKDALSSVQE	SQVAQQARGWVTDGFS	K	D	A	A	R	G	3	1	0	1	0	4	1	0	0	0	1	0	0	0	0	3	0	0	0	2	0	0	16	0	17158438	A3KPE2;B0YIW2;P02656	A3KPE2	45	60	APOC3	Apolipoprotein C-III	yes	no	2;3	1.0272e-229	310.85	3.78	1.9		466	626
199886;199887;199888;199889;199890;199891;199892;199893;199894;199895;199896;199897;199898;199899;199900;199901;199902;199903;199904;199905;199906;199907;199908;199909;199910;199911;199912;199913;199914;199915;199916;199917;199918;199919;199920;199921;199922;199923;199924;199925;199926;199927;199928;199929;199930;199931;199932;199933;199934;199935;199936;199937;199938;199939;199940;199941;199942;…	198069		5071
DAPDHQELNLDVSLQLPSR	QALAQYQKDAPDHQEL	VSLQLPSRSSKITHRI	K	D	A	S	R	S	1	1	1	3	0	2	1	0	1	0	4	0	0	0	2	2	0	0	0	1	0	0	19	0	21460655	V9HWA9;P01024	V9HWA9	1285	1303	HEL-S-62p;C3	Complement C3;Complement C3 beta chain;C3-beta-c;Complement C3 alpha chain;C3a anaphylatoxin;Acylation stimulating protein;Complement C3b alpha chain;Complement C3c alpha chain fragment 1;Complement C3dg fragment;Complement C3g fragment;Complement C3d fragment;Complement C3f fragment;Complement C3c alpha chain fragment 2	yes	no	2;3	0	395.79	6.23	1.79	7
DAPQDFHPDR	SPFMADIRDAPQDFHP	PQDFHPDRVKARGPGL	R	D	A	D	R	V	1	1	0	3	0	1	0	0	1	0	0	0	0	1	2	0	0	0	0	0	0	0	10	0	1196521	P21333;Q5HY54;Q60FE6;Q60FE5;A6NDY9;A0A087WWY3	P21333	665	674	FLNA	Filamin-A	yes	no	2;3	0.00090907	66595	2	0		26
DAQGQPQAVPVSGDLR	DSFLVQYRDAQGQPQA	VPVSGDLRAVAVSGLD	R	D	A	L	R	A	2	1	0	2	0	3	0	2	0	0	1	0	0	0	2	1	0	0	0	2	0	0	16	0	16368169	A0A087X0I0;A0A140T9L7;A0A140T8Z8;A0A140T9C0;A0A140T8Y3;A0A140TA52;A0A140TA41;P22105;A0A140T902;A0A140TA33	A0A087X0I0	1016	1031	TNXB	Tenascin-X	yes	no	2	1.4329e-09	104.87	2.8	0.4		1	4
DAQYAPGYDK	DKKGSCERDAQYAPGY	QYAPGYDKVKDISEVV	R	D	A	D	K	V	2	0	0	2	0	1	0	1	0	0	0	1	0	0	1	0	0	0	2	0	0	0	10	0	11264931	B4E1Z4;P00751;H7C5H1	B4E1Z4	1161	1170	CFB	Complement factor B;Complement factor B Ba fragment;Complement factor B Bb fragment	no	no	1;2	0.00083374	123.86	4.33	1.81		75	61
DAQYAPGYDKVK	DKKGSCERDAQYAPGY	APGYDKVKDISEVVTP	R	D	A	V	K	D	2	0	0	2	0	1	0	1	0	0	0	2	0	0	1	0	0	0	2	1	0	0	12	1	13536565	B4E1Z4;P00751;H7C5H1	B4E1Z4	1161	1172	CFB	Complement factor B;Complement factor B Ba fragment;Complement factor B Bb fragment	no	no	2;3	0.0021678	86879	3.48	1.01		6	45
DAQYAPGYDKVKDISEVVTPR	DKKGSCERDAQYAPGY	ISEVVTPRFLCTGGVS	R	D	A	P	R	F	2	1	0	3	0	1	1	1	0	1	0	2	0	0	2	1	1	0	2	3	0	0	21	2	23501805	B4E1Z4;P00751;H7C5H1	B4E1Z4	1161	1181	CFB	Complement factor B;Complement factor B Ba fragment;Complement factor B Bb fragment	no	no	3;4	0.0042926	52.03	4.57	0.495
DATNVGDEGGFAPNILENK	VIKEKYGKDATNVGDE	APNILENKEGLELLKT	K	D	A	N	K	E	2	0	3	2	0	0	2	3	0	1	1	1	0	1	1	0	1	0	0	1	0	0	19	0	19599174	A0A024R4F1;P06733;E2DRY6	A0A024R4F1	203	221	ENO1	Alpha-enolase;Enolase	yes	no	2;3	2.438e-34	109	3	0			24
DATNVGDEGGFAPNILENKEGLELLK	VIKEKYGKDATNVGDE	KEGLELLKTAIGKAGY	K	D	A	L	K	T	2	0	3	2	0	0	4	4	0	1	4	2	0	1	1	0	1	0	0	1	0	0	26	1	27423712	A0A024R4F1;P06733;E2DRY6	A0A024R4F1	203	228	ENO1	Alpha-enolase;Enolase	yes	no	3	0.00063204	28404	4	0
DAVEKPQEFTIVAFVK	IIDALEMRDAVEKPQE	FTIVAFVKYDKNQDVH	R	D	A	V	K	Y	2	0	0	1	0	1	2	0	0	1	0	2	0	2	1	0	1	0	0	3	0	0	16	1	1819972	C0JYY2;P04114;E1A689	C0JYY2	2044	2059	APOB	Apolipoprotein B-100;Apolipoprotein B-48	yes	no	2;3	1.9773e-58	170.95	6.56	1.13
DCASHFEQMAAASMHR	VHYFFGCRDCASHFEQ	MAAASMHRVGSPNAAV	R	D	C	H	R	V	4	1	0	1	1	1	1	0	2	0	0	0	2	1	0	2	0	0	0	0	0	0	16	0	18477502	O00391;A0A140VKE5;A8K477;A8K4C2	O00391	451	466	QSOX1	Sulfhydryl oxidase 1;Sulfhydryl oxidase	yes	no	3;4	0.52226	53169	5	0
DCDDVLQTHPSGTQSGIFNIK	HAKSRPVRDCDDVLQT	QSGIFNIKLPGSSKIF	R	D	C	I	K	L	0	0	1	3	1	2	0	2	1	2	1	1	0	1	1	2	2	0	0	1	0	0	21	0	23310801	P02671	P02671	631	651	FGA	Fibrinogen alpha chain;Fibrinopeptide A;Fibrinogen alpha chain	yes	yes	3	6.6555e-09	49973	4.71	0.452
DCGATWVVLGHSER	EISPGMIKDCGATWVV	VVLGHSERRHVFGESD	K	D	C	E	R	R	1	1	0	1	1	0	1	2	1	0	1	0	0	0	0	1	1	1	0	2	0	0	14	0	15857307	V9HWK1;P60174;B4DUI5;U3KQF3;U3KPZ0;U3KPS5	V9HWK1	86	99	HEL-S-49;TPI1	Triosephosphate isomerase	yes	no	3	0.0072145	27208	5	0
DCHLAQVPSHTVVAR	RKPVDEYKDCHLAQVP	PSHTVVARSMGGKEDL	K	D	C	A	R	S	2	1	0	1	1	1	0	0	2	0	1	0	0	0	1	1	1	0	0	3	0	0	15	0	16888417	B4E1B2	B4E1B2	239	253			no	no	3;4	0.00068772	45.54	4	0
DCKDVDECSLKPSICGTAVCK	FVMLSNKKDCKDVDEC	ICGTAVCKNIPGDFEC	K	D	C	C	K	N	1	0	0	3	4	0	1	1	0	1	1	3	0	0	1	2	1	0	0	2	0	0	21	2	24410695	A0A0S2Z4K3;A0A0S2Z4L3;P07225;Q9NSD0;Q16519;G5E9F8	A0A0S2Z4K3	198	218	PROS1	Vitamin K-dependent protein S	yes	no	3;4	8.4287e-75	140.2	4.94	1.36			39
DCSLPYATESK	HRMATHQKDCSLPYAT	LPYATESKECRMVQEQ	K	D	C	S	K	E	1	0	0	1	1	0	1	0	0	0	1	1	0	0	1	2	1	0	1	0	0	0	11	0	12695547	B4DUV1;B1AHL2;B1AHM7;B1AHM9;B1AHN3;B1AHM6;P23142	P23142	49	59	FBLN1	Fibulin-1	no	no	2	1.1119e-08	143.03	2.34	0.474		56	29
DDDGALHAACQVQPSATLDAAQPR	WQEVMQRRDDDGALHA	TLDAAQPRVTGVVLFR	R	D	D	P	R	V	6	1	0	4	1	3	0	1	1	0	2	0	0	0	2	1	1	0	0	1	0	0	24	0	25061507	A0A140VJU8;P08294	A0A140VJU8	54	77	SOD3	Extracellular superoxide dismutase [Cu-Zn]	yes	no	3	1.2138e-44	82267	3	0			2
DDFLIYDR	WTLLNGSKDDFLIYDR	DDFLIYDRCGRLVYHL	K	D	D	D	R	C	0	1	0	3	0	0	0	0	0	1	1	0	0	1	0	0	0	0	1	0	0	0	8	0	10554924	A0A182DWH7;P49908;A0A182DWH8	A0A182DWH7	132	139	SEPP1	Selenoprotein P	yes	no	2	0.0041571	98997	2.67	0.469		16	33
DDGLFSGDPNWFPK	LGGLAVARDDGLFSGD	GDPNWFPKKSKENPRN	R	D	D	P	K	K	0	0	1	3	0	0	0	2	0	0	1	1	0	2	2	1	0	1	0	0	0	0	14	0	1593.71	P37802;X6RJP6	P37802	140	153	TAGLN2	Transgelin-2	yes	no	2	0.41304	74841	5.02	0.336
DDGLFSGDPNWFPKK	LGGLAVARDDGLFSGD	DPNWFPKKSKENPRNF	R	D	D	K	K	S	0	0	1	3	0	0	0	2	0	0	1	2	0	2	2	1	0	1	0	0	0	0	15	1	17218049	P37802;X6RJP6	P37802	140	154	TAGLN2	Transgelin-2	yes	no	3	0.025421	23481	5.5	0.5
DDILNGSHPVSFDK	NLLYVQARDDILNGSH	SHPVSFDKACEFAGFQ	R	D	D	D	K	A	0	0	1	3	0	0	0	1	1	1	1	1	0	1	1	2	0	0	0	1	0	0	14	0	15427314	Q9Y490	Q9Y490	221	234	TLN1	Talin-1	yes	yes	3	0.023485	28351	3	0			1
DDIMLDEGMLQSLMELPDQYNYGMYAK	TAHFKMRKDDIMLDEG	YNYGMYAKFINDYGTH	K	D	D	A	K	F	1	0	1	4	0	2	2	2	0	1	4	1	4	0	1	1	0	0	3	0	0	0	27	0	31823956	P07357;Q05CV2	P07357	306	332	C8A	Complement component C8 alpha chain	yes	no	3	1.0914e-45	87509	6.5	0.5
DDKESVPISDTIIPAVPPPTDLR	NVSVYTVKDDKESVPI	VPPPTDLRFTNIGPDT	K	D	D	L	R	F	1	1	0	4	0	0	1	0	0	3	1	1	0	0	5	2	2	0	0	2	0	0	23	1	24742904	A0A024R462;B7ZLE5;P02751;Q6N084;Q5CZ99	A0A024R462	1252	1274	FN1;DKFZp686L11144;DKFZp686I1370	Fibronectin;Anastellin;Ugl-Y1;Ugl-Y2;Ugl-Y3	yes	no	3	1.1754e-62	119.41	5.12	1.32
DDKHEQDMVNGIMLSVEK	VDHFGYTKDDKHEQDM	GIMLSVEKLIKDLKSK	K	D	D	E	K	L	0	0	1	3	0	1	2	1	1	1	1	2	2	0	0	1	0	0	0	2	0	0	18	1	20869663	C0JYY2;P04114;E1A689;A8MUN2;Q7Z7Q0	C0JYY2	743	760	APOB	Apolipoprotein B-100;Apolipoprotein B-48	no	no	3;4	0.00029694	73138	5.11	1.97		1	8
DDLYVSDAFHK	PGIVAEGRDDLYVSDA	YVSDAFHKAFLEVNEE	R	D	D	H	K	A	1	0	0	3	0	0	0	0	1	0	1	1	0	1	0	1	0	0	1	1	0	0	11	0	13085986	A0A024R944;P01008;A0A0K0Q2Z1	A0A024R944	392	402	SERPINC1	Antithrombin-III	yes	no	2;3	6.7709e-07	122.28	5.05	2.09		32	101
DDNPNLPR	NECFLQHKDDNPNLPR	DDNPNLPRLVRPEVDV	K	D	D	P	R	L	0	1	2	2	0	0	0	0	0	0	1	0	0	0	2	0	0	0	0	0	0	0	8	0	93944101	Q56G89	Q56G89	131	138			no	no	2	0.0036833	143.85	3.32	2.67	97	60	24
DDPLTNLNTAFDVAEK	IDYGKLRKDDPLTNLN	TAFDVAEKYLDIPKML	K	D	D	E	K	Y	2	0	2	3	0	0	1	0	0	0	2	1	0	1	1	0	2	0	0	1	0	0	16	0	17618421	A0A024R694;P12814;H9KV75;B7Z565;Q86TX4;G3V2W4;G3V2N5;B4DRP5	A0A024R694	199	214	ACTN1	Alpha-actinin-1	yes	no	2	0.00019511	81431	4	0
DDRYCESIMR	YDAKPQGRDDRYCESI	RYCESIMRRRGLTSPC	R	D	D	M	R	R	0	2	0	2	1	0	1	0	0	1	0	0	1	0	0	1	0	0	1	0	0	0	10	1	13435598	W0UV28;P03950	W0UV28	46	55	RAA1;ANG	Angiogenin	yes	no	3	0.0080213	59418	2	0		3
DDWFMLGLR	FYGDTNPKDDWFMLGL	DWFMLGLRDGRPEIQL	K	D	D	L	R	D	0	1	0	2	0	0	0	1	0	0	2	0	1	1	0	0	0	1	0	0	0	0	9	0	11515434	I3L145;P04278;I3L1J1;B4DYU0;A0A0C4DGN2;I3L2X4;I3L4B9;I3L2F1;B0FWH6;B0FWH5;I3L1G4;I3L1C1;B0FWH7;I3L0M1	I3L145	35	43	SHBG	Sex hormone-binding globulin	yes	no	2	0.0021247	105.39	6.55	0.656
DDYFVSGAGLPGR	KTVAILLKDDYFVSGA	SGAGLPGRFKAEKVEF	K	D	D	G	R	F	1	1	0	2	0	0	0	3	0	0	1	0	0	1	1	1	0	0	1	1	0	0	13	0	13526361	P23470;O60420	P23470	130	142	PTPRG	Receptor-type tyrosine-protein phosphatase gamma	yes	no	2	0.027808	38.75	4	0
DEAANGLMAAYLAQAGLAR	GGTLSMPKDEAANGLM	LAQAGLARVFIGINDL	K	D	E	A	R	V	7	1	1	1	0	1	1	2	0	0	3	0	1	0	0	0	0	0	1	0	0	0	19	0	19049414	Q9BWP8	Q9BWP8	182	200	COLEC11	Collectin-11	yes	yes	2;3	0.014635	60.49	7	0
DEAANTLIADYVAK	GGMLAMPKDEAANTLI	LIADYVAKSGFFRVFI	K	D	E	A	K	S	4	0	1	2	0	0	1	0	0	1	1	1	0	0	0	0	1	0	1	1	0	0	14	0	14927409	A0A024R9J3;Q9Y6Z7	A0A024R9J3	188	201	COLEC10	Collectin-10	yes	no	2	0.0042701	48981	3	0			2
DEASSVEVTWPDGK	VAHFGLGKDEASSVEV	EVTWPDGKMVSRNVAS	K	D	E	G	K	M	1	0	0	2	0	0	2	1	0	0	0	1	0	0	1	2	1	1	0	2	0	0	14	0	15186838	A0A0C4DFP6;Q9NQ79;Q5T4F6	A0A0C4DFP6	490	503	CRTAC1	Cartilage acidic protein 1	yes	no	2	0.00070261	66595	2	0		3
DEELSCTVVELK	HLTIPYFRDEELSCTV	SCTVVELKYTGNASAL	R	D	E	L	K	Y	0	0	0	1	1	0	3	0	0	0	2	1	0	0	0	1	1	0	0	2	0	0	12	0	14206756	A0A024R6P0;B3KS79;P01011;G3V595	A0A024R6P0	256	267	SERPINA3	Alpha-1-antichymotrypsin;Alpha-1-antichymotrypsin His-Pro-less	no	no	2;3	4.4202e-35	202.05	3.87	2.38		172	43
DEPTYILNIK	QVFLYPEKDEPTYILN	PTYILNIKRGIISALL	K	D	E	I	K	R	0	0	1	1	0	0	1	0	0	2	1	1	0	0	1	0	1	0	1	0	0	0	10	0	1204634	C0JYY2;P04114;E1A689;A8MUN2;Q7Z7Q0	C0JYY2	148	157	APOB	Apolipoprotein B-100;Apolipoprotein B-48	no	no	2	0.014856	59.8	3.89	0.314			1
DETLQDGCDTHFCK	GQIMTLKRDETLQDGC	GCDTHFCKVNERGEYF	R	D	E	C	K	V	0	0	0	3	2	1	1	1	1	0	1	1	0	1	0	0	2	0	0	0	0	0	14	0	1724677	L8E853;P04275;B4DMS3	P04275	2664	2677	VWF	von Willebrand factor;von Willebrand antigen 2	no	no	2;3	1.1917e-32	164.43	2	0		35
DFAEHLLIPR	LPVCTPEKDFAEHLLI	AEHLLIPRTRGLLSGW	K	D	F	P	R	T	1	1	0	1	0	0	1	0	1	1	2	0	0	1	1	0	0	0	0	0	0	0	10	0	12096506	B0YJC6;P22891	B0YJC6	307	316	PROZ	Vitamin K-dependent protein Z	yes	no	3	0.0075588	39622	5	0
DFALQNPSAVPR	GCPLKALRDFALQNPS	QNPSAVPRFVQAICEG	R	D	F	P	R	F	2	1	1	1	0	1	0	0	0	0	1	0	0	1	2	1	0	0	0	1	0	0	12	0	13136728	Q8TAY0;P35858;B0AZL7	Q8TAY0	549	560	IGFALS	Insulin-like growth factor-binding protein complex acid labile subunit	yes	no	2;3	1.3349e-38	182.65	4.95	0.991
DFCGGVIIR	KLTNSEGKDFCGGVII	FCGGVIIRENFVLTTA	K	D	F	I	R	E	0	1	0	1	1	0	0	2	0	2	0	0	0	1	0	0	0	0	0	1	0	0	9	0	10355172	B0YJC6;P22891	B0YJC6	222	230	PROZ	Vitamin K-dependent protein Z	yes	no	2	0.052227	44117	4	0
DFDFVPPVVR	LLALLQLKDFDFVPPV	DFVPPVVRWLNEQRYY	K	D	F	V	R	W	0	1	0	2	0	0	0	0	0	0	0	0	0	2	2	0	0	0	0	3	0	0	10	0	11896132	V9HWA9;P01024	V9HWA9	1245	1254	HEL-S-62p;C3	Complement C3;Complement C3 beta chain;C3-beta-c;Complement C3 alpha chain;C3a anaphylatoxin;Acylation stimulating protein;Complement C3b alpha chain;Complement C3c alpha chain fragment 1;Complement C3dg fragment;Complement C3g fragment;Complement C3d fragment;Complement C3f fragment;Complement C3c alpha chain fragment 2	yes	no	2;3	0.00086598	124.08	5.58	1.25	5	1	4
DFEQPLAISR	GFRLVGGKDFEQPLAI	EQPLAISRVTPGSKAA	K	D	F	S	R	V	1	1	0	1	0	1	1	0	0	1	1	0	0	1	1	1	0	0	0	0	0	0	10	0	11745982	V9HW92;O00151	V9HW92	23	32	HEL-S-112;PDLIM1	PDZ and LIM domain protein 1	yes	no	2	0.001401	82645	3	0			5
DFGTHYITEAVLGGIYEYTLVMNK	GEYRDLFRDFGTHYIT	EYTLVMNKEAMERGDY	R	D	F	N	K	E	1	0	1	1	0	0	2	3	1	2	2	1	1	1	0	0	3	0	3	2	0	0	24	0	2733336	B7Z550;B7ZA94;B7Z555;P07358;A8K9M5	B7Z550	277	300	C8B	Complement component C8 beta chain	no	no	3	5.9373e-90	143.4	4.89	3.15	12	10	6
DFHINLFQVLPWLK	KQVPAHARDFHINLFQ	FQVLPWLKEKLQDEDL	R	D	F	L	K	E	0	0	1	1	0	1	0	0	1	1	3	1	0	2	1	0	0	1	0	1	0	0	14	0	17689665	B4E1Z4;P00751;H7C5H1	B4E1Z4	1242	1255	CFB	Complement factor B;Complement factor B Ba fragment;Complement factor B Bb fragment	no	no	2;3	2.2947e-125	267.39	7.07	2.23	8	5	2
DFHINLFR	RSKVPPPRDFHINLFR	DFHINLFRMQPWLRQH	R	D	F	F	R	M	0	1	1	1	0	0	0	0	1	1	1	0	0	2	0	0	0	0	0	0	0	0	8	0	10605454	Q5JP69;P06681;A0A0G2JL69;Q53HP3;B4DV48;Q53GZ8;H0Y3H6;B4DQI1	Q5JP69	727	734	C2	Complement C2;Complement C2b fragment;Complement C2a fragment	no	no	2;3	3.418e-12	170.06	6.29	0.807
DFLFLGANVQYMR	DLGLQIHKDFLFLGAN	GANVQYMRV_______	K	D	F	M	R	V	1	1	1	1	0	1	0	1	0	0	2	0	1	2	0	0	0	0	1	1	0	0	13	0	15727759	P18428	P18428	468	480	LBP	Lipopolysaccharide-binding protein	yes	yes	2	2.7794e-31	163.32	5.67	3.3	1
DFLGFYVVDSHR	WKKHPVHRDFLGFYVV	FYVVDSHRMSAQTHGL	R	D	F	H	R	M	0	1	0	2	0	0	0	1	1	0	1	0	0	2	0	1	0	0	1	2	0	0	12	0	1453699	Q06033;E7ET33;B4DPQ4	Q06033	790	801	ITIH3	Inter-alpha-trypsin inhibitor heavy chain H3	yes	no	2;3	3.1345e-16	148.32	6.02	0.4
DFLQSLK	QQDSPGNKDFLQSLKG	KDFLQSLKGFPRGDKL	K	D	F	L	K	G	0	0	0	1	0	1	0	0	0	0	2	1	0	1	0	1	0	0	0	0	0	0	7	0	84945962	P08697;A0A0G2JPA8	P08697	455	461	SERPINF2	Alpha-2-antiplasmin	yes	no	2	0.01256	107.22	4.83	0.864
DFNIPGFPTVR	ETNSAVCRDFNIPGFP	IPGFPTVRFFKAFTKN	R	D	F	V	R	F	0	1	1	1	0	0	0	1	0	1	0	0	0	2	2	0	1	0	0	1	0	0	11	0	12616455	O00391;A0A140VKE5;A8K477;A8K4C2;Q13876;A8MXT8	O00391	112	122	QSOX1;BPGF-1	Sulfhydryl oxidase 1;Sulfhydryl oxidase	yes	no	2	0.00015315	114.84	7	0
DFPAVPYSGWDFNDGK	SYFNPGSRDFPAVPYS	GWDFNDGKCKTGSGDI	R	D	F	G	K	C	1	0	1	3	0	0	0	2	0	0	0	1	0	2	2	1	0	1	1	1	0	0	16	0	18137948	Q6NSB3;Q53F26;B7ZMD7;P19961;P04746;P04745;Q5T085;A0A024QYW2;H7BZQ8	Q6NSB3	140	155	AMY1A;AMY2B;AMY2A;AMY1B;hCG_1992932	Alpha-amylase;Alpha-amylase 2B;Pancreatic alpha-amylase;Alpha-amylase 1	yes	no	2	0.037726	28903	5	0
DFPLVDGHNDLPLVLR	EQARALMRDFPLVDGH	NDLPLVLRQVYQKGLQ	R	D	F	L	R	Q	0	1	1	3	0	0	0	1	1	0	4	0	0	1	2	0	0	0	0	2	0	0	16	0	18189628	A0A024R6Y5;Q9H4A9;B3KS59;I3L4H3;I3L348	A0A024R6Y5	82	97	DPEP2	Dipeptidase;Dipeptidase 2	yes	no	3	0.00076732	45.14	6	0
DFQPVLHLVALNSPLSGGMR	SGGGHSHRDFQPVLHL	SPLSGGMRGIRGADFQ	R	D	F	M	R	G	1	1	1	1	0	1	0	2	1	0	4	0	1	1	2	2	0	0	0	2	0	0	20	0	21501306	Q8NG19;H7BXV5;D3DSM4;D3DSM5;P39060;H7C457	Q8NG19	83	102	COL18A1	Collagen alpha-1(XVIII) chain;Endostatin	yes	no	3	5.2457e-12	58107	8	0
DFSAEYEEDGKYEGLQEWEGK	TKGTFAHRDFSAEYEE	GLQEWEGKAHLNIKSP	R	D	F	G	K	A	1	0	0	2	0	1	6	3	0	0	1	2	0	1	0	1	0	1	2	0	0	0	21	1	25080605	C0JYY2;P04114;E1A689;Q59HB3;Q13828	C0JYY2	3953	3973	APOB	Apolipoprotein B-100;Apolipoprotein B-48	yes	no	2;3	5.2744e-101	182.33	5.85	1.91		11	32
DFSALESQLQDTQELLQEENR	SKSSKLTKDFSALESQ	ELLQEENRQKLSLSTK	K	D	F	N	R	Q	1	1	1	2	0	4	4	0	0	0	4	0	0	1	0	2	1	0	0	0	0	0	21	0	24921667	A0A024R1N1;P35579;A0A0U4BW16;Q86XU5	A0A024R1N1	1302	1322	MYH9	Myosin-9	yes	no	2;3	1.2591e-20	115.82	4	0
DFSLWEK	IITTPPLKDFSLWEKT	KDFSLWEKTGLKEFLK	K	D	F	E	K	T	0	0	0	1	0	0	1	0	0	0	1	1	0	1	0	1	0	1	0	0	0	0	7	0	92343888	C0JYY2;P04114;E1A689;Q59HB3	C0JYY2	3149	3155	APOB	Apolipoprotein B-100;Apolipoprotein B-48	yes	no	2	0.050752	69176	5.5	0.5
DFTCVHQALK	ESILSYPKDFTCVHQA	TCVHQALKGFTTKGVT	K	D	F	L	K	G	1	0	0	1	1	1	0	0	1	0	1	1	0	1	0	0	1	0	0	1	0	0	10	0	12175863	E9KL26;P05155;E9PGN7;H9KV48;Q5UGI6	E9KL26	202	211	SERPING1	Plasma protease C1 inhibitor	yes	no	2;3	2.2397e-44	190.73	6.23	1.49			3
DFTFDLYR	TVAPSSRRDFTFDLYR	DFTFDLYRALASAAPS	R	D	F	Y	R	A	0	1	0	2	0	0	0	0	0	0	1	0	0	2	0	0	1	0	1	0	0	0	8	0	10754975	A0A024R6N9;P05154;G3V5Q9;G3V2M1;G3V264;G3V482;G3V265;G3V4B4;G3V3F5	A0A024R6N9	47	54	SERPINA5	Plasma serine protease inhibitor	yes	no	2	0.003678	134.66	5.79	1.35
DFTPVCTTELGR	GILFSHPRDFTPVCTT	VCTTELGRAAKLAPEF	R	D	F	G	R	A	0	1	0	1	1	0	1	1	0	0	1	0	0	1	1	0	3	0	0	1	0	0	12	0	1394.65	V9HWC7;P30041	V9HWC7	42	53	HEL-S-128m;PRDX6	Peroxiredoxin-6	yes	no	2	0.00020921	83862	3.12	0.331			7
DFVNCSTLPALNLASWR	FMSNSYPRDFVNCSTL	ALNLASWREAS_____	R	D	F	W	R	E	2	1	2	1	1	0	0	0	0	0	3	0	0	1	1	2	1	1	0	1	0	0	17	0	19629622	P05164	P05164	726	742	MPO	Myeloperoxidase;Myeloperoxidase;89 kDa myeloperoxidase;84 kDa myeloperoxidase;Myeloperoxidase light chain;Myeloperoxidase heavy chain	yes	yes	2	0.31505	79466	8	0
DFVQPPTK	NCDIYPGKDFVQPPTK	DFVQPPTKICVGCPRD	K	D	F	T	K	I	0	0	0	1	0	1	0	0	0	0	0	1	0	1	2	0	1	0	0	1	0	0	8	0	93048108	B4E1C2;P01042	B4E1C2	255	262	KNG1	Kininogen-1;Kininogen-1 heavy chain;T-kinin;Bradykinin;Lysyl-bradykinin;Kininogen-1 light chain;Low molecular weight growth-promoting factor	no	no	2	0.0039044	97798	4.61	1.92		23	60
DFYVDENTTVR	ISSRTTPKDFYVDENT	VDENTTVRVPMMLQDQ	K	D	F	V	R	V	0	1	1	2	0	0	1	0	0	0	0	0	0	1	0	0	2	0	1	2	0	0	11	0	1357615	B2R815;A0A024R6I9;P29622	B2R815	232	242	SERPINA4	Kallistatin	yes	no	2	4.5324e-22	172.23	2.13	0.34		39	6
DGAGDVAFIR	SGAFKCLRDGAGDVAF	AGDVAFIRESTVFEDL	R	D	G	I	R	E	2	1	0	2	0	0	0	2	0	1	0	0	0	1	0	0	0	0	0	1	0	0	10	0	10195036	E7EQB2;E7ER44;V9HWI4;A0A161I202;P02788;B3KSL2;B3VMW0;A8K494;W8QEY1;Q5EK51;B7ZAL5;Q2TUW9;B2MV14;Q19KS2;Q8IX02	E7EQB2	207	216	LTF;HEL110	Lactotransferrin;Lactoferricin-H;Kaliocin-1;Lactoferroxin-A;Lactoferroxin-B;Lactoferroxin-C	yes	no	2	0.00097174	133.86	2.83	0.376		7	34
DGAGDVAFVK	SGAFKCLKDGAGDVAF	AGDVAFVKHSTIFENL	K	D	G	V	K	H	2	0	0	2	0	0	0	2	0	0	0	1	0	1	0	0	0	0	0	2	0	0	10	0	97748181	B4E1B2	B4E1B2	196	205			no	no	1;2	0.00010943	101.64	2.03	0.173		63	2
DGDRFWWENEGVFSMQQR	GTQFRKLRDGDRFWWE	GVFSMQQRQALAQISL	R	D	G	Q	R	Q	0	2	1	2	0	2	2	2	0	0	0	0	1	2	0	1	0	2	0	1	0	0	18	1	22859912	P05164	P05164	674	691	MPO	Myeloperoxidase;Myeloperoxidase;89 kDa myeloperoxidase;84 kDa myeloperoxidase;Myeloperoxidase light chain;Myeloperoxidase heavy chain	yes	yes	3	0.0093091	68567	6	0
DGFFGNPR	VSVFVPPRDGFFGNPR	DGFFGNPRKSKLICQA	R	D	G	P	R	K	0	1	1	1	0	0	0	2	0	0	0	0	0	2	1	0	0	0	0	0	0	0	8	0	90841407	A0A087WYJ9;A0A075B6N9;A0A1B0GUU9;P01871;P04220	A0A087WYJ9	120	127	IGHM	Ig mu chain C region;Ig mu heavy chain disease protein	no	no	2	0.0037098	114.02	4.29	0.708			4
DGFVQDEGTMFPVGK	CPSPPALKDGFVQDEG	GTMFPVGKNVVYTCNE	K	D	G	G	K	N	0	0	0	2	0	1	1	3	0	0	0	1	1	2	1	0	1	0	0	2	0	0	15	0	16257396	P10643;A8K2T4	P10643	579	593	C7	Complement component C7	no	no	2	2.5772e-31	131.43	5.19	1.81			36
DGGSPIKGYIVEMQEEGTTDWK	LGWKPPAKDGGSPIKG	EEGTTDWKRVNEPDKL	K	D	G	W	K	R	0	0	0	2	0	1	3	4	0	2	0	2	1	0	1	1	2	1	1	1	0	0	22	1	24391264	C0JYZ2;D3DPG0;A0A0A0MTS7;Q8WZ42;D3DPF9;A0A0A0MRA3	C0JYZ2	15731	15752	TTN	Titin	yes	no	2;3	0.00053413	33204	4	0
DGHFTLFAPTNEAFEK	DILEALGRDGHFTLFA	PTNEAFEKLPRGVLER	R	D	G	E	K	L	2	0	1	1	0	0	2	1	1	0	1	1	0	3	1	0	2	0	0	0	0	0	16	0	18228526	A0A024RDT5;C0IMJ3;B1ALD9;A0A024RDS2;Q15063;CON__Q2KJC7;B7Z6G1	A0A024RDT5	266	281	POSTN	Periostin	yes	no	3	2.1232e-10	66387	5	0
DGHVILQLNSIPSSDFLCVR	LFTDYQIKDGHVILQL	SSDFLCVRFRIFELFE	K	D	G	V	R	F	0	1	1	2	1	1	0	1	1	2	3	0	0	1	1	3	0	0	0	2	0	0	20	0	22691525	P01031	P01031	1457	1476	C5	Complement C5;Complement C5 beta chain;Complement C5 alpha chain;C5a anaphylatoxin;Complement C5 alpha chain	yes	yes	2;3	0	328.14	7.62	0.515
DGKYGFYTHVFR	SWGEGCDRDGKYGFYT	GFYTHVFRLKKWIQKV	R	D	G	F	R	L	0	1	0	1	0	0	0	2	1	0	0	1	0	2	0	0	1	0	2	1	0	0	12	1	1488715	P00734;B4DDT3;E9PIT3;Q69EZ8;CON__P00735;Q86WA1;Q8TD58	P00734	597	608	F2	Prothrombin;Activation peptide fragment 1;Activation peptide fragment 2;Thrombin light chain;Thrombin heavy chain	yes	no	3;4	0.0082243	38189	6.17	0.373
DGLCVPR	LRATIRMKDGLCVPRK	KDGLCVPRKWIYHLTE	K	D	G	P	R	K	0	1	0	1	1	0	0	1	0	0	1	0	0	0	1	0	0	0	0	1	0	0	7	0	81539597	O95445;Q5SRP5	O95445	92	98	APOM	Apolipoprotein M	yes	no	2	0.012551	99919	2	0		47
DGLGFCALIHR	QNFHISWKDGLGFCAL	GFCALIHRHRPELIDY	K	D	G	H	R	H	1	1	0	1	1	0	0	2	1	1	2	0	0	1	0	0	0	0	0	0	0	0	11	0	12576288	A0A024R694;P12814;H9KV75;B7Z565;Q86TX4;G3V2W4;G3V2N5;B4DRP5;G3V2X9	A0A024R694	175	185	ACTN1	Alpha-actinin-1	yes	no	2;3	0.0023366	59426	6	0
DGNDHSLWR	LTAAHCFRDGNDHSLW	GNDHSLWRVNVGDPKS	R	D	G	W	R	V	0	1	1	2	0	0	0	1	1	0	1	0	0	0	0	1	0	1	0	0	0	0	9	0	10984843	B4E1Z4;Q7Z685;Q5JP69;P06681;A0A0G2JL69;Q53HP3;B4DV48;Q53GZ8;H0Y3H6;B4DQI1;Q95IG1;E9PDZ0;B3KTX9	B4E1Z4	358	366	DKFZp779M0311;C2	Complement C2;Complement C2b fragment;Complement C2a fragment	no	no	2;3	0.0008557	76064	3	0			43
DGNPFYFTDHR	EPTFSWTKDGNPFYFT	PFYFTDHRIIPSNNSG	K	D	G	H	R	I	0	1	1	2	0	0	0	1	1	0	0	0	0	2	1	0	1	0	1	0	0	0	11	0	13675895	B3KX75;A0A087X0M8;O00533;C9J905;C9JH37;C9JW79	B3KX75	72	82	CHL1	Neural cell adhesion molecule L1-like protein;Processed neural cell adhesion molecule L1-like protein	yes	no	3	0.0018161	58132	4	0
DGNTLTYYR	NGLCNRDRDGNTLTYY	GNTLTYYRRPWNVASL	R	D	G	Y	R	R	0	1	1	1	0	0	0	1	0	0	1	0	0	0	0	0	2	0	2	0	0	0	9	0	11015091	A0A024R035;P02748	A0A024R035	186	194	C9	Complement component C9;Complement component C9a;Complement component C9b	yes	no	2	1.3122e-20	199.29	3.4	0.697			51
DGRPEIQLHNHWAQLTVGAGPR	DWFMLGLRDGRPEIQL	LTVGAGPRLDDGRWHQ	R	D	G	P	R	L	2	2	1	1	0	2	1	3	2	1	2	0	0	0	2	0	1	1	0	1	0	0	22	1	2451252	I3L145;P04278;I3L1J1;B4DYU0;A0A0C4DGN2;I3L2X4;I3L4B9;I3L2F1;B0FWH6;B0FWH5;I3L1G4;I3L1C1;B0FWH7	I3L145	44	65	SHBG	Sex hormone-binding globulin	yes	no	3;4;5	6.3152e-116	134.86	7.73	0.444
DGSCGVAYVVQEPGDYEVSVK	EISFEDRKDGSCGVAY	GDYEVSVKFNEEHIPD	K	D	G	V	K	F	1	0	0	2	1	1	2	3	0	0	0	1	0	0	1	2	0	0	2	5	0	0	21	0	22570209	P21333;Q5HY54;Q60FE6;Q60FE5;A6NDY9;A0A087WWY3;Q8TES4;Q6NXF2;Q96C61;B4E2F9;B4DTD5;H0Y5C6;Q2VP91	P21333	2290	2310	FLNA;FLJ00119	Filamin-A	yes	no	2;3	0.012166	37013	3	0			3
DGSPDVTTADIGANTPDATK	ATSSPGLRDGSPDVTT	ANTPDATKGCPDVQAS	R	D	G	T	K	G	3	0	1	4	0	0	0	2	0	1	0	1	0	0	2	1	4	0	0	1	0	0	20	0	19448912	Q96PD5	Q96PD5	175	194	PGLYRP2	N-acetylmuramoyl-L-alanine amidase	yes	yes	2;3	0	278.64	2.11	0.432		120	10
DGSPDVTTADIGANTPDATKGCPDVQASLPDAK	ATSSPGLRDGSPDVTT	QASLPDAKAKSPPTMV	R	D	G	A	K	A	5	0	1	6	1	1	0	3	0	1	1	2	0	0	4	2	4	0	0	2	0	0	33	1	3283515	Q96PD5	Q96PD5	175	207	PGLYRP2	N-acetylmuramoyl-L-alanine amidase	yes	yes	3	4.907e-08	42319	3.2	0.4			4
DGSTIPIAK	GTEPDMIRDGSTIPIA	GSTIPIAKMFQEIVHK	R	D	G	A	K	M	1	0	0	1	0	0	0	1	0	2	0	1	0	0	1	1	1	0	0	0	0	0	9	0	90049165	A8K1K1;J3KRP0;Q96KN2;B4E180	A8K1K1	447	455	CNDP1	Beta-Ala-His dipeptidase	yes	no	2	0.0092451	64265	2	0		30
DGTDYIEIIPK	LVIVGLSKDGTDYIEI	DYIEIIPKEEVQSSED	K	D	G	P	K	E	0	0	0	2	0	0	1	1	0	3	0	1	0	0	1	0	1	0	1	0	0	0	11	0	12626394	A0A0A0MRJ7;P12259	A0A0A0MRJ7	1523	1533	F5	Coagulation factor V;Coagulation factor V heavy chain;Coagulation factor V light chain	yes	no	2	0.044145	48423	3	0			1
DGTFPLPIGESVTVTR	LPELKCLKDGTFPLPI	GESVTVTRDLEGTYLC	K	D	G	T	R	D	0	1	0	1	0	0	1	2	0	1	1	0	0	1	2	1	3	0	0	2	0	0	16	0	16878781	P05362;Q5NKV8;B4DNT6;E7ESS4;B4DQW5;A0A1C9J7T1;Q15463;B4DW82	P05362	434	449	ICAM1;P3.58	Intercellular adhesion molecule 1	yes	no	2	0.020115	32498	5	0
DGTHVVENVDATHIGK	LIYITAKKDGTHVVEN	VDATHIGKLIVTKQIG	K	D	G	G	K	L	1	0	1	2	0	0	1	2	2	1	0	1	0	0	0	0	2	0	0	3	0	0	16	0	16908275	B4E2L8;P00488;B2R6V9	P00488	448	463	F13A1	Coagulation factor XIII A chain	no	no	3;4	0.0082946	75764	2	0		43
DGTILCTLMNK	PDFQKGLKDGTILCTL	ILCTLMNKLQPGSVPK	K	D	G	N	K	L	0	0	1	1	1	0	0	1	0	1	2	1	1	0	0	0	2	0	0	0	0	0	11	0	12646155	A0A087X271;B4DDF4;Q6FHE4;Q6FHC3;Q53GK7;B4DUT8;Q99439;K7ES69;B4DN57;H3BVI6	A0A087X271	56	66	CNN2	Calponin;Calponin-2	yes	no	2	0.030755	41025	6.25	0.433
DGTPPIDAHTR	APLNSVFKDGTPPIDA	PPIDAHTRNLLRNHII	K	D	G	T	R	N	1	1	0	2	0	0	0	1	1	1	0	0	0	0	2	0	2	0	0	0	0	0	11	0	1178568	A0A0S2Z4Q2;Q15582;Q53GU8;A0A0S2Z4K6;H0Y8L3;S4R3C6;Q59F63;H0Y9D7	A0A0S2Z4Q2	422	432	TGFBI	Transforming growth factor-beta-induced protein ig-h3	yes	no	3	0.0063087	35594	2	0		5
DGTVLCELINALYPEGQAPVK	ENFQNWLKDGTVLCEL	PEGQAPVKKIQASTMA	K	D	G	V	K	K	2	0	1	1	1	1	2	2	0	1	3	1	0	0	2	0	1	0	1	2	0	0	21	0	22861566	P37802;X6RJP6	P37802	58	78	TAGLN2	Transgelin-2	yes	no	3	0.038432	44788	7	0
DGTVLCELINALYPEGQAPVKK	ENFQNWLKDGTVLCEL	EGQAPVKKIQASTMAF	K	D	G	K	K	I	2	0	1	1	1	1	2	2	0	1	3	2	0	0	2	0	1	0	1	2	0	0	22	1	24142515	P37802;X6RJP6	P37802	58	79	TAGLN2	Transgelin-2	yes	no	3	5.0589e-23	91.64	7.26	0.439
DGTYYVYGIVSWGLECGK	GGPLTCEKDGTYYVYG	SWGLECGKRPGVYTQV	K	D	G	G	K	R	0	0	0	1	1	0	1	4	0	1	1	1	0	0	0	1	1	1	3	2	0	0	18	0	20659455	Q14520	Q14520	518	535	HABP2	Hyaluronan-binding protein 2;Hyaluronan-binding protein 2 50 kDa heavy chain;Hyaluronan-binding protein 2 50 kDa heavy chain alternate form;Hyaluronan-binding protein 2 27 kDa light chain;Hyaluronan-binding protein 2 27 kDa light chain alternate form	yes	yes	2;3	0.00065683	91858	7	0
DGVVEITGKHEER	DELTVKTKDGVVEITG	ITGKHEERQDEHGYIS	K	D	G	E	R	Q	0	1	0	1	0	0	3	2	1	1	0	1	0	0	0	0	1	0	0	2	0	0	13	1	14677318	V9HW43;P04792;B4DL87	V9HW43	115	127	HEL-S-102;HSPB1	Heat shock protein beta-1	yes	no	3	0.54798	67964	2	0		3
DGWHSWPIAHQWPQGPSAVDAAFSWEEK	YWRLDTSRDGWHSWPI	AAFSWEEKLYLVQGTQ	R	D	G	E	K	L	4	0	0	2	0	2	2	2	2	1	0	1	0	1	3	3	0	4	0	1	0	0	28	0	32184635	P02790	P02790	290	317	HPX	Hemopexin	yes	yes	2;3;4	0	285.17	7.06	2.07	20	8	4
DGWSAQPTCIK	SGSITCGKDGWSAQPT	SAQPTCIKSCDIPVFM	K	D	G	I	K	S	1	0	0	1	1	1	0	1	0	1	0	1	0	0	1	1	1	1	0	0	0	0	11	0	12615761	A0A024R962;A0A024R984	A0A024R962	497	507	hCG_40889		no	no	2	9.6173e-22	168.83	5.46	1.68			57
DHINLPGFSGQNPLRGPNDER	VGDIMLIRDHINLPGF	LRGPNDERFGDRFPAM	R	D	H	E	R	F	0	2	3	2	0	1	1	3	1	1	2	0	0	1	3	1	0	0	0	0	0	0	21	1	23321309	V9HWH6;Q8N7G1;P00491;G3V5M2	V9HWH6	134	154	HEL-S-156an;PNP	Purine nucleoside phosphorylase	yes	no	4	0.048967	16716	6	0
DHLGFQVTWPDESK	QLVCPVTRDHLGFQVT	VTWPDESKAGGSWDLA	R	D	H	S	K	A	0	0	0	2	0	1	1	1	1	0	1	1	0	1	1	1	1	1	0	1	0	0	14	0	16577736	P22792	P22792	450	463	CPN2	Carboxypeptidase N subunit 2	yes	yes	2;3	7.3585e-29	194.39	5.56	0.779
DHSAIPVINR	KIQTQLQRDHSAIPVI	SAIPVINRAQIINDAF	R	D	H	N	R	A	1	1	1	1	0	0	0	0	1	2	0	0	0	0	1	1	0	0	0	1	0	0	10	0	11205989	A0A024RC61;Q59E93;P15144;B4DV63;B4DP96;B4DPH5;B4DP01	A0A024RC61	649	658	ANPEP	Aminopeptidase N	yes	no	2;3	0.0089924	66457	3.67	0.471			1
DHSGTLGPEEFK	ASFNHFDRDHSGTLGP	TLGPEEFKACLISLGY	R	D	H	F	K	A	0	0	0	1	0	0	2	2	1	0	1	1	0	1	1	1	1	0	0	0	0	0	12	0	13156044	A0A024R694;P12814;B7Z2W3;A1L0V1	A0A024R694	761	772	ACTN1	Alpha-actinin-1	yes	no	3	0.013378	25014	2	0		1
DIAPTLTLYVGK	HSENATAKDIAPTLTL	TLTLYVGKKQLVEIEK	K	D	I	G	K	K	1	0	0	1	0	0	0	1	0	1	2	1	0	0	1	0	2	0	1	1	0	0	12	0	12897231	P00738;J3QR68;H0Y300;A0A0C4DGL8;J3QLC9;Q6NSB4;A0A087WU08;Q6PEJ8;B3KP77;H3BS21;P00739;A0A0A0MRD9	P00738	216	227	HP;HPR	Haptoglobin;Haptoglobin alpha chain;Haptoglobin beta chain;Haptoglobin-related protein	no	no	2	6.6451e-10	118.71	6.3	1.13
DIAPTLTLYVGKK	HSENATAKDIAPTLTL	LTLYVGKKQLVEIEKV	K	D	I	K	K	Q	1	0	0	1	0	0	0	1	0	1	2	2	0	0	1	0	2	0	1	1	0	0	13	1	14178181	P00738;J3QR68;H0Y300;A0A0C4DGL8;J3QLC9;Q6NSB4;A0A087WU08;Q6PEJ8;B3KP77;H3BS21;P00739;A0A0A0MRD9	P00738	216	228	HP;HPR	Haptoglobin;Haptoglobin alpha chain;Haptoglobin beta chain;Haptoglobin-related protein	no	no	2;3	2.9152e-05	106.01	6.56	1.02
DICEEQVNSLPGSITK	LISLQEAKDICEEQVN	SLPGSITKAGDFLEAN	K	D	I	T	K	A	0	0	1	1	1	1	2	1	0	2	1	1	0	0	1	2	1	0	0	1	0	0	16	0	17888564	V9HWA9;P01024;M0R0Q9	V9HWA9	1156	1171	HEL-S-62p;C3	Complement C3;Complement C3 beta chain;C3-beta-c;Complement C3 alpha chain;C3a anaphylatoxin;Acylation stimulating protein;Complement C3b alpha chain;Complement C3c alpha chain fragment 1;Complement C3dg fragment;Complement C3g fragment;Complement C3d fragment;Complement C3f fragment;Complement C3c alpha chain fragment 2	yes	no	2;3	0	275.63	5	1.89		31	195
DICNDVLSLLEK	EKIETELRDICNDVLS	DVLSLLEKFLIPNASQ	R	D	I	E	K	F	0	0	1	2	1	0	1	0	0	1	3	1	0	0	0	1	0	0	0	1	0	0	12	0	14177123	D0PNI1;P63104;E7EX29;E7ESK7;B0AZS6	D0PNI1	92	103	YWHAZ	14-3-3 protein zeta/delta	yes	no	2	0.00053269	76228	5.29	0.452
DIDECDIVPDACK	DPVRQQCKDIDECDIV	DIVPDACKGGMKCVNH	K	D	I	C	K	G	1	0	0	4	2	0	1	0	0	2	0	1	0	0	1	0	0	0	0	1	0	0	13	0	15486436	A0A0S2Z4F1;Q12805;A0A0S2Z3V1;B2R6M6;A8KAJ3;C9JQX7;C9J4J8;C9JPZ9;Q580Q6;C9JUM4	A0A0S2Z4F1	44	56	EFEMP1	EGF-containing fibulin-like extracellular matrix protein 1	yes	no	2	1.9725e-23	138.76	2	0		50
DIEHLTSLDFFR	KMHTARVRDIEHLTSL	LTSLDFFRKTSRSYPE	R	D	I	F	R	K	0	1	0	2	0	0	1	0	1	1	2	0	0	2	0	1	1	0	0	0	0	0	12	0	14917358	E7EUF1;Q13822;B4DJD3;E5RIA2	E7EUF1	850	861	ENPP2	Ectonucleotide pyrophosphatase/phosphodiesterase family member 2	yes	no	3	0.0021246	44299	6	0
DIENQYETQITQIEHEVSSSGQEVQSSAK	QLIAKNRKDIENQYET	QEVQSSAKEVTQLRHG	K	D	I	A	K	E	1	0	1	1	0	5	5	1	1	3	0	1	0	0	0	5	2	0	1	2	0	0	29	0	32635066	CON__P35527;P35527;K7EQQ3	CON__P35527	340	368	KRT9	Keratin, type I cytoskeletal 9	yes	no	2;3	0	344.55	8	0
DIFPNTVFADSNIDSVMAPDAFVCGR	LSNLACIRDIFPNTVF	PDAFVCGRICTHHPGC	R	D	I	G	R	I	3	1	2	4	1	0	0	1	0	2	0	0	1	3	2	2	1	0	0	3	0	0	26	0	28573051	P03951;H0Y596	P03951	203	228	F11	Coagulation factor XI;Coagulation factor XIa heavy chain;Coagulation factor XIa light chain	yes	no	2;3	3.4195e-84	128.26	6.52	0.5
DIHSGLIGPLLICQK	YSAVNPEKDIHSGLIG	GPLLICQKGILHKDSN	K	D	I	Q	K	G	0	0	0	1	1	1	0	2	1	3	3	1	0	0	1	1	0	0	0	0	0	0	15	0	16629127	A0A0A0MRJ7;P12259	A0A0A0MRJ7	1744	1758	F5	Coagulation factor V;Coagulation factor V heavy chain;Coagulation factor V light chain	no	no	3	1.1637e-23	97.69	7.21	0.406
DILQSCQTSEECELAR	EDLKNHYKDILQSCQT	SEECELARANSTSDEL	K	D	I	A	R	A	1	1	0	1	2	2	3	0	0	1	2	0	0	0	0	2	1	0	0	0	0	0	16	0	19378459	B2R7D2;Q9UNW1;B4E394	B2R7D2	464	479	MINPP1	Multiple inositol polyphosphate phosphatase 1	yes	no	2	4.8969e-14	105.17	2	0		25
DINAYNCEEPTEKLPFPIIDDR	EDHLAWSKDINAYNCE	PFPIIDDRNRELAILL	K	D	I	D	R	N	1	1	2	3	1	0	3	0	0	3	1	1	0	1	3	0	1	0	1	0	0	0	22	1	26482428	V9HWC7;P30041	V9HWC7	85	106	HEL-S-128m;PRDX6	Peroxiredoxin-6	yes	no	3	3.6373e-05	53779	4	0
DINTFIHGNKR	RGLTSPCKDINTFIHG	TFIHGNKRSIKAICEN	K	D	I	K	R	S	0	1	2	1	0	0	0	1	1	2	0	1	0	1	0	0	1	0	0	0	0	0	11	1	1313684	W0UV28;P03950	W0UV28	65	75	RAA1;ANG	Angiogenin	yes	no	3	0.00088378	67113	5.29	0.456
DINYVNPVIK	LLTSLNLKDINYVNPV	NYVNPVIKWLSEEQRY	K	D	I	I	K	W	0	0	2	1	0	0	0	0	0	2	0	1	0	0	1	0	0	0	1	2	0	0	10	0	11736394	P01031	P01031	1263	1272	C5	Complement C5;Complement C5 beta chain;Complement C5 alpha chain;C5a anaphylatoxin;Complement C5 alpha chain	yes	yes	2	0.00013581	114.28	5.52	1.61			35
DIPMNPMCIYR	DICTAKPRDIPMNPMC	MNPMCIYRSPEKKATE	R	D	I	Y	R	S	0	1	1	1	1	0	0	0	0	2	0	0	2	0	2	0	0	0	1	0	0	0	11	0	14086301	A0A024R944;P01008;A0A0K0Q2Z1;Q8TCE1	A0A024R944	46	56	SERPINC1	Antithrombin-III	yes	no	2;3	3.4217e-09	147.04	6.1	0.954
DIPQPHAEPWAFSLDLGLK	TQAEFNLRDIPQPHAE	FSLDLGLKQAAGSGHL	R	D	I	L	K	Q	2	0	0	2	0	1	1	1	1	1	3	1	0	1	3	1	0	1	0	0	0	0	19	0	21330895	I3L145;P04278;B4DYU0;I3L2X4;I3L2F1;B0FWH5	I3L145	181	199	SHBG	Sex hormone-binding globulin	yes	no	3	2.2282e-23	80156	7.25	0.661
DIPTNSPELEETLTHTITK	KICVGCPRDIPTNSPE	TLTHTITKLNAENNAT	R	D	I	T	K	L	0	0	1	1	0	0	3	0	1	2	2	1	0	0	2	1	5	0	0	0	0	0	19	0	21380743	B4E1C2;P01042	B4E1C2	270	288	KNG1	Kininogen-1;Kininogen-1 heavy chain;T-kinin;Bradykinin;Lysyl-bradykinin;Kininogen-1 light chain;Low molecular weight growth-promoting factor	no	no	2;3	2.8229e-132	243.49	5.36	1.55			59
DIQIVER	THIPAGARDIQIVERK	RDIQIVERKKSADVLA	R	D	I	E	R	K	0	1	0	1	0	1	1	0	0	2	0	0	0	0	0	0	0	0	0	1	0	0	7	0	87147633	A0A024R8C9;B1B0D4;Q86TH1	A0A024R8C9	241	247	ADAMTSL2	ADAMTS-like protein 2	yes	no	2	0.012488	91906	2	0		3
DIQMTQSPSTLSASVGDR	________________	LSASVGDRVTITCRAS	-	D	I	D	R	V	1	1	0	2	0	2	0	1	0	1	1	0	1	0	1	4	2	0	0	1	0	0	18	0	18918946	A0N5G1	A0N5G1	1	18	V<kappa>1		yes	yes	2;3	2.435e-116	198.33	3.93	0.28			9
DIRDPNFCER	FYYQHPERDIRDPNFC	RDPNFCERCTCDPAGS	R	D	I	E	R	C	0	2	1	2	1	0	1	0	0	1	0	0	0	1	1	0	0	0	0	0	0	0	10	1	13205881	G3XAI2;P07942;E7EPA6	G3XAI2	412	421	LAMB1	Laminin subunit beta-1	yes	no	3	0.003617	69721	2	0		5
DISEVVTPR	APGYDKVKDISEVVTP	ISEVVTPRFLCTGGVS	K	D	I	P	R	F	0	1	0	1	0	0	1	0	0	1	0	0	0	0	1	1	1	0	0	2	0	0	9	0	10145346	B4E1Z4;P00751;H7C5H1	B4E1Z4	1173	1181	CFB	Complement factor B;Complement factor B Ba fragment;Complement factor B Bb fragment	no	no	1;2	8.5788e-30	168.23	3.63	1.56		62	82
DISNYGFPSSVQAIDAAVFYR	DILQGYPKDISNYGFP	IDAAVFYRSKTYFFVN	K	D	I	Y	R	S	3	1	1	2	0	1	0	1	0	2	0	0	0	2	1	3	0	0	2	2	0	0	21	0	23191172	P22894;A8K9E4;B4E0I2	P22894	364	384	MMP8	Neutrophil collagenase	yes	no	2;3	6.8595e-05	77527	7	0
DISTNYYASQK	AQAYQTGKDISTNYYA	TNYYASQKKTFEINPR	K	D	I	Q	K	K	1	0	1	1	0	1	0	0	0	1	0	1	0	0	0	2	1	0	2	0	0	0	11	0	12885935	Q5CAQ5;V9HWP2;P14625;B4DHT9;B4DU71;H0YIV0	Q5CAQ5	672	682	TRA1;HEL-S-125m;HSP90B1	Endoplasmin	yes	no	2	0.0095408	57348	3	0			2
DIVMTQSPDSLAVSLGER	________________	LAVSLGERATINCKSS	-	D	I	E	R	A	1	1	0	2	0	1	1	1	0	1	2	0	1	0	1	3	1	0	0	2	0	0	18	0	19169513	A0A0X9UWL5;A0A0X9TDD0;A0A125QYY6	A0A0X9UWL5	1	18			yes	no	2;3	2.6565e-45	136.99	4.57	1.01
DIVMTQSPLSLPVTPGEPASISCR	________________	EPASISCRSSQSLLHS	-	D	I	C	R	S	1	1	0	1	1	1	1	1	0	2	2	0	1	0	4	4	2	0	0	2	0	0	24	0	25542771	A2NB45;A0A125QYY8	A2NB45	1	24			yes	no	2;3	4.1415e-134	179.79	6.22	0.418
DIYKGVDMR	HQISACHRDIYKGVDM	IYKGVDMRGVNFNVSK	R	D	I	M	R	G	0	1	0	2	0	0	0	1	0	1	0	1	1	0	0	0	0	0	1	1	0	0	9	1	10955383	H0YAC1;P03952;A8K9A9;E9PBC5;B4DMX2;C9JCT1;C9J075	H0YAC1	162	170	KLKB1	Plasma kallikrein;Plasma kallikrein heavy chain;Plasma kallikrein light chain	yes	no	3	0.00022821	96948	3	0			10
DKAPGQLECETAIAALNSCLR	KKLITSMRDKAPGQLE	AALNSCLRDLDQASLA	R	D	K	L	R	D	4	1	1	1	2	1	2	1	0	1	3	1	0	0	1	1	1	0	0	0	0	0	21	1	23161202	Q9Y490	Q9Y490	1653	1673	TLN1	Talin-1	yes	yes	3	2.3252e-106	135.49	5.8	0.499
DKAQNLYQELLTQEGQASFQGLK	TGTYQEWKDKAQNLYQ	QASFQGLKDNVFDGLV	K	D	K	L	K	D	2	0	1	1	0	5	2	2	0	0	4	2	0	1	0	1	1	0	1	0	0	0	23	1	26083133	C0JYY2;P04114;E1A689;Q59HB3;S5FMV1	C0JYY2	4146	4168	APOB	Apolipoprotein B-100;Apolipoprotein B-48	yes	no	3	1.4529e-125	173.43	7.02	1.3
DKAQNLYQELLTQEGQASFQGLKDNVFDGLVR	TGTYQEWKDKAQNLYQ	NVFDGLVRVTQEFHMK	K	D	K	V	R	V	2	1	2	3	0	5	2	3	0	0	5	2	0	2	0	1	1	0	1	2	0	0	32	2	3623822	C0JYY2;P04114;E1A689;Q59HB3;S5FMV1	C0JYY2	4146	4177	APOB	Apolipoprotein B-100;Apolipoprotein B-48	yes	no	3;4	0	254.13	7.95	0.215
DKATFGCHDGYSLDGPEEIECTK	AKPTLYYKDKATFGCH	PEEIECTKLGNWSAMP	K	D	K	T	K	L	1	0	0	3	2	0	3	3	1	1	1	2	0	1	1	1	2	0	1	0	0	0	23	1	26281108	D9IWP9;P02749;J3QLI0;J3KS17	D9IWP9	209	231	APOH	Beta-2-glycoprotein 1	no	no	2;3;4	6.1566e-124	216.72	4.92	1.73		11	140
DKDQEVLLQTFLDDASPGDK	ALRKMEPKDKDQEVLL	DDASPGDKRLAAYLML	K	D	K	D	K	R	1	0	0	5	0	2	1	1	0	0	3	2	0	1	1	1	1	0	0	1	0	0	20	1	2233075	C0JYY2;P04114;E1A689;A8MUN2;Q7Z7Q0	C0JYY2	538	557	APOB	Apolipoprotein B-100;Apolipoprotein B-48	no	no	3	4.757e-25	71853	4.38	1.05			3
DKDQEVLLQTFLDDASPGDKR	ALRKMEPKDKDQEVLL	DASPGDKRLAAYLMLM	K	D	K	K	R	L	1	1	0	5	0	2	1	1	0	0	3	2	0	1	1	1	1	0	0	1	0	0	21	2	23891761	C0JYY2;P04114;E1A689;A8MUN2;Q7Z7Q0	C0JYY2	538	558	APOB	Apolipoprotein B-100;Apolipoprotein B-48	no	no	3;4	0	269.9	5.84	1.49			8
DKENALMPNWLHLPVGYHGR	TNVGIMFRDKENALMP	LPVGYHGRASSVVVSG	R	D	K	G	R	A	1	1	2	1	0	0	1	2	2	0	3	1	1	0	2	0	0	1	1	1	0	0	20	1	23461692	P16930	P16930	143	162	FAH	Fumarylacetoacetase	yes	yes	5	0.04514	14928	4	0
DKFSEFWDLDPEVRPTSAVAA	KDYWSTVKDKFSEFWD	RPTSAVAA________	K	D	K	A	A	-	3	1	0	3	0	0	2	0	0	0	1	1	0	2	2	2	1	1	0	2	0	0	21	2	23791383	A3KPE2;B0YIW2;P02656	A3KPE2	79	99	APOC3	Apolipoprotein C-III	yes	no	2;3	5.2466e-73	177.74	5.84	1.14
DKGEYTLVVK	YSVSYLLKDKGEYTLV	GEYTLVVKWGDEHIPG	K	D	K	V	K	W	0	0	0	1	0	0	1	1	0	0	1	2	0	0	0	0	1	0	1	2	0	0	10	1	11506234	P21333;Q5HY54;Q60FE6;Q60FE5;A6NDY9;A0A087WWY3;Q8TES4;Q6NXF2;Q96C61;B4E2F9;Q86TQ3	P21333	2622	2631	FLNA;FLJ00119	Filamin-A	yes	no	2	0.0021136	111.27	3	0			5
DKHADPDFTR	DLQDFLSKDKHADPDF	HADPDFTRKLWAYLTI	K	D	K	T	R	K	1	1	0	3	0	0	0	0	1	0	0	1	0	1	1	0	1	0	0	0	0	0	10	1	12005523	Q5T985;A2RTY6;P19823;D3DRR6;B4DM79	Q5T985	561	570	ITIH2	Inter-alpha-trypsin inhibitor heavy chain H2	yes	no	3	0.00047758	118.04	2	0		20
DKIGVELTGR	DLDAYNTKDKIGVELT	IGVELTGRTLADLTLL	K	D	K	G	R	T	0	1	0	1	0	0	1	2	0	1	1	1	0	0	0	0	1	0	0	1	0	0	10	1	10866033	C0JYY2;P04114;E1A689	C0JYY2	2003	2012	APOB	Apolipoprotein B-100;Apolipoprotein B-48	yes	no	2;3	0.00034396	145.72	4.05	1.79		63	84
DKLAACLEGNCAEGLGTNYR	CETARTPRDKLAACLE	EGLGTNYRGHVNITRS	R	D	K	Y	R	G	3	1	2	1	2	0	2	3	0	0	3	1	0	0	0	0	1	0	1	0	0	0	20	1	22110049	P00734;E9PIT3;C9JV37	P00734	98	117	F2	Prothrombin;Activation peptide fragment 1;Activation peptide fragment 2;Thrombin light chain;Thrombin heavy chain	yes	no	2;3	1.3951e-117	228.9	5.53	1.55			33
DKNRWEDPGK	NKFLTTAKDKNRWEDP	NRWEDPGKQLYNVEAT	K	D	K	G	K	Q	0	1	1	2	0	0	1	1	0	0	0	2	0	0	1	0	0	1	0	0	0	0	10	2	12435945	V9HWA9;P01024	V9HWA9	1216	1225	HEL-S-62p;C3	Complement C3;Complement C3 beta chain;C3-beta-c;Complement C3 alpha chain;C3a anaphylatoxin;Acylation stimulating protein;Complement C3b alpha chain;Complement C3c alpha chain fragment 1;Complement C3dg fragment;Complement C3g fragment;Complement C3d fragment;Complement C3f fragment;Complement C3c alpha chain fragment 2	yes	no	3	0.015791	68657	2	0		8
DKVNSFFSTFK	SFLEKDLRDKVNSFFS	NSFFSTFKEKESQDKT	R	D	K	F	K	E	0	0	1	1	0	0	0	0	0	0	0	2	0	3	0	2	1	0	0	1	0	0	11	1	13186558	P06727;Q13784	P06727	349	359	APOA4	Apolipoprotein A-IV	yes	no	2;3	1.5598e-48	192.21	7.36	0.627
DKVQYECATGYYTAGGK	TQKTFKVKDKVQYECA	GYYTAGGKKTEEVECL	K	D	K	G	K	K	2	0	0	1	1	1	1	3	0	0	0	2	0	0	0	0	2	0	3	1	0	0	17	1	19098516	P05160	P05160	174	190	F13B	Coagulation factor XIII B chain	yes	yes	3	0.19217	44391	4.94	1.35			3
DKYILQGVTSWGLGCAR	GPLVCFEKDKYILQGV	SWGLGCARPNKPGVYV	K	D	K	A	R	P	1	1	0	1	1	1	0	3	0	1	2	1	0	0	0	1	1	1	1	1	0	0	17	1	19229673	P00747;B2R7F8;B4DPH4;Q68DS2;CON__P06868	P00747	770	786	PLG;DKFZp779M0222	Plasminogen;Plasmin heavy chain A;Activation peptide;Angiostatin;Plasmin heavy chain A, short form;Plasmin light chain B	no	no	2;3	3.4498e-43	159.64	7.92	0.266
DLASGLIGLLLICK	YSNVDITRDLASGLIG	IGLLLICKSRSLDRRG	R	D	L	C	K	S	1	0	0	1	1	0	0	2	0	2	5	1	0	0	0	1	0	0	0	0	0	0	14	0	14848636	CON__Q28107	CON__Q28107	513	526			yes	yes	2;3	1.661e-06	128.01	6.25	3.03	2
DLATVYVDVLK	QSPWDRVKDLATVYVD	TVYVDVLKDSGRDYVS	K	D	L	L	K	D	1	0	0	2	0	0	0	0	0	0	2	1	0	0	0	0	1	0	1	3	0	0	11	0	12346809	A0A024R3E3;P02647	A0A024R3E3	37	47	APOA1	Apolipoprotein A-I;Proapolipoprotein A-I;Truncated apolipoprotein A-I	yes	no	1;2;3	8.1333e-45	202.05	6.1	1.47
DLATVYVDVLKDSGR	QSPWDRVKDLATVYVD	DVLKDSGRDYVSQFEG	K	D	L	G	R	D	1	1	0	3	0	0	0	1	0	0	2	1	0	0	0	1	1	0	1	3	0	0	15	1	16498625	A0A024R3E3;P02647	A0A024R3E3	37	51	APOA1	Apolipoprotein A-I;Proapolipoprotein A-I;Truncated apolipoprotein A-I	yes	no	2;3	3.8715e-171	234.61	6.18	1.53	1
DLATVYVDVLKDSGRDYVSQFEGSALGK	QSPWDRVKDLATVYVD	FEGSALGKQLNLKLLD	K	D	L	G	K	Q	2	1	0	4	0	1	1	3	0	0	3	2	0	1	0	3	1	0	2	4	0	0	28	2	30315138	A0A024R3E3;P02647	A0A024R3E3	37	64	APOA1	Apolipoprotein A-I;Proapolipoprotein A-I;Truncated apolipoprotein A-I	yes	no	3;4	2.7565e-225	211.72	7.27	0.838
DLDQASLAAVSQQLAPR	AALNSCLRDLDQASLA	VSQQLAPREGISQEAL	R	D	L	P	R	E	4	1	0	2	0	3	0	0	0	0	3	0	0	0	1	2	0	0	0	1	0	0	17	0	17819272	Q9Y490	Q9Y490	1674	1690	TLN1	Talin-1	yes	yes	2;3	5.2271e-29	145.6	5.27	0.442
DLDSQTMMVLVNYIFFK	GKITDLIKDLDSQTMM	LVNYIFFKAKWEMPFD	K	D	L	F	K	A	0	0	1	2	0	1	0	0	0	1	2	1	2	2	0	1	1	0	1	2	0	0	17	0	20630108	A0A024R6P0;B3KS79;P01011;G3V595	A0A024R6P0	198	214	SERPINA3	Alpha-1-antichymotrypsin;Alpha-1-antichymotrypsin His-Pro-less	yes	no	2;3	2.5877e-221	300.55	4.39	2.87	119	73	54
DLEELVK	HLPAGIFRDLEELVKL	RDLEELVKLYLGSNNL	R	D	L	V	K	L	0	0	0	1	0	0	2	0	0	0	2	1	0	0	0	0	0	0	0	1	0	0	7	0	8444542	P22792	P22792	335	341	CPN2	Carboxypeptidase N subunit 2	yes	yes	2	0.012246	107.43	5	3		43
DLEGLSQR	EVKRKLQKDLEGLSQR	DLEGLSQRHEEKVAAY	K	D	L	Q	R	H	0	1	0	1	0	1	1	1	0	0	2	0	0	0	0	1	0	0	0	0	0	0	8	0	91646141	A0A024R1N1;P35579;A0A0U4BW16	A0A024R1N1	1393	1400	MYH9	Myosin-9	yes	no	2	0.013384	77058	2	0		6
DLEGTYLCR	GESVTVTRDLEGTYLC	LEGTYLCRARSTQGEV	R	D	L	C	R	A	0	1	0	1	1	0	1	1	0	0	2	0	0	0	0	0	1	0	1	0	0	0	9	0	11255125	P05362;Q5NKV8;B4DNT6;E7ESS4;B4DQW5;A0A1C9J7T1;Q15463;B4DW82;Q99930	P05362	450	458	ICAM1;P3.58;sICAM-1	Intercellular adhesion molecule 1	yes	no	2	0.00022429	126.67	3	0			24
DLEIEVVLFHPNYNINGK	VSVGGEKRDLEIEVVL	PNYNINGKKEAGIPEF	R	D	L	G	K	K	0	0	3	1	0	0	2	1	1	2	2	1	0	1	1	0	0	0	1	2	0	0	18	0	21130844	B4E1Z4;P00751;H7C5H1;A0A0G2JH38	B4E1Z4	1049	1066	CFB	Complement factor B;Complement factor B Ba fragment;Complement factor B Bb fragment	no	no	3	3.5215e-13	89541	7.09	1.12
DLEVVAATPTSLLISWDAPAVTVR	STVSDVPRDLEVVAAT	DAPAVTVRYYRITYGE	R	D	L	V	R	Y	4	1	0	2	0	0	1	0	0	1	3	0	0	0	2	2	3	1	0	4	0	0	24	0	25233585	A0A024R462;B7ZLE5;P02751;Q6MZM7;Q6N084;Q59G22;Q68CX6;H0Y7Z1;B4DTK1;B4DU16;Q5CZ99	A0A024R462	1453	1476	FN1;DKFZp686O12165;DKFZp686L11144;DKFZp686O13149;DKFZp686I1370	Fibronectin;Anastellin;Ugl-Y1;Ugl-Y2;Ugl-Y3	yes	no	2;3	6.8045e-126	221.31	7.51	0.5
DLFHCVSFTLPR	FTDLVAEKDLFHCVSF	CVSFTLPRISASSEVA	K	D	L	P	R	I	0	1	0	1	1	0	0	0	1	0	2	0	0	2	1	1	1	0	0	1	0	0	12	0	1490734	B2R950;P20742;F5GXY0	B2R950	81	92	PZP	Pregnancy zone protein	no	no	2;3	2.3397e-46	155.97	7.58	0.494
DLFNAIATGK	EDPDYGIRDLFNAIAT	FNAIATGKYPSWTFYI	R	D	L	G	K	Y	2	0	1	1	0	0	0	1	0	1	1	1	0	1	0	0	1	0	0	0	0	0	10	0	10485553	P04040;B4DWK8	P04040	264	273	CAT	Catalase	yes	no	2	0.010592	64.04	5	0
DLGEENFK	SEVAHRFKDLGEENFK	DLGEENFKALVLIAFA	K	D	L	F	K	A	0	0	1	1	0	0	2	1	0	0	1	1	0	1	0	0	0	0	0	0	0	0	8	0	95043453	Q56G89	Q56G89	37	44			no	no	2	0.015441	132.09	3.86	2.72	30	74	23
DLHFLEELQLGHNR	SLRPRTFKDLHFLEEL	ELQLGHNRIRQLAERS	K	D	L	N	R	I	0	1	1	1	0	1	2	1	2	0	4	0	0	1	0	0	0	0	0	0	0	0	14	0	17198693	Q8TAY0;P35858;B0AZL7	Q8TAY0	312	325	IGFALS	Insulin-like growth factor-binding protein complex acid labile subunit	yes	no	3	0.00012103	95417	5	0
DLHLSDVFLK	LNFTTKAKDLHLSDVF	HLSDVFLKALNHLPLE	K	D	L	L	K	A	0	0	0	2	0	0	0	0	1	0	3	1	0	1	0	1	0	0	0	1	0	0	10	0	11856394	P13671	P13671	331	340	C6	Complement component C6	no	no	2;3	0.00084795	140.14	5.58	0.843
DLKVEDIPLAR	PVPDIYLRDLKVEDIP	VEDIPLARITLPDFRL	R	D	L	A	R	I	1	1	0	2	0	0	1	0	0	1	2	1	0	0	1	0	0	0	0	1	0	0	11	1	12677136	C0JYY2;P04114;E1A689	C0JYY2	2695	2705	APOB	Apolipoprotein B-100;Apolipoprotein B-48	yes	no	2;3	1.0339e-07	162.36	4.8	1.52			128
DLLAGLPAPGVEVYCLYGVGLPTPR	WYMWLQSRDLLAGLPA	GVGLPTPRTYIYDHGF	R	D	L	P	R	T	2	1	0	1	1	0	1	4	0	0	5	0	0	0	4	0	1	0	2	3	0	0	25	0	26263829	A0A140VK24;P04180	A0A140VK24	323	347	LCAT	Phosphatidylcholine-sterol acyltransferase	yes	no	2;3	9.8155e-63	136.7	7.98	0.144
DLLFKDSAHGFLK	LFSSPHGKDLLFKDSA	DSAHGFLKVPPRMDAK	K	D	L	L	K	V	1	0	0	2	0	0	0	1	1	0	3	2	0	2	0	1	0	0	0	0	0	0	13	1	14897929	B4E1B2	B4E1B2	291	303			no	no	3	0.00014939	67252	6.25	0.433
DLLFKDSAIGFSR	FGSPSGQKDLLFKDSA	DSAIGFSRVPPRIDSG	K	D	L	S	R	V	1	1	0	2	0	0	0	1	0	1	2	1	0	2	0	2	0	0	0	0	0	0	13	1	14677722	E7EQB2;E7ER44;V9HWI4;A0A161I202;P02788;B3KSL2;B3VMW0;A8K494;W8QEY1;Q5EK51;B7ZAL5;B2MV14;Q19KS2	E7EQB2	303	315	LTF;HEL110	Lactotransferrin;Lactoferricin-H;Kaliocin-1;Lactoferroxin-A;Lactoferroxin-B;Lactoferroxin-C	yes	no	3	0.019067	28327	3	0			1
DLLFRDDTVCLAK	CLFRSETKDLLFRDDT	DDTVCLAKLHDRNTYE	K	D	L	A	K	L	1	1	0	3	1	0	0	0	0	0	3	1	0	1	0	0	1	0	0	1	0	0	13	1	15647919	B4E1B2	B4E1B2	627	639			no	no	2;3	2.3815e-36	202.16	4.85	0.895
DLLGIYEK	RRWYVPVKDLLGIYEK	DLLGIYEKLYGRKVIT	K	D	L	E	K	L	0	0	0	1	0	0	1	1	0	1	2	1	0	0	0	0	0	0	1	0	0	0	8	0	94951205	P80108	P80108	188	195	GPLD1	Phosphatidylinositol-glycan-specific phospholipase D	yes	yes	2	0.014625	74127	3	0			24
DLLLTVK	TKPVPEPRDLLLTVKM	RDLLLTVKMDLSRHGT	R	D	L	V	K	M	0	0	0	1	0	0	0	0	0	0	3	1	0	0	0	0	1	0	0	1	0	0	7	0	80050076	B4DUV1;B1AHL2	B4DUV1	611	617	FBLN1	Fibulin-1	yes	no	2	0.038579	73039	6	2
DLLNNHILK	LGDPEALRDLLNNHIL	LLNNHILKSAMCAEAI	R	D	L	L	K	S	0	0	2	1	0	0	0	0	1	1	3	1	0	0	0	0	0	0	0	0	0	0	9	0	10786135	A0A0S2Z4Q2;Q15582;Q53GU8;H0Y8L3;S4R3C6;Q59F63	A0A0S2Z4Q2	305	313	TGFBI	Transforming growth factor-beta-induced protein ig-h3	yes	no	3	0.0039934	56378	4	0
DLLPASLGSYYR	FLDPFVLRDLLPASLG	ASLGSYYRYTGSLTTP	R	D	L	Y	R	Y	1	1	0	1	0	0	0	1	0	0	3	0	0	0	1	2	0	0	2	0	0	0	12	0	13536929	P23470	P23470	240	251	PTPRG	Receptor-type tyrosine-protein phosphatase gamma	yes	yes	2	0.003746	62303	5	0
DLLRLSYGEAK	LCSFRYRRDLLRLSYG	RLSYGEAKKAARDYET	R	D	L	A	K	K	1	1	0	1	0	0	1	1	0	0	3	1	0	0	0	1	0	0	1	0	0	0	11	1	12636823	D3DV75;H0YCK3;A0A024DAK3;Q59EC0;P55265	D3DV75	836	846	ADAR	Double-stranded RNA-specific adenosine deaminase	yes	no	3	0.029294	25296	2	0		1
DLLYIGK	ITVIDEIRDLLYIGKD	RDLLYIGKDRKNPRED	R	D	L	G	K	D	0	0	0	1	0	0	0	1	0	1	2	1	0	0	0	0	0	0	1	0	0	0	7	0	82046945	B4E1Z4;P00751;H7C5H1;A0A0G2JH38	B4E1Z4	909	915	CFB	Complement factor B;Complement factor B Ba fragment;Complement factor B Bb fragment	no	no	2	0.066168	64776	6.25	1.92
DLLYIGKDR	ITVIDEIRDLLYIGKD	LLYIGKDRKNPREDYL	R	D	L	D	R	K	0	1	0	2	0	0	0	1	0	1	2	1	0	0	0	0	0	0	1	0	0	0	9	1	10915975	B4E1Z4;P00751;H7C5H1;A0A0G2JH38	B4E1Z4	909	917	CFB	Complement factor B;Complement factor B Ba fragment;Complement factor B Bb fragment	no	no	3	0.00053479	73985	4.53	1.68			4
DLMVGDEASELR	________________	GDEASELRSMLEVNYP	M	D	L	L	R	S	1	1	0	2	0	0	2	1	0	0	2	0	1	0	0	1	0	0	0	1	0	0	12	0	13336184	B4DHK9;P61160	B4DHK9	2	13	ACTR2	Actin-related protein 2	yes	no	2	0.14078	100.48	2	0		11
DLMVLNDVYR	AEPTWNLKDLMVLNDV	MVLNDVYRVMAVDALA	K	D	L	Y	R	V	0	1	1	2	0	0	0	0	0	0	2	0	1	0	0	0	0	0	1	2	0	0	10	0	12366173	A0A024RC61;Q59E93;P15144;B4DV63;H0YMC1	A0A024RC61	433	442	ANPEP	Aminopeptidase N	yes	no	2	0.040489	57598	8	0
DLQFSEIR	SPVLESPRDLQFSEIR	DLQFSEIRETSAKVNW	R	D	L	I	R	E	0	1	0	1	0	1	1	0	0	1	1	0	0	1	0	1	0	0	0	0	0	0	8	0	10065084	A0A087X0I0;A0A140T9L7;A0A140T8Z8;A0A140T9C0;A0A140T8Y3;A0A140TA52;A0A140TA41;P22105;A0A140T902;A0A140TA33;Q6IPK3;B6RHJ5;Q16473	A0A087X0I0	1479	1486	TNXB;TNXA	Tenascin-X;Putative tenascin-XA	yes	no	2	0.036013	57047	3	0			1
DLQFVEVTDVK	SDTVPSPRDLQFVEVT	FVEVTDVKVTIMWTPP	R	D	L	V	K	V	0	0	0	2	0	1	1	0	0	0	1	1	0	1	0	0	1	0	0	3	0	0	11	0	1291666	A0A024R462;B7ZLE5;P02751;Q6MZM7;Q6MZF4	A0A024R462	912	922	FN1;DKFZp686O12165;DKFZp686K139	Fibronectin;Anastellin;Ugl-Y1;Ugl-Y2;Ugl-Y3	yes	no	2	9.6573e-12	155.42	4.55	1.79		13	52
DLSEAHFAPC	EVVGLDLRDLSEAHFA	SEAHFAPC________	R	D	L	P	C	-	2	0	0	1	1	0	1	0	1	0	1	0	0	1	1	1	0	0	0	0	0	0	10	0	11454812	Q8TAY0;P35858;B0AZL7	Q8TAY0	596	605	IGFALS	Insulin-like growth factor-binding protein complex acid labile subunit	yes	no	2	0.00018689	149.4	2.8	0.4		15	60
DLSKEAQEVFK	SMYRELLKDLSKEAQE	KEAQEVFKAIQSLKTT	K	D	L	F	K	A	1	0	0	1	0	1	2	0	0	0	1	2	0	1	0	1	0	0	0	1	0	0	11	1	12926612	C0JYY2;P04114;E1A689;Q59HB3;E1B4S9	C0JYY2	4275	4285	APOB	Apolipoprotein B-100;Apolipoprotein B-48	yes	no	2;3	0.0097299	80.24	8	0
DLTDYLMK	MRLDLAGRDLTDYLMK	DLTDYLMKILTERGYS	R	D	L	M	K	I	0	0	0	2	0	0	0	0	0	0	2	1	1	0	0	0	1	0	1	0	0	0	8	0	99747903	A8K3K1;P68133;P68032;B7Z6P1;D2JYH4;P63267;P62736;Q13707;B3KW67;B3KUD3;B4DUI8;K4EQ44;K4EP00;K4ENJ5	A8K3K1	186	193	ACTA1;ACTC1;ACTA2;ACTG2	Actin, alpha skeletal muscle;Actin, alpha cardiac muscle 1;Actin, gamma-enteric smooth muscle;Actin, aortic smooth muscle	no	no	1;2	0.0092411	132.08	5.02	1.57			16
DLTNFPDNVDQQEEEQGHCPR	VYNLLTVKDLTNFPDN	EEQGHCPRPFFIHNGA	K	D	L	P	R	P	0	1	2	3	1	3	3	1	1	0	1	0	0	1	2	0	1	0	0	1	0	0	21	0	2527067	B2R950;P20742	B2R950	622	642	PZP	Pregnancy zone protein	yes	no	3	1.2811e-95	156.39	2	0		2
DLTSLGHNENQQGSFSSQGGSSFSVPIFYSSK	DLKTDFYKDLTSLGHN	VPIFYSSKRSENINHN	K	D	L	S	K	R	0	0	2	1	0	3	1	4	1	1	2	1	0	3	1	9	1	0	1	1	0	0	32	0	33915593	P13671	P13671	257	288	C6	Complement component C6	no	no	3;4	3.5087e-225	176.78	7.32	0.572
DLVILLYETALLSSGFSLEDPQTHANR	DKNDKSVKDLVILLYE	DPQTHANRIYRMIKLG	K	D	L	N	R	I	2	1	1	2	0	1	2	1	1	1	6	0	0	1	1	3	2	0	1	1	0	0	27	0	30015397	O75322;Q8TBA7;K9JA46;P07900;Q96HX7	O75322	468	494	HSP90AA1;EL52	Heat shock protein HSP 90-alpha	yes	no	3	2.5975e-46	92275	3.12	1.54	2	1	1
DMALTAFVLISLQEAK	GLRNNNEKDMALTAFV	LISLQEAKDICEEQVN	K	D	M	A	K	D	3	0	0	1	0	1	1	0	0	1	3	1	1	1	0	1	1	0	0	1	0	0	16	0	17489383	V9HWA9;P01024;M0R0Q9	V9HWA9	1140	1155	HEL-S-62p;C3	Complement C3;Complement C3 beta chain;C3-beta-c;Complement C3 alpha chain;C3a anaphylatoxin;Acylation stimulating protein;Complement C3b alpha chain;Complement C3c alpha chain fragment 1;Complement C3dg fragment;Complement C3g fragment;Complement C3d fragment;Complement C3f fragment;Complement C3c alpha chain fragment 2	yes	no	2;3	0	321.08	5.12	2.97	57	41	20
DMALTAFVLISLQEAKDICEEQVNSLPGSITK	GLRNNNEKDMALTAFV	SLPGSITKAGDFLEAN	K	D	M	T	K	A	3	0	1	2	1	2	3	1	0	3	4	2	1	1	1	3	2	0	0	2	0	0	32	1	35197841	V9HWA9;P01024;M0R0Q9	V9HWA9	1140	1171	HEL-S-62p;C3	Complement C3;Complement C3 beta chain;C3-beta-c;Complement C3 alpha chain;C3a anaphylatoxin;Acylation stimulating protein;Complement C3b alpha chain;Complement C3c alpha chain fragment 1;Complement C3dg fragment;Complement C3g fragment;Complement C3d fragment;Complement C3f fragment;Complement C3c alpha chain fragment 2	yes	no	3;4	3.5293e-111	122.11	8	0
DMPASEDLQDLQK	RQGHPENRDMPASEDL	EDLQDLQKKLCRKRCI	R	D	M	Q	K	K	1	0	0	3	0	2	1	0	0	0	2	1	1	0	1	1	0	0	0	0	0	0	13	0	14886766	A0A182DWH7;P49908	A0A182DWH7	262	274	SEPP1	Selenoprotein P	yes	no	2;3	2.0255e-23	169.93	2	0		71
DMPASEDLQDLQKK	RQGHPENRDMPASEDL	DLQDLQKKLCRKRCIN	R	D	M	K	K	L	1	0	0	3	0	2	1	0	0	0	2	2	1	0	1	1	0	0	0	0	0	0	14	1	16167716	A0A182DWH7;P49908	A0A182DWH7	262	275	SEPP1	Selenoprotein P	yes	no	2;3	0.00010884	92039	2	0		27
DMTEVISSLENANYK	SVLNDNSRDMTEVISS	SLENANYKDHENGTGT	R	D	M	Y	K	D	1	0	2	1	0	0	2	0	0	1	1	1	1	0	0	2	1	0	1	1	0	0	15	0	17127927	Q5JP69;P06681;A0A0G2JL69;Q53HP3;B4DV48;Q53GZ8;B4DQI1;Q95IG1;E9PDZ0;A0A0G2JK28;B3KTX9;H0Y868	Q5JP69	315	329	C2	Complement C2;Complement C2b fragment;Complement C2a fragment	yes	no	2	1.1889e-16	121.02	4	0
DMVEYKDR	EEMEKLVKDMVEYKDR	DMVEYKDRCMADKTLP	K	D	M	D	R	C	0	1	0	2	0	0	1	0	0	0	0	1	1	0	0	0	0	0	1	1	0	0	8	1	10544753	P43652	P43652	69	76	AFM	Afamin	yes	yes	3	0.034355	49418	2	0		1
DMYSFLEDMGLK	PVSSTNEKDMYSFLED	FLEDMGLKAFTNSKIR	K	D	M	L	K	A	0	0	0	2	0	0	1	1	0	0	2	1	2	1	0	1	0	0	1	0	0	0	12	0	14476363	P01023	P01023	665	676	A2M	Alpha-2-macroglobulin	yes	yes	2	0.00014935	92239	5.9	0.3
DNCAPESIEFPVSEAR	DLKENLLKDNCAPESI	EFPVSEARVLEDRPLS	K	D	N	A	R	V	2	1	1	1	1	0	3	0	0	1	0	0	0	1	2	2	0	0	0	1	0	0	16	0	18198047	B4DTY9;H3BM21;L7UUZ7;P05106;Q2YFE1;I3L4X8;L7UW06;A7U833	B4DTY9	26	41	ITGB3	Integrin beta;Integrin beta-3	yes	no	2	0.017553	77185	2.79	0.41		3	11
DNCCILDER	CVAYVATRDNCCILDE	NCCILDERFGSYCPTT	R	D	N	E	R	F	0	1	1	2	2	0	1	0	0	1	1	0	0	0	0	0	0	0	0	0	0	0	9	0	11934805	A0A140VJJ6;P02679;C9JEU5;C9JC84	A0A140VJJ6	32	40	FGG	Fibrinogen gamma chain	yes	no	2	0.08491	146.03	2.87	2.54	15	27
DNDGWLTSDPR	MFFSTYDRDNDGWLTS	GWLTSDPRKQCSKEDG	R	D	N	P	R	K	0	1	1	3	0	0	0	1	0	0	1	0	0	0	1	1	1	1	0	0	0	0	11	0	12745527	V9HVY1;P02675;B4E1D3;D3DP13;D6REL8	V9HVY1	411	421	HEL-S-78p;FGB	Fibrinogen beta chain;Fibrinopeptide B;Fibrinogen beta chain	yes	no	2	0.00070971	110.53	2.86	0.35		1	6
DNDLISLPK	KLQILSLRDNDLISLP	NDLISLPKEIGELTQL	R	D	N	P	K	E	0	0	1	2	0	0	0	0	0	1	2	1	0	0	1	1	0	0	0	0	0	0	9	0	10135393	Q32Q10;Q15404;B0YJ73	Q32Q10	169	177	RSU1	Ras suppressor protein 1	yes	no	2	0.010314	62582	3	0			4
DNELLVYK	FSYNTQGRDNELLVYK	DNELLVYKERVGEYSL	R	D	N	Y	K	E	0	0	1	1	0	0	1	0	0	0	2	1	0	0	0	0	0	0	1	1	0	0	8	0	99251786	V9HWP0;P02743	V9HWP0	77	84	HEL-S-92n;APCS	Serum amyloid P-component;Serum amyloid P-component(1-203)	yes	no	1;2	0.00038335	147.34	4.97	2.26		52	57
DNELLVYKER	FSYNTQGRDNELLVYK	ELLVYKERVGEYSLYI	R	D	N	E	R	V	0	1	1	1	0	0	2	0	0	0	2	1	0	0	0	0	0	0	1	1	0	0	10	1	12776616	V9HWP0;P02743	V9HWP0	77	86	HEL-S-92n;APCS	Serum amyloid P-component;Serum amyloid P-component(1-203)	yes	no	2;3	4.8457e-57	204.07	5.23	2.59		10	49
DNENVVNEYSSELEK	QKRQKQVKDNENVVNE	EYSSELEKHQLYIDET	K	D	N	E	K	H	0	0	3	1	0	0	4	0	0	0	1	1	0	0	0	2	0	0	1	2	0	0	15	0	17677799	V9HVY1;P02675;B4E1D3;D3DP13	V9HVY1	164	178	HEL-S-78p;FGB	Fibrinogen beta chain;Fibrinopeptide B;Fibrinogen beta chain	yes	no	2	6.8034e-135	225.15	1.96	0.351	4	42	2
DNENVVNEYSSELEKHQLYIDETVNSNIPTNLR	QKRQKQVKDNENVVNE	SNIPTNLRVLRSILEN	K	D	N	L	R	V	0	1	6	2	0	1	5	0	1	2	3	1	0	0	1	3	2	0	2	3	0	0	33	1	3875845	V9HVY1;P02675;B4E1D3;D3DP13	V9HVY1	164	196	HEL-S-78p;FGB	Fibrinogen beta chain;Fibrinopeptide B;Fibrinogen beta chain	yes	no	4	8.013e-31	69201	5.65	0.762
DNHLLGTFDLTGIPPAPR	EGERPLTKDNHLLGTF	TGIPPAPRGVPQIEVT	K	D	N	P	R	G	1	1	1	2	0	0	0	2	1	1	3	0	0	1	3	0	2	0	0	0	0	0	18	0	19330058	V9HWB4;P11021	V9HWB4	475	492	HEL-S-89n;HSPA5	78 kDa glucose-regulated protein	yes	no	3	0.00010052	48314	6	0
DNIQGITKPAIR	KRHRKVLRDNIQGITK	GITKPAIRRLARRGGV	R	D	N	I	R	R	1	1	1	1	0	1	0	1	0	3	0	1	0	0	1	0	1	0	0	0	0	0	12	1	13247463	Q0VAS5;B2R4R0;P62805	Q0VAS5	25	36	HIST1H4H;HIST1H4A	Histone H4	yes	no	3	0.81969	67252	4.8	1.08
DNLQHKDSSVPNTGTAR	PPIYRFWKDNLQHKDS	VPNTGTARMVETTAYA	K	D	N	A	R	M	1	1	2	2	0	1	0	1	1	0	1	1	0	0	1	2	2	0	0	1	0	0	17	1	18388871	P01031	P01031	1230	1246	C5	Complement C5;Complement C5 beta chain;Complement C5 alpha chain;C5a anaphylatoxin;Complement C5 alpha chain	yes	yes	3;4	0.00057432	43297	2	0		11
DNLTLWTSDTQGDEAEAGEGGEN	TLIMQLLRDNLTLWTS	EAGEGGEN________	R	D	N	E	N	-	2	0	2	3	0	1	4	4	0	0	2	0	0	0	0	1	3	1	0	0	0	0	23	0	24079888	D0PNI1;P63104;B0AZS6;B7Z2E6;H0YB80;Q2F831	D0PNI1	223	245	YWHAZ	14-3-3 protein zeta/delta	yes	no	2	0.00012934	38028	2	0		3
DNPMYYCNK	FRYENCPKDNPMYYCN	NPMYYCNKKTSCRSCA	K	D	N	N	K	K	0	0	2	1	1	0	0	0	0	0	0	1	1	0	1	0	0	0	2	0	0	0	9	0	12034689	O75882;B4DZ36	O75882	750	758	ATRN	Attractin	yes	no	2	0.0014184	98009	3	0			25
DNSALDPIIHGLK	IFFQVSPRDNSALDPI	DPIIHGLKGVVHHEKE	R	D	N	L	K	G	1	0	1	2	0	0	0	1	1	2	2	1	0	0	1	1	0	0	0	0	0	0	13	0	13917409	P23470	P23470	210	222	PTPRG	Receptor-type tyrosine-protein phosphatase gamma	yes	yes	2	0.0078068	49.35	4	0
DNSQVNAVTVLTLLDK	GNTEEAIRDNSQVNAV	TVLTLLDKLVNMLDAV	R	D	N	D	K	L	1	0	2	2	0	1	0	0	0	0	3	1	0	0	0	1	2	0	0	3	0	0	16	0	17289258	A8K2W3;O95810	A8K2W3	49	64	SDPR	Serum deprivation-response protein	yes	no	2	0.0024535	62088	5	0
DNVDDPTGNFR	VNFLKSPKDNVDDPTG	DDPTGNFRSGPLTGWR	K	D	N	F	R	S	0	1	2	3	0	0	0	1	0	0	0	0	0	1	1	0	1	0	0	1	0	0	11	0	12485371	B4DWN1;A8K7T4;Q12907	B4DWN1	233	243	LMAN2	Vesicular integral-membrane protein VIP36	yes	no	2	5.7368e-16	163.32	2	0		52
DNVFDGLVR	QASFQGLKDNVFDGLV	NVFDGLVRVTQEFHMK	K	D	N	V	R	V	0	1	1	2	0	0	0	1	0	0	1	0	0	1	0	0	0	0	0	2	0	0	9	0	10335193	C0JYY2;P04114;E1A689;Q59HB3;E1B4S9;S5FMV1	C0JYY2	4169	4177	APOB	Apolipoprotein B-100;Apolipoprotein B-48	yes	no	2	0.78637	138.26	5.73	2.08			10
DPALCCYLSPGDEQVNCFNINYLR	GPRRNIWRDPALCCYL	CFNINYLRNVALVSGD	R	D	P	L	R	N	1	1	3	2	3	1	1	1	0	1	3	0	0	1	2	1	0	0	2	1	0	0	24	0	29172833	A0A140VJI7;Q16610	A0A140VJI7	482	505	ECM1	Extracellular matrix protein 1	yes	no	3	2.5059e-79	134.06	6	0
DPCHGVTCRPQETCK	GILSCVTKDPCHGVTC	CRPQETCKEQGGQGVC	K	D	P	C	K	E	0	1	0	1	3	1	1	1	1	0	0	1	0	0	2	0	2	0	0	1	0	0	15	1	18437764	A0A087WXI2;Q9Y6R7;A0A087WUZ2	A0A087WXI2	1643	1657	FCGBP	IgGFc-binding protein	yes	no	3;4	0.00026415	67234	2.2	0.4		4	1
DPDAQPGGELMLGGTDSK	IFSFYLSRDPDAQPGG	MLGGTDSKYYKGSLSY	R	D	P	S	K	Y	1	0	0	3	0	1	1	4	0	0	2	1	1	0	2	1	1	0	0	0	0	0	18	0	17868043	A0A1B0GV23;A0A1B0GVD5;A0A1B0GWE8;V9HWI3;A0A1B0GU92;A0A1B0GU03;P07339;F8WD96;C9JH19;H7C469;A0A1B0GW44;A0A1B0GVP3	A0A1B0GV23	236	253	HEL-S-130P;CTSD	Cathepsin D;Cathepsin D light chain;Cathepsin D heavy chain	yes	no	2	8.2801e-25	111.39	2	0		7
DPDNIAAWYLR	RTNINSSRDPDNIAAW	NIAAWYLRSNNGNRRN	R	D	P	L	R	S	2	1	1	2	0	0	0	0	0	1	1	0	0	0	1	0	0	1	1	0	0	0	11	0	13326463	A0A0A0MRJ7;P12259	A0A0A0MRJ7	1568	1578	F5	Coagulation factor V;Coagulation factor V heavy chain;Coagulation factor V light chain	yes	no	2	1.9627e-06	120.12	5	0
DPDQTDGLGLSYLSSHIANVER	KQFFKNWRDPDQTDGL	SHIANVERVPFDAATL	R	D	P	E	R	V	1	1	1	3	0	1	1	2	1	1	3	0	0	0	1	3	1	0	1	1	0	0	22	0	23861401	P06396	P06396	398	419	GSN	Gelsolin	no	no	3	9.3993e-67	133.38	5.05	0.605
DPILFPSFIHSQK	NTPIFFIRDPILFPSF	PSFIHSQKRNPQTHLK	R	D	P	Q	K	R	0	0	0	1	0	1	0	0	1	2	1	1	0	2	2	2	0	0	0	0	0	0	13	0	15278086	P04040;B4DWK8	P04040	157	169	CAT	Catalase	yes	no	3	0.0061874	40066	7	0
DPNGLPPEAQK	SYSFVFSRDPNGLPPE	GLPPEAQKIVRQRQEE	R	D	P	Q	K	I	1	0	1	1	0	1	1	1	0	0	1	1	0	0	3	0	0	0	0	0	0	0	11	0	11645775	Q5VY30;P02753	Q5VY30	156	166	RBP4	Retinol-binding protein 4;Plasma retinol-binding protein(1-182);Plasma retinol-binding protein(1-181);Plasma retinol-binding protein(1-179);Plasma retinol-binding protein(1-176)	yes	no	2	8.5328e-09	168	1.94	0.382	9	74	4
DPNHFRPAGLPEK	NEWGRSGKDPNHFRPA	RPAGLPEKY_______	K	D	P	E	K	Y	1	1	1	1	0	0	1	1	1	0	1	1	0	1	3	0	0	0	0	0	0	0	13	1	14767474	D3DQX7;P0DJI8;P0DJI9	D3DQX7	109	121	SAA1;SAA2	Serum amyloid A protein;Serum amyloid A-1 protein;Amyloid protein A;Serum amyloid protein A(2-104);Serum amyloid protein A(3-104);Serum amyloid protein A(2-103);Serum amyloid protein A(2-102);Serum amyloid protein A(4-101);Serum amyloid A-2 protein	no	no	3	0.03532	32616	6	0
DPNHFRPAGLPEKY	NEWGRSGKDPNHFRPA	PAGLPEKY________	K	D	P	K	Y	-	1	1	1	1	0	0	1	1	1	0	1	1	0	1	3	0	0	0	1	0	0	0	14	2	16398107	D3DQX7;P0DJI8;P0DJI9	D3DQX7	109	122	SAA1;SAA2	Serum amyloid A protein;Serum amyloid A-1 protein;Amyloid protein A;Serum amyloid protein A(2-104);Serum amyloid protein A(3-104);Serum amyloid protein A(2-103);Serum amyloid protein A(2-102);Serum amyloid protein A(4-101);Serum amyloid A-2 protein	no	no	2;3;4	1.8542e-06	99732	5.64	1.25
DPNTDRWVATGIVSWGIGCSR	SGGVFAVRDPNTDRWV	SWGIGCSRGYGFYTKV	R	D	P	S	R	G	1	2	1	2	1	0	0	3	0	2	0	0	0	0	1	2	2	2	0	2	0	0	21	1	23461175	B4DPQ0;Q53HU9;Q53HT9;A8K5J8;F5H2D0;P00736;B4E1B0	B4DPQ0	676	696	C1R	Complement C1r subcomponent;Complement C1r subcomponent heavy chain;Complement C1r subcomponent light chain	yes	no	3	0.00021163	37.56	8	0
DPPSDLLLLK	PSRMRPWKDPPSDLLL	PSDLLLLKQSNSSKIL	K	D	P	L	K	Q	0	0	0	2	0	0	0	0	0	0	4	1	0	0	2	1	0	0	0	0	0	0	10	0	11096332	A0A0A0MRJ7;P12259	A0A0A0MRJ7	931	940	F5	Coagulation factor V;Coagulation factor V heavy chain;Coagulation factor V light chain	yes	no	2	0.05378	55112	4	0
DPPSWSVLAGHSR	RALAVNPRDPPSWSVL	SVLAGHSRTVSDSIKK	R	D	P	S	R	T	1	1	0	1	0	0	0	1	1	0	1	0	0	0	2	3	0	1	0	1	0	0	13	0	14076895	Q9Y490	Q9Y490	1626	1638	TLN1	Talin-1	yes	yes	2;3	0.0031825	94465	5.83	0.376
DPSASPGDAGEQAIR	NQAKGWLRDPSASPGD	DAGEQAIRQILDEAGK	R	D	P	I	R	Q	3	1	0	2	0	1	1	2	0	1	0	0	0	0	2	2	0	0	0	0	0	0	15	0	14696746	A0A024QZN4;V9HWK2;P18206;B3KXA2;B4E3Q9	A0A024QZN4	286	300	VCL;HEL114	Vinculin	yes	no	2	0.00089822	77379	1.33	0.471	2	1
DPTPEQTHR	SPPGVCSRDPTPEQTH	PTPEQTHRLARAMMAF	R	D	P	H	R	L	0	1	0	1	0	1	1	0	1	0	0	0	0	0	2	0	2	0	0	0	0	0	9	0	10794996	P08697;C9JMH6;A0A0J9YY65;C9JPV4;A0A0J9YWQ3	P08697	73	81	SERPINF2	Alpha-2-antiplasmin	yes	no	3	0.036845	27772	8	0
DPVASSLSPYFGTK	RCSLLEPRDPVASSLS	LSPYFGTKTRYEDVNP	R	D	P	T	K	T	1	0	0	1	0	0	0	1	0	0	1	1	0	1	2	3	1	0	1	1	0	0	14	0	14677246	B2R7D2;Q9UNW1	B2R7D2	37	50	MINPP1	Multiple inositol polyphosphate phosphatase 1	yes	no	2	0.00023388	83314	5	0
DPVASTSNLDMDFR	GIDYSLMKDPVASTSN	SNLDMDFRGAFFPLTE	K	D	P	F	R	G	1	1	1	3	0	0	0	0	0	0	1	0	1	1	1	2	1	0	0	1	0	0	14	0	15666984	B3KUE5;P55058	B3KUE5	242	255	PLTP	Phospholipid transfer protein	yes	no	2	1.3053e-05	104.79	3	0			9
DPVQLNLLYVQAR	SDQNVDSRDPVQLNLL	NLLYVQARDDILNGSH	R	D	P	A	R	D	1	1	1	1	0	2	0	0	0	0	3	0	0	0	1	0	0	0	1	2	0	0	13	0	15278409	Q9Y490;Q9Y4G6	Q9Y490	208	220	TLN1;TLN2	Talin-1;Talin-2	yes	no	2	0.0077091	117.7	6	0
DQDGEILLPR	KPTFVGSRDQDGEILL	DGEILLPREVPDEYKL	R	D	Q	P	R	E	0	1	0	2	0	1	1	1	0	1	2	0	0	0	1	0	0	0	0	0	0	0	10	0	11545932	O43532;B3KS70;B4DI69;F6SYF8;B4DID6;Q9UBP4;Q6PQ81	O43532	137	146	DKK3	Dickkopf-related protein 3	yes	no	2	0.010126	64711	2	0		1
DQEVLLQTFLDDASPGDKR	RKMEPKDKDQEVLLQT	DASPGDKRLAAYLMLM	K	D	Q	K	R	L	1	1	0	4	0	2	1	1	0	0	3	1	0	1	1	1	1	0	0	1	0	0	19	1	21460542	C0JYY2;P04114;E1A689;A8MUN2;Q7Z7Q0	C0JYY2	540	558	APOB	Apolipoprotein B-100;Apolipoprotein B-48	no	no	3	0.0015138	31753	4	0
DQFNLIVFSTEATQWR	ILDDLSPRDQFNLIVF	STEATQWRPSLVPASA	R	D	Q	W	R	P	1	1	1	1	0	2	1	0	0	1	1	0	0	2	0	1	2	1	0	1	0	0	16	0	19539585	B2RMS9;Q14624;B7Z544;H7C0L5;Q68DH2;B7Z551;Q59FS1;B7Z8Q7	B2RMS9	308	323	ITIH4;DKFZp686G21125	Inter-alpha-trypsin inhibitor heavy chain H4;70 kDa inter-alpha-trypsin inhibitor heavy chain H4;35 kDa inter-alpha-trypsin inhibitor heavy chain H4	no	no	2;3	3.1955e-05	99531	7	0
DQFNLIVFSTEATQWRPSLVPASAENVNK	ILDDLSPRDQFNLIVF	ASAENVNKARSFAAGI	R	D	Q	N	K	A	3	1	3	1	0	2	2	0	0	1	2	1	0	2	2	3	2	1	0	3	0	0	29	1	32606466	B2RMS9;Q14624;B7Z544;H7C0L5;Q68DH2;B7Z551;Q59FS1;B7Z8Q7	B2RMS9	308	336	ITIH4;DKFZp686G21125	Inter-alpha-trypsin inhibitor heavy chain H4;70 kDa inter-alpha-trypsin inhibitor heavy chain H4;35 kDa inter-alpha-trypsin inhibitor heavy chain H4	no	no	2;3;4	0	375.32	7.17	2.04	8	8	3
DQGTYEDYVEGLR	LQTVAKNKDQGTYEDY	EDYVEGLRVFDKEGNG	K	D	Q	L	R	V	0	1	0	2	0	1	2	2	0	0	1	0	0	0	0	0	1	0	2	1	0	0	13	0	15436791	F8W1R7;G3V1V0;P60660;J3KND3;G8JLA2;B7Z6Z4;G3V1Y7;F8VPF3;Q6IBG5;F8VZU9;F8W180;H0YI43	F8W1R7	82	94	MYL6	Myosin light polypeptide 6	yes	no	2	0.00023528	70488	3	0			1
DQLIYNLLKEEQTPQNK	________________	EEQTPQNKITVVGVGA	K	D	Q	N	K	I	0	0	2	1	0	3	2	0	0	1	3	2	0	0	1	0	1	0	1	0	0	0	17	1	20730742	B4DJI1;V9HWB9;P00338;F5GXY2;F5GXH2;F5GYU2;F5H8H6;F5GXC7;F5GWW2;F5GXU1;F5GZQ4;F5H5J4;F5H6W8	B4DJI1	6	22	HEL-S-133P;LDHA	L-lactate dehydrogenase;L-lactate dehydrogenase A chain	yes	no	3	0.0029058	37583	4	0
DQLTCNKFDLK	TMYHAKAKDQLTCNKF	TCNKFDLKVTIKPAPE	K	D	Q	L	K	V	0	0	1	2	1	1	0	0	0	0	2	2	0	1	0	0	1	0	0	0	0	0	11	1	13806708	V9HWA9;P01024;M0QYC8	V9HWA9	1354	1364	HEL-S-62p;C3	Complement C3;Complement C3 beta chain;C3-beta-c;Complement C3 alpha chain;C3a anaphylatoxin;Acylation stimulating protein;Complement C3b alpha chain;Complement C3c alpha chain fragment 1;Complement C3dg fragment;Complement C3g fragment;Complement C3d fragment;Complement C3f fragment;Complement C3c alpha chain fragment 2	yes	no	2;3	1.9567e-48	190.86	4.74	1.31			35
DQPFTILYR	PAENPGCRDQPFTILY	QPFTILYRDMDVVSGR	R	D	Q	Y	R	D	0	1	0	1	0	1	0	0	0	1	1	0	0	1	1	0	1	0	1	0	0	0	9	0	11515975	B3KQA8;A0A024R6G3;G3V4U0;G3XA98;Q86TV4;Q9UBX5	B3KQA8	96	104	FBLN5	Fibulin-5	yes	no	2	0.0085737	65246	5	0
DQPRPAFSAIR	KGSPGNIKDQPRPAFS	RPAFSAIRRNPPMGGN	K	D	Q	I	R	R	2	2	0	1	0	1	0	0	0	1	0	0	0	1	2	1	0	0	0	0	0	0	11	1	12566626	A0A024RAG6;P02745;X6RLJ0;Q9H2L7	A0A024RAG6	111	121	C1QA	Complement C1q subcomponent subunit A	yes	no	3	0.78512	83182	5.68	1.31
DQTIRFDHVITNMNNNYEPR	TINVPLRRDQTIRFDH	MNNNYEPRSGKFTCKV	R	D	Q	P	R	S	0	2	4	2	0	1	1	0	1	2	0	0	1	1	1	0	2	0	1	1	0	0	20	1	24761554	D6R934;A0A024RAB9;P02746;A0A0A0MSV6	D6R934	135	154	C1QB	Complement C1q subcomponent subunit B	yes	no	3;4	6.2038e-98	179.87	5.78	0.527
DQVANSAFVER	YYITGETKDQVANSAF	ANSAFVERLRKHGLEV	K	D	Q	E	R	L	2	1	1	1	0	1	1	0	0	0	0	0	0	1	0	1	0	0	0	2	0	0	11	0	12345942	O75322;Q8TBA7;K9JA46;P07900;Q86U12;Q96HX7;Q2VPJ6	O75322	307	317	HSP90AA1;EL52	Heat shock protein HSP 90-alpha	yes	no	2	1.1341e-08	123.86	2	0		6
DQVLVSCDTGYK	SQAKYFFKDQVLVSCD	VSCDTGYKVLKDNVEM	K	D	Q	Y	K	V	0	0	0	2	1	1	0	1	0	0	1	1	0	0	0	1	1	0	1	2	0	0	12	0	1383634	P48740;F8W876;B4DUI7	P48740	323	334	MASP1	Mannan-binding lectin serine protease 1;Mannan-binding lectin serine protease 1 heavy chain;Mannan-binding lectin serine protease 1 light chain	no	no	2	8.7867e-10	140.49	2.37	0.483		49	29
DQVNTFDNIFIAPVGISTAMGMISLGLK	FNLYRVLKDQVNTFDN	GMISLGLKGETHEQVH	K	D	Q	L	K	G	2	0	2	2	0	1	0	3	0	4	2	1	2	2	1	2	2	0	0	2	0	0	28	0	29515137	P05546;Q8IVC0	P05546	143	170	SERPIND1	Heparin cofactor 2	yes	no	3	3.228e-100	124.97	8	0
DQYELLCLDNTR	NLANKADRDQYELLCL	LLCLDNTRKPVDEYKD	R	D	Q	T	R	K	0	1	1	2	1	1	1	0	0	0	3	0	0	0	0	0	1	0	1	0	0	0	12	0	15387035	B4E1B2	B4E1B2	220	231			no	no	2	1.5281e-15	142.71	3.04	0.204			44
DQYKVGEVLK	HLVPDRKKDQYKVGEV	YKVGEVLKFSCKPGFT	K	D	Q	L	K	F	0	0	0	1	0	1	1	1	0	0	1	2	0	0	0	0	0	0	1	2	0	0	10	1	11776343	A0A024R962;A0A024R984;Q14006	A0A024R962	585	594	hCG_40889;HF		no	no	3	0.015647	37717	3	0			1
DQYYNIDVPSR	YDYYAFSKDQYYNIDV	YNIDVPSRTARAITTR	K	D	Q	S	R	T	0	1	1	2	0	1	0	0	0	1	0	0	0	0	1	1	0	0	2	1	0	0	11	0	1368631	A0A0U1RR20;A0A024R930;Q92954;B3KQ20	A0A0U1RR20	1330	1340	PRG4	Proteoglycan 4;Proteoglycan 4 C-terminal part	yes	no	2	3.5642e-22	172.88	3.49	1.01			57
DRDGNTLTYYR	FYNGLCNRDRDGNTLT	GNTLTYYRRPWNVASL	R	D	R	Y	R	R	0	2	1	2	0	0	0	1	0	0	1	0	0	0	0	0	2	0	2	0	0	0	11	1	13726371	A0A024R035;P02748	A0A024R035	184	194	C9	Complement component C9;Complement component C9a;Complement component C9b	yes	no	2;3	0	285.83	4.51	1.52		3	120
DRLDEVKEQVAEVR	EEMGSRTRDRLDEVKE	KEQVAEVRAKLEEQAQ	R	D	R	V	R	A	1	2	0	2	0	1	3	0	0	0	1	1	0	0	0	0	0	0	0	3	0	0	14	2	16848744	A0A0S2Z3D5;P02649;J9ZVQ3	A0A0S2Z3D5	245	258	APOE	Apolipoprotein E	yes	no	3;4	1.999e-96	164.92	4.25	2.85		74	1
DRMYQMDIQQELQR	RETLEDTRDRMYQMDI	DIQQELQRYLSLVGQV	R	D	R	Q	R	Y	0	2	0	2	0	4	1	0	0	1	1	0	2	0	0	0	0	0	1	0	0	0	14	1	1852856	C0JYY2;P04114;E1A689;S5FVK9;E1B4S6	C0JYY2	2521	2534	APOB	Apolipoprotein B-100;Apolipoprotein B-48	yes	no	3	4.5507e-21	130.61	8	0
DRQDGEEVLQCMPVCGR	CATPGTWKDRQDGEEV	QCMPVCGRPVTPIAQN	K	D	R	G	R	P	0	2	0	2	2	2	2	2	0	0	1	0	1	0	1	0	0	0	0	2	0	0	17	1	20478874	Q9NZP8	Q9NZP8	218	234	C1RL	Complement C1r subcomponent-like protein	yes	yes	3	1.1612e-12	91657	3	0			18
DRVVEESELAR	SEPRPPCRDRVVEESE	VEESELARTAGYGINI	R	D	R	A	R	T	1	2	0	1	0	0	3	0	0	0	1	0	0	0	0	1	0	0	0	2	0	0	11	1	13016575	A0A024R035;P02748	A0A024R035	144	154	C9	Complement component C9;Complement component C9a;Complement component C9b	yes	no	3	0.0050687	57175	1	0	3
DSAIGFSR	GQKDLLFKDSAIGFSR	DSAIGFSRVPPRIDSG	K	D	S	S	R	V	1	1	0	1	0	0	0	1	0	1	0	0	0	1	0	2	0	0	0	0	0	0	8	0	85141373	E7EQB2;E7ER44;V9HWI4;A0A161I202;P02788;B3KSL2;B3VMW0;A8K494;W8QEY1;Q5EK51;B7ZAL5;B2MV14;Q19KS2	E7EQB2	308	315	LTF;HEL110	Lactotransferrin;Lactoferricin-H;Kaliocin-1;Lactoferroxin-A;Lactoferroxin-B;Lactoferroxin-C	yes	no	2	0.010589	82716	2.82	0.386		2	9
DSALSWEYCR	RPWCYVVKDSALSWEY	ALSWEYCRLEACESLT	K	D	S	C	R	L	1	1	0	1	1	0	1	0	0	0	1	0	0	0	0	2	0	1	1	0	0	0	10	0	12855397	Q04756;D6RAR4;CON__ENSEMBL:ENSBTAP00000023055	Q04756	354	363	HGFAC	Hepatocyte growth factor activator;Hepatocyte growth factor activator short chain;Hepatocyte growth factor activator long chain	yes	no	2	0.02082	126.41	3.58	0.493			10
DSCKGDSGGPLVCGGVLEGVVTSGSR	MCAESNRRDSCKGDSG	GVVTSGSRVCGNRKKP	R	D	S	S	R	V	0	1	0	2	2	0	1	7	0	0	2	1	0	0	1	4	1	0	0	4	0	0	26	1	2549185	Q6FHW3;K7ERG9;A6XNE2;P00746	Q6FHW3	177	202	DF;CFD	Complement factor D	yes	no	3	6.7346e-45	100.95	4.92	0.53
DSCQGDSGGPHVTEVEGTSFLTGIISWGEECAMK	AGFHEGGRDSCQGDSG	WGEECAMKGKYGIYTK	R	D	S	M	K	G	1	0	0	2	2	1	4	6	1	2	1	1	1	1	1	4	3	1	0	2	0	0	34	0	36405756	F2RM37;P00740;F2RM35;Q19UJ0;Q19UI5;Q19UH5;Q19UG9;Q19UG2;Q19UG1;Q19UG6;Q19UI4;Q19UI3;Q19UI1;Q19UH9;Q19UH8;Q19UG8;Q19UG5	F2RM37	405	438	F9 p22;F9;factor IX F9	Coagulation factor IX;Coagulation factor IXa light chain;Coagulation factor IXa heavy chain	yes	no	3	2.6769e-14	55871	6.14	0.35
DSCTLPASAEK	RNYTLTGRDSCTLPAS	TLPASAEKACGACPLW	R	D	S	E	K	A	2	0	0	1	1	0	1	0	0	0	1	1	0	0	1	2	1	0	0	0	0	0	11	0	11775285	P10643;A8K2T4	P10643	761	771	C7	Complement component C7	no	no	2	0.043485	107.08	1.71	0.454	11	27
DSCVGSLVVK	DSVWVDVKDSCVGSLV	CVGSLVVKSGQSEDRQ	K	D	S	V	K	S	0	0	0	1	1	0	0	1	0	0	1	1	0	0	0	2	0	0	0	3	0	0	10	0	10625379	V9HWA9;P01024;B4E216	V9HWA9	557	566	HEL-S-62p;C3	Complement C3;Complement C3 beta chain;C3-beta-c;Complement C3 alpha chain;C3a anaphylatoxin;Acylation stimulating protein;Complement C3b alpha chain;Complement C3c alpha chain fragment 1;Complement C3dg fragment;Complement C3g fragment;Complement C3d fragment;Complement C3f fragment;Complement C3c alpha chain fragment 2	yes	no	1;2	5.1108e-37	200.05	4.64	1.92		46	181
DSDLLSPSDFK	DPEDPTLRDSDLLSPS	LLSPSDFKIILGKHWR	R	D	S	F	K	I	0	0	0	3	0	0	0	0	0	0	2	1	0	1	1	3	0	0	0	0	0	0	11	0	12225717	P48740	P48740	505	515	MASP1	Mannan-binding lectin serine protease 1;Mannan-binding lectin serine protease 1 heavy chain;Mannan-binding lectin serine protease 1 light chain	yes	yes	2	2.2444e-08	134.25	3.04	1.12		8	36
DSDWPFCSDEDWNYK	ERHQSACKDSDWPFCS	SDEDWNYKCPSGCRMK	K	D	S	Y	K	C	0	0	1	4	1	0	1	0	0	0	0	1	0	1	1	2	0	2	1	0	0	0	15	0	19627367	P02671;A0A0S2Z3E8;Q3KRA7;Q6NSD8;A0A087WUA0;A0A0S2Z3M3;A0A0S2Z3P3	P02671	49	63	FGA	Fibrinogen alpha chain;Fibrinopeptide A;Fibrinogen alpha chain	yes	no	2	1.7052e-23	160.18	4.05	0.223
DSEITFIK	TGEAVAEKDSEITFIK	DSEITFIKKVTCTNAE	K	D	S	I	K	K	0	0	0	1	0	0	1	0	0	2	0	1	0	1	0	1	1	0	0	0	0	0	8	0	95149131	P01031	P01031	1595	1602	C5	Complement C5;Complement C5 beta chain;Complement C5 alpha chain;C5a anaphylatoxin;Complement C5 alpha chain	yes	yes	2	0.0064977	89.55	3	0			15
DSFDIIK	DITEGNLRDSFDIIKR	RDSFDIIKRYMDGMTV	R	D	S	I	K	R	0	0	0	2	0	0	0	0	0	2	0	1	0	1	0	1	0	0	0	0	0	0	7	0	83642798	P23142;Q8NBH6;CON__ENSEMBL:ENSBTAP00000016046;A0A0U1RRA4	P23142	643	649	FBLN1	Fibulin-1	yes	no	2	0.017262	85265	3	0			4
DSFDIIKR	DITEGNLRDSFDIIKR	DSFDIIKRYMDGMTVG	R	D	S	K	R	Y	0	1	0	2	0	0	0	0	0	2	0	1	0	1	0	1	0	0	0	0	0	0	8	1	9925291	P23142;Q8NBH6;CON__ENSEMBL:ENSBTAP00000016046;A0A0U1RRA4	P23142	643	650	FBLN1	Fibulin-1	yes	no	2	0.00057163	152.39	3.55	0.813			16
DSFHLDEQFTVPVEMMQAR	FDPSLTQRDSFHLDEQ	PVEMMQARTYPLRWFL	R	D	S	A	R	T	1	1	0	2	0	2	2	0	1	0	1	0	2	2	1	1	1	0	0	2	0	0	19	0	22790351	P08697;A0A0G2JPA8;C9JPV4;A0A0J9YWQ3	P08697	253	271	SERPINF2	Alpha-2-antiplasmin	yes	no	2;3	8.9187e-132	188.19	6.12	1.03
DSFSIFCETGYELLQGHLPLK	VQAKYILKDSFSIFCE	LQGHLPLKSFTAVCQK	K	D	S	L	K	S	0	0	0	1	1	1	2	2	1	1	4	1	0	2	1	2	1	0	1	0	0	0	21	0	24531937	O00187	O00187	322	342	MASP2	Mannan-binding lectin serine protease 2;Mannan-binding lectin serine protease 2 A chain;Mannan-binding lectin serine protease 2 B chain	yes	yes	3	1.1369e-12	77.08	7	0
DSGEDPATCAFQR	IRETTCRKDSGEDPAT	PATCAFQRDYYVSTAV	K	D	S	Q	R	D	2	1	0	2	1	1	1	1	0	0	0	0	0	1	1	1	1	0	0	0	0	0	13	0	1452594	Q13103;C9J6K0	Q13103	95	107	SPP2	Secreted phosphoprotein 24	yes	no	2	2.9524e-45	222.28	2	0		41
DSGFQMNQLR	YAVAVVKKDSGFQMNQ	GFQMNQLRGKKSCHTG	K	D	S	L	R	G	0	1	1	1	0	2	0	1	0	0	1	0	1	1	0	1	0	0	0	0	0	0	10	0	11945452	B4E1B2	B4E1B2	123	132			no	no	2	2.469e-58	198.87	4.5	1.12			48
DSGRDYVSQFEGSALGK	TVYVDVLKDSGRDYVS	FEGSALGKQLNLKLLD	K	D	S	G	K	Q	1	1	0	2	0	1	1	3	0	0	1	1	0	1	0	3	0	0	1	1	0	0	17	1	18148435	A0A024R3E3;P02647	A0A024R3E3	48	64	APOA1	Apolipoprotein A-I;Proapolipoprotein A-I;Truncated apolipoprotein A-I	yes	no	2;3	0	276.31	5.47	1.77			122
DSGSYFCR	YIPKATLKDSGSYFCR	DSGSYFCRGLFGSKNV	K	D	S	C	R	G	0	1	0	1	1	0	0	1	0	0	0	0	0	1	0	2	0	0	1	0	0	0	8	0	99038653	H0Y755;M9MML0;P08637;Q9UN20	H0Y755	183	190	FCGR3A	Low affinity immunoglobulin gamma Fc region receptor III-A	no	no	2	3.2116e-39	195.98	3	0			44
DSHSLTTNIMEILR	FEYQKNNKDSHSLTTN	TNIMEILRGDFSSANN	K	D	S	L	R	G	0	1	1	1	0	0	1	0	1	2	2	0	1	0	0	2	2	0	0	0	0	0	14	0	16288192	P02671;A0A0S2Z3E8;Q3KRA7;Q6NSD8;A0A087WUA0;A0A0S2Z3M3;A0A0S2Z3P3;Q8WW76;Q86Z09	P02671	101	114	FGA	Fibrinogen alpha chain;Fibrinopeptide A;Fibrinogen alpha chain	yes	no	2;3	2.2931e-125	218.54	6.25	0.776
DSITTWEILAVSMSDK	KLMNIFLKDSITTWEI	LAVSMSDKKGICVADP	K	D	S	D	K	K	1	0	0	2	0	0	1	0	0	2	1	1	1	0	0	3	2	1	0	1	0	0	16	0	1794871	V9HWA9;P01024	V9HWA9	797	812	HEL-S-62p;C3	Complement C3;Complement C3 beta chain;C3-beta-c;Complement C3 alpha chain;C3a anaphylatoxin;Acylation stimulating protein;Complement C3b alpha chain;Complement C3c alpha chain fragment 1;Complement C3dg fragment;Complement C3g fragment;Complement C3d fragment;Complement C3f fragment;Complement C3c alpha chain fragment 2	yes	no	2;3	1.8825e-67	178.32	6.34	0.931	3
DSITTWEILAVSMSDKK	KLMNIFLKDSITTWEI	AVSMSDKKGICVADPF	K	D	S	K	K	G	1	0	0	2	0	0	1	0	0	2	1	2	1	0	0	3	2	1	0	1	0	0	17	1	19229659	V9HWA9;P01024	V9HWA9	797	813	HEL-S-62p;C3	Complement C3;Complement C3 beta chain;C3-beta-c;Complement C3 alpha chain;C3a anaphylatoxin;Acylation stimulating protein;Complement C3b alpha chain;Complement C3c alpha chain fragment 1;Complement C3dg fragment;Complement C3g fragment;Complement C3d fragment;Complement C3f fragment;Complement C3c alpha chain fragment 2	yes	no	2;3	3.2001e-115	253.54	6.52	1.47	17	14	6
DSLDQLVGGVPVTLNAQTIDVNQETSDLDPSK	YPIKVQVKDSLDQLVG	TSDLDPSKSVTRVDDG	K	D	S	S	K	S	1	0	2	5	0	3	1	2	0	1	4	1	0	0	2	3	3	0	0	4	0	0	32	0	33676631	P01031;Q59GS8	P01031	377	408	C5	Complement C5;Complement C5 beta chain;Complement C5 alpha chain;C5a anaphylatoxin;Complement C5 alpha chain	yes	no	2;3;4	2.2804e-235	261.28	5.44	0.729
DSLEQDLNNMNK	AREPATLKDSLEQDLN	QDLNNMNKFLEKLRPL	K	D	S	N	K	F	0	0	3	2	0	1	1	0	0	0	2	1	1	0	0	1	0	0	0	0	0	0	12	0	1419.63	B0YIW1;A8K9M4;A0A0B4RUS7;Q6Q788;C9JZZ0	B0YIW1	55	66	APOA5	Apolipoprotein A-V	yes	no	2	0.017853	44719	2	0		1
DSLLQDGEFSMDLR	GQKCSVIRDSLLQDGE	GEFSMDLRTKSTGGAP	R	D	S	L	R	T	0	1	0	3	0	1	1	1	0	0	3	0	1	1	0	2	0	0	0	0	0	0	14	0	16247403	P07737;K7EJ44	P07737	76	89	PFN1	Profilin-1	yes	no	2	5.2761e-06	107.06	3.64	0.479			16
DSLYPYLEDIPDPEVNWIPCNNR	IYGWNFNRDSLYPYLE	NWIPCNNRNRFGQTPV	R	D	S	N	R	N	0	1	3	3	1	0	2	0	0	2	2	0	0	0	4	1	0	1	2	1	0	0	23	0	28182908	B2RAN2;O95497	B2RAN2	90	112	VNN1	Pantetheinase	yes	no	3	0.040426	15896	5	0
DSMIWDCTCIGAGR	GDTYERPKDSMIWDCT	CTCIGAGRGRISCTIA	K	D	S	G	R	G	1	1	0	2	2	0	0	2	0	2	0	0	1	0	0	1	1	1	0	0	0	0	14	0	16406745	A0A024R462;B7ZLE5;P02751;Q6MZF4	A0A024R462	117	130	FN1;DKFZp686K139	Fibronectin;Anastellin;Ugl-Y1;Ugl-Y2;Ugl-Y3	yes	no	2	3.0656e-28	155.15	5.17	0.453
DSNMPMDMR	CQKGILHKDSNMPMDM	SNMPMDMREFVLLFMT	K	D	S	M	R	E	0	1	1	2	0	0	0	0	0	0	0	0	3	0	1	1	0	0	0	0	0	0	9	0	10954147	A0A0A0MRJ7;P12259;F6MG31	A0A0A0MRJ7	1764	1772	F5	Coagulation factor V;Coagulation factor V heavy chain;Coagulation factor V light chain	yes	no	2	0.00046582	88.37	2.36	0.479		9	5
DSPIQCIQAIAENR	PPVSCIKRDSPIQCIQ	IQAIAENRADAVTLDG	R	D	S	N	R	A	2	1	1	1	1	2	1	0	0	3	0	0	0	0	1	1	0	0	0	0	0	0	14	0	16137832	E7EQB2;E7ER44;V9HWI4;A0A161I202;P02788;B3KSL2;B3VMW0;A8K494;W8QEY1;Q5EK51;B7ZAL5;Q2TUW9;B2MV14;Q19KS2;Q8IX02;C9JCF5;B4E1L2	E7EQB2	46	59	LTF;HEL110	Lactotransferrin;Lactoferricin-H;Kaliocin-1;Lactoferroxin-A;Lactoferroxin-B;Lactoferroxin-C	yes	no	2;3	1.4982e-13	120.06	4.82	0.381
DSPSVWAAVPGK	DAAIVGYKDSPSVWAA	VWAAVPGKTFVNITPA	K	D	S	G	K	T	2	0	0	1	0	0	0	1	0	0	0	1	0	0	2	2	0	1	0	2	0	0	12	0	12126139	P07737;CON__P02584;I3L3D5	P07737	27	38	PFN1	Profilin-1	yes	no	2	0.0066936	56729	5.67	0.745
DSQEEEKTEALTSAK	QVFVWVGKDSQEEEKT	TEALTSAKRYIETDPA	K	D	S	A	K	R	2	0	0	1	0	1	4	0	0	0	1	2	0	0	0	2	2	0	0	0	0	0	15	1	16647741	CON__Q3SX14;P06396	P06396	714	728	GSN	Gelsolin	no	no	2;3	7.0027e-08	107.09	7.82	1.12	1
DSSCGTGYELTEDNSCK	VGSFRCQRDSSCGTGY	LTEDNSCKDIDECESG	R	D	S	C	K	D	0	0	1	2	2	0	2	2	0	0	1	1	0	0	0	3	2	0	1	0	0	0	17	0	19217306	B4DUV1;B1AHL2;H7C1M6;B1AHM8;P23142;Q8NBH6	P23142	245	261	FBLN1	Fibulin-1	no	no	2	0.00088287	62042	2	0		2
DSSTWLTAFVLK	SYGAWLHRDSSTWLTA	WLTAFVLKILSLAQDQ	R	D	S	L	K	I	1	0	0	1	0	0	0	0	0	0	2	1	0	1	0	2	2	1	0	1	0	0	12	0	13667133	CON__ENSEMBL:ENSBTAP00000007350	CON__ENSEMBL:ENSBTAP00000007350	1072	1083			no	no	1;2;3	2.1625e-13	147.2	7.61	0.58
DSTFSAWTGLNDVNSEHTFLWTDGR	AFLTYHMKDSTFSAWT	TFLWTDGRGVHYTNWG	K	D	S	G	R	G	1	1	2	3	0	0	1	2	1	0	2	0	0	2	0	3	4	2	0	1	0	0	25	0	28552787	B9EJA8;P22897;Q0Z8D6;B4DLK9	B9EJA8	1002	1026	MRC1L1;MRC1	Macrophage mannose receptor 1	yes	no	3	2.6894e-43	96303	7	0
DSTLIMQLLR	TLSEESYKDSTLIMQL	TLIMQLLRDNLTLWTS	K	D	S	L	R	D	0	1	0	1	0	1	0	0	0	1	3	0	1	0	0	1	1	0	0	0	0	0	10	0	11886536	D0PNI1;P63104;E7EX29;B0AZS6;B7Z2E6;H0YB80;Q2F831;P27348;P31947;B4DY04;Q53S41;B4DMT8;A0A024R1K7;Q04917;Q9H4N8;B2R6N6;B3KNB4;P61981;B4DE78;B4DHC4;V9HW98;P62258;G9K389;G9K388;B7ZA86;K7EM20	D0PNI1	213	222	YWHAZ;YWHAQ;SFN;YWHAH;YWHAG;HEL2;YWHAE;YWHAE/FAM22B fusion;YWHAE/FAM22A fusion	14-3-3 protein zeta/delta;14-3-3 protein theta;14-3-3 protein sigma;14-3-3 protein eta;14-3-3 protein gamma;14-3-3 protein gamma, N-terminally processed;14-3-3 protein epsilon	no	no	2	0.58033	127.02	7	0
DSVDFIQLTEPPGPRIISR				D	S	S	R		0	2	0	2	0	1	1	1	0	3	1	0	0	1	3	2	1	0	0	1	0	0	19	1	21391324		REV__Q8WZ42					yes	no	4	0.045695	18538	8	0
DSVTETLPR	RWFTCVLKDSVTETLP	SVTETLPRVNRTAAIS	K	D	S	P	R	V	0	1	0	1	0	0	1	0	0	0	1	0	0	0	1	1	2	0	0	1	0	0	9	0	10165138	P03951;D6RB32	P03951	80	88	F11	Coagulation factor XI;Coagulation factor XIa heavy chain;Coagulation factor XIa light chain	yes	no	2	0.38633	148.04	2	0		64
DSVTGTLPK	KRFGCFLKDSVTGTLP	SVTGTLPKVHRTGAVS	K	D	S	P	K	V	0	0	0	1	0	0	0	1	0	0	1	1	0	0	1	1	2	0	0	1	0	0	9	0	91648656	H0YAC1;P03952;E9PBC5;B4DMX2;C9JCT1;C9J075	H0YAC1	129	137	KLKB1	Plasma kallikrein;Plasma kallikrein heavy chain;Plasma kallikrein light chain	yes	no	2	0.65035	117.4	2.12	0.406		65	5
DSWLDKQAEISASAPTSLR	ALDGCLRRDSWLDKQA	ASAPTSLRSCDVESNP	R	D	S	L	R	S	3	1	0	2	0	1	1	0	0	1	2	1	0	0	1	4	1	1	0	0	0	0	19	1	20740331	I3L145;P04278;I3L1J1;B4DYU0;A0A0C4DGN2;I3L2X4;I3L4B9;I3L2F1;B0FWH6;B0FWH5	I3L145	139	157	SHBG	Sex hormone-binding globulin	yes	no	3	1.2305e-33	109.28	5.05	0.208
DSYDLHDLK	IQFDQYIKDSYDLHDL	SYDLHDLKIAIANIID	K	D	S	L	K	I	0	0	0	3	0	0	0	0	1	0	2	1	0	0	0	1	0	0	1	0	0	0	9	0	11045088	C0JYY2;P04114;E1A689	C0JYY2	2187	2195	APOB	Apolipoprotein B-100;Apolipoprotein B-48	yes	no	2;3	0.0004354	101.43	4.94	3		26
DTANWLEINPDTGAISTR	KITYRIWRDTANWLEI	DTGAISTRAELDREDF	R	D	T	T	R	A	2	1	2	2	0	0	1	1	0	2	1	0	0	0	1	1	3	1	0	0	0	0	18	0	1972949	B3GN61;D3XNU5;A0A0U2ZQU7;A0A0E3XJU3;Q9UII7;A0A087WXI5;P12830;A5D8W4;A0A087WX17;A0A087WU43	B3GN61	528	545	CDH1	Cadherin-1;E-Cad/CTF1;E-Cad/CTF2;E-Cad/CTF3	yes	no	2	0.0030359	50562	5	0
DTCFEGGDITTVFTPSAK	ECVTQLLKDTCFEGGD	TVFTPSAKYCQVVCTY	K	D	T	A	K	Y	1	0	0	2	1	0	1	2	0	1	0	1	0	2	1	1	4	0	0	1	0	0	18	0	19448775	P03951;D6RB32	P03951	27	44	F11	Coagulation factor XI;Coagulation factor XIa heavy chain;Coagulation factor XIa light chain	yes	no	2	1.5472e-75	175.21	4.95	0.596
DTDLDGFPDEKLR	GNGILCGRDTDLDGFP	GFPDEKLRCPERQCRK	R	D	T	L	R	C	0	1	0	4	0	0	1	1	0	0	2	1	0	1	1	0	1	0	0	0	0	0	13	1	15197155	G3XAP6;B4DN90;Q53FR6;A8K3I0;P49747;B4DN75;CON__ENSEMBL:ENSBTAP00000006074	G3XAP6	236	248	COMP	Cartilage oligomeric matrix protein	yes	no	2;3	0.022241	84658	2	0		7
DTDRFSSHVGGTLGQFYQEVLWGSPAASDDGR	EGLRLLLRDTDRFSSH	PAASDDGRRTLRVQGN	R	D	T	G	R	R	2	2	0	4	0	2	1	5	1	0	2	0	0	2	1	4	2	1	1	2	0	0	32	1	34545814	B2RMS9;Q14624;B7Z544;H7C0L5	B2RMS9	863	894	ITIH4	Inter-alpha-trypsin inhibitor heavy chain H4;70 kDa inter-alpha-trypsin inhibitor heavy chain H4;35 kDa inter-alpha-trypsin inhibitor heavy chain H4	no	no	4	2.355e-226	179.66	7.31	0.463
DTDRFSSHVGGTLGQFYQEVLWGSPAASDDGRR	EGLRLLLRDTDRFSSH	AASDDGRRTLRVQGND	R	D	T	R	R	T	2	3	0	4	0	2	1	5	1	0	2	0	0	2	1	4	2	1	1	2	0	0	33	2	36106825	B2RMS9;Q14624;B7Z544;H7C0L5	B2RMS9	863	895	ITIH4	Inter-alpha-trypsin inhibitor heavy chain H4;70 kDa inter-alpha-trypsin inhibitor heavy chain H4;35 kDa inter-alpha-trypsin inhibitor heavy chain H4	no	no	4;5	0	221.3	7.66	0.475
DTDSEEEIREAFR	TMMARKMKDTDSEEEI	EEIREAFRVFDKDGNG	K	D	T	F	R	V	1	2	0	2	0	0	4	0	0	1	0	0	0	1	0	1	1	0	0	0	0	0	13	1	15957063	Q9BRL5;B4DJ51;B2RDW0;H0Y7A7;P62158;E7ETZ0;E7EMB3;G3V361;Q96HY3;A8K1M2;G3V226	Q9BRL5	79	91	CALM3;CALM2;CALM1	Calmodulin	yes	no	3	0.0029717	54343	2	0		2
DTDTGALLFIGK	QPFIFVLRDTDTGALL	GALLFIGKILDPRGP_	R	D	T	G	K	I	1	0	0	2	0	0	0	2	0	1	2	1	0	1	0	0	2	0	0	0	0	0	12	0	12496554	A0A140VKF3;P36955;CON__Q95121	A0A140VKF3	400	411	SERPINF1	Pigment epithelium-derived factor	yes	no	2	2.1935e-15	140.83	5.06	1.22
DTEEEDFHVDQATTVK	WERPFEVKDTEEEDFH	VDQATTVKVPMMKRLG	K	D	T	V	K	V	1	0	0	3	0	1	3	0	1	0	0	1	0	1	0	0	3	0	0	2	0	0	16	0	1862817	A0A024R6I7;A0A0G2JRN3	A0A024R6I7	226	241	SERPINA1		yes	no	2;3	1.2602e-77	215.34	4.27	2.91		23
DTEEEDFHVDQVTTVK	WERPFEVKDTEEEDFH	VDQVTTVKVPMMKRLG	K	D	T	V	K	V	0	0	0	3	0	1	3	0	1	0	0	1	0	1	0	0	3	0	0	3	0	0	16	0	18908483	E9KL23;P01009;Q3I0J7;A6YP93;Q2L9S7	E9KL23	226	241	SERPINA1;AAT	Alpha-1-antitrypsin;Short peptide from AAT	yes	no	2;3	5.8977e-116	257.95	4.72	2.99		82
DTEVLLVGLEPGTR	PSSGQQSRDTEVLLVG	VGLEPGTRYNATVYSQ	R	D	T	T	R	Y	0	1	0	1	0	0	2	2	0	0	3	0	0	0	1	0	2	0	0	2	0	0	14	0	14978039	Q9NPR5;A0A087WTK0;A0A087WVC6;Q12913	Q9NPR5	327	340	PTPRJ	Protein-tyrosine-phosphatase;Receptor-type tyrosine-protein phosphatase eta	yes	no	2	0.00062049	89548	4	0
DTGTYGFLLPER	YSFTIELRDTGTYGFL	YGFLLPERYIKPTCRE	R	D	T	E	R	Y	0	1	0	1	0	0	1	2	0	0	2	0	0	1	1	0	2	0	1	0	0	0	12	0	13676721	Q96IY4;A0A087WSY5	Q96IY4	388	399	CPB2	Carboxypeptidase B2	yes	no	2	7.2039e-70	202.2	5.32	1.28
DTINLLDQR	FNVEDQKRDTINLLDQ	TINLLDQREKRNHTL_	R	D	T	Q	R	E	0	1	1	2	0	1	0	0	0	1	2	0	0	0	0	0	1	0	0	0	0	0	9	0	10865669	B3KNK9;Q8NBJ4	B3KNK9	386	394	GOLPH2;GOLM1	Golgi membrane protein 1	yes	no	2	0.82198	131.22	3	0			11
DTLMISR	FLFPPKPKDTLMISRT	KDTLMISRTPEVTCVV	K	D	T	S	R	T	0	1	0	1	0	0	0	0	0	1	1	0	1	0	0	1	1	0	0	0	0	0	7	0	83442694	A0A075B6N8;Q8NF17;Q6N030;Q5EBM2;P01860;Q86TT2	A0A075B6N8	179	185	IGHG3;FLJ00385;DKFZp686I15212	Ig gamma-3 chain C region	no	no	2	1.9095e-18	164.1	2.8	0.743		43	66
DTLPSCAVR	EAALRTVRDTLPSCAV	TLPSCAVRAGLLRPDY	R	D	T	V	R	A	1	1	0	1	1	0	0	0	0	0	1	0	0	0	1	1	1	0	0	1	0	0	9	0	10174913	Q96PD5	Q96PD5	501	509	PGLYRP2	N-acetylmuramoyl-L-alanine amidase	yes	yes	2	0.61547	124.83	3.22	1.44		61	56
DTLTSRPAQGVVTTLENVSPPR	EVSVYALKDTLTSRPA	LENVSPPRRARVTDAT	K	D	T	P	R	R	1	2	1	1	0	1	1	1	0	0	2	0	0	0	3	2	4	0	0	3	0	0	22	1	23372288	A0A024R462;B7ZLE5;P02751;Q6N084;Q59G22;Q68CX6;H0Y7Z1;B4DTK1;B4DU16;Q5CZ99;A6YID2;A6YID6;A6YID4;A6YID3;O95617;A6YID5;Q9UQS6	A0A024R462	1797	1818	FN1;DKFZp686L11144;DKFZp686O13149;DKFZp686I1370	Fibronectin;Anastellin;Ugl-Y1;Ugl-Y2;Ugl-Y3	yes	no	3;4	0	223.97	5.8	1
DTLTSRPAQGVVTTLENVSPPRR	EVSVYALKDTLTSRPA	ENVSPPRRARVTDATE	K	D	T	R	R	A	1	3	1	1	0	1	1	1	0	0	2	0	0	0	3	2	4	0	0	3	0	0	23	2	24933299	A0A024R462;B7ZLE5;P02751;Q6N084;Q59G22;Q68CX6;H0Y7Z1;B4DTK1;B4DU16;Q5CZ99;A6YID2;A6YID6;A6YID4;A6YID3;O95617;A6YID5;Q9UQS6	A0A024R462	1797	1819	FN1;DKFZp686L11144;DKFZp686O13149;DKFZp686I1370	Fibronectin;Anastellin;Ugl-Y1;Ugl-Y2;Ugl-Y3	yes	no	3;4	8.9344e-125	127.54	6.04	0.587
DTMVEDLVVLVR	EIKDRNKRDTMVEDLV	EDLVVLVRGGASEHIT	R	D	T	V	R	G	0	1	0	2	0	0	1	0	0	0	2	0	1	0	0	0	1	0	0	4	0	0	12	0	13877381	B7Z550;B7ZA94;B7Z555;P07358;A8K9M5	B7Z550	355	366	C8B	Complement component C8 beta chain	no	no	2;3	7.1054e-16	145.72	4.45	0.497
DTPFSQIK	LNLSDITKDTPFSQIK	DTPFSQIKEIIIHQNY	K	D	T	I	K	E	0	0	0	1	0	1	0	0	0	1	0	1	0	1	1	1	1	0	0	0	0	0	8	0	934476	H0YAC1;P03952;A8K9A9;E9PBC5;B4DMX2	H0YAC1	508	515	KLKB1	Plasma kallikrein;Plasma kallikrein heavy chain;Plasma kallikrein light chain	yes	no	2	0.0066202	89369	4.76	2.28			27
DTPFSQIKEIIIHQNYK	LNLSDITKDTPFSQIK	IIIHQNYKVSEGNHDI	K	D	T	Y	K	V	0	0	1	1	0	2	1	0	1	4	0	2	0	1	1	1	1	0	1	0	0	0	17	1	20730895	H0YAC1;P03952;A8K9A9;E9PBC5;B4DMX2	H0YAC1	508	524	KLKB1	Plasma kallikrein;Plasma kallikrein heavy chain;Plasma kallikrein light chain	yes	no	3	0.004277	67605	7.67	0.471
DTSCVNPPTVQNAYIVSR	WTGRPTCRDTSCVNPP	QNAYIVSRQMSKYPSG	R	D	T	S	R	Q	1	1	2	1	1	1	0	0	0	1	0	0	0	0	2	2	2	0	1	3	0	0	18	0	20199684	A0A024R962;A0A024R984;Q14006	A0A024R962	1045	1062	hCG_40889;HF		no	no	2;3	1.0842e-129	264.28	5.81	1.4			2
DTTVIPVSK	HVLRSQRRDTTVIPVS	TTVIPVSKEHVTVYLG	R	D	T	S	K	E	0	0	0	1	0	0	0	0	0	1	0	1	0	0	1	1	2	0	0	2	0	0	9	0	95853351	Q6MZL2	Q6MZL2	98	106	DKFZp686M0562		no	no	2	0.0020901	78192	2	0		6
DTVIKPLLVEPEGLEK	SVPEHGRKDTVIKPLL	VEPEGLEKETTFNSLL	K	D	T	E	K	E	0	0	0	1	0	0	3	1	0	1	3	2	0	0	2	0	1	0	0	2	0	0	16	1	1779003	P01023	P01023	897	912	A2M	Alpha-2-macroglobulin	yes	yes	2;3	8.2977e-09	114.72	4.59	1.1			2
DTVIKPLLVEPEGLEKETTFNSLLCPSGGEVSEELSLK	SVPEHGRKDTVIKPLL	VSEELSLKLPPNVVEE	K	D	T	L	K	L	0	0	1	1	1	0	7	3	0	1	7	3	0	1	3	4	3	0	0	3	0	0	38	2	41571341	P01023	P01023	897	934	A2M	Alpha-2-macroglobulin	yes	yes	4	1.0065e-06	35164	8	0
DTVQIHDITGK	AQCQEPCKDTVQIHDI	QIHDITGKDCQDIANK	K	D	T	G	K	D	0	0	0	2	0	1	0	1	1	2	0	1	0	0	0	0	2	0	0	1	0	0	11	0	12256303	A0A140VJJ6;P02679;C9JEU5;C9JC84;D3DP16;Q7Z664;C9JPQ9;C9JU00	A0A140VJJ6	167	177	FGG;DKFZp779N0926	Fibrinogen gamma chain	yes	no	3	0.015233	28283	3	0			2
DTWVEHWPEEDECQDEENQK	NLSYIIGKDTWVEHWP	CQDEENQKQCQDLGAF	K	D	T	Q	K	Q	0	0	1	3	1	2	6	0	1	0	0	1	0	0	1	0	1	2	0	1	0	0	20	0	2602019	V9HWA9;P01024;B4E216	V9HWA9	1625	1644	HEL-S-62p;C3	Complement C3;Complement C3 beta chain;C3-beta-c;Complement C3 alpha chain;C3a anaphylatoxin;Acylation stimulating protein;Complement C3b alpha chain;Complement C3c alpha chain fragment 1;Complement C3dg fragment;Complement C3g fragment;Complement C3d fragment;Complement C3f fragment;Complement C3c alpha chain fragment 2	yes	no	2;3	0	251.04	4.18	2.41		92	42
DVAPGTLCDVAGWGIVNHAGR	LPWQRVDRDVAPGTLC	GIVNHAGRRPDSLQHV	R	D	V	G	R	R	3	1	1	2	1	0	0	4	1	1	1	0	0	0	1	0	1	1	0	3	0	0	21	0	21640484	Q6FHW3;K7ERG9;A6XNE2;P00746	Q6FHW3	116	136	DF;CFD	Complement factor D	yes	no	3	0.030999	30587	6	0
DVAVLCR	CDDGWDIKDVAVLCRE	KDVAVLCRELGCGAAS	K	D	V	C	R	E	1	1	0	1	1	0	0	0	0	0	1	0	0	0	0	0	0	0	0	2	0	0	7	0	83142727	O43866	O43866	57	63	CD5L	CD5 antigen-like	yes	yes	2	0.026349	77748	3	0			2
DVDECSLKPSICGTAVCK	LSNKKDCKDVDECSLK	ICGTAVCKNIPGDFEC	K	D	V	C	K	N	1	0	0	2	3	0	1	1	0	1	1	2	0	0	1	2	1	0	0	2	0	0	18	1	20379169	A0A0S2Z4K3;A0A0S2Z4L3;P07225;Q9NSD0;Q16519;G5E9F8	A0A0S2Z4K3	201	218	PROS1	Vitamin K-dependent protein S	yes	no	2;3	3.2399e-24	114.72	5.25	1.6			49
DVDIDSYPDEELPCSAR	GDGYICGKDVDIDSYP	EELPCSARNCKKDNCK	K	D	V	A	R	N	1	1	0	4	1	0	2	0	0	1	1	0	0	0	2	2	0	0	1	1	0	0	17	0	19798419	E7ES19;B7Z832;P35443	E7ES19	373	389	THBS4	Thrombospondin-4	yes	no	2	1.9004e-19	100.55	2	0		35
DVDIIDHHDNTYTVK	LTKGDAVRDVDIIDHH	HDNTYTVKYTPVQQGP	R	D	V	V	K	Y	0	0	1	4	0	0	0	0	2	2	0	1	0	0	0	0	2	0	1	2	0	0	15	0	17838377	P21333;Q5HY54;Q60FE6;Q60FE5;A6NDY9;A0A087WWY3	P21333	922	936	FLNA	Filamin-A	yes	no	3	0.00016412	64.52	2	0		6
DVDNAYMIK	NDFVTLKKDVDNAYMI	VDNAYMIKVELQSKVD	K	D	V	I	K	V	1	0	1	2	0	0	0	0	0	1	0	1	1	0	0	0	0	0	1	1	0	0	9	0	10674957	P35908;CON__P35908	P35908	288	296	KRT2	Keratin, type II cytoskeletal 2 epidermal	yes	no	2	0.0010161	83265	8	0
DVEAPQINCPK	GVQAAVCKDVEAPQIN	APQINCPKDIEAKTLE	K	D	V	P	K	D	1	0	1	1	1	1	1	0	0	1	0	1	0	0	2	0	0	0	0	1	0	0	11	0	12696023	Q5JB40;A0A0A0MSD0;Q4LDE5;B3KV07	Q5JB40	561	571	SVEP1	Sushi, von Willebrand factor type A, EGF and pentraxin domain-containing protein 1	yes	no	2	0.0074511	68735	2	0		1
DVFLEMNIPYSVVR	TVKAKVFKDVFLEMNI	NIPYSVVRGEQIQLKG	K	D	V	V	R	G	0	1	1	1	0	0	1	0	0	1	1	0	1	1	1	1	0	0	1	3	0	0	14	0	16808545	P01031;Q59GS8	P01031	822	835	C5	Complement C5;Complement C5 beta chain;Complement C5 alpha chain;C5a anaphylatoxin;Complement C5 alpha chain	yes	no	2;3	1.5277e-79	199.21	6.49	0.846
DVFLGMFLYEYAR	CKNYAEAKDVFLGMFL	MFLYEYARRHPDYSVV	K	D	V	A	R	R	1	1	0	1	0	0	1	1	0	0	2	0	1	2	0	0	0	0	2	1	0	0	13	0	16227803	Q56G89	Q56G89	348	360			no	no	1;2;3;4	1.0075e-106	265.69	5.05	2.54	143	119	107
DVINEAWFPEDQR	RLIHFSAKDVINEAWF	AWFPEDQRVLTPNLVA	K	D	V	Q	R	V	1	1	1	2	0	1	2	0	0	1	0	0	0	1	1	0	0	1	0	1	0	0	13	0	16177423	Q8NBP7	Q8NBP7	422	434	PCSK9	Proprotein convertase subtilisin/kexin type 9	yes	yes	2	0.0066157	62303	4	0.632			1
DVLLQVDDERR	RRTEKKLKDVLLQVDD	LQVDDERRNAEQYKDQ	K	D	V	R	R	N	0	2	0	3	0	1	1	0	0	0	2	0	0	0	0	0	0	0	0	2	0	0	11	1	13566997	A0A024R1N1;P35579;A0A0U4BW16;Q6ZNL4	A0A024R1N1	1846	1856	MYH9;FLJ00279	Myosin-9	yes	no	3	0.0096434	51268	2	0		3
DVLMVLVNYIYFK	DLVSELKKDVLMVLVN	LVNYIYFKALWEKPFI	K	D	V	F	K	A	0	0	1	1	0	0	0	0	0	1	2	1	1	1	0	0	0	0	2	3	0	0	13	0	16158684	B2R815;A0A024R6I9;P29622	B2R815	204	216	SERPINA4	Kallistatin	yes	no	2;3	1.0664e-18	147.12	2.94	2.09	6	4	2
DVMQGTDEHVVCK	SQVLLPSKDVMQGTDE	TDEHVVCKVQHPNGNK	K	D	V	C	K	V	0	0	0	2	1	1	1	1	1	0	0	1	1	0	0	0	1	0	0	3	0	0	13	0	1516665	A0A087WYJ9;A0A075B6N9;A0A1B0GUU9;P01871	A0A087WYJ9	76	88	IGHM	Ig mu chain C region	yes	no	2;3	1.1282e-07	113.67	2	0		43
DVNAAIAAIK	YRGDVVPKDVNAAIAA	NAAIAAIKTKRSIQFV	K	D	V	I	K	T	4	0	1	1	0	0	0	0	0	2	0	1	0	0	0	0	0	0	0	1	0	0	10	0	9845604	P68366	P68366	327	336	TUBA4A	Tubulin alpha-4A chain	yes	yes	2	0.023113	51193	4	0
DVRDYFMPCPGR	EVPPRYPRDVRDYFMP	YFMPCPGRGHGHRNGT	R	D	V	G	R	G	0	2	0	2	1	0	0	1	0	0	0	0	1	1	2	0	0	0	1	1	0	0	12	1	1511665	P02790;Q9BS19	P02790	223	234	HPX	Hemopexin	yes	no	2;3	3.1031e-222	260.59	5.86	0.686
DVTVLQNTDGNNNEAWAK	AGDVAFVKDVTVLQNT	NNNEAWAKDLKLADFA	K	D	V	A	K	D	2	0	4	2	0	1	1	1	0	0	1	1	0	0	0	0	2	1	0	2	0	0	18	0	19879235	E7EQB2;E7ER44;V9HWI4;A0A161I202;P02788;B3VMW0;A8K494;B7ZAL5	E7EQB2	553	570	LTF;HEL110	Lactotransferrin;Lactoferricin-H;Kaliocin-1;Lactoferroxin-A;Lactoferroxin-B;Lactoferroxin-C	yes	no	2	0.00053325	64121	3	0			2
DVVICPDASLEDAKK	KDPVQCSRDVVICPDA	ASLEDAKKEGPYDVVV	R	D	V	K	K	E	2	0	0	3	1	0	1	0	0	1	1	2	0	0	1	1	0	0	0	2	0	0	15	1	16588185	V9HWC2;Q99497;K7EN27;K7ELW0	V9HWC2	49	63	HEL-S-67p;PARK7	Protein deglycase DJ-1	yes	no	3	0.00035063	40237	2	0		9
DVVLFEK	SSIIIRMRDVVLFEKK	RDVVLFEKKVYLSECK	R	D	V	E	K	K	0	0	0	1	0	0	1	0	0	0	1	1	0	1	0	0	0	0	0	2	0	0	7	0	84846437	P00747;B2R7F8;Q5TEH5;A6PVI2;Q9UE70;Q15195	P00747	90	96	PLG;PLGLA	Plasminogen;Plasmin heavy chain A;Activation peptide;Angiostatin;Plasmin heavy chain A, short form;Plasmin light chain B;Plasminogen-like protein A	no	no	2	0.013132	108.24	2.62	0.486		16	26
DVVLTTTFVDDIK	GRFVMRNRDVVLTTTF	TTFVDDIKALPTTYEK	R	D	V	I	K	A	0	0	0	3	0	0	0	0	0	1	1	1	0	1	0	0	3	0	0	3	0	0	13	0	14647712	A0A024R035;P02748	A0A024R035	312	324	C9	Complement component C9;Complement component C9a;Complement component C9b	yes	no	2	6.3311e-19	128.01	5.29	1.66			12
DVVQITCLDGFEVVEGR	AKAKYVFRDVVQITCL	GFEVVEGRVGATSFYS	R	D	V	G	R	V	0	1	0	2	1	1	2	2	0	1	1	0	0	1	0	0	1	0	0	4	0	0	17	0	19349408	B3KNX0;P09871;F8WCZ6;A8K2N0;A0A087X232	B3KNX0	315	331	C1S	Complement C1s subcomponent;Complement C1s subcomponent heavy chain;Complement C1s subcomponent light chain	yes	no	2;3	4.4274e-81	178.84	4.32	0.512
DVWGIEGPIDAAFTR	PGYPKLIRDVWGIEGP	PIDAAFTRINCQGKTY	R	D	V	T	R	I	2	1	0	2	0	0	1	2	0	2	0	0	0	1	1	0	1	1	0	1	0	0	15	0	1645.81	D9ZGG2;P04004;B7Z553	D9ZGG2	198	212	VTN	Vitronectin;Vitronectin V65 subunit;Vitronectin V10 subunit;Somatomedin-B	no	no	2;3	1.3883e-134	223.08	5.9	1.02
DVYKAGEQVTYTCATYYK	AIPMGEKKDVYKAGEQ	YTCATYYKMDGASNVT	K	D	V	Y	K	M	2	0	0	1	1	1	1	1	0	0	0	2	0	0	0	0	3	0	4	2	0	0	18	1	21589881	A0A024R962;A0A024R984;Q14006	A0A024R962	1006	1023	hCG_40889;HF		no	no	3	0.062322	44587	4	0
DWHGVPGQVDAAMAGR	RQPQFISRDWHGVPGQ	VDAAMAGRIYISGMAP	R	D	W	G	R	I	3	1	0	2	0	1	0	3	1	0	0	0	1	0	1	0	0	1	0	2	0	0	16	0	16657682	D9ZGG2;P04004;J7HH10	D9ZGG2	338	353	VTN	Vitronectin;Vitronectin V65 subunit;Vitronectin V10 subunit;Somatomedin-B	yes	no	2;3	9.9994e-38	136.06	5.44	1.32			10
DYAGVFSDAGLTFTSSSGQQTAQR	GCTPGSGKDYAGVFSD	SGQQTAQRAELQCPQP	K	D	Y	Q	R	A	3	1	0	2	0	3	0	3	0	0	1	0	0	2	0	4	3	0	1	1	0	0	24	0	24931408	V9HWA9;P01024;B4E216	V9HWA9	634	657	HEL-S-62p;C3	Complement C3;Complement C3 beta chain;C3-beta-c;Complement C3 alpha chain;C3a anaphylatoxin;Acylation stimulating protein;Complement C3b alpha chain;Complement C3c alpha chain fragment 1;Complement C3dg fragment;Complement C3g fragment;Complement C3d fragment;Complement C3f fragment;Complement C3c alpha chain fragment 2	yes	no	2;3	0	418.8	5.95	1.71	31	19	21
DYEEIGPSICR	YQVCHTKKDYEEIGPS	EIGPSICRHNPVFGVM	K	D	Y	C	R	H	0	1	0	1	1	0	2	1	0	2	0	0	0	0	1	1	0	0	1	0	0	0	11	0	13375922	B4DT29;B4DXW1;Q59FV6;A0A024RAI1;P61158;B4E1U3;B4DTI0	B4DT29	337	347	ACTR3	Actin-related protein 3	yes	no	2	0.010684	55567	2	0		2
DYELLCLDGTR	WAKNLNEKDYELLCLD	LLCLDGTRKSVEEYAN	K	D	Y	T	R	K	0	1	0	2	1	0	1	1	0	0	3	0	0	0	0	0	1	0	1	0	0	0	11	0	13536235	B4E1B2	B4E1B2	557	567			no	no	2	0.00056523	111.65	3.24	0.424			39
DYELLCLDGTRK	WAKNLNEKDYELLCLD	LCLDGTRKSVEEYANC	K	D	Y	R	K	S	0	1	0	2	1	0	1	1	0	0	3	1	0	0	0	0	1	0	1	0	0	0	12	1	14817184	B4E1B2	B4E1B2	557	568			no	no	3	0.0052743	40113	3.5	0.5			1
DYETATLSEIK	KEAMLRQKDYETATLS	TATLSEIKALLKKHEA	K	D	Y	I	K	A	1	0	0	1	0	0	2	0	0	1	1	1	0	0	0	1	2	0	1	0	0	0	11	0	12686136	A0A024R694;P12814;H9KV75;B7Z565;Q86TX4;B4DFY0;B3KUX9;B7Z2W3;H7C5W8	A0A024R694	421	431	ACTN1	Alpha-actinin-1	yes	no	2	0.016751	48283	2	0		1
DYFIATCK	LQPQYQFRDYFIATCK	DYFIATCKQGYQLIEG	R	D	Y	C	K	Q	1	0	0	1	1	0	0	0	0	1	0	1	0	1	0	0	1	0	1	0	0	0	8	0	10164637	B4DPQ0;Q53HU9;Q53HT9;A8K5J8;F5H2D0;P00736;B4E1B0;D3DUT5	B4DPQ0	346	353	C1R	Complement C1r subcomponent;Complement C1r subcomponent heavy chain;Complement C1r subcomponent light chain	yes	no	2	0.0038125	114.78	4.64	1.46			54
DYFMPCPGR	PRYPRDVRDYFMPCPG	YFMPCPGRGHGHRNGT	R	D	Y	G	R	G	0	1	0	1	1	0	0	1	0	0	0	0	1	1	2	0	0	0	1	0	0	0	9	0	11414685	P02790;Q9BS19	P02790	226	234	HPX	Hemopexin	yes	no	1;2;3	1.8298e-14	163.67	4.64	1.21			79
280836;280837;280838;280839;280840;280841;280842;280843;280844;280845;280846;280847;280848;280849;280850;280851;280852;280853;280854;280855;280856;280857;280858;280859;280860;280861;280862;280863;280864;280865;280866;280867;280868;280869;280870;280871;280872;280873;280874;280875;280876;280877;280878;280879;280880;280881;280882;280883;280884;280885;280886;280887;280888;280889;280890;280891;280892;…	280990	504	6008
DYIFGNYIER	MEKALQERDYIFGNYI	IFGNYIERLWAYLTIE	R	D	Y	E	R	L	0	1	1	1	0	0	1	1	0	2	0	0	0	1	0	0	0	0	2	0	0	0	10	0	12886088	Q06033;A0A087WW43	Q06033	547	556	ITIH3	Inter-alpha-trypsin inhibitor heavy chain H3	yes	no	2	1.2746e-06	154.49	5.51	1.5			4
DYLIDGSR	DPYSVPARDYLIDGSR	DYLIDGSRGILSGTSD	R	D	Y	S	R	G	0	1	0	2	0	0	0	1	0	1	1	0	0	0	0	1	0	0	1	0	0	0	8	0	93745051	A0A024QZN4;V9HWK2;P18206;B3KXA2;B4E3Q9;B4DTM7	A0A024QZN4	106	113	VCL;HEL114	Vinculin	yes	no	2	0.0041457	120.65	2	0		22
DYLLCDYNR	ARDKVVGKDYLLCDYN	YLLCDYNRDGDSYRSP	K	D	Y	N	R	D	0	1	1	2	1	0	0	0	0	0	2	0	0	0	0	0	0	0	2	0	0	0	9	0	12305339	B1AK85;B2R7T8;P47756;B1AK87;B1AK88;B4DWA6	B1AK85	84	92	CAPZB	F-actin-capping protein subunit beta	yes	no	2	0.00051202	100.15	3	0			4
DYLLLVMEGTDDGR	SSSKWQRRDYLLLVME	MEGTDDGRLLEYDTVT	R	D	Y	G	R	L	0	1	0	3	0	0	1	2	0	0	3	0	1	0	0	0	1	0	1	1	0	0	14	0	15957501	Q9HDC9;H0Y512	Q9HDC9	225	238	APMAP	Adipocyte plasma membrane-associated protein	yes	no	2	0.0034464	79693	4	0
DYLPLVLGPTAMR	MVQIITYRDYLPLVLG	VLGPTAMRKYLPTYRS	R	D	Y	M	R	K	1	1	0	1	0	0	0	1	0	0	3	0	1	0	2	0	1	0	1	1	0	0	13	0	14447748	P05164	P05164	461	473	MPO	Myeloperoxidase;Myeloperoxidase;89 kDa myeloperoxidase;84 kDa myeloperoxidase;Myeloperoxidase light chain;Myeloperoxidase heavy chain	yes	yes	2	0.0005468	85355	6.52	0.5
DYNLNDILLQLGIEEAFTSK	LPKFSISRDYNLNDIL	IEEAFTSKADLSGITG	R	D	Y	S	K	A	1	0	2	2	0	1	2	1	0	2	4	1	0	1	0	1	1	0	1	0	0	0	20	0	22951634	A0A024R6P0;B3KS79;P01011	A0A024R6P0	321	340	SERPINA3	Alpha-1-antichymotrypsin;Alpha-1-antichymotrypsin His-Pro-less	no	no	2;3	0	338.69	4.57	2.44	89	78	67
DYQELMNVK	EDLARLLRDYQELMNV	YQELMNVKLALDVEIA	R	D	Y	V	K	L	0	0	1	1	0	1	1	0	0	0	1	1	1	0	0	0	0	0	1	1	0	0	9	0	11385329	P35908;CON__P35908;Q01546;CON__Q01546;H0YID6	P35908	462	470	KRT2;KRT76;KRT79	Keratin, type II cytoskeletal 2 epidermal;Keratin, type II cytoskeletal 2 oral	no	no	2	0.066328	47657	8	0
DYVSQFEGSALGK	DVLKDSGRDYVSQFEG	FEGSALGKQLNLKLLD	R	D	Y	G	K	Q	1	0	0	1	0	1	1	2	0	0	1	1	0	1	0	2	0	0	1	1	0	0	13	0	1399662	A0A024R3E3;P02647	A0A024R3E3	52	64	APOA1	Apolipoprotein A-I;Proapolipoprotein A-I;Truncated apolipoprotein A-I	yes	no	1;2;3	1.9097e-191	265.72	5.38	1.86			101
DYWSTVK	TDGFSSLKDYWSTVKD	KDYWSTVKDKFSEFWD	K	D	Y	V	K	D	0	0	0	1	0	0	0	0	0	0	0	1	0	0	0	1	1	1	1	1	0	0	7	0	89742323	A3KPE2;B0YIW2;P02656	A3KPE2	72	78	APOC3	Apolipoprotein C-III	yes	no	2	0.012126	94163	5.88	1.84			27
DYWSTVKDK	TDGFSSLKDYWSTVKD	YWSTVKDKFSEFWDLD	K	D	Y	D	K	F	0	0	0	2	0	0	0	0	0	0	0	2	0	0	0	1	1	1	1	1	0	0	9	1	11405451	A3KPE2;B0YIW2;P02656	A3KPE2	72	80	APOC3	Apolipoprotein C-III	yes	no	2;3	0.0065705	101.54	4	1.24			6
DYYVSTAVCR	PATCAFQRDYYVSTAV	YVSTAVCRSTVKVSAQ	R	D	Y	C	R	S	1	1	0	1	1	0	0	0	0	0	0	0	0	0	0	1	1	0	2	2	0	0	10	0	12325496	Q13103;C9J6K0	Q13103	108	117	SPP2	Secreted phosphoprotein 24	yes	no	2	0.0002098	138.54	3	0			39
EAACVWCNGEEYR	SCGIKSCREAACVWCN	WCNGEEYRGTVDRTES	R	E	A	Y	R	G	2	1	1	0	2	0	3	1	0	0	0	0	0	0	0	0	0	1	1	1	0	0	13	0	16426504	Q53GN8;G3XAK1;P26927;B7Z250;B7Z557;B7Z538	Q53GN8	188	200	MST1	Hepatocyte growth factor-like protein;Hepatocyte growth factor-like protein alpha chain;Hepatocyte growth factor-like protein beta chain	yes	no	2	9.5164e-06	108.43	3	0			17
EAAENSLVAYK	FATGNDRKEAAENSLV	ENSLVAYKAASDIAMT	K	E	A	Y	K	A	3	0	1	0	0	0	2	0	0	0	1	1	0	0	0	1	0	0	1	1	0	0	11	0	11935928	V9HW98;P62258;G9K389;G9K388;B7ZA86;K7EM20	V9HW98	143	153	HEL2;YWHAE;YWHAE/FAM22B fusion;YWHAE/FAM22A fusion	14-3-3 protein epsilon	yes	no	2	0.67694	105.52	2	0		10
EAAYHPEVAPDVR	ADMLRACKEAAYHPEV	PEVAPDVRLRALHYGR	K	E	A	V	R	L	3	1	0	1	0	0	2	0	1	0	0	0	0	0	2	0	0	0	1	2	0	0	13	0	14526997	Q9Y490	Q9Y490	2221	2233	TLN1	Talin-1	yes	yes	3	0.78329	56122	2.22	0.413		25	7
EACNAWLQK	SRLPVAPREACNAWLQ	ACNAWLQKRQRPEVFS	R	E	A	Q	K	R	2	0	1	0	1	1	1	0	0	0	1	1	0	0	0	0	0	1	0	0	0	0	9	0	11185179	Q9NZP8	Q9NZP8	400	408	C1RL	Complement C1r subcomponent-like protein	no	no	2	0.0082798	65676	4.5	1.5			1
EAEAAIYHLQLFEELRR	RMQHLIAREAEAAIYH	QLFEELRRLAPITSDP	R	E	A	R	R	L	3	2	0	0	0	1	4	0	1	1	3	0	0	1	0	0	0	0	1	0	0	0	17	1	2087.08	V9HWB8;P14618;B4DNK4;Q8WUW7;Q9UKK4;Q9UN47;Q9NYI7	V9HWB8	384	400	HEL-S-30;PKM;PKM2	Pyruvate kinase;Pyruvate kinase PKM	yes	no	3;4	0.00037575	68257	6	0
EAEEETTNDNGVLVLEPAR	SKQNPSTREAEEETTN	VLVLEPARKEHSGRYE	R	E	A	A	R	K	2	1	2	1	0	0	5	1	0	0	2	0	0	0	1	0	2	0	0	2	0	0	19	0	20849862	B3KXZ9;B2R642;A0A024R3I5;P43121	B3KXZ9	290	308	MCAM	Cell surface glycoprotein MUC18	yes	no	2	0.022613	78814	2	0		2
EAEFGQGTGPIWLNEVK	GPALKAFKEAEFGQGT	PIWLNEVKCKGNESSL	K	E	A	V	K	C	1	0	1	0	0	1	3	3	0	1	1	1	0	1	1	0	1	1	0	1	0	0	17	0	1873921	F5GZZ9;C9JHR8;Q86VB7;H0YGZ7	F5GZZ9	969	985	CD163	Scavenger receptor cysteine-rich type 1 protein M130;Soluble CD163	yes	no	2	5.2628e-29	116.01	5	0
EAEPLVDIR	APRKRDKKEAEPLVDI	AEPLVDIRVTGPVPGA	K	E	A	I	R	V	1	1	0	1	0	0	2	0	0	1	1	0	0	0	1	0	0	0	0	1	0	0	9	0	10405502	B4DEW5;B4E3H8;Q9H8L6	B4DEW5	576	584	MMRN2	Multimerin-2	yes	no	2	0.0013448	81548	2	0		18
EAFAKVDTDGNGYISFNELNDLFK	DEEMMELREAFAKVDT	NELNDLFKAACLPLPG	R	E	A	F	K	A	2	0	3	3	0	0	2	2	0	1	2	2	0	3	0	1	1	0	1	1	0	0	24	1	27062813	V9HWJ7;Q53FI1;A0A024RDT4;P13796;Q59GX5;Q5TBN3;Q5TBN5	V9HWJ7	16	39	HEL-S-37;LCP1	Plastin-2	yes	no	3	0.033347	12677	5	0
EAFNMIDQNR	QSQIQEFKEAFNMIDQ	FNMIDQNRNGFIDKED	K	E	A	N	R	N	1	1	2	1	0	1	1	0	0	1	0	0	1	1	0	0	0	0	0	0	0	0	10	0	12365557	Q53HL1;J3QRS3;P19105;O14950;J3KTJ1;Q2F834;Q71U02;Q6IBG1;P24844	Q53HL1	35	44	MYL12A;MYL12B;MYL9	Myosin regulatory light chain 12A;Myosin regulatory light chain 12B;Myosin regulatory light polypeptide 9	yes	no	2	0.84286	103.87	3	0			6
EAFQLFDR	EDQTAEFKEAFQLFDR	EAFQLFDRTGDGKILY	K	E	A	D	R	T	1	1	0	1	0	1	1	0	0	0	1	0	0	2	0	0	0	0	0	0	0	0	8	0	10244978	F8W1R7;G3V1V0;P60660;J3KND3;G8JLA2;B7Z6Z4;G3V1Y7	F8W1R7	14	21	MYL6	Myosin light polypeptide 6	yes	no	2	0.0067741	124.08	4	0
EAFSLFDKDGDGTITTK	EEQIAEFKEAFSLFDK	GDGTITTKELGTVMRS	K	E	A	T	K	E	1	0	0	3	0	0	1	2	0	1	1	2	0	2	0	1	3	0	0	0	0	0	17	1	1843884	Q9BRL5;B4DJ51;B2RDW0;H0Y7A7;P62158;E7ETZ0;E7EMB3;F8WBR5;M0QZ52;G3V479;A8K1M2	Q9BRL5	15	31	CALM3;CALM2;CALM1	Calmodulin	yes	no	3	0.00015727	54281	4	0
EAGIPEFYDYDVALIK	NYNINGKKEAGIPEFY	DYDVALIKLKNKLKYG	K	E	A	I	K	L	2	0	0	2	0	0	2	1	0	2	1	1	0	1	1	0	0	0	2	1	0	0	16	0	18419087	B4E1Z4;P00751;H7C5H1;A0A0G2JH38	B4E1Z4	1068	1083	CFB	Complement factor B;Complement factor B Ba fragment;Complement factor B Bb fragment	no	no	2;3	7.5466e-06	105.03	5.75	1.38
EAGTLAYYEICDFLR	GIPGRFTKEAGTLAYY	YEICDFLRGATVHRIL	K	E	A	L	R	G	2	1	0	1	1	0	2	1	0	1	2	0	0	1	0	0	1	0	2	0	0	0	15	0	18198451	A0A024R969;P36222	A0A024R969	290	304	CHI3L1	Chitinase-3-like protein 1	yes	no	2;3	0.02906	87363	5.56	0.497
EAIFQDTMR	HILNKMAKEAIFQDTM	AIFQDTMRKFLEQECN	K	E	A	M	R	K	1	1	0	1	0	1	1	0	0	1	0	0	1	1	0	0	1	0	0	0	0	0	9	0	11095175	D6W5L6;P07988;H0Y7V6	D6W5L6	97	105	SFTPB	Pulmonary surfactant-associated protein B	no	no	2	0.013954	56.81	3	0			4
EALGDVVGDYNFICPALEFTK	DQRPENYREALGDVVG	CPALEFTKKFSEWGNN	R	E	A	T	K	K	2	0	1	2	1	0	2	2	0	1	2	1	0	2	1	0	1	0	1	2	0	0	21	0	23571249	D3DNN4;P06276;A0A024CIM4;F8WF14;F8WEX7	D3DNN4	456	476	BCHE	Carboxylic ester hydrolase;Cholinesterase	yes	no	2;3	5.288e-115	178.23	6	0.466
EALGDVVGDYNFICPALEFTKK	DQRPENYREALGDVVG	PALEFTKKFSEWGNNA	R	E	A	K	K	F	2	0	1	2	1	0	2	2	0	1	2	2	0	2	1	0	1	0	1	2	0	0	22	1	24852199	D3DNN4;P06276;A0A024CIM4;F8WF14;F8WEX7	D3DNN4	456	477	BCHE	Carboxylic ester hydrolase;Cholinesterase	yes	no	3	4.8294e-39	107.21	6.18	0.382
EALIQFLEQVHQGIK	QREWLGNREALIQFLE	EQVHQGIKGMVLDENY	R	E	A	I	K	G	1	0	0	0	0	3	2	1	1	2	2	1	0	1	0	0	0	0	0	1	0	0	15	0	1751957	P15169;B1AP58	P15169	329	343	CPN1	Carboxypeptidase N catalytic chain	no	no	2;3	1.4589e-96	205.52	7.55	0.533
EALKESQLPTVMDFR	QDLKKLVKEALKESQL	LPTVMDFRKFSRNYQL	K	E	A	F	R	K	1	1	0	1	0	1	2	0	0	0	2	1	1	1	1	1	1	0	0	1	0	0	15	1	17628924	C0JYY2;P04114;E1A689;A8MUN2;Q7Z7Q0	C0JYY2	617	631	APOB	Apolipoprotein B-100;Apolipoprotein B-48	yes	no	2;3	1.8941e-54	204.85	5.97	1.25
EALKESQLPTVMDFRK	QDLKKLVKEALKESQL	PTVMDFRKFSRNYQLY	K	E	A	R	K	F	1	1	0	1	0	1	2	0	0	0	2	2	1	1	1	1	1	0	0	1	0	0	16	2	18909873	C0JYY2;P04114;E1A689;A8MUN2;Q7Z7Q0	C0JYY2	617	632	APOB	Apolipoprotein B-100;Apolipoprotein B-48	yes	no	3;4	0.00041254	49049	5.76	0.819
EALQAVEATQGQQQQLR	LELKQAFREALQAVEA	QGQQQQLRGMVPIVLV	R	E	A	L	R	G	3	1	0	0	0	6	2	1	0	0	2	0	0	0	0	0	1	0	0	1	0	0	17	0	18969654	O95785	O95785	615	631	WIZ	Protein Wiz	yes	yes	3	0.69497	43798	8	0
EALQGVGDMGR	ESWRSFFKEALQGVGD	QGVGDMGRAYWDIMIS	K	E	A	G	R	A	1	1	0	1	0	1	1	3	0	0	1	0	1	0	0	0	0	0	0	1	0	0	11	0	11315343	A0A096LPE2;P35542;B2R5G8	A0A096LPE2	105	115	SAA2-SAA4;SAA4	Serum amyloid A-4 protein;Serum amyloid A protein	no	no	1;2	2.6664e-58	232.88	3.38	1.92	7	387	97
EALVPLVADHK	SGYSSSLREALVPLVA	VPLVADHKCSSPEVYG	R	E	A	H	K	C	2	0	0	1	0	0	1	0	1	0	2	1	0	0	1	0	0	0	0	2	0	0	11	0	11906659	Q04756;D6RAR4;CON__ENSEMBL:ENSBTAP00000023055	Q04756	556	566	HGFAC	Hepatocyte growth factor activator;Hepatocyte growth factor activator short chain;Hepatocyte growth factor activator long chain	yes	no	2;3	0.39077	80979	3.9	1.09			64
EANVACLDLGFQQGADTQR	CKSSWSMREANVACLD	QQGADTQRRFKLSDLS	R	E	A	Q	R	R	3	1	1	2	1	3	1	2	0	0	2	0	0	1	0	0	1	0	0	1	0	0	19	0	20919644	Q6LAM1	Q6LAM1	131	149			no	no	2;3	0	367.22	4.21	0.426
EANVACLDLGFQQGADTQRR	CKSSWSMREANVACLD	QGADTQRRFKLSDLSI	R	E	A	R	R	F	3	2	1	2	1	3	1	2	0	0	2	0	0	1	0	0	1	0	0	1	0	0	20	1	22480655	Q6LAM1	Q6LAM1	131	150			no	no	3	4.828e-36	110.37	4.3	0.458
EANYIGSDK	WRAYSDMREANYIGSD	ANYIGSDKYFHARGNY	R	E	A	D	K	Y	1	0	1	1	0	0	1	1	0	1	0	1	0	0	0	1	0	0	1	0	0	0	9	0	99545599	A0A096LPE2;Q15423;A0A0D6A0A8;E9PR14;G3V1D9;A0A0D5ZZZ2;D3DQX7;P0DJI8;P0DJI9	D3DQX7	44	52	SAA2-SAA4;SAA2-SAA3;SAA2;SAA1	Serum amyloid A protein;Serum amyloid A-1 protein;Amyloid protein A;Serum amyloid protein A(2-104);Serum amyloid protein A(3-104);Serum amyloid protein A(2-103);Serum amyloid protein A(2-102);Serum amyloid protein A(4-101);Serum amyloid A-2 protein	no	no	2	0.012828	58596	8	0
EANYIGSDKYFHAR	WRAYSDMREANYIGSD	SDKYFHARGNYDAAKR	R	E	A	A	R	G	2	1	1	1	0	0	1	1	1	1	0	1	0	1	0	1	0	0	2	0	0	0	14	1	16697849	A0A096LPE2;Q15423;A0A0D6A0A8;E9PR14;G3V1D9;A0A0D5ZZZ2;D3DQX7;P0DJI8;P0DJI9	D3DQX7	44	57	SAA2-SAA4;SAA2-SAA3;SAA2;SAA1	Serum amyloid A protein;Serum amyloid A-1 protein;Amyloid protein A;Serum amyloid protein A(2-104);Serum amyloid protein A(3-104);Serum amyloid protein A(2-103);Serum amyloid protein A(2-102);Serum amyloid protein A(4-101);Serum amyloid A-2 protein	no	no	2;3;4	4.3657e-124	280.38	5.14	1.55			88
EAPDLVLQR	QDFETLPREAPDLVLQ	APDLVLQRCCSGEGLQ	R	E	A	Q	R	C	1	1	0	1	0	1	1	0	0	0	2	0	0	0	1	0	0	0	0	1	0	0	9	0	10395662	L8E853;H2DLA2;P04275	P04275	1660	1668	VWF	von Willebrand factor;von Willebrand antigen 2	no	no	2	0.61681	117.16	2.7	0.788		27	45
EAQLPVIENK	TFGAGLLKEAQLPVIE	QLPVIENKVCNRYEFL	K	E	A	N	K	V	1	0	1	0	0	1	2	0	0	1	1	1	0	0	1	0	0	0	0	1	0	0	10	0	11396186	P00747;B2R7F8;B4DPH4;Q68DS2	P00747	718	727	PLG;DKFZp779M0222	Plasminogen;Plasmin heavy chain A;Activation peptide;Angiostatin;Plasmin heavy chain A, short form;Plasmin light chain B	yes	no	1;2	0.00035444	171.99	4.46	1.92		66	61
EAQQYSEALASTR	KLCKNLNREAQQYSEA	SEALASTRILKHSPES	R	E	A	T	R	I	3	1	0	0	0	2	2	0	0	0	1	0	0	0	0	2	1	0	1	0	0	0	13	0	14526845	Q5VZR0;D3DRP5;Q9H4G4;B4DQC5	Q5VZR0	38	50	GLIPR2;C9orf19	Golgi-associated plant pathogenesis-related protein 1	yes	no	2	0.00010412	71555	3	0			4
EASIHASCCHAPGLECK	PNQCVGHREASIHASC	HAPGLECKVKEHGIPA	R	E	A	C	K	V	3	0	0	0	3	0	2	1	2	1	1	1	0	0	1	2	0	0	0	0	0	0	17	0	19258182	Q8NBP7	Q8NBP7	593	609	PCSK9	Proprotein convertase subtilisin/kexin type 9	yes	yes	3;4	0.0012459	26.55	3	0			13
EATDVIIIHSK	STVRFTCKEATDVIII	DVIIIHSKKLNYTLSQ	K	E	A	S	K	K	1	0	0	1	0	0	1	0	1	3	0	1	0	0	0	1	1	0	0	1	0	0	11	0	12246714	A0A024RC61;Q59E93;P15144	A0A024RC61	115	125	ANPEP	Aminopeptidase N	yes	no	3	0.0075386	30068	3	0			1
EATEAAKCNLLAEK	SGTDCVAKEATEAAKC	KCNLLAEKQYGFCKAT	K	E	A	E	K	Q	4	0	1	0	1	0	3	0	0	0	2	2	0	0	0	0	1	0	0	0	0	0	14	1	15467661	C9JV77;B7Z8Q2;P02765	C9JV77	213	226	AHSG	Alpha-2-HS-glycoprotein;Alpha-2-HS-glycoprotein chain A;Alpha-2-HS-glycoprotein chain B	yes	no	3	0.00056387	46797	2	0		4
EATIPGHLNSYTIK	KNSVGRWKEATIPGHL	HLNSYTIKGLKPGVVY	K	E	A	I	K	G	1	0	1	0	0	0	1	1	1	2	1	1	0	0	1	1	2	0	1	0	0	0	14	0	15428042	A0A024R462;B7ZLE5;P02751;Q6MZM7;Q6MZF4	A0A024R462	656	669	FN1;DKFZp686O12165;DKFZp686K139	Fibronectin;Anastellin;Ugl-Y1;Ugl-Y2;Ugl-Y3	yes	no	3	0.00049912	55841	4.79	1.01
EATLQDCPSGPWGK	SQMSCSGREATLQDCP	CPSGPWGKNTCNHDED	R	E	A	G	K	N	1	0	0	1	1	1	1	2	0	0	1	1	0	0	2	1	1	1	0	0	0	0	14	0	15446929	O43866	O43866	212	225	CD5L	CD5 antigen-like	yes	yes	2	1.4296e-05	104.43	4.11	0.912			4
EATTEFSVDAR	IEGQGVFREATTEFSV	TEFSVDARALTQTGGP	R	E	A	A	R	A	2	1	0	1	0	0	2	0	0	0	0	0	0	1	0	1	2	0	0	1	0	0	11	0	12245622	P21333;Q5HY54;Q60FE6;Q60FE5;A6NDY9;A0A087WWY3;Q8TES4	P21333	1273	1283	FLNA;FLJ00119	Filamin-A	yes	no	2	2.3298e-08	136.57	2	0		35
EAVEHLQK	SQLSNNAKEAVEHLQK	EAVEHLQKSELTQQLN	K	E	A	Q	K	S	1	0	0	0	0	1	2	0	1	0	1	1	0	0	0	0	0	0	0	1	0	0	8	0	95249779	P06727	P06727	44	51	APOA4	Apolipoprotein A-IV	yes	yes	2	0.045066	54571	8	0
EAVMDINKPGPLFKPENGLLETK	SISIKIAKEAVMDINK	ENGLLETKVYFAGFPR	K	E	A	T	K	V	1	0	2	1	0	0	3	2	0	1	3	3	1	1	3	0	1	0	0	1	0	0	23	2	25393356	A0A0S2Z4K3;A0A0S2Z4L3;P07225;Q9NSD0;Q16519;G5E9F8;B4E1L6;Q16441	A0A0S2Z4K3	402	424	PROS1	Vitamin K-dependent protein S	yes	no	3;4	1.5689e-21	79172	6.07	0.861
EAYCLDGMWTTPPLCLEPCTLSFTEMEK	HHFLEGSREAYCLDGM	LSFTEMEKNNLLLKWD	R	E	A	E	K	N	1	0	0	1	3	0	4	1	0	0	4	1	2	1	3	1	4	1	1	0	0	0	28	0	33784627	P05160	P05160	564	591	F13B	Coagulation factor XIII B chain	yes	yes	3	0.0056579	38588	6.83	0.373
ECANGYLELLDHVLLTLQKPSPELK	LRALHYGRECANGYLE	QKPSPELKQQLTGHSK	R	E	C	L	K	Q	1	0	1	1	1	1	3	1	1	0	7	2	0	0	2	1	1	0	1	1	0	0	25	1	28795103	Q9Y490	Q9Y490	2242	2266	TLN1	Talin-1	yes	yes	4	0.43502	35179	8	0
ECCEKPLLEK	DSISSKLKECCEKPLL	CEKPLLEKSHCIAEVE	K	E	C	E	K	S	0	0	0	0	2	0	3	0	0	0	2	2	0	0	1	0	0	0	0	0	0	0	10	1	13046105	Q56G89	Q56G89	301	310			no	no	2;3	6.223e-139	272.82	3.79	1.93	4	91	43
ECDNPAPQNGGASCPGR	AGIQERRRECDNPAPQ	GGASCPGRKVQTQAC_	R	E	C	G	R	K	2	1	2	1	2	1	1	3	0	0	0	0	0	0	3	1	0	0	0	0	0	0	17	0	17857159	P07357	P07357	561	577	C8A	Complement component C8 alpha chain	yes	yes	2;3	3.0845e-67	211.38	2	0		65
ECDNPAPQNGGASCPGRK	AGIQERRRECDNPAPQ	GASCPGRKVQTQAC__	R	E	C	R	K	V	2	1	2	1	2	1	1	3	0	0	0	1	0	0	3	1	0	0	0	0	0	0	18	1	19138108	P07357	P07357	561	578	C8A	Complement component C8 alpha chain	yes	yes	3	0.020763	35.64	2	0		4
ECDTDGWTNDIPICEVVK	LLGEINYRECDTDGWT	IPICEVVKCLPVTAPE	R	E	C	V	K	C	0	0	1	3	2	0	2	1	0	2	0	1	0	0	1	0	2	1	0	2	0	0	18	0	21499296	A0A024R962;A0A024R984;A0A0D9SG88	A0A024R962	128	145	hCG_40889;CFH		no	no	2;3	0	259.27	5.17	1.68			66
ECEEIIR	NIPVVSGKECEEIIRK	KECEEIIRKGGETSEM	K	E	C	I	R	K	0	1	0	0	1	0	3	0	0	2	0	0	0	0	0	0	0	0	0	0	0	0	7	0	94743823	V9HVY1;P02675;B4E1D3;D3DP13;D6REL8;CON__P02676	V9HVY1	240	246	HEL-S-78p;FGB	Fibrinogen beta chain;Fibrinopeptide B;Fibrinogen beta chain	yes	no	2	0.012845	108.24	1	0	3
ECELPKIDVHLVPDR	DLPICYERECELPKID	DVHLVPDRKKDQYKVG	R	E	C	D	R	K	0	1	0	2	1	0	2	0	1	1	2	1	0	0	2	0	0	0	0	2	0	0	15	1	18189298	A0A024R962;A0A024R984	A0A024R962	568	582	hCG_40889		no	no	3;4	1.8257e-07	96993	4.87	1.03			4
ECLCGALASYAAACAGR	VCSCSDGRECLCGALA	YAAACAGRGVRVAWRE	R	E	C	G	R	G	6	1	0	0	3	0	1	2	0	0	2	0	0	0	0	1	0	0	1	0	0	0	17	0	17997753	L8E853;A8K7V7;P04275;B4DNX0	P04275	620	636	VWF	von Willebrand factor;von Willebrand antigen 2	no	no	2;3	5.6099e-07	107.09	6	0
ECQGNGVWSGTEPICR	VLTGSSERECQGNGVW	SGTEPICRQPYSYDFP	R	E	C	C	R	Q	0	1	1	0	2	1	2	3	0	1	0	0	0	0	1	1	1	1	0	1	0	0	16	0	18487883	B4E1Z4;A0A0G2JHM4;A0A0G2JJ82;F2Z3N2;Q5JP69;P06681;A0A0G2JL69;Q53HP3;B4DV48;Q53GZ8;H0Y3H6;Q95IG1;A0A0G2JK28;Q8N6L6;A0A0G2JI59;C9JYQ5;A2ABG0	B4E1Z4	128	143	C2	Complement C2;Complement C2b fragment;Complement C2a fragment	no	no	2;3	5.1164e-89	196.58	3.53	0.499			21
EDAIWNLLR	VARSVNGKEDAIWNLL	DAIWNLLRQAQEKFGK	K	E	D	L	R	Q	1	1	1	1	0	0	1	0	0	1	2	0	0	0	0	0	0	1	0	0	0	0	9	0	11285928	E7EQB2;E7ER44;V9HWI4;A0A161I202;P02788;B3KSL2;B3VMW0;A8K494;W8QEY1;Q5EK51;Q2TUW9;B2MV14;Q19KS2	E7EQB2	270	278	LTF;HEL110	Lactotransferrin;Lactoferricin-H;Kaliocin-1;Lactoferroxin-A;Lactoferroxin-B;Lactoferroxin-C	yes	no	2	0.00053241	104.45	6	0
EDARPVPQGSCQSELHR	MKVNGAPREDARPVPQ	SCQSELHRALERLAAS	R	E	D	H	R	A	1	2	0	1	1	2	2	1	1	0	1	0	0	0	2	2	0	0	0	1	0	0	17	1	19649123	A0A024R1U8;P22692	A0A024R1U8	164	180	IGFBP4	Insulin-like growth factor-binding protein 4	yes	no	3;4	2.1869e-60	151.44	2.04	0.197		71	3
EDFDVEAADSAGNCLDSLVFVAGDR	QVVVTLRREDFDVEAA	LVFVAGDRQFGPYCGH	R	E	D	D	R	Q	4	1	1	5	1	0	2	2	0	0	2	0	0	2	0	2	0	0	0	3	0	0	25	0	26711708	B3KNX0;P09871;F8WCZ6;A8K2N0;H0Y5D1;F5H7T4	B3KNX0	221	245	C1S	Complement C1s subcomponent;Complement C1s subcomponent heavy chain;Complement C1s subcomponent light chain	yes	no	3	0.27871	36256	4	0
EDFTSLSLVLYSR	KEFSHLGKEDFTSLSL	LSLVLYSRKFPSGTFE	K	E	D	S	R	K	0	1	0	1	0	0	1	0	0	0	3	0	0	1	0	3	1	0	1	1	0	0	13	0	15287773	D6RF35;D6RBJ7;D6RF20;V9HWI6;P02774	V9HWI6	38	50	GC;HEL-S-51	Vitamin D-binding protein	no	no	2;3	3.8505e-92	205.53	6.59	0.908		1	1
EDGGGWWYNR	DPRKQCSKEDGGGWWY	GGGWWYNRCHAANPNG	K	E	D	N	R	C	0	1	1	1	0	0	1	3	0	0	0	0	0	0	0	0	0	2	1	0	0	0	10	0	12385105	V9HVY1;P02675;B4E1D3;D3DP13;D6REL8;CON__P02676	V9HVY1	427	436	HEL-S-78p;FGB	Fibrinogen beta chain;Fibrinopeptide B;Fibrinogen beta chain	yes	no	2	1.18E-07	133.12	4.67	0.816
EDGILGPIIR	HTVNPNMKEDGILGPI	GILGPIIRAQVRDTLK	K	E	D	I	R	A	0	1	0	1	0	0	1	2	0	3	1	0	0	0	1	0	0	0	0	0	0	0	10	0	10816132	A0A0A0MRJ7;P12259;B4DU26;Q2I258;Q2HZZ0	A0A0A0MRJ7	415	424	F5	Coagulation factor V;Coagulation factor V heavy chain;Coagulation factor V light chain	yes	no	2	0.00091939	127.02	4	0
EDIPPADLSDQVPDTESETR	LGREGVQKEDIPPADL	PDTESETRILLQGTPV	K	E	D	T	R	I	1	1	0	4	0	1	3	0	0	1	1	0	0	0	3	2	2	0	0	1	0	0	20	0	22129972	V9HWA9;P01024;B4E216	V9HWA9	960	979	HEL-S-62p;C3	Complement C3;Complement C3 beta chain;C3-beta-c;Complement C3 alpha chain;C3a anaphylatoxin;Acylation stimulating protein;Complement C3b alpha chain;Complement C3c alpha chain fragment 1;Complement C3dg fragment;Complement C3g fragment;Complement C3d fragment;Complement C3f fragment;Complement C3c alpha chain fragment 2	yes	no	2;3	2.5625e-177	220.46	1.97	0.167	8	269
EDLIWELLNQAQEHFGK	VARSMGGKEDLIWELL	QAQEHFGKDKSKEFQL	K	E	D	G	K	D	1	0	1	1	0	2	3	1	1	1	3	1	0	1	0	0	0	1	0	0	0	0	17	0	20690218	B4E1B2	B4E1B2	259	275			no	no	3	1.474e-103	192.32	7.82	0.386
EDLIWELLNQAQEHFGKDK	VARSMGGKEDLIWELL	QEHFGKDKSKEFQLFS	K	E	D	D	K	S	1	0	1	2	0	2	3	1	1	1	3	2	0	1	0	0	0	1	0	0	0	0	19	1	23121437	B4E1B2	B4E1B2	259	277			no	no	4	0.003995	30094	7	0
EDLKDDQKEMMQTAMQNTMLINGIAQVTFDSETAVK	VYITFGIREDLKDDQK	FDSETAVKELSYYSLE	R	E	D	V	K	E	3	0	2	4	0	4	3	1	0	2	2	3	4	1	0	1	4	0	0	2	0	0	36	2	40729102	P01031;Q59GS8	P01031	273	308	C5	Complement C5;Complement C5 beta chain;Complement C5 alpha chain;C5a anaphylatoxin;Complement C5 alpha chain	yes	no	4	0.0015723	22132	8	0
EDPAYLHYYDPAGAEDPLGAIHLR	KVRKFILREDPAYLHY	PLGAIHLRGCVVTSVE	R	E	D	L	R	G	4	1	0	3	0	0	2	2	2	1	3	0	0	0	3	0	0	0	3	0	0	0	24	0	26822714	P08567	P08567	270	293	PLEK	Pleckstrin	yes	yes	3;4	2.6672e-19	77221	4.82	0.386
EDPQTFYYAVAVVK	VAEFYGSKEDPQTFYY	YYAVAVVKKDSGFQMN	K	E	D	V	K	K	2	0	0	1	0	1	1	0	0	0	0	1	0	1	1	0	1	0	2	3	0	0	14	0	16288086	B4E1B2	B4E1B2	108	121			no	no	2;3	6.1736e-26	150.1	5.87	1.34
EDPQTFYYAVAVVKK	VAEFYGSKEDPQTFYY	YAVAVVKKDSGFQMNQ	K	E	D	K	K	D	2	0	0	1	0	1	1	0	0	0	0	2	0	1	1	0	1	0	2	3	0	0	15	1	17569036	B4E1B2	B4E1B2	108	122			no	no	3	0.00016838	46964	5.75	0.661
EDQSILCTGESGAGK	YRSMMQDREDQSILCT	TGESGAGKTENTKKVI	R	E	D	G	K	T	1	0	0	1	1	1	2	3	0	1	1	1	0	0	0	2	1	0	0	0	0	0	15	0	15506883	A0A024R1N1;P35579;A0A0U4BW16;Q86XU5;B4E3S1;A0A024QZJ6;A0A024QZJ4;B1PS43;P35749;P35580;Q5BKV1;E7ERA5	A0A024R1N1	166	180	MYH9;MYH11;MYH10	Myosin-9;Myosin-11;Myosin-10	no	no	2	0.00033877	80.17	2	0		2
EDQYHYLLDR	VRVPMMSREDQYHYLL	QYHYLLDRNLSCRVVG	R	E	D	D	R	N	0	1	0	2	0	1	1	0	1	0	2	0	0	0	0	0	0	0	2	0	0	0	10	0	13506204	A0A024R6N9;P05154;B4DPC7;B3KTV6;B4DDH1;G3V5Q9	A0A024R6N9	239	248	SERPINA5	Plasma serine protease inhibitor	yes	no	3	0.0091149	40589	3	0			5
EDSCQLGYSAGPCMGMTSR	LVTEVTKKEDSCQLGY	PCMGMTSRYFYNGTSM	K	E	D	S	R	Y	1	1	0	1	2	1	1	3	0	0	1	0	2	0	1	3	1	0	1	0	0	0	19	0	21058275	P02760;B7Z8R6;S4R471	P02760	228	246	AMBP	Protein AMBP;Alpha-1-microglobulin;Inter-alpha-trypsin inhibitor light chain;Trypstatin	yes	no	2;3	3.2275e-195	293.25	4.84	1.31			35
EDTPNSVWEPAK	GDPMPCPKEDTPNSVW	NSVWEPAKAKYVFRDV	K	E	D	A	K	A	1	0	1	1	0	0	2	0	0	0	0	1	0	0	2	1	1	1	0	1	0	0	12	0	13716307	B3KNX0;P09871;F8WCZ6;A8K2N0;A0A087X232;H0Y5D1;F5H7T4	B3KNX0	297	308	C1S	Complement C1s subcomponent;Complement C1s subcomponent heavy chain;Complement C1s subcomponent light chain	yes	no	2	1.019e-19	155.42	3.3	1.64		48	28
EDVYVVGTVLR	ETYPRPTKEDVYVVGT	YVVGTVLRYRCHPGYK	K	E	D	L	R	Y	0	1	0	1	0	0	1	1	0	0	1	0	0	0	0	0	1	0	1	4	0	0	11	0	12486714	B4E1D8	B4E1D8	258	268			no	no	2;3	1.9276e-107	223.32	5.48	1.82			65
EDYLDVYVFGVGPLVNQVNINALASK	GKDRKNPREDYLDVYV	NINALASKKDNEQHVF	R	E	D	S	K	K	2	0	3	2	0	1	1	2	0	1	3	1	0	1	1	1	0	0	2	5	0	0	26	0	28364647	B4E1Z4;P00751;H7C5H1;A0A0G2JH38	B4E1Z4	922	947	CFB	Complement factor B;Complement factor B Ba fragment;Complement factor B Bb fragment	no	no	2;3	2.1656e-218	278.72	7.6	1.53	4	2
EEAFLGITDEK	GAIQNLIKEEAFLGIT	FLGITDEKTEGQFVDL	K	E	E	E	K	T	1	0	0	1	0	0	3	1	0	1	1	1	0	1	0	0	1	0	0	0	0	0	11	0	1250603	P11226	P11226	180	190	MBL2	Mannose-binding protein C	yes	yes	2	0.011413	54539	2	0		3
EEAFLGITDEKTEGQFVDLTGNR	GAIQNLIKEEAFLGIT	FVDLTGNRLTYTNWNE	K	E	E	N	R	L	1	1	1	2	0	1	4	3	0	1	2	1	0	2	0	0	3	0	0	1	0	0	23	1	25682344	P11226	P11226	180	202	MBL2	Mannose-binding protein C	yes	yes	3	0.52279	38933	4	0
EEALALMNR	ATLTPVSREEALALMN	EALALMNRNLDILEGA	R	E	E	N	R	N	2	1	1	0	0	0	2	0	0	0	2	0	1	0	0	0	0	0	0	0	0	0	9	0	10455226	B2RAN2;O95497	B2RAN2	47	55	VNN1	Pantetheinase	yes	no	2	0.59233	117.93	3	0			7
EEAPSLRPAPPPISGGGYR	HRPLDKKREEAPSLRP	PISGGGYRARPAKAAA	R	E	E	Y	R	A	2	2	0	0	0	0	2	3	0	1	1	0	0	0	5	2	0	0	1	0	0	0	19	1	19499959	V9HVY1;P02675	V9HVY1	54	72	HEL-S-78p;FGB	Fibrinogen beta chain;Fibrinopeptide B;Fibrinogen beta chain	yes	no	3	1.0213e-23	100.58	5.64	1.3
EEELLRAAQEQR	KEKELRSREEELLRAA	LRAAQEQRFQEEQLRR	R	E	E	Q	R	F	2	2	0	0	0	2	4	0	0	0	2	0	0	0	0	0	0	0	0	0	0	0	12	1	14707427	Q02779	Q02779	402	413	MAP3K10	Mitogen-activated protein kinase kinase kinase 10	yes	yes	3	0.015074	26274	8	0
EEFCGLLSSPTGPLSSCHK	ELEKKYQKEEFCGLLS	GPLSSCHKLVDPQGPL	K	E	E	H	K	L	0	0	0	0	2	0	2	2	1	0	3	1	0	1	2	4	1	0	0	0	0	0	19	0	21049558	A0A087WXI2;Q9Y6R7;A0A087WUZ2	A0A087WXI2	1458	1476	FCGBP	IgGFc-binding protein	yes	no	3	9.4855e-11	80316	5	0
EEFHEQSFR	LGDQDLKKEEFHEQSF	EFHEQSFRVEKIFKYS	K	E	E	F	R	V	0	1	0	0	0	1	3	0	1	0	0	0	0	2	0	1	0	0	0	0	0	0	9	0	12075258	Q14520	Q14520	383	391	HABP2	Hyaluronan-binding protein 2;Hyaluronan-binding protein 2 50 kDa heavy chain;Hyaluronan-binding protein 2 50 kDa heavy chain alternate form;Hyaluronan-binding protein 2 27 kDa light chain;Hyaluronan-binding protein 2 27 kDa light chain alternate form	yes	yes	3	0.0014206	70256	2	0		23
EEIIYECDK	SSSYSFFKEEIIYECD	EIIYECDKGYILVGQA	K	E	E	D	K	G	0	0	0	1	1	0	3	0	0	2	0	1	0	0	0	0	0	0	1	0	0	0	9	0	11975224	B4E1D8	B4E1D8	387	395			no	no	2	0.0037071	73.26	8	0
EEIIYECDKGYILVGQAK	SSSYSFFKEEIIYECD	YILVGQAKLSCSYSHW	K	E	E	A	K	L	1	0	0	1	1	1	3	2	0	3	1	2	0	0	0	0	0	0	2	1	0	0	18	1	21270558	B4E1D8	B4E1D8	387	404			no	no	3	1.3338e-08	85619	4.94	1.22
EEILMHLWR	EKFLFDTKEEILMHLW	EILMHLWRYPSLSIHG	K	E	E	W	R	Y	0	1	0	0	0	0	2	0	1	1	2	0	1	0	0	0	0	1	0	0	0	0	9	0	12256278	A8K1K1;J3KRP0;Q96KN2;B4E180	A8K1K1	335	343	CNDP1	Beta-Ala-His dipeptidase	yes	no	3	0.0029288	62107	6.17	0.564
EEIVYLPCIYR	LEAMKGPREEIVYLPC	VYLPCIYRNTGTEAPD	R	E	E	Y	R	N	0	1	0	0	1	0	2	0	0	2	1	0	0	0	1	0	0	0	2	1	0	0	11	0	14537275	V9HWG1;Q13228;H0Y532;C9JVL0;F2Z2W8;F8WCR4	V9HWG1	24	34	HEL-S-134P;SELENBP1	Selenium-binding protein 1	yes	no	4	0.05923	18268	4	0
EEKAGELEVFNGYFVHFFAPDNLDPIPK	VVLYDVKREEKAGELE	DNLDPIPKNILFVIDV	R	E	E	P	K	N	2	0	2	2	0	0	4	2	1	1	2	2	0	4	3	0	0	0	1	2	0	0	28	1	3221571	Q5T985;A2RTY6;P19823;D3DRR6;B4DM79	Q5T985	271	298	ITIH2	Inter-alpha-trypsin inhibitor heavy chain H2	yes	no	4	0.048835	16621	7	0
EELATFDPVDNIVFNMAAGSAPMQLHLR	IAGAAPTKEELATFDP	APMQLHLRATIRMKDG	K	E	E	L	R	A	4	1	2	2	0	1	2	1	1	1	3	0	2	2	2	1	1	0	0	2	0	0	28	0	30855001	O95445	O95445	58	85	APOM	Apolipoprotein M	yes	yes	3	7.6507e-198	192.75	7.84	0.362
EELCTMFIR	GKPGIYTREELCTMFI	ELCTMFIREVGTVLSQ	R	E	E	I	R	E	0	1	0	0	1	0	2	0	0	1	1	0	1	1	0	0	1	0	0	0	0	0	9	0	11975522	C0JYY2;P04114;E1A689;Q59HB3;E1B4S9	C0JYY2	4214	4222	APOB	Apolipoprotein B-100;Apolipoprotein B-48	yes	no	2	5.7212e-21	179.73	5.75	1.85			31
EELLPAQDIK	TTTCQQQKEELLPAQD	LLPAQDIKALFVSEEE	K	E	E	I	K	A	1	0	0	1	0	1	2	0	0	1	2	1	0	0	1	0	0	0	0	0	0	0	10	0	11546183	B4E1Z4;P00751;H7C5H1	B4E1Z4	1122	1131	CFB	Complement factor B;Complement factor B Ba fragment;Complement factor B Bb fragment	no	no	2	8.132e-05	133.23	3.58	2.47		81	10
EENFYVDETTVVK	PFDLASTREENFYVDE	VDETTVVKVPMMLQSS	R	E	E	V	K	V	0	0	1	1	0	0	3	0	0	0	0	1	0	1	0	0	2	0	1	3	0	0	13	0	15717355	P08185;B2R9F2	P08185	218	230	SERPINA6	Corticosteroid-binding globulin	yes	no	2	2.0808e-23	136.5	5.16	2.99		55	1
EESPLLIGQQSTVSDVPR	SIVALNGREESPLLIG	STVSDVPRDLEVVAAT	R	E	E	P	R	D	0	1	0	1	0	2	2	1	0	1	2	0	0	0	2	3	1	0	0	2	0	0	18	0	19540007	A0A024R462;B7ZLE5;P02751;Q6MZM7;Q6N084;Q59G22;Q68CX6;H0Y7Z1;B4DTK1;B4DU16;Q5CZ99	A0A024R462	1435	1452	FN1;DKFZp686O12165;DKFZp686L11144;DKFZp686O13149;DKFZp686I1370	Fibronectin;Anastellin;Ugl-Y1;Ugl-Y2;Ugl-Y3	yes	no	2;3	1.3564e-129	252.08	4.67	2.01			63
EESSSGSSHAVMDISLPTGISANEEDLK	CASYKPSREESSSGSS	SANEEDLKALVEGVDQ	R	E	E	L	K	A	2	0	1	2	0	0	4	2	1	2	2	1	1	0	1	7	1	0	0	1	0	0	28	0	28893186	P01031	P01031	1413	1440	C5	Complement C5;Complement C5 beta chain;Complement C5 alpha chain;C5a anaphylatoxin;Complement C5 alpha chain	yes	yes	3	5.1975e-186	154.69	5.25	1.87			8
EEYESYVFGPATEGK				E	E	G	K		1	0	0	0	0	0	4	2	0	0	0	1	0	1	1	1	1	0	2	1	0	0	15	0	17047519		REV__Q8WZ42					yes	no	3	0.015472	17962	4	0
EEYGHSEVVEYYCNPR	GNVKEKTKEEYGHSEV	VEYYCNPRFLMKGPNK	K	E	E	P	R	F	0	1	1	0	1	0	4	1	1	0	0	0	0	0	1	1	0	0	3	2	0	0	16	0	20298476	A0A024R962;A0A024R984;Q14006	A0A024R962	647	662	hCG_40889;HF		no	no	3	3.4854e-54	164.68	3	0			32
EEYSNLKLPR	ANQSFWTREEYSNLKL	YSNLKLPRASHKAVVN	R	E	E	P	R	A	0	1	1	0	0	0	2	0	0	0	2	1	0	0	1	1	0	0	1	0	0	0	10	1	1247651	O75882;B4DZ36	O75882	332	341	ATRN	Attractin	yes	no	2;3	0.023994	119.41	3.68	1.14			38
EFCDLPR	TTDPQIEREFCDLPRC	REFCDLPRCGSEAQPR	R	E	F	P	R	C	0	1	0	1	1	0	1	0	0	0	1	0	0	1	1	0	0	0	0	0	0	0	7	0	9354171	Q53GN8;G3XAK1;P26927;Q2TV78;Q13208;B7Z557;Q49A61	Q53GN8	261	267	MST1;MST1L	Hepatocyte growth factor-like protein;Hepatocyte growth factor-like protein alpha chain;Hepatocyte growth factor-like protein beta chain;Putative macrophage stimulating 1-like protein	yes	no	2	0.012126	103.29	2.05	0.208		21	1
EFDHNSNIR	EEHLKNKKEFDHNSNI	FDHNSNIRYRCRGKEG	K	E	F	I	R	Y	0	1	2	1	0	0	1	0	1	1	0	0	0	1	0	1	0	0	0	0	0	0	9	0	11305105	A0A024R962;Q14006	A0A024R962	770	778	hCG_40889;HF		no	no	2;3	0.0031633	72485	2	0		43
EFGNTLEDK	SSALDKLKEFGNTLED	FGNTLEDKARELISRI	K	E	F	D	K	A	0	0	1	1	0	0	2	1	0	0	1	1	0	1	0	0	1	0	0	0	0	0	9	0	10514822	K7ERI9;A0A024R0T8;P02654;K7EKP1;K7EJI9;K7ELM9;K7EPF9	K7ERI9	39	47	APOC1	Apolipoprotein C-I;Truncated apolipoprotein C-I	yes	no	2	0.60475	117.4	6.32	2.68		29
EFGNTLEDKAR	SSALDKLKEFGNTLED	NTLEDKARELISRIKQ	K	E	F	A	R	E	1	1	1	1	0	0	2	1	0	0	1	1	0	1	0	0	1	0	0	0	0	0	11	1	12786204	K7ERI9;A0A024R0T8;P02654;K7EKP1;K7EJI9;K7ELM9;K7EPF9	K7ERI9	39	49	APOC1	Apolipoprotein C-I;Truncated apolipoprotein C-I	yes	no	2;3	3.1694e-15	166.09	3.95	2.79		49
EFLGENISNFLSLAGNTYQLTR	LDKLKEVKEFLGENIS	GNTYQLTRGIGKDIRA	K	E	F	T	R	G	1	1	3	0	0	1	2	2	0	1	4	0	0	2	0	2	2	0	1	0	0	0	22	0	24862442	A0A024R1Q4;A0A024R1G8;O14791;U5LKM6;U5LI90;U5LGU2;U5LH96;U5LKP5;U5LKJ0;U5LKH9;U5LKT7;U5LIA9;U5LGY0;A0A1B2FJ89;A0A1B2FJP1;A0A1B2FJD8;A0A1B2FJC1;A0A1B2FJ11;A0A1B2FIW1;A0A1B2FKD8;A0A1B2FK76;A0A1B2FK40;A0A1B2FJZ7;A0A1B2FJH1;A0A1B2FJE5;A0A1B2FJ64;A0A1B2FJ32;A0A1B2FIX3;A0A1B2FIW3;A0A1B2FK65;A0A1B2FK26;A0A1B2FJV6;A0A1B2FJU3;A0A1B2FJQ0;A0A1B2FJI3;A0A1B2FJD3;A0A1B2FJB2;A0A1B2FJB1;A0A1B2FJA9;A0A1B2FJ38;A0A…	A0A024R1Q4	256	277	APOL1	Apolipoprotein L1	no	no	2;3	0	262.42	8	0
EFMEEVIQR	EADFNRSKEFMEEVIQ	FMEEVIQRMDVGQDSI	K	E	F	Q	R	M	0	1	0	0	0	1	3	0	0	1	0	0	1	1	0	0	0	0	0	1	0	0	9	0	11795594	L8E853;H2DLA2;P04275	P04275	1519	1527	VWF	von Willebrand factor;von Willebrand antigen 2	no	no	2	0.00048476	89296	3	0			6
EFNAETFTFHADICTLSEK	VDETYVPKEFNAETFT	DICTLSEKERQIKKQT	K	E	F	E	K	E	2	0	1	1	1	0	3	0	1	1	1	1	0	3	0	1	3	0	0	0	0	0	19	0	22590154	Q56G89	Q56G89	525	543			no	no	2;3	0	386.99	5.73	1.62	41	28	25
EFNAETFTFHADICTLSEKER	VDETYVPKEFNAETFT	CTLSEKERQIKKQTAL	K	E	F	E	R	Q	2	1	1	1	1	0	4	0	1	1	1	1	0	3	0	1	3	0	0	0	0	0	21	1	25441591	Q56G89	Q56G89	525	545			no	no	2;3;4	1.4632e-209	228.51	5.82	1.21	15	9	2
EFNLQNMGLPDFHIPENLFLK	QDHLNSLKEFNLQNMG	IPENLFLKSDGRVKYT	K	E	F	L	K	S	0	0	3	1	0	1	2	1	1	1	4	1	1	3	2	0	0	0	0	0	0	0	21	0	2515257	C0JYY2;P04114;E1A689	C0JYY2	1260	1280	APOB	Apolipoprotein B-100;Apolipoprotein B-48	yes	no	2;3	5.0264e-95	200.77	7.88	0.697	1
EFNPLVIVGLSK	LNDTFLSKEFNPLVIV	LVIVGLSKDGTDYIEI	K	E	F	S	K	D	0	0	1	0	0	0	1	1	0	1	2	1	0	1	1	1	0	0	0	2	0	0	12	0	13147547	A0A0A0MRJ7;P12259	A0A0A0MRJ7	1511	1522	F5	Coagulation factor V;Coagulation factor V heavy chain;Coagulation factor V light chain	yes	no	2	0.0044603	79311	7.55	0.497
EFPEVHLGQWYFIAGAAPTK	TTLGVDGKEFPEVHLG	IAGAAPTKEELATFDP	K	E	F	T	K	E	3	0	0	0	0	1	2	2	1	1	1	1	0	2	2	0	1	1	1	1	0	0	20	0	22601317	O95445	O95445	38	57	APOM	Apolipoprotein M	yes	yes	3	5.6828e-24	96379	7.95	0.218
EFPYRIPLDLVPK	YGTISRRKEFPYRIPL	IPLDLVPKTEIKRILS	K	E	F	P	K	T	0	1	0	1	0	0	1	0	0	1	2	1	0	1	3	0	0	0	1	1	0	0	13	1	15858868	P01031;Q59GS8	P01031	958	970	C5	Complement C5;Complement C5 beta chain;Complement C5 alpha chain;C5a anaphylatoxin;Complement C5 alpha chain	yes	no	3	0.011139	40373	7.2	0.4
EFQLFSSPHGK	HFGKDKSKEFQLFSSP	LFSSPHGKDLLFKDSA	K	E	F	G	K	D	0	0	0	0	0	1	1	1	1	0	1	1	0	2	1	2	0	0	0	0	0	0	11	0	12756248	B4E1B2	B4E1B2	280	290			no	no	2;3	1.6959e-08	153.24	5.58	0.585
EFQVPTFTIPK	VGFHLPSREFQVPTFT	VPTFTIPKLYQLQVPL	R	E	F	P	K	L	0	0	0	0	0	1	1	0	0	1	0	1	0	2	2	0	2	0	0	1	0	0	11	0	13056969	C0JYY2;P04114;E1A689	C0JYY2	1334	1344	APOB	Apolipoprotein B-100;Apolipoprotein B-48	yes	no	2	0.0011072	97277	6.9	0.901
EFSHLGKEDFTSLSLVLYSR	YEKNKVCKEFSHLGKE	LSLVLYSRKFPSGTFE	K	E	F	S	R	K	0	1	0	1	0	0	2	1	1	0	4	1	0	2	0	4	1	0	1	1	0	0	20	1	23271798	D6RF35;D6RBJ7;D6RF20;V9HWI6;P02774	V9HWI6	31	50	GC;HEL-S-51	Vitamin D-binding protein	no	no	2;3;4	1.4908e-83	163.85	7.31	1.02	3
EFTEAFLGCPAIHPR	QVAANATKEFTEAFLG	GCPAIHPRCRWGAAPY	K	E	F	P	R	C	2	1	0	0	1	0	2	1	1	1	1	0	0	2	2	0	1	0	0	0	0	0	15	0	17438403	Q96PD5	Q96PD5	371	385	PGLYRP2	N-acetylmuramoyl-L-alanine amidase	no	no	2;3;4	2.6576e-152	228.64	6.62	1.06
EFTPPVQAAYQK	VLAHHFGKEFTPPVQA	PVQAAYQKVVAGVANA	K	E	F	Q	K	V	2	0	0	0	0	2	1	0	0	0	0	1	0	1	2	0	1	0	1	1	0	0	12	0	13776929	D9YZU5;P68871;C8C504;Q9UK54;Q6VFQ5;B2M1S7;B2M0Y1;Q6J1Z8	D9YZU5	122	133	HBB	Hemoglobin subunit beta;LVV-hemorphin-7;Spinorphin	yes	no	2	1.5298e-05	141.2	4.62	1.53			12
EFTRPEEIIFLR	VISLPTFREFTRPEEI	PEEIIFLRAITPPHPA	R	E	F	L	R	A	0	2	0	0	0	0	3	0	0	2	1	0	0	2	1	0	1	0	0	0	0	0	12	1	1548.83	P23142;Q8NBH6;CON__ENSEMBL:ENSBTAP00000016046	P23142	608	619	FBLN1	Fibulin-1	yes	no	2;3	1.4849e-27	163.83	5.76	0.43
EGCVCDAGFVLSGDTCVPVGQCGCLHDGR	EGCESACREGCVCDAG	CGCLHDGRYYPLGEVF	R	E	G	G	R	Y	1	1	0	3	5	1	1	6	1	0	2	0	0	1	1	1	1	0	0	4	0	0	29	0	31813144	A0A087WXI2;Q9Y6R7	A0A087WXI2	3570	3598	FCGBP	IgGFc-binding protein	yes	no	3	2.666e-36	51568	5	0
EGDGSCFPDALDR	YTSWSQYREGDGSCFP	CFPDALDRFLCTHIIY	R	E	G	D	R	F	1	1	0	3	1	0	1	2	0	0	1	0	0	1	1	1	0	0	0	0	0	0	13	0	14375831	A0A024R969;P36222	A0A024R969	36	48	CHI3L1	Chitinase-3-like protein 1	yes	no	2	0.0068309	96113	2.86	2.1		6
EGFGHLSPTGTTEFWLGNEK	KKNWIQYKEGFGHLSP	EFWLGNEKIHLISTQS	K	E	G	E	K	I	0	0	1	0	0	0	3	4	1	0	2	1	0	2	1	1	3	1	0	0	0	0	20	0	22060331	A0A140VJJ6;P02679;C9JEU5;C9JC84;D3DP16;Q7Z664	A0A140VJJ6	239	258	FGG;DKFZp779N0926	Fibrinogen gamma chain	yes	no	2;3	2.1362e-119	231.06	6.4	0.83
EGGKDACAGDSGGPMVTLNR	DMICAGEKEGGKDACA	GPMVTLNRERGQWYLV	K	E	G	N	R	E	2	1	1	2	1	0	1	5	0	0	1	1	1	0	1	1	1	0	0	1	0	0	20	1	19908837	P48740	P48740	636	655	MASP1	Mannan-binding lectin serine protease 1;Mannan-binding lectin serine protease 1 heavy chain;Mannan-binding lectin serine protease 1 light chain	yes	yes	3	4.1298e-08	64203	3	0			8
EGGLGPLNIPLLADVTR	AWINTPRKEGGLGPLN	PLLADVTRRLSEDYGV	K	E	G	T	R	R	1	1	1	1	0	0	1	3	0	1	4	0	0	0	2	0	1	0	0	1	0	0	17	0	17339676	B4DF70;V9HW12;P32119;A6NIW5	B4DF70	93	109	HEL-S-2a;PRDX2	Peroxiredoxin-2	yes	no	2	0.0007845	62924	6.64	0.481
EGGPSQIGDALGFAVR	SLVDVMQREGGPSQIG	DALGFAVRYLTSEMHG	R	E	G	V	R	Y	2	1	0	1	0	1	1	4	0	1	1	0	0	1	1	1	0	0	0	1	0	0	16	0	15727896	L8E853;P04275;B4DMS3	P04275	1764	1779	VWF	von Willebrand factor;von Willebrand antigen 2	no	no	2;3	3.0369e-49	196.16	5.33	0.469
EGILNDDIYCPPETAVLLASYAVQSK	RLFFLQVKEGILNDDI	ASYAVQSKYGDFNKEV	K	E	G	S	K	Y	3	0	1	2	1	1	2	1	0	2	3	1	0	0	2	2	1	0	2	2	0	0	26	0	28654106	V9HWC0;P26038;Q6PJT4	V9HWC0	108	133	HEL70;MSN	Moesin	yes	no	3	0.00035835	27.89	6	0
EGISQEALHTQMLTAVQEISHLIEPLANAAR	VSQQLAPREGISQEAL	EPLANAARAEASQLGH	R	E	G	A	R	A	5	1	1	0	0	3	4	1	2	3	4	0	1	0	1	2	2	0	0	1	0	0	31	0	33697351	Q9Y490	Q9Y490	1691	1721	TLN1	Talin-1	yes	yes	4	6.1624e-211	188.8	8	0
EGIVEYPR	LSFQAVCREGIVEYPR	EGIVEYPRCE______	R	E	G	P	R	C	0	1	0	0	0	0	2	1	0	1	0	0	0	0	1	0	0	0	1	1	0	0	8	0	9614869	Q02985;V9GYX2;Q92496;A0A0C4DH21	Q02985	321	328	CFHR3;CFHR4	Complement factor H-related protein 3;Complement factor H-related protein 4	no	no	2	1.4239e-07	166.17	2.02	0.152		82	2
EGIVEYPRCE	LSFQAVCREGIVEYPR	IVEYPRCE________	R	E	G	C	E	-	0	1	0	0	1	0	3	1	0	1	0	0	0	0	1	0	0	0	1	1	0	0	10	1	12505601	Q02985;V9GYX2;Q92496;A0A0C4DH21	Q02985	321	330	CFHR3;CFHR4	Complement factor H-related protein 3;Complement factor H-related protein 4	no	no	2	0.029377	138.1	2	0		6
EGKEYGVVLAPDGSTVAVEPLLAGLEAGLQGR	EVARHDVREGKEYGVV	LEAGLQGRRVINLPLD	R	E	G	G	R	R	4	1	0	1	0	1	4	6	0	0	5	1	0	0	2	1	1	0	1	4	0	0	32	1	31946823	Q96PD5;M0R2W8	Q96PD5	104	135	PGLYRP2	N-acetylmuramoyl-L-alanine amidase	yes	no	3;4	3.6785e-139	90457	6.74	0.773
EGKFTDSENVCQER	RPKDLSLREGKFTDSE	SENVCQERDADPDTFF	R	E	G	E	R	D	0	1	1	1	1	1	3	1	0	0	0	1	0	1	0	1	1	0	0	1	0	0	14	1	16977315	P43652	P43652	330	343	AFM	Afamin	yes	yes	3	2.0385e-25	118.52	2	0		12
EGKQVGSGVTTDQVQAEAK	QIQVSWLREGKQVGSG	DQVQAEAKESGPTTYK	R	E	G	A	K	E	2	0	0	1	0	3	2	3	0	0	0	2	0	0	0	1	2	0	0	3	0	0	19	1	19309596	A0A087WYJ9;A0A075B6N9;A0A1B0GUU9;P01871	A0A087WYJ9	150	168	IGHM	Ig mu chain C region	no	no	3	5.6378e-07	73688	2	0		4
EGLLLWCQR	SVEETSAKEGLLLWCQ	GLLLWCQRKTAPYKNV	K	E	G	Q	R	K	0	1	0	0	1	1	1	1	0	0	3	0	0	0	0	0	0	1	0	0	0	0	9	0	11735965	A0A024R694;P12814;H9KV75;B7Z565;Q86TX4;A0A0S2Z3G9;O43707;G3V2W4;G3V2N5;B4DRP5;P35609;B7Z2N5;B4DSX0;B4E337;G3V2X9;B7Z4V1;B2R8Y4;Q08043;B4DZQ2;A0A087WSZ2	A0A024R694	148	156	ACTN1;ACTN4;ACTN2;ACTN3	Alpha-actinin-1;Alpha-actinin-4;Alpha-actinin-2;Alpha-actinin-3	yes	no	2	0.00027125	160.03	6	0
EGLNGIPSR				E	G	S	R		0	1	1	0	0	0	1	2	0	1	1	0	0	0	1	1	0	0	0	0	0	0	9	0	94149304		REV__Q9Y4B5					yes	no	2	0.0025549	76774	3.75	0.433			1
EGMLSIMSYR	QKLKKKLKEGMLSIMS	MLSIMSYRNADYSYSV	K	E	G	Y	R	N	0	1	0	0	0	0	1	1	0	1	1	0	2	0	0	2	0	0	1	0	0	0	10	0	11855522	P01031	P01031	1051	1060	C5	Complement C5;Complement C5 beta chain;Complement C5 alpha chain;C5a anaphylatoxin;Complement C5 alpha chain	yes	yes	2	3.9486e-11	164.96	5.52	0.5
EGMNIVEAMER	HVVFGKVKEGMNIVEA	NIVEAMERFGSRNGKT	K	E	G	E	R	F	1	1	1	0	0	0	3	1	0	1	0	0	2	0	0	0	0	0	0	1	0	0	11	0	12775744	V9HWF5;A8K486;P62937;B2RE56;B4DM82;Q71V99	V9HWF5	134	144	HEL-S-69p;PPIA	Peptidyl-prolyl cis-trans isomerase;Peptidyl-prolyl cis-trans isomerase A;Peptidyl-prolyl cis-trans isomerase A, N-terminally processed	yes	no	2	0.014386	50353	3	0			2
EGNGTVMGAELR	EGLRVFDKEGNGTVMG	TVMGAELRHVLATLGE	K	E	G	L	R	H	1	1	1	0	0	0	2	3	0	0	1	0	1	0	0	0	1	0	0	1	0	0	12	0	12325819	Q53R15;P05976;A0A024R2Q5;P08590	Q53R15	88	99	MYL1;MYL3	Myosin light chain 1/3, skeletal muscle isoform;Myosin light chain 3	yes	no	2	0.027263	40352	4	0
EGPYDVVVLPGGNLGAQNLSESAAVK	ASLEDAKKEGPYDVVV	LSESAAVKEILKEQEN	K	E	G	V	K	E	3	0	2	1	0	1	2	4	0	0	3	1	0	0	2	2	0	0	1	4	0	0	26	0	2583318	V9HWC2;Q99497;K7EN27	V9HWC2	64	89	HEL-S-67p;PARK7	Protein deglycase DJ-1	yes	no	3	0.00024382	25157	5	0
EGPYSISVLYGDEEVPR	TVNYVPSREGPYSISV	YGDEEVPRSPFKVKVL	R	E	G	P	R	S	0	1	0	1	0	0	3	2	0	1	1	0	0	0	2	2	0	0	2	2	0	0	17	0	19089105	P21333;Q5HY54;Q60FE6;Q60FE5;A6NDY9;A0A087WWY3;Q8TES4	P21333	1516	1532	FLNA;FLJ00119	Filamin-A	yes	no	2	3.9841e-12	89959	3.73	0.445			6
EGQMESVEAAMSSK	LALFVLPKEGQMESVE	VEAAMSSKTLKKWNRL	K	E	G	S	K	T	2	0	0	0	0	1	3	1	0	0	0	1	2	0	0	3	0	0	0	1	0	0	14	0	1482633	P05543	P05543	274	287	SERPINA7	Thyroxine-binding globulin	yes	yes	2;3	3.3511e-28	154.66	2.5	0.878		68	45
EGTCPEAPTDECKPVK	VTAIRNLREGTCPEAP	TDECKPVKWCALSHHE	R	E	G	V	K	W	1	0	0	1	2	0	3	1	0	0	0	2	0	0	3	0	2	0	0	1	0	0	16	1	18167971	B4E1B2	B4E1B2	327	342			no	no	2;3	8.6975e-45	145.23	1.99	0.376	7	79	6
EGVQKEDIPPADLSDQVPDTESETR	LDPERLGREGVQKEDI	PDTESETRILLQGTPV	R	E	G	T	R	I	1	1	0	4	0	2	4	1	0	1	1	1	0	0	3	2	2	0	0	2	0	0	25	1	27542832	V9HWA9;P01024;B4E216	V9HWA9	955	979	HEL-S-62p;C3	Complement C3;Complement C3 beta chain;C3-beta-c;Complement C3 alpha chain;C3a anaphylatoxin;Acylation stimulating protein;Complement C3b alpha chain;Complement C3c alpha chain fragment 1;Complement C3dg fragment;Complement C3g fragment;Complement C3d fragment;Complement C3f fragment;Complement C3c alpha chain fragment 2	yes	no	2;3;4	0	298.13	3.85	1.97	4	318	120
EGVYTVFAPTNEAFR	GLTETLNREGVYTVFA	APTNEAFRALPPRERS	R	E	G	F	R	A	2	1	1	0	0	0	2	1	0	0	0	0	0	2	1	0	2	0	1	2	0	0	15	0	16998206	A0A0S2Z4Q2;Q15582;Q53GU8;A0A0S2Z4K6;H0Y8L3;C7FFS5	A0A0S2Z4Q2	534	548	TGFBI	Transforming growth factor-beta-induced protein ig-h3	yes	no	2	7.3397e-12	112.94	5.29	0.455
EGWIHTVCINGR	IRYRCRGKEGWIHTVC	HTVCINGRWDPEVNCS	K	E	G	G	R	W	0	1	1	0	1	0	1	2	1	2	0	0	0	0	0	0	1	1	0	1	0	0	12	0	14406932	A0A024R962;Q14006	A0A024R962	785	796	hCG_40889;HF		no	no	2;3	3.7845e-15	130.31	5.9	0.621
EGYSNISYIVVNHQGISSR	DLRVKLKKEGYSNISY	NHQGISSRLKYTHLKN	K	E	G	S	R	L	0	1	2	0	0	1	1	2	1	3	0	0	0	0	0	4	0	0	2	2	0	0	19	0	21220443	A0A182DWH7;P49908;A0A182DWH8	A0A182DWH7	79	97	SEPP1	Selenoprotein P	yes	no	3	0.059088	29384	5	0
EGYYGYTGAFR	NLCEPNNKEGYYGYTG	YGYTGAFRCLVEKGDV	K	E	G	F	R	C	1	1	0	0	0	0	1	3	0	0	0	0	0	1	0	0	1	0	3	0	0	0	11	0	12825619	B4E1B2;H7C5E8	B4E1B2	511	521	TF		no	no	2	1.2786e-50	196.88	5.16	1.39			14
EHAVEGDCDFQLLK	RCSVRQLKEHAVEGDC	DCDFQLLKLDGKFSVV	K	E	H	L	K	L	1	0	0	2	1	1	2	1	1	0	2	1	0	1	0	0	0	0	0	1	0	0	14	0	16597563	C9JV77;B7Z8Q2;P02765	C9JV77	107	120	AHSG	Alpha-2-HS-glycoprotein;Alpha-2-HS-glycoprotein chain A;Alpha-2-HS-glycoprotein chain B	no	no	2;3	8.2272e-185	298.31	4.53	1.97		92	259
EHAVEGDCDFQLLKLDGK	RCSVRQLKEHAVEGDC	QLLKLDGKFSVVYAKC	K	E	H	G	K	F	1	0	0	3	1	1	2	2	1	0	3	2	0	1	0	0	0	0	0	1	0	0	18	1	20729837	C9JV77;B7Z8Q2;P02765	C9JV77	107	124	AHSG	Alpha-2-HS-glycoprotein;Alpha-2-HS-glycoprotein chain A;Alpha-2-HS-glycoprotein chain B	no	no	3;4	0.024117	23895	4	0
EHGDPLIEELNPGDALEPEGR	RLFRVIRREHGDPLIE	DALEPEGRGTGGVVTD	R	E	H	G	R	G	1	1	1	2	0	0	5	3	1	1	3	0	0	0	3	0	0	0	0	0	0	0	21	0	22860764	A0A0C4DFP6;Q9NQ79;Q5T4F6	A0A0C4DFP6	375	395	CRTAC1	Cartilage acidic protein 1	yes	no	3	0.0014968	28813	2	0		2
EHIVDLEMLTVSSIGTFR	VKSLSGPREHIVDLEM	VSSIGTFRTSSVLRLT	R	E	H	F	R	T	0	1	0	1	0	0	2	1	1	2	2	0	1	1	0	2	2	0	0	2	0	0	18	0	20460456	A0A0S2Z4F1;Q12805;A0A0S2Z3V1;B2R6M6;A8KAJ3;Q59G97;A0A0U1RQV3;B4DWH0;Q53TA7;B3KS53	A0A0S2Z4F1	460	477	EFEMP1	EGF-containing fibulin-like extracellular matrix protein 1	yes	no	3	1.1205e-12	87287	6	0
EHLMLEEELR	SLTENLTKEHLMLEEE	LMLEEELRNLRLEYDD	K	E	H	L	R	N	0	1	0	0	0	0	4	0	1	0	3	0	1	0	0	0	0	0	0	0	0	0	10	0	12976336	P15924	P15924	1716	1725	DSP	Desmoplakin	yes	yes	3	0.051968	29743	4	0
EHLVQATPENLQEAR	SGDVSTWKEHLVQATP	PENLQEARTFVKSMED	K	E	H	A	R	T	2	1	1	0	0	2	3	0	1	0	2	0	0	0	1	0	1	0	0	1	0	0	15	0	17338697	Q06033;A0A087WW43;E7ET33;B4DPQ4	Q06033	334	348	ITIH3	Inter-alpha-trypsin inhibitor heavy chain H3	yes	no	2;3	2.6551e-194	293.71	3.77	2.08		141	115
EHSSLAFWK	IEVPKCFKEHSSLAFW	HSSLAFWKTDASDVKP	K	E	H	W	K	T	1	0	0	0	0	0	1	0	1	0	1	1	0	1	0	2	0	1	0	0	0	0	9	0	1103.54	D9IWP9;P02749;J3KS17	D9IWP9	309	317	APOH	Beta-2-glycoprotein 1	no	no	1;2;3	1.323e-68	205.58	6.36	1.11
EHVAHLLFLR	VSRYEGGREHVAHLLF	VAHLLFLRDTKTLMFG	R	E	H	L	R	D	1	1	0	0	0	0	1	0	2	0	3	0	0	1	0	0	0	0	0	1	0	0	10	0	12336982	P19652	P19652	114	123	ORM2	Alpha-1-acid glycoprotein 2	yes	yes	2;3	1.6264e-44	192.58	7.41	0.64
EIEEVLTPEMLMR	LPNQGKMREIEEVLTP	LTPEMLMRWNNLLRKR	R	E	I	M	R	W	0	1	0	0	0	0	4	0	0	1	2	0	2	0	1	0	1	0	0	1	0	0	13	0	15887841	B2R815;A0A024R6I9;P29622	B2R815	288	300	SERPINA4	Kallistatin	yes	no	2;3	3.8387e-27	188.04	3.99	0.281			7
EIETYHNLLEGGQEDFESSGAGK	SIKMRLEKEIETYHNL	FESSGAGKIGLGGRGG	K	E	I	G	K	I	1	0	1	1	0	1	5	4	1	1	2	1	0	1	0	2	1	0	1	0	0	0	23	0	25091245	CON__P35527;P35527;K7EQQ3	CON__P35527	450	472	KRT9	Keratin, type I cytoskeletal 9	yes	no	2;3	2.9228e-119	165.1	6.75	2.17			1
EIFNMAR	EPSAQQLREIFNMARD	REIFNMARDQRSRATL	R	E	I	A	R	D	1	1	1	0	0	0	1	0	0	1	0	0	1	1	0	0	0	0	0	0	0	0	7	0	87942727	C0JYY2;P04114;E1A689;A8MUN2;Q7Z7Q0	C0JYY2	428	434	APOB	Apolipoprotein B-100;Apolipoprotein B-48	no	no	1;2	4.4349e-42	232.38	5.8	1.57			3
EIGELYLPK	WRDSLEFREIGELYLP	IGELYLPKFSISRDYN	R	E	I	P	K	F	0	0	0	0	0	0	2	1	0	1	2	1	0	0	1	0	0	0	1	0	0	0	9	0	10605805	A0A024R6P0;B3KS79;P01011	A0A024R6P0	307	315	SERPINA3	Alpha-1-antichymotrypsin;Alpha-1-antichymotrypsin His-Pro-less	no	no	1;2	0.00026715	158.07	4.84	1.68			153
EIIDPVLDR	RGHYTIGKEIIDPVLD	IIDPVLDRIRKLSDQC	K	E	I	D	R	I	0	1	0	2	0	0	1	0	0	2	1	0	0	0	1	0	0	0	0	1	0	0	9	0	10685815	P68366;C9JEV8;C9JQ00;C9JJQ8	P68366	113	121	TUBA4A	Tubulin alpha-4A chain	yes	no	2	0.0047014	82279	2	0		10
EIIIHQNYK	DTPFSQIKEIIIHQNY	IIIHQNYKVSEGNHDI	K	E	I	Y	K	V	0	0	1	0	0	1	1	0	1	3	0	1	0	0	0	0	0	0	1	0	0	0	9	0	11566241	H0YAC1;P03952;A8K9A9;E9PBC5;B4DMX2	H0YAC1	516	524	KLKB1	Plasma kallikrein;Plasma kallikrein heavy chain;Plasma kallikrein light chain	yes	no	2;3	0.00032107	124.34	4.78	1.69			44
EIINVGHSFHVNFEDNDNR	SYNPATAKEIINVGHS	NFEDNDNRSVLKGGPF	K	E	I	N	R	S	0	1	4	2	0	0	2	1	2	2	0	0	0	2	0	1	0	0	0	2	0	0	19	0	22550356	V9HWE3;P00915;E5RHP7;E5RH81;E5RIF9;E5RG43;E5RFL2;E5RGU8;E5RII2	V9HWE3	59	77	HEL-S-11;CA1	Carbonic anhydrase 1	yes	no	4	4.5747e-16	64298	5	0
EILNINQK	KTAVDHIREILNINQK	EILNINQKRNDYLDIY	R	E	I	Q	K	R	0	0	2	0	0	1	1	0	0	2	1	1	0	0	0	0	0	0	0	0	0	0	8	0	97054475	B4E1Z4;Q7Z685;Q5JP69;P06681;A0A0G2JL69;Q53HP3;B4DV48;Q53GZ8;H0Y3H6;B4DQI1;Q95IG1;E9PDZ0;A0A0G2JK28;B3KTX9;H0Y868	B4E1Z4	241	248	DKFZp779M0311;C2	Complement C2;Complement C2b fragment;Complement C2a fragment	no	no	1;2	9.2761e-131	257.11	4.56	1.59		5	57
EILNSLDK	LGKQNQNREILNSLDK	EILNSLDKEAVKEDNL	R	E	I	D	K	E	0	0	1	1	0	0	1	0	0	1	2	1	0	0	0	1	0	0	0	0	0	0	8	0	93050221	B2R950;P20742	B2R950	1171	1178	PZP	Pregnancy zone protein	yes	no	2	0.0067741	89142	2	0		5
EILSVDCSTNNPSQAK	KDQCDKCREILSVDCS	TNNPSQAKLRRELDES	R	E	I	A	K	L	1	0	2	1	1	1	1	0	0	1	1	1	0	0	1	3	1	0	0	1	0	0	16	0	17618203	P10909;H0YC35;B4DW11	P10909	307	322	CLU	Clusterin;Clusterin beta chain;Clusterin alpha chain;Clusterin	yes	no	2;3	1.9725e-146	283.15	4.4	1.94		79	144
EIMENYNIALR	LHPCVISREIMENYNI	ENYNIALRWTAKQKLY	R	E	I	L	R	W	1	1	2	0	0	0	2	0	0	2	1	0	1	0	0	0	0	0	1	0	0	0	11	0	13646758	A0A024R962;A0A024R984;Q14006;U5TZG9;Q03591;B1AKG0	A0A024R962	1172	1182	hCG_40889;HF;CFH;CFHR1	Complement factor H-related protein 1	no	no	2	2.4238e-22	209.11	5.45	1.58			66
EINLAPDSSSVVVSGLMVATK	KEKTGPMKEINLAPDS	SGLMVATKYEVSVYAL	K	E	I	T	K	Y	2	0	1	1	0	0	1	1	0	1	2	1	1	0	1	4	1	0	0	4	0	0	21	0	21161086	A0A024R462;B7ZLE5;P02751;Q6MZM7;Q6N084;Q59G22;Q68CX6;H0Y7Z1;B4DTK1;B4DU16;Q5CZ99;A6YID2;A6YID6;A6YID4;A6YID3;O95617;A6YID5;Q9UQS6	A0A024R462	1767	1787	FN1;DKFZp686O12165;DKFZp686L11144;DKFZp686O13149;DKFZp686I1370	Fibronectin;Anastellin;Ugl-Y1;Ugl-Y2;Ugl-Y3	yes	no	2;3	4.8135e-88	132.64	6.49	0.726
EIPAWVPFDPAAQITK	KDYIEFNKEIPAWVPF	DPAAQITKQKWEAEPV	K	E	I	T	K	Q	3	0	0	1	0	1	1	0	0	2	0	1	0	1	3	0	1	1	0	1	0	0	16	0	17819352	A0A140VK00;P25311;C9JEV0	A0A140VK00	150	165	AZGP1	Zinc-alpha-2-glycoprotein	yes	no	2;3	7.2387e-47	151.7	6.86	0.772
EIPDEISILLLGVAHFK	GKLARSTKEIPDEISI	LLGVAHFKGQWVTKFD	K	E	I	F	K	G	1	0	0	1	0	0	2	1	1	3	3	1	0	1	1	1	0	0	0	1	0	0	17	0	18930612	A0A140VKF3;P36955;I3L107;I3L4F9	A0A140VKF3	198	214	SERPINF1	Pigment epithelium-derived factor	yes	no	2;3	1.0359e-36	128.06	7.14	2.02	5		1
EIPVLVTQISSTNHPVK	GRIIFGYKEIPVLVTQ	SSTNHPVKVGLSDAFV	K	E	I	V	K	V	0	0	1	0	0	1	1	0	1	2	1	1	0	0	2	2	2	0	0	3	0	0	17	0	18610309	B4E367;Q6UX71	B4E367	247	263	PLXDC2	Plexin domain-containing protein 2	yes	no	3	0.0016422	37157	6.75	0.968
EIQNAVNGVK	QGSKYVNKEIQNAVNG	QNAVNGVKQIKTLIEK	K	E	I	V	K	Q	1	0	2	0	0	1	1	1	0	1	0	1	0	0	0	0	0	0	0	2	0	0	10	0	1070572	P10909;H0YLK8;E7ERK6;E7ETB4;E5RJZ5;E5RG36;E5RGB0;E5RH61	P10909	45	54	CLU	Clusterin;Clusterin beta chain;Clusterin alpha chain	yes	no	2	0.0017475	119.17	3.05	1.21		62	52
EIRPNSTVQWEEVCRPWVSGHR	RPMKKMFREIRPNSTV	RPWVSGHRKLIASMSS	R	E	I	H	R	K	0	3	1	0	1	1	3	1	1	1	0	0	0	0	2	2	1	2	0	3	0	0	22	2	27213194	P00488;B2R6V9	P00488	683	704	F13A1	Coagulation factor XIII A chain	yes	no	4;5	5.067e-11	65454	7	0
EITALAPSTMK	GIADRMQKEITALAPS	ALAPSTMKIKIIAPPE	K	E	I	M	K	I	2	0	0	0	0	0	1	0	0	1	1	1	1	0	1	1	2	0	0	0	0	0	11	0	11606111	A8K3K1;P68133;P68032;B7Z6P1;D2JYH4;P63267;P62736;Q13707;Q7Z7J6;A6NL76;B3KUD3;B4DUI8;B3KPP5	A8K3K1	318	328	ACTA1;ACTC1;ACTA2;ACTG2	Actin, alpha skeletal muscle;Actin, alpha cardiac muscle 1;Actin, gamma-enteric smooth muscle;Actin, aortic smooth muscle	no	no	2	1.8413e-08	128.86	5.13	1.42			42
EKAEAQAQYSAAVAK	MTYPGIIKEKAEAQAQ	QYSAAVAKGKSAGLVK	K	E	K	A	K	G	6	0	0	0	0	2	2	0	0	0	0	2	0	0	0	1	0	0	1	1	0	0	15	1	15637893	B2RMS9;Q14624;B7Z544;Q68DH2;B7Z551;Q59FS1	B2RMS9	97	111	ITIH4;DKFZp686G21125	Inter-alpha-trypsin inhibitor heavy chain H4;70 kDa inter-alpha-trypsin inhibitor heavy chain H4;35 kDa inter-alpha-trypsin inhibitor heavy chain H4	no	no	2;3	3.2967e-133	264.28	3.13	1.54		156	52
EKAEGDVAALNRR	LDGERERREKAEGDVA	DVAALNRRIQLVEEEL	R	E	K	R	R	I	3	2	1	1	0	0	2	1	0	0	1	1	0	0	0	0	0	0	0	1	0	0	13	2	14277481	V9HW56;P67936;B4DVY2;B4DTB1	V9HW56	43	55	HEL-S-108;TPM4	Tropomyosin alpha-4 chain	yes	no	3;4	0.019139	47915	2	0		4
EKAGFSWIEVTFK	EVTGQYEREKAGFSWI	SWIEVTFKNPLVWVHA	R	E	K	F	K	N	1	0	0	0	0	0	2	1	0	1	0	2	0	2	0	1	1	1	0	1	0	0	13	1	15407926	B2RMS9;Q14624;B7Z544;H7C0L5	B2RMS9	776	788	ITIH4	Inter-alpha-trypsin inhibitor heavy chain H4;70 kDa inter-alpha-trypsin inhibitor heavy chain H4;35 kDa inter-alpha-trypsin inhibitor heavy chain H4	no	no	2;3	0.85839	65495	6.7	0.458
EKEDPEPSTDGTYVWK	IGIVPSVREKEDPEPS	TDGTYVWKIFSQETLT	R	E	K	W	K	I	0	0	0	2	0	0	3	1	0	0	0	2	0	0	2	1	2	1	1	1	0	0	16	1	18798476	B7Z8A2;Q9UHG3;Q584P1;B7Z3Y2	B7Z8A2	373	388	PCYOX1	Prenylcysteine oxidase 1	yes	no	3	0.00070964	50827	2	0		4
EKENLQAIQNELEK				E	K	E	K		1	0	2	0	0	2	4	0	0	1	2	2	0	0	0	0	0	0	0	0	0	0	14	1	16848632		REV__P49454					yes	yes	4	0.012966	24.72	3	0			1
EKFSDASYQSINIPVTQNMVPSSR	KIIHFGTREKFSDASY	QNMVPSSRLLVYYIVT	R	E	K	S	R	L	1	1	2	1	0	2	1	0	0	2	0	1	1	1	2	5	1	0	1	2	0	0	24	1	26973068	P01031;Q59GS8	P01031	516	539	C5	Complement C5;Complement C5 beta chain;Complement C5 alpha chain;C5a anaphylatoxin;Complement C5 alpha chain	yes	no	3	2.0792e-63	117.22	6.29	0.846
EKGEIQNILQK	VTGWGFSKEKGEIQNI	EIQNILQKVNIPLVTN	K	E	K	Q	K	V	0	0	1	0	0	2	2	1	0	2	1	2	0	0	0	0	0	0	0	0	0	0	11	1	12987194	H0YAC1;P03952;A8K9A9	H0YAC1	575	585	KLKB1	Plasma kallikrein;Plasma kallikrein heavy chain;Plasma kallikrein light chain	yes	no	2;3	0.0002076	123.86	5.92	0.887			1
EKIAELSATAQEIIK	TDPDGKGKEKIAELSA	ATAQEIIKSQAIATKK	K	E	K	I	K	S	3	0	0	0	0	1	3	0	0	3	1	2	0	0	0	1	1	0	0	0	0	0	15	1	16429142	C0JYY2;P04114;Q59HB3	C0JYY2	4464	4478	APOB	Apolipoprotein B-100;Apolipoprotein B-48	yes	no	3	0.026028	45722	8	0
EKIEKELEAVCQDVLSLLDNYLIK	IEMVRAYREKIEKELE	LLDNYLIKNCSETQYE	R	E	K	I	K	N	1	0	1	2	1	1	4	0	0	2	5	3	0	0	0	1	0	0	1	2	0	0	24	2	28615096	B3KNB4;P61981;B4DHC4	B3KNB4	87	110	YWHAG	14-3-3 protein gamma;14-3-3 protein gamma, N-terminally processed	yes	no	5	0.065878	11966	8	0
EKLQDEDLGFL	FQVLPWLKEKLQDEDL	QDEDLGFL________	K	E	K	F	L	-	0	0	0	2	0	1	2	1	0	0	3	1	0	1	0	0	0	0	0	0	0	0	11	1	13056452	B4E1Z4;P00751;H7C5H1	B4E1Z4	1256	1266	CFB	Complement factor B;Complement factor B Ba fragment;Complement factor B Bb fragment	no	no	2	7.5427e-11	157.68	2.52	1.03		61	18
EKPQSTISGLLGPTLYAEVGDIIK	EYEPYFKKEKPQSTIS	AEVGDIIKVHFKNKAD	K	E	K	I	K	V	1	0	0	1	0	1	2	3	0	3	3	2	0	0	2	2	2	0	1	1	0	0	24	1	25283738	A0A0A0MRJ7;P12259	A0A0A0MRJ7	76	99	F5	Coagulation factor V;Coagulation factor V heavy chain;Coagulation factor V light chain	yes	no	3	1.0541e-07	55526	6.64	0.643
EKTKEEYGHSEVVEYYCNPR	ELLNGNVKEKTKEEYG	VEYYCNPRFLMKGPNK	K	E	K	P	R	F	0	1	1	0	1	0	5	1	1	0	0	2	0	0	1	1	1	0	3	2	0	0	20	2	25161278	A0A024R962;A0A024R984;Q14006	A0A024R962	643	662	hCG_40889;HF		no	no	3;4;5	0	257.73	4.58	1.32			50
ELAILLGMLDPAEKDEK	PIIDDRNRELAILLGM	DPAEKDEKGMPVTARV	R	E	L	E	K	G	2	0	0	2	0	0	3	1	0	1	4	2	1	0	1	0	0	0	0	0	0	0	17	1	18839914	V9HWC7;P30041;A4UCS6	V9HWC7	109	125	HEL-S-128m;PRDX6	Peroxiredoxin-6	yes	no	3	0.057863	22826	6	0
ELANILK	SRLLGDAKELANILKY	KELANILKYHIGDEIL	K	E	L	L	K	Y	1	0	1	0	0	0	1	0	0	1	2	1	0	0	0	0	0	0	0	0	0	0	7	0	79948035	A0A0S2Z4Q2;Q15582;Q53GU8;A0A0S2Z4K6;H0Y8L3	A0A0S2Z4Q2	564	570	TGFBI	Transforming growth factor-beta-induced protein ig-h3	yes	no	2	0.021887	80377	4	0
ELASQPDVDGFLVGGASLKPEFVDIINAK	SVTGATCKELASQPDV	FVDIINAKQ_______	K	E	L	A	K	Q	3	0	1	3	0	1	2	3	0	2	3	2	0	2	2	2	0	0	0	3	0	0	29	1	30285757	V9HWK1;P60174;B4DUI5;Q53HE2	V9HWK1	220	248	HEL-S-49;TPI1	Triosephosphate isomerase	yes	no	3	0.0006681	37934	6	0
ELDESLQVAER	PSQAKLRRELDESLQV	ESLQVAERLTRKYNEL	R	E	L	E	R	L	1	1	0	1	0	1	3	0	0	0	2	0	0	0	0	1	0	0	0	1	0	0	11	0	12876307	P10909;H0YC35;B4DW11;H0YAS8;Q8IWM0	P10909	326	336	CLU	Clusterin;Clusterin beta chain;Clusterin alpha chain;Clusterin	yes	no	2	9.9448e-24	204.07	2.62	2.46	72	58	1
ELDINTDGAVNFQEFLILVIK	KGADVWFKELDINTDG	EFLILVIKMGVAAHKK	K	E	L	I	K	M	1	0	2	2	0	1	2	1	0	3	3	1	0	2	0	0	1	0	0	2	0	0	21	0	23902733	P05109	P05109	57	77	S100A8	Protein S100-A8;Protein S100-A8, N-terminally processed	yes	yes	2;3	1.36E-110	144.68	3.86	1.98	18	16	16
ELDRDTVFALVNYIFFK	GKIVDLVKELDRDTVF	LVNYIFFKGKWERPFE	K	E	L	F	K	G	1	1	1	2	0	0	1	0	0	1	2	1	0	3	0	0	1	0	1	2	0	0	17	1	20890884	A0A024R6I7;A0A0G2JRN3;Q13747;E9KL23;P01009	E9KL23	199	215	SERPINA1	Alpha-1-antitrypsin;Short peptide from AAT	no	no	2;3	1.0098e-62	156	3.8	2.5	34	32	19
ELFYKADGESCSASMMYQEGK	FSPENTRKELFYKADG	SMMYQEGKFRYRRVAE	K	E	L	G	K	F	2	0	0	1	1	1	3	2	0	0	1	2	2	1	0	3	0	0	2	0	0	0	21	1	24300178	A0A024R944;P01008;A0A0K0Q2Z1	A0A024R944	269	289	SERPINC1	Antithrombin-III	yes	no	3	1.5901e-65	136.04	4.84	1.07			1
ELGCGAASGTPSGILYEPPAEK	KDVAVLCRELGCGAAS	LYEPPAEKEQKVLIQS	R	E	L	E	K	E	3	0	0	0	1	0	3	4	0	1	2	1	0	0	3	2	1	0	1	0	0	0	22	0	22030467	O43866	O43866	64	85	CD5L	CD5 antigen-like	yes	yes	2;3	1.285e-52	168.1	4.08	0.623			4
ELGCGAASGTPSGILYEPPAEKEQK	KDVAVLCRELGCGAAS	PPAEKEQKVLIQSVSC	R	E	L	Q	K	V	3	0	0	0	1	1	4	4	0	1	2	2	0	0	3	2	1	0	1	0	0	0	25	1	25882428	O43866	O43866	64	88	CD5L	CD5 antigen-like	yes	yes	3	4.0635e-13	59943	4.25	0.722			1
ELGCGGALAAPGGAFFGEGSGPIILDDLR	RDAAVACRELGCGGAL	PIILDDLRCRGNETAL	R	E	L	L	R	C	4	1	0	2	1	0	2	8	0	2	4	0	0	2	2	1	0	0	0	0	0	0	29	0	28163803	A1L4H1	A1L4H1	344	372	SSC5D	Soluble scavenger receptor cysteine-rich domain-containing protein SSC5D	yes	yes	3	3.0943e-12	50499	6	0
ELGCGGPQQPDPAAGR	RDSAVVCRELGCGGPQ	QPDPAAGRFGWGAGPI	R	E	L	G	R	F	2	1	0	1	1	2	1	4	0	0	1	0	0	0	3	0	0	0	0	0	0	0	16	0	16087315	A1L4H1	A1L4H1	507	522	SSC5D	Soluble scavenger receptor cysteine-rich domain-containing protein SSC5D	yes	yes	2	0.0032513	43544	2	0		1
ELHLLMCQLSQEK	REMDIVERELHLLMCQ	MCQLSQEKPRVRKRKG	R	E	L	E	K	P	0	0	0	0	1	2	2	0	1	0	4	1	1	0	0	1	0	0	0	0	0	0	13	0	16278062	Q02779	Q02779	437	449	MAP3K10	Mitogen-activated protein kinase kinase kinase 10	yes	yes	2	0.0020402	62823	4.5	0.5
ELISLVEDVSSNYDGCCEGDVVQCIR	KFPKIEFKELISLVED	GDVVQCIRDTSKVMNH	K	E	L	I	R	D	0	1	1	3	3	1	3	2	0	2	2	0	0	0	0	3	0	0	1	4	0	0	26	0	3015326	P43652	P43652	254	279	AFM	Afamin	yes	yes	2;3;4	1.0588e-153	234.77	7.59	1.31	1
ELISNASDALDK	KNKEIFLRELISNASD	NASDALDKIRLISLTD	R	E	L	D	K	I	2	0	1	2	0	0	1	0	0	1	2	1	0	0	0	2	0	0	0	0	0	0	12	0	12746354	Q5CAQ5;V9HWP2;P14625;Q59FC6;Q96GW1;B4DQX3;F8W026	Q5CAQ5	103	114	TRA1;HEL-S-125m;HSP90B1	Endoplasmin	no	no	2	0.00010015	97456	2	0		16
ELISNASDALDKIR	KNKEIFLRELISNASD	SDALDKIRLISLTDEN	R	E	L	I	R	L	2	1	1	2	0	0	1	0	0	2	2	1	0	0	0	2	0	0	0	0	0	0	14	1	15438206	Q5CAQ5;V9HWP2;P14625;Q59FC6;Q96GW1;B4DQX3;F8W026	Q5CAQ5	103	116	TRA1;HEL-S-125m;HSP90B1	Endoplasmin	no	no	3	0.00067322	54.09	4	0
ELKEQQDSPGNKDFLQSLK	NPNPSAPRELKEQQDS	KDFLQSLKGFPRGDKL	R	E	L	L	K	G	0	0	1	2	0	3	2	1	0	0	3	3	0	1	1	2	0	0	0	0	0	0	19	2	22031121	P08697;A0A0G2JPA8	P08697	443	461	SERPINF2	Alpha-2-antiplasmin	yes	no	3;4	1.1436e-63	141.6	5.59	1.27			5
ELLALIQLER	PATDPLQRELLALIQL	LALIQLEREFQRCCRQ	R	E	L	E	R	E	1	1	0	0	0	1	2	0	0	1	4	0	0	0	0	0	0	0	0	0	0	0	10	0	11967129	A0A140VJI7;Q16610;C8CHS3	A0A140VJI7	334	343	ECM1	Extracellular matrix protein 1	yes	no	2	6.6491e-11	162.97	5.92	0.279
ELLDTVTAPQK	PDIHGTYKELLDTVTA	DTVTAPQKNLKSASRI	K	E	L	Q	K	N	1	0	0	1	0	1	1	0	0	0	2	1	0	0	1	0	2	0	0	1	0	0	11	0	12136554	A0A140VKF3;P36955;I3L4Z0	A0A140VKF3	124	134	SERPINF1	Pigment epithelium-derived factor	yes	no	2	1.5354e-10	152.79	5.14	2.02		29	63
ELLENPVQPINDMSYFGCLDSVMENSK	LRELETVRELLENPVQ	DSVMENSKVLGEAMTG	R	E	L	S	K	V	0	0	3	2	1	1	3	1	0	1	3	1	2	1	2	3	0	0	1	2	0	0	27	0	31284141	Q9Y490	Q9Y490	1375	1401	TLN1	Talin-1	yes	yes	3	1.1332e-05	47507	6	0
ELLESYIDGR	SLEDKTERELLESYID	LESYIDGRIVEGSDAE	R	E	L	G	R	I	0	1	0	1	0	0	2	1	0	1	2	0	0	0	0	1	0	0	1	0	0	0	10	0	11935928	P00734;B4DDT3;E9PIT3;Q69EZ8	P00734	354	363	F2	Prothrombin;Activation peptide fragment 1;Activation peptide fragment 2;Thrombin light chain;Thrombin heavy chain	yes	no	2	6.4585e-17	171.73	4.2	1.95		97	212
ELLETVVNR	SLVRGRMKELLETVVN	LLETVVNRTRDGWQWF	K	E	L	N	R	T	0	1	1	0	0	0	2	0	0	0	2	0	0	0	0	0	1	0	0	2	0	0	9	0	10715924	K7ER74;K7EMC3;A5YAK2;P55056	K7ER74	56	64	APOC4-APOC2;APOC4	Apolipoprotein C-IV	no	no	2	0.00043108	104.37	3	0			3
ELLKDLSK	IDVISMYRELLKDLSK	ELLKDLSKEAQEVFKA	R	E	L	S	K	E	0	0	0	1	0	0	1	0	0	0	3	2	0	0	0	1	0	0	0	0	0	0	8	1	94455425	C0JYY2;P04114;E1A689;Q59HB3;E1B4S9	C0JYY2	4271	4278	APOB	Apolipoprotein B-100;Apolipoprotein B-48	yes	no	2	4.6755e-10	170.24	6.33	2.36			1
ELLLEHQDAYQAGIVFPDCFYPSICK	HNGRVNYRELLLEHQD	CFYPSICKGGKFHDVS	R	E	L	C	K	G	2	0	0	2	2	2	2	1	1	2	3	1	0	2	2	1	0	0	2	1	0	0	26	0	31124674	P80108	P80108	51	76	GPLD1	Phosphatidylinositol-glycan-specific phospholipase D	yes	yes	3	7.6004e-21	71418	6.88	0.927
ELLLQPVTISR	EVEVRSSKELLLQPVT	LQPVTISRNEKEKVLI	K	E	L	S	R	N	0	1	0	0	0	1	1	0	0	1	3	0	0	0	1	1	1	0	0	1	0	0	11	0	1267.75	F8WCF6;P59998;F8WDD7;H7C0A3;A0A0A6YYG9;Q9H7Z5	F8WCF6	45	55	ARPC4-TTLL3;ARPC4	Actin-related protein 2/3 complex subunit 4	yes	no	2	0.0099763	56563	5	0
ELLPVLISAMK	VNSMNTVKELLPVLIS	PVLISAMKIFVTTKNS	K	E	L	M	K	I	1	0	0	0	0	0	1	0	0	1	3	1	1	0	1	1	0	0	0	1	0	0	11	0	12127152	A0A024QZN4;V9HWK2;P18206;B3KXA2;B4E3Q9	A0A024QZN4	200	210	VCL;HEL114	Vinculin	yes	no	2	0.013269	51927	7	0
ELLSQGATLSGWYHLCLPEGR	QEGPRNCRELLSQGAT	HLCLPEGRALPVFCDM	R	E	L	G	R	A	1	1	0	0	1	1	2	3	1	0	5	0	0	0	1	2	1	1	1	0	0	0	21	0	2386174	O75636;Q6UXM4;Q6UY50	O75636	95	115	FCN3;UNQ172	Ficolin-3	yes	no	2;3	2.5658e-114	221.78	7.47	0.872	1
ELNQAGQETLVTGWGYHSSR	PDSGLAERELNQAGQE	GWGYHSSREKEAKRNR	R	E	L	S	R	E	1	1	1	0	0	2	2	3	1	0	2	0	0	0	0	2	2	1	1	1	0	0	20	0	2232056	B4E1C4;E7END6;B4DPQ3;P04070;B4DPC8;Q8J006;A0A0S3LTK9;H7BYX9;Q6V7X9;Q8IXB4;Q6SPC0;Q8J009;Q6V7X8	B4E1C4	289	308	PROC;PROC1	Vitamin K-dependent protein C;Vitamin K-dependent protein C light chain;Vitamin K-dependent protein C heavy chain;Activation peptide	yes	no	3	5.3428e-33	108.39	4.93	0.26
ELPGLQVLDLSGNPK	ELAPSGFRELPGLQVL	LDLSGNPKLNWAGAEV	R	E	L	P	K	L	0	0	1	1	0	1	1	2	0	0	4	1	0	0	2	1	0	0	0	1	0	0	15	0	15788617	A0A024R5J8;Q8WUA8;B3KRF9	A0A024R5J8	252	266	LRRC54;TSKU	Tsukushin	yes	no	2	7.9936e-08	107.18	5.22	0.416
ELPPDQAEYCIAR	ITMDELRRELPPDQAE	QAEYCIARMAPYTGPD	R	E	L	A	R	M	2	1	0	1	1	1	2	0	0	1	1	0	0	0	2	0	0	0	1	0	0	0	13	0	15607242	A0A024R694;P12814;H9KV75;B7Z565;B4DFY0;B3KUX9;A1L0V1;A0A0S2Z3G9;O43707;H0YJW3;Q96BG6;A0A0S2Z3C0;A0A0S2Z3X3;F5GXS2;H7C144	A0A024R694	851	863	ACTN1;ACTN4	Alpha-actinin-1;Alpha-actinin-4	yes	no	2	0.013649	85958	2.5	0.5		9	9
ELPQASGLLHHCCFYK	IDQMIFNRELPQASGL	LHHCCFYKHRGRNLVT	R	E	L	Y	K	H	1	0	0	0	2	1	1	1	2	0	3	1	0	1	1	1	0	0	1	0	0	0	16	0	19589131	Q16853	Q16853	187	202	AOC3	Membrane primary amine oxidase	yes	yes	4	0.028711	15884	6	0
ELPQSIVYK	PVSNAMCRELPQSIVY	LPQSIVYKYMSIRSDR	R	E	L	Y	K	Y	0	0	0	0	0	1	1	0	0	1	1	1	0	0	1	1	0	0	1	1	0	0	9	0	10755914	A0A0S2Z4F1;Q12805;A0A0S2Z3V1;B2R6M6;A8KAJ3;Q59G97;A0A0U1RQV3;B4DWH0;Q53TA7;B3KS53	A0A0S2Z4F1	388	396	EFEMP1	EGF-containing fibulin-like extracellular matrix protein 1	yes	no	2	0.015619	56721	3.75	0.433			2
ELPSLQHPNEQK	QEAVPLQKELPSLQHP	LQHPNEQKEGTPAPFG	K	E	L	Q	K	E	0	0	1	0	0	2	2	0	1	0	2	1	0	0	2	1	0	0	0	0	0	0	12	0	14187154	A0A140VJI7;Q16610;C8CHS3;B7ZAS5	A0A140VJI7	116	127	ECM1	Extracellular matrix protein 1	yes	no	2;3	9.0414e-29	169.65	3	0			17
ELQETNAALQDVR	________________	NAALQDVRELLRQQVR	R	E	L	V	R	E	2	1	1	1	0	2	2	0	0	0	2	0	0	0	0	0	1	0	0	1	0	0	13	0	14857423	G3XAP6;B4DN90;Q53FR6;A8K3I0;P49747;CON__ENSEMBL:ENSBTAP00000006074;Q8N2R4	G3XAP6	4	16	COMP	Cartilage oligomeric matrix protein	yes	no	2	1.8683e-07	113.61	2	0		16
ELQVYISPK	PTVRQAVKELQVYISP	LQVYISPKNTVISVNP	K	E	L	P	K	N	0	0	0	0	0	1	1	0	0	1	1	1	0	0	1	1	0	0	1	1	0	0	9	0	10755914	Q53FL7;P19320;E9PDD2	Q53FL7	216	224	VCAM1	Vascular cell adhesion protein 1	yes	no	2	0.020042	69423	5	1.26
ELRPWCFTTDPNK	NYCRNPDRELRPWCFT	CFTTDPNKRWELCDIP	R	E	L	N	K	R	0	1	1	1	1	0	1	0	0	0	1	1	0	1	2	0	2	1	0	0	0	0	13	1	16627824	P00747;B2R7F8	P00747	240	252	PLG	Plasminogen;Plasmin heavy chain A;Activation peptide;Angiostatin;Plasmin heavy chain A, short form;Plasmin light chain B	yes	no	2;3	0.014128	103.43	6.03	0.158
ELRPWCFTTDPNKR	NYCRNPDRELRPWCFT	FTTDPNKRWELCDIPR	R	E	L	K	R	W	0	2	1	1	1	0	1	0	0	0	1	1	0	1	2	0	2	1	0	0	0	0	14	2	18188835	P00747;B2R7F8	P00747	240	253	PLG	Plasminogen;Plasmin heavy chain A;Activation peptide;Angiostatin;Plasmin heavy chain A, short form;Plasmin light chain B	yes	no	3;4	3.3061e-38	170.79	6.84	0.74
ELSDFISYLQR	PKKYEGGRELSDFISY	DFISYLQREATNPPVI	R	E	L	Q	R	E	0	1	0	1	0	1	1	0	0	1	2	0	0	1	0	2	0	0	1	0	0	0	11	0	13696878	B3KQT9;V9HVY3;P30101;B4DDM1	B3KQT9	447	457	HEL-S-269;PDIA3	Protein disulfide-isomerase;Protein disulfide-isomerase A3	yes	no	2	0.0003382	92838	6	0
ELSEALGQIFDSQR	THTLDLSRELSEALGQ	GQIFDSQRGCDLSISV	R	E	L	Q	R	G	1	1	0	1	0	2	2	1	0	1	2	0	0	1	0	2	0	0	0	0	0	0	14	0	15917842	A0A0S2Z3Y1;Q08380;B4DVE1;K7EP36;K7ESM3;K7EKQ5;K7EJY8	A0A0S2Z3Y1	138	151	LGALS3BP	Galectin-3-binding protein	yes	no	2;3	0	279.62	5.64	0.943
ELSGLPSGPSAGSGPPPPPPGPPPPPVSTSSGSDESASR	SKTGPVAKELSGLPSG	GSDESASRSALFAQIN	K	E	L	S	R	S	2	1	0	1	0	0	2	6	0	0	2	0	0	0	13	10	1	0	0	1	0	0	39	0	35897172	D3DPU2;B4DNW7;B4DI38;B2RDY9;B4DNY3;B4DNA3;B4DUZ8	D3DPU2	216	254	CAP1	Adenylyl cyclase-associated protein	yes	no	3	2.2948e-12	42782	5	0
ELSHLPSLYDYSAYR	QLAEPFWKELSHLPSL	LYDYSAYRRLIDQYGT	K	E	L	Y	R	R	1	1	0	1	0	0	1	0	1	0	3	0	0	0	1	3	0	0	3	0	0	0	15	0	18128683	P10643;A8K2T4	P10643	279	293	C7	Complement component C7	no	no	2;3	1.0136e-65	183.89	5.47	0.861
ELSHLPSLYDYSAYRR	QLAEPFWKELSHLPSL	YDYSAYRRLIDQYGTH	K	E	L	R	R	L	1	2	0	1	0	0	1	0	1	0	3	0	0	0	1	3	0	0	3	0	0	0	16	1	19689694	P10643;A8K2T4	P10643	279	294	C7	Complement component C7	no	no	3;4	2.0438e-22	116.58	5.74	0.677
ELSSFIDK	AKGPLLKKELSSFIDK	ELSSFIDKGQELCADY	K	E	L	D	K	G	0	0	0	1	0	0	1	0	0	1	1	1	0	1	0	2	0	0	0	0	0	0	8	0	93747566	D6RF35;V9HWI6;P02774	V9HWI6	395	402	GC;HEL-S-51	Vitamin D-binding protein	no	no	2	0.0038319	96253	4.71	1.74		20	58
ELSSFIDKGQELCADYSENTFTEYK	AKGPLLKKELSSFIDK	ENTFTEYKKKLAERLK	K	E	L	Y	K	K	1	0	1	2	1	1	4	1	0	1	2	2	0	2	0	3	2	0	2	0	0	0	25	1	29733226	D6RF35;V9HWI6;P02774	V9HWI6	395	419	GC;HEL-S-51	Vitamin D-binding protein	no	no	2;3;4	0	399.32	6.24	1.26
ELSSFIDKGQELCADYSENTFTEYKK	AKGPLLKKELSSFIDK	NTFTEYKKKLAERLKA	K	E	L	K	K	K	1	0	1	2	1	1	4	1	0	1	2	3	0	2	0	3	2	0	2	0	0	0	26	2	31014176	D6RF35;V9HWI6;P02774	V9HWI6	395	420	GC;HEL-S-51	Vitamin D-binding protein	no	no	3;4	0	226.67	6.27	1.15
ELSYYSLEDLNNK	FDSETAVKELSYYSLE	SLEDLNNKYLYIAVTV	K	E	L	N	K	Y	0	0	2	1	0	0	2	0	0	0	3	1	0	0	0	2	0	0	2	0	0	0	13	0	15867464	P01031;Q59GS8	P01031	309	321	C5	Complement C5;Complement C5 beta chain;Complement C5 alpha chain;C5a anaphylatoxin;Complement C5 alpha chain	yes	no	2;3	6.9768e-149	224.64	5.34	1.79			60
ELTLEDLK	VLAYSRLKELTLEDLK	ELTLEDLKITGTMPPL	K	E	L	L	K	I	0	0	0	1	0	0	2	0	0	0	3	1	0	0	0	0	1	0	0	0	0	0	8	0	95951753	B2R888;P08571;F1C4A7;D6RFL4	B2R888	120	127	CD14	Monocyte differentiation antigen CD14;Monocyte differentiation antigen CD14;Monocyte differentiation antigen CD14, urinary form;Monocyte differentiation antigen CD14, membrane-bound form	yes	no	2	0.021977	64567	2	0		4
ELTPEVLQEWLDELEEMMLVVHMPR	KSLAKVEKELTPEVLQ	MLVVHMPRFRIEDGFS	K	E	L	P	R	F	0	1	0	1	0	1	6	0	1	0	5	0	3	0	2	0	1	1	0	3	0	0	25	0	30654912	A0A024R944;P01008;A0A0K0Q2Z1;Q9UE54	A0A024R944	330	354	SERPINC1	Antithrombin-III	yes	no	2;3	1.2062e-218	278.39	8	0
ELTPQVVSAAR	QASVKTARELTPQVVS	PQVVSAARILLRNPGN	R	E	L	A	R	I	2	1	0	0	0	1	1	0	0	0	1	0	0	0	1	1	1	0	0	2	0	0	11	0	11696404	A0A024QZN4;V9HWK2;P18206;B3KXA2;B4E3Q9;Q5JQ13	A0A024QZN4	670	680	VCL;HEL114	Vinculin	yes	no	2	0.0073468	61593	3	0			8
ELTTEIDNNIEQISSYK	AWFNEKSKELTTEIDN	IEQISSYKSEITELRR	K	E	L	Y	K	S	0	0	2	1	0	1	3	0	0	3	1	1	0	0	0	2	2	0	1	0	0	0	17	0	19959637	CON__P13645;P13645	CON__P13645	346	362	KRT10	Keratin, type I cytoskeletal 10	yes	no	2	6.8629e-73	204.48	8	0
ELTTEIDNNIEQISSYKSEITELRR	AWFNEKSKELTTEIDN	SEITELRRNVQALEIE	K	E	L	R	R	N	0	2	2	1	0	1	5	0	0	4	2	1	0	0	0	3	3	0	1	0	0	0	25	2	29804989	CON__P13645;P13645	CON__P13645	346	370	KRT10	Keratin, type I cytoskeletal 10	yes	no	4	2.662e-63	76889	8	0
ELVLAGNR	FRGLGSLRELVLAGNR	ELVLAGNRLAYLQPAL	R	E	L	N	R	L	1	1	1	0	0	0	1	1	0	0	2	0	0	0	0	0	0	0	0	1	0	0	8	0	87049232	Q8TAY0;P35858;B0AZL7	Q8TAY0	198	205	IGFALS	Insulin-like growth factor-binding protein complex acid labile subunit	yes	no	2	0.0036833	126.24	3.48	1.73		9	48
ELVNNLAEIYGR	FGKDNKKKELVNNLAE	NLAEIYGRIEREHQIS	K	E	L	G	R	I	1	1	2	0	0	0	2	1	0	1	2	0	0	0	0	0	0	0	1	1	0	0	12	0	13897252	Q9NZN3	Q9NZN3	330	341	EHD3	EH domain-containing protein 3	yes	yes	2	0.59117	96.89	4	0
ELWILNR	RAALACSKELWILNRY	KELWILNRYLSYTLNP	K	E	L	N	R	Y	0	1	1	0	0	0	1	0	0	1	2	0	0	0	0	0	0	1	0	0	0	0	7	0	9425287	A0A024RC61;Q59E93;P15144;B4DV63;B4DP96;B4DPH5;B4DP01	A0A024RC61	837	843	ANPEP	Aminopeptidase N	yes	no	2	0.015484	101.47	6	0
EMEDTLNHLK	TEYGPCRREMEDTLNH	EDTLNHLKFLNVLSPR	R	E	M	L	K	F	0	0	1	1	0	0	2	0	1	0	2	1	1	0	0	0	1	0	0	0	0	0	10	0	12285758	A6XND1;A6XND0;P17936;B4DP07;B3KVF9;B3KTQ0;B4DN53;Q6ZSD0;H0Y5K2;B3KVY6;B3KTS0;B3KWK7;A6XNC9;B3KRZ1;C9JMX4;H0Y485	A6XND1	188	197	IGFBP3	Insulin-like growth factor-binding protein 3	yes	no	2;3	0.39968	93429	2.1	0.297		46	5
EMMQTAMQNTMLINGIAQVTFDSETAVK	EDLKDDQKEMMQTAMQ	FDSETAVKELSYYSLE	K	E	M	V	K	E	3	0	2	1	0	3	2	1	0	2	1	1	4	1	0	1	4	0	0	2	0	0	28	0	31014542	P01031;Q59GS8	P01031	281	308	C5	Complement C5;Complement C5 beta chain;Complement C5 alpha chain;C5a anaphylatoxin;Complement C5 alpha chain	yes	no	3	7.3612e-54	71085	8	0
EMNDAAMFYTNR	PKPGPYVKEMNDAAMF	AAMFYTNRVLKEYKDV	K	E	M	N	R	V	2	1	2	1	0	0	1	0	0	0	0	0	2	1	0	0	1	0	1	0	0	0	12	0	14616017	D3DPU2;B4DNW7;B4DI38;B2RDY9;B4DNY3;Q01518;B4DNA3;B4DUZ8;Q5T0R7;Q5T0R6;Q5T0R5;Q5T0R4;Q5T0R3;Q5T0R2;Q5T0R1;Q5T0R9	D3DPU2	156	167	CAP1	Adenylyl cyclase-associated protein;Adenylyl cyclase-associated protein 1	yes	no	2	0.020434	48.44	4	0
ENADSLQASLR	QRMERVLRENADSLQA	DSLQASLRPHADELKA	R	E	N	L	R	P	2	1	1	1	0	1	1	0	0	0	2	0	0	0	0	2	0	0	0	0	0	0	11	0	12025891	P06727;Q13784	P06727	170	180	APOA4	Apolipoprotein A-IV	yes	no	2	0.0023644	74162	2	0		9
ENADSLQASLRPHADELK	QRMERVLRENADSLQA	RPHADELKAKIDQNVE	R	E	N	L	K	A	3	1	1	2	0	1	2	0	1	0	3	1	0	0	1	2	0	0	0	0	0	0	18	1	19929865	P06727;Q13784	P06727	170	187	APOA4	Apolipoprotein A-IV	yes	no	2;3;4	0	327.1	5.06	1.83		2	98
ENADSLQASLRPHADELKAK	QRMERVLRENADSLQA	HADELKAKIDQNVEEL	R	E	N	A	K	I	4	1	1	2	0	1	2	0	1	0	3	2	0	0	1	2	0	0	0	0	0	0	20	2	21921186	P06727;Q13784	P06727	170	189	APOA4	Apolipoprotein A-IV	yes	no	4;5	0.00086988	35159	3.75	1.3			3
ENEGFTVTAEGK	LLRSEETKENEGFTVT	FTVTAEGKGQGTLSVV	K	E	N	G	K	G	1	0	1	0	0	0	3	2	0	0	0	1	0	1	0	0	2	0	0	1	0	0	12	0	12805885	V9HWA9;P01024;M0QYC8	V9HWA9	1326	1337	HEL-S-62p;C3	Complement C3;Complement C3 beta chain;C3-beta-c;Complement C3 alpha chain;C3a anaphylatoxin;Acylation stimulating protein;Complement C3b alpha chain;Complement C3c alpha chain fragment 1;Complement C3dg fragment;Complement C3g fragment;Complement C3d fragment;Complement C3f fragment;Complement C3c alpha chain fragment 2	yes	no	2	6.371e-24	163.38	3.16	2.29		62	6
ENFAGEATLQR	DIWNLEVKENFAGEAT	AGEATLQRIYSLWEHS	K	E	N	Q	R	I	2	1	1	0	0	1	2	1	0	0	1	0	0	1	0	0	1	0	0	0	0	0	11	0	12345942	C0JYY2;P04114;E1A689;Q59HB3;E1B4S7;E1B4S8	C0JYY2	3548	3558	APOB	Apolipoprotein B-100;Apolipoprotein B-48	yes	no	2;3	1.2822e-76	209.86	4.21	2.28		189	62
ENFLFLTPDCK	IVQTNCSKENFLFLTP	LFLTPDCKSLWNGDTG	K	E	N	C	K	S	0	0	1	1	1	0	1	0	0	0	2	1	0	2	1	0	1	0	0	0	0	0	11	0	1382654	B4E1C2;P01042	B4E1C2	209	219	KNG1	Kininogen-1;Kininogen-1 heavy chain;T-kinin;Bradykinin;Lysyl-bradykinin;Kininogen-1 light chain;Low molecular weight growth-promoting factor	no	no	2	1.0215e-15	174.41	5.93	1.36
ENFQNWLK	VGRPQPGRENFQNWLK	ENFQNWLKDGTVLCEL	R	E	N	L	K	D	0	0	2	0	0	1	1	0	0	0	1	1	0	1	0	0	0	1	0	0	0	0	8	0	10775243	P37802;X6RJP6;B7Z5A2	P37802	50	57	TAGLN2	Transgelin-2	yes	no	2	0.0080082	97071	5	0
ENFVLTTAK	FCGGVIIRENFVLTTA	NFVLTTAKCSLLHRNI	R	E	N	A	K	C	1	0	1	0	0	0	1	0	0	0	1	1	0	1	0	0	2	0	0	1	0	0	9	0	10215444	B0YJC6;P22891	B0YJC6	231	239	PROZ	Vitamin K-dependent protein Z	yes	no	2	0.0023643	77355	3.54	0.499			19
ENGVYLIDVK	YAVRFIPRENGVYLID	GVYLIDVKFNGTHIPG	R	E	N	V	K	F	0	0	1	1	0	0	1	1	0	1	1	1	0	0	0	0	0	0	1	2	0	0	10	0	11486077	P21333;Q5HY54;Q60FE6;Q60FE5;A6NDY9;A0A087WWY3;Q8TES4;Q6NXF2;Q96C61;B4E2F9;B4DTD5	P21333	2396	2405	FLNA;FLJ00119	Filamin-A	yes	no	2	0.011421	63216	3	0			2
ENIQDNISLFSLGMGFDVDYDFLK	SKIQKNVKENIQDNIS	DVDYDFLKRLSNENHG	K	E	N	L	K	R	0	0	2	4	0	1	1	2	0	2	3	1	1	3	0	2	0	0	1	1	0	0	24	0	27793051	Q5T985;A2RTY6;P19823;D3DRR6;B4DM79	Q5T985	429	452	ITIH2	Inter-alpha-trypsin inhibitor heavy chain H2	yes	no	3	6.6179e-29	88.79	5.78	3.15	2	1
ENIQDNISLFSLGMGFDVDYDFLKR	SKIQKNVKENIQDNIS	VDYDFLKRLSNENHGI	K	E	N	K	R	L	0	1	2	4	0	1	1	2	0	2	3	1	1	3	0	2	0	0	1	1	0	0	25	1	29354062	Q5T985;A2RTY6;P19823;D3DRR6;B4DM79	Q5T985	429	453	ITIH2	Inter-alpha-trypsin inhibitor heavy chain H2	yes	no	3	7.692e-94	134.42	6.43	2.82	10	2	1
ENLDRDIALMK	IHPRYNWRENLDRDIA	DRDIALMKLKKPVAFS	R	E	N	M	K	L	1	1	1	2	0	0	1	0	0	1	2	1	1	0	0	0	0	0	0	0	0	0	11	1	13166758	P00734;B4DDT3;Q69EZ8	P00734	457	467	F2	Prothrombin;Activation peptide fragment 1;Activation peptide fragment 2;Thrombin light chain;Thrombin heavy chain	yes	no	2;3	1.2779e-14	163.88	3.44	1.29		26	107
ENPAVIDFELAPIVDLVR	SEWLESVKENPAVIDF	APIVDLVRNIPCAVTK	K	E	N	V	R	N	2	1	1	2	0	0	2	0	0	2	2	0	0	1	2	0	0	0	0	3	0	0	18	0	20090833	P13671	P13671	478	495	C6	Complement component C6	no	no	2;3	0	302.35	6.44	1.03
ENPLTQAVPK	KNARCVQKENPLTQAV	PLTQAVPKCQRWEKLQ	K	E	N	P	K	C	1	0	1	0	0	1	1	0	0	0	1	1	0	0	2	0	1	0	0	1	0	0	10	0	10955924	P10643;A8K2T4	P10643	692	701	C7	Complement component C7	no	no	2	0.0075839	68625	3.12	0.331			7
ENQFDPPIVAR	NSDASTIKENQFDPPI	FDPPIVARYIRISPTR	K	E	N	A	R	Y	1	1	1	1	0	1	1	0	0	1	0	0	0	1	2	0	0	0	0	1	0	0	11	0	12846463	A0A0A0MRJ7;P12259	A0A0A0MRJ7	2034	2044	F5	Coagulation factor V;Coagulation factor V heavy chain;Coagulation factor V light chain	yes	no	2	0.00029609	113.71	3	0			16
ENSLLFDPLSSSSSNK	NWGLVTYRENSLLFDP	LSSSSSNKERVVTVIA	R	E	N	N	K	E	0	0	2	1	0	0	1	0	0	0	3	1	0	1	1	6	0	0	0	0	0	0	16	0	17238265	A0A024RC61;Q59E93;P15144;B4DV63	A0A024RC61	364	379	ANPEP	Aminopeptidase N	yes	no	2;3	0.036444	28327	4	0
ENSLYLTAFTVIGIR	GTLPVEARENSLYLTA	AFTVIGIRKAFDICPL	R	E	N	I	R	K	1	1	1	0	0	0	1	1	0	2	2	0	0	1	0	1	2	0	1	1	0	0	15	0	16959196	P01031	P01031	1139	1153	C5	Complement C5;Complement C5 beta chain;Complement C5 alpha chain;C5a anaphylatoxin;Complement C5 alpha chain	yes	yes	2;3	1.9668e-35	184.55	6.36	2.78	11	4	1
ENSQYQPIK	QLDNGSFKENSQYQPI	NSQYQPIKLQGTLPVE	K	E	N	I	K	L	0	0	1	0	0	2	1	0	0	1	0	1	0	0	1	1	0	0	1	0	0	0	9	0	11055404	P01031	P01031	1120	1128	C5	Complement C5;Complement C5 beta chain;Complement C5 alpha chain;C5a anaphylatoxin;Complement C5 alpha chain	yes	yes	2	0.00043687	86953	7.71	1.28		1
ENSQYQPIKLQGTLPVEAR	QLDNGSFKENSQYQPI	GTLPVEARENSLYLTA	K	E	N	A	R	E	1	1	1	0	0	3	2	1	0	1	2	1	0	0	2	1	1	0	1	1	0	0	19	1	21701382	P01031	P01031	1120	1138	C5	Complement C5;Complement C5 beta chain;Complement C5 alpha chain;C5a anaphylatoxin;Complement C5 alpha chain	yes	yes	3	0.0086583	60034	6.67	1.89
ENYLLPEAK	EKVAVLCKENYLLPEA	NYLLPEAKEIVCKDGR	K	E	N	A	K	E	1	0	1	0	0	0	2	0	0	0	2	1	0	0	1	0	0	0	1	0	0	0	9	0	1075555	B2RA39;Q9BXR6;Q05CF5	B2RA39	419	427	CFHR5	Complement factor H-related protein 5	yes	no	2	0.002418	88819	3	0			50
ENYPLPWEKDTEK	NASVHYIRENYPLPWE	PWEKDTEKLVAFLFGI	R	E	N	E	K	L	0	0	1	1	0	0	3	0	0	0	1	2	0	0	2	0	1	1	1	0	0	0	13	1	16477781	P80108	P80108	102	114	GPLD1	Phosphatidylinositol-glycan-specific phospholipase D	yes	yes	3	0.021284	24697	8	0
EPAHLMSLFGGK	QSRVVQGKEPAHLMSL	LMSLFGGKPMIIYKGG	K	E	P	G	K	P	1	0	0	0	0	0	1	2	1	0	2	1	1	1	1	1	0	0	0	0	0	0	12	0	12856489	CON__Q3SX14;P06396	P06396	531	542	GSN	Gelsolin	no	no	2;3	0.0045559	53124	7.03	0.177
EPAHLMSLFGGKPMIIYK	QSRVVQGKEPAHLMSL	GKPMIIYKGGTSREGG	K	E	P	Y	K	G	1	0	0	0	0	0	1	2	1	2	2	2	2	1	2	1	0	0	1	0	0	0	18	1	20310686	P06396	P06396	531	548	GSN	Gelsolin	no	no	2;3;4	1.1095e-36	84403	8	0
EPAVLELEGK	SPKRATKKEPAVLELE	AVLELEGKKWRVENQE	K	E	P	G	K	K	1	0	0	0	0	0	3	1	0	0	2	1	0	0	1	0	0	0	0	1	0	0	10	0	10835812	D3DPU2;B4DNW7;B4DI38;B2RDY9;B4DNY3;Q01518;B4DNA3;B4DUZ8	D3DPU2	318	327	CAP1	Adenylyl cyclase-associated protein;Adenylyl cyclase-associated protein 1	yes	no	2	0.032031	47187	2	0		1
EPCVESLVSQYFQTVTDYGK	ALVRRQAKEPCVESLV	QTVTDYGKDLMEKVKS	K	E	P	G	K	D	0	0	0	1	1	2	2	1	0	0	1	1	0	1	1	2	2	0	2	3	0	0	20	0	23490835	V9GYM3;P02652;V9GYG9;V9GYC1;V9GYS1	V9GYM3	60	79	APOA2	Apolipoprotein A-II;Proapolipoprotein A-II;Truncated apolipoprotein A-II	yes	no	2;3	0	426	6.51	1.58	18	10	5
EPCVESLVSQYFQTVTDYGKDLMEK	ALVRRQAKEPCVESLV	YGKDLMEKVKSPELQA	K	E	P	E	K	V	0	0	0	2	1	2	3	1	0	0	2	2	1	1	1	2	2	0	2	3	0	0	25	1	29653725	V9GYM3;P02652;V9GYG9;V9GYC1;V9GYS1	V9GYM3	60	84	APOA2	Apolipoprotein A-II;Proapolipoprotein A-II;Truncated apolipoprotein A-II	yes	no	2;3;4	0	430.63	6.87	1.9	30	11	6
EPCVESLVSQYFQTVTDYGKDLMEKVK	ALVRRQAKEPCVESLV	KDLMEKVKSPELQAEA	K	E	P	V	K	S	0	0	0	2	1	2	3	1	0	0	2	3	1	1	1	2	2	0	2	4	0	0	27	2	31925359	V9GYM3;P02652;V9GYG9;V9GYC1;V9GYS1	V9GYM3	60	86	APOA2	Apolipoprotein A-II;Proapolipoprotein A-II;Truncated apolipoprotein A-II	yes	no	4	4.1311e-05	42708	8	0
EPFLSCCQFAESLR	RVQQPACREPFLSCCQ	CQFAESLRKKARTRGQ	R	E	P	L	R	K	1	1	0	0	2	1	2	0	0	0	2	0	0	2	1	2	0	0	0	0	0	0	14	0	17427756	CON__ENSEMBL:ENSBTAP00000007350	CON__ENSEMBL:ENSBTAP00000007350	729	742			no	no	2;3	2.0228e-233	261.52	6.13	1.13
EPFLSCCQFAESLRK	RVQQPACREPFLSCCQ	QFAESLRKKARTRGQV	R	E	P	R	K	K	1	1	0	0	2	1	2	0	0	0	2	1	0	2	1	2	0	0	0	0	0	0	15	1	18708706	CON__ENSEMBL:ENSBTAP00000007350	CON__ENSEMBL:ENSBTAP00000007350	729	743			no	no	2;3	1.2432e-16	142.97	6.6	0.824
EPGCGCCLTCALSEGQPCGIYTER	AVCAELVREPGCGCCL	PCGIYTERCGSGLRCQ	R	E	P	E	R	C	1	1	0	0	5	1	3	4	0	1	2	0	0	0	2	1	2	0	1	0	0	0	24	0	27741227	A6XND1;A6XND0;P17936;B4DP07;B3KVF9;Q6ZSD0	A6XND1	36	59	IGFBP3	Insulin-like growth factor-binding protein 3	yes	no	2;3	1.0041e-44	102.66	4.04	0.206
EPGCGCCSVCAR	MPCAELVREPGCGCCS	GCCSVCARLEGEACGV	R	E	P	A	R	L	1	1	0	0	4	0	1	2	0	0	0	0	0	0	1	1	0	0	0	1	0	0	12	0	14115101	P18065	P18065	81	92	IGFBP2	Insulin-like growth factor-binding protein 2	yes	yes	2	0.00011368	87298	2	0		22
EPGLQIWR	PEFLKAGKEPGLQIWR	EPGLQIWRVEKFDLVP	K	E	P	W	R	V	0	1	0	0	0	1	1	1	0	1	1	0	0	0	1	0	0	1	0	0	0	0	8	0	99753451	CON__Q3SX14;P06396;V9H1C1	P06396	65	72	GSN	Gelsolin	no	no	2	0.0036833	118.69	5.26	0.559
EPGQDLVVLPLSITTDFIPSFR	LKAGRQVREPGQDLVV	TDFIPSFRLVAYYTLI	R	E	P	F	R	L	0	1	0	2	0	1	1	1	0	2	3	0	0	2	3	2	2	0	0	2	0	0	22	0	24432999	V9HWA9;P01024;B4E216	V9HWA9	509	530	HEL-S-62p;C3	Complement C3;Complement C3 beta chain;C3-beta-c;Complement C3 alpha chain;C3a anaphylatoxin;Acylation stimulating protein;Complement C3b alpha chain;Complement C3c alpha chain fragment 1;Complement C3dg fragment;Complement C3g fragment;Complement C3d fragment;Complement C3f fragment;Complement C3c alpha chain fragment 2	yes	no	2;3;4	4.7964e-235	311.43	5.44	2.83	64	55	28
EPGQDLVVLPLTITSDFIPSFR	LKVGRQYREPGQDLVV	SDFIPSFRLVAYYTLI	R	E	P	F	R	L	0	1	0	2	0	1	1	1	0	2	3	0	0	2	3	2	2	0	0	2	0	0	22	0	24432999	CON__Q2UVX4	CON__Q2UVX4	507	528			yes	yes	2;3;4	1.3373e-05	80632	4.9	2.05	3	8	10
EPISVSSEQVLK	CVTWIVLKEPISVSSE	VSSEQVLKFRKLNFNG	K	E	P	L	K	F	0	0	0	0	0	1	2	0	0	1	1	1	0	0	1	3	0	0	0	2	0	0	12	0	13147031	V9HW21;P00918;A0A0K0K1L1	V9HW21	213	224	HEL-76;CA2	Carbonic anhydrase 2	yes	no	2	0.0029783	64.73	3	0			3
EPPLLLGVLHPNTK	DPQPLSFKEPPLLLGV	GVLHPNTKLRQAERLF	K	E	P	T	K	L	0	0	1	0	0	0	1	1	1	0	4	1	0	0	3	0	1	0	0	1	0	0	14	0	15268821	Q9HDC9;H0Y512	Q9HDC9	74	87	APMAP	Adipocyte plasma membrane-associated protein	yes	no	3	0.0012896	48543	6.18	0.386
EPQDTYHYLPFSLPHR	FQDRFFTREPQDTYHY	LPFSLPHRRPHFFFPK	R	E	P	H	R	R	0	1	0	1	0	1	1	0	2	0	2	0	0	1	3	1	1	0	2	0	0	0	16	0	19989588	P10909;H0YC35;H0YLK8;Q8IWL5	P10909	199	214	CLU	Clusterin;Clusterin beta chain;Clusterin alpha chain;Clusterin	yes	no	2;3;4	1.4383e-28	153.81	6.66	0.951
EPQVYTLPPSR	SKTKGQPREPQVYTLP	VYTLPPSREEMTKNQV	R	E	P	S	R	E	0	1	0	0	0	1	1	0	0	0	1	0	0	0	3	1	1	0	1	1	0	0	11	0	12856667	A0A075B6N8;Q8NF17;Q6N030;Q5EBM2;P01860;Q86TT2	A0A075B6N8	275	285	IGHG3;FLJ00385;DKFZp686I15212	Ig gamma-3 chain C region	no	no	2	0.0018638	77.14	3.55	0.497			9
EPQVYTLPPSREEMTK	SKTKGQPREPQVYTLP	PSREEMTKNQVSLTCL	R	E	P	T	K	N	0	1	0	0	0	1	3	0	0	0	1	1	1	0	3	1	2	0	1	1	0	0	16	1	1903935	A0A075B6N8;Q8NF17;Q6N030;Q5EBM2;P01860;Q86TT2	A0A075B6N8	275	290	IGHG3;FLJ00385;DKFZp686I15212	Ig gamma-3 chain C region	no	no	3	0.00010863	65467	3.35	0.936			55
EPTMYVGSTSVQTSR	AHVVEGNREPTMYVGS	STSVQTSRLAKSKMLT	R	E	P	S	R	L	0	1	0	0	0	1	1	1	0	0	0	0	1	0	1	3	3	0	1	2	0	0	15	0	16417668	B3KNX0;P09871;F8WCZ6;A8K2N0;A0A087X232	B3KNX0	482	496	C1S	Complement C1s subcomponent;Complement C1s subcomponent heavy chain;Complement C1s subcomponent light chain	yes	no	2	8.1143e-34	172.13	6.05	2.25			13
EQAEAEVASLNRR	VEGERRAREQAEAEVA	EVASLNRRIQLVEEEL	R	E	Q	R	R	I	3	2	1	0	0	1	3	0	0	0	1	0	0	0	0	1	0	0	0	1	0	0	13	1	14717379	A0A087WWU8;Q5HYB6;B2RDE1;A0A0S2Z4I4;A0A0S2Z4G4;A0A0S2Z4G8;D6R904	A0A087WWU8	43	55	TPM3;DKFZp686J1372		yes	no	3	0.19451	71548	2	0		7
EQAPNLVYMVTGNPASDEIK	FLVSQGDREQAPNLVY	NPASDEIKRLPGDIQV	R	E	Q	I	K	R	2	0	2	1	0	1	2	1	0	1	1	1	1	0	2	1	1	0	1	2	0	0	20	0	21750518	L8E853;H2DLA2;P04275	P04275	1598	1617	VWF	von Willebrand factor;von Willebrand antigen 2	no	no	2	0.00068013	52522	5	0
EQAPNLVYMVTGNPASDEIKR	FLVSQGDREQAPNLVY	PASDEIKRLPGDIQVV	R	E	Q	K	R	L	2	1	2	1	0	1	2	1	0	1	1	1	1	0	2	1	1	0	1	2	0	0	21	1	23311529	L8E853;H2DLA2;P04275	P04275	1598	1618	VWF	von Willebrand factor;von Willebrand antigen 2	no	no	3	2.9298e-21	76733	5	0
EQAVHNVVQLLPGVGTFYNLGTALYYATQNCLGK	TEDCENEKEQAVHNVV	ATQNCLGKARERGRDG	K	E	Q	G	K	A	3	0	3	0	1	3	1	4	1	0	5	1	0	1	1	0	3	0	3	4	0	0	34	0	37378876	Q13790;B2RC09	Q13790	176	209	APOF	Apolipoprotein F	yes	no	3	5.1083e-52	80022	8	0
EQCTAGAGCCLQPATGR	ENLVSSLREQCTAGAG	CLQPATGRLDTRPFCS	R	E	Q	G	R	L	3	1	0	0	3	2	1	3	0	0	1	0	0	0	1	0	2	0	0	0	0	0	17	0	18357713	J3QSU6;P24821;F5H7V9;A7MBN2;E9PC84;D3YHM4;B4E1W8	J3QSU6	138	154	TNC	Tenascin	no	no	2	3.4478e-21	105.14	3	0			16
EQDLEVILHNGACSPGAR	SYVLFQNKEQDLEVIL	GACSPGARQGCMKSIE	K	E	Q	A	R	Q	2	1	1	1	1	1	2	2	1	1	2	0	0	0	1	1	0	0	0	1	0	0	18	0	19649374	L8E853;P04275;B4DMS3	P04275	1981	1998	VWF	von Willebrand factor;von Willebrand antigen 2	no	no	2;3	3.0586e-20	106.54	4	0
EQETPPDFFYFSDYER	FKPMKQTREQETPPDF	FYFSDYERHNAEIAAF	R	E	Q	E	R	H	0	1	0	2	0	1	3	0	0	0	0	0	0	3	2	1	1	0	2	0	0	0	16	0	20688691	Q8IXL6	Q8IXL6	292	307	FAM20C	Extracellular serine/threonine protein kinase FAM20C	yes	yes	2	0.00032125	62924	4	0
EQHLFLPFSYK	HVAEAICKEQHLFLPF	LFLPFSYKNKYGMVAQ	K	E	Q	Y	K	N	0	0	0	0	0	1	1	0	1	0	2	1	0	2	1	1	0	0	1	0	0	0	11	0	14077187	C0JYY2;P04114;E1A689;A8MUN2;Q7Z7Q0	C0JYY2	263	273	APOB	Apolipoprotein B-100;Apolipoprotein B-48	no	no	2;3	4.5689e-09	162.26	6.94	0.822
EQLAAVTQK	PSLRGIVKEQLAAVTQ	QLAAVTQKWDSLTGQL	K	E	Q	Q	K	W	2	0	0	0	0	2	1	0	0	0	1	1	0	0	0	0	1	0	0	1	0	0	9	0	98653966	E7ERU0;E9PHM6;F6QMI7;F8W9J4;Q03001	E7ERU0	2622	2630	DST	Dystonin	yes	no	2	0.022158	50703	3	0			2
EQLGEFYEALDCLCIPR	ADKPETTKEQLGEFYE	LDCLCIPRSDVMYTDW	K	E	Q	P	R	S	1	1	0	1	2	1	3	1	0	1	3	0	0	1	1	0	0	0	1	0	0	0	17	0	21119656	P19652	P19652	154	170	ORM2	Alpha-1-acid glycoprotein 2	yes	yes	2;3	1.0875e-73	225.63	6.19	1.09
EQLGEFYEALDCLR	ADKPETTKEQLGEFYE	YEALDCLRIPKSDVVY	K	E	Q	L	R	I	1	1	0	1	1	1	3	1	0	0	3	0	0	1	0	0	0	0	1	0	0	0	14	0	17417981	V9HWF6;P02763	V9HWF6	154	167	HEL-S-153w;ORM1	Alpha-1-acid glycoprotein;Alpha-1-acid glycoprotein 1	yes	no	2;3	9.6355e-143	272.03	5.44	1.54
EQLGEFYEALDCLRIPK	ADKPETTKEQLGEFYE	LDCLRIPKSDVVYTDW	K	E	Q	P	K	S	1	1	0	1	1	1	3	1	0	1	3	1	0	1	1	0	0	0	1	0	0	0	17	1	20800299	V9HWF6;P02763	V9HWF6	154	170	HEL-S-153w;ORM1	Alpha-1-acid glycoprotein;Alpha-1-acid glycoprotein 1	yes	no	3	0.30502	58.09	6	0
EQLGPVTQEFWDNLEK	TSTFSKLREQLGPVTQ	EFWDNLEKETEGLRQE	R	E	Q	E	K	E	0	0	1	1	0	2	3	1	0	0	2	1	0	1	1	0	1	1	0	1	0	0	16	0	19319265	A0A024R3E3;P02647;F8W696;CON__P15497	A0A024R3E3	86	101	APOA1	Apolipoprotein A-I;Proapolipoprotein A-I;Truncated apolipoprotein A-I	yes	no	2;3	0	257.19	5.82	1.55
EQLGPVTQEFWDNLEKETEGLR	TSTFSKLREQLGPVTQ	EKETEGLRQEMSKDLE	R	E	Q	L	R	Q	0	1	1	1	0	2	5	2	0	0	3	1	0	1	1	0	2	1	0	1	0	0	22	1	2617266	A0A024R3E3;P02647;F8W696	A0A024R3E3	86	107	APOA1	Apolipoprotein A-I;Proapolipoprotein A-I;Truncated apolipoprotein A-I	yes	no	2;3	0	320.56	6.55	1.24
EQLGPVTQEFWDNLEKETEGLRQEMSK	TSTFSKLREQLGPVTQ	GLRQEMSKDLEEVKAK	R	E	Q	S	K	D	0	1	1	1	0	3	6	2	0	0	3	2	1	1	1	1	2	1	0	1	0	0	27	2	32205347	A0A024R3E3;P02647;F8W696	A0A024R3E3	86	112	APOA1	Apolipoprotein A-I;Proapolipoprotein A-I;Truncated apolipoprotein A-I	yes	no	3;4	4.2949e-197	193.19	7.38	0.842
EQLKAVMDDFAAFVEK	KHKPKATKEQLKAVMD	DFAAFVEKCCKADDKE	K	E	Q	E	K	C	3	0	0	2	0	1	2	0	0	0	1	2	1	2	0	0	0	0	0	2	0	0	16	1	18399077	Q56G89	Q56G89	566	581			no	no	2;3	1.1278e-35	160.48	5.62	0.632
EQLQDMGLVDLFSPEK	IEDGFSLKEQLQDMGL	VDLFSPEKSKLPGIVA	K	E	Q	E	K	S	0	0	0	2	0	2	2	1	0	0	3	1	1	1	1	1	0	0	0	1	0	0	16	0	18478975	A0A024R944;P01008;A0A0K0Q2Z1;Q9UE54	A0A024R944	365	380	SERPINC1	Antithrombin-III	yes	no	2;3	3.7261e-205	230.23	5.92	1.42	2
EQLSLLDR	MGNAMFVKEQLSLLDR	EQLSLLDRFTEDAKRL	K	E	Q	D	R	F	0	1	0	1	0	1	1	0	0	0	3	0	0	0	0	1	0	0	0	0	0	0	8	0	97252401	A0A024R6P0;B3KS79;P01011;G3V595	A0A024R6P0	145	152	SERPINA3	Alpha-1-antichymotrypsin;Alpha-1-antichymotrypsin His-Pro-less	yes	no	1;2	9.272e-62	226.47	3.64	1.85		270	419
EQLSLLDRFTEDAK	MGNAMFVKEQLSLLDR	DRFTEDAKRLYGSEAF	K	E	Q	A	K	R	1	1	0	2	0	1	2	0	0	0	3	1	0	1	0	1	1	0	0	0	0	0	14	1	16638417	A0A024R6P0;B3KS79;P01011;G3V595	A0A024R6P0	145	158	SERPINA3	Alpha-1-antichymotrypsin;Alpha-1-antichymotrypsin His-Pro-less	yes	no	2;3	0	402.55	5.74	1.56			3
EQLSLLDRFTEDAKR	MGNAMFVKEQLSLLDR	RFTEDAKRLYGSEAFA	K	E	Q	K	R	L	1	2	0	2	0	1	2	0	0	0	3	1	0	1	0	1	1	0	0	0	0	0	15	2	18199428	A0A024R6P0;B3KS79;P01011;G3V595	A0A024R6P0	145	159	SERPINA3	Alpha-1-antichymotrypsin;Alpha-1-antichymotrypsin His-Pro-less	yes	no	2;3;4	2.8212e-89	169.04	6.16	1.34
EQLTPLIK	KSYFEKSKEQLTPLIK	EQLTPLIKKAGTELVN	K	E	Q	I	K	K	0	0	0	0	0	1	1	0	0	1	2	1	0	0	1	0	1	0	0	0	0	0	8	0	94055933	V9GYM3;P02652;V9GYG9;V9GYE3	V9GYM3	103	110	APOA2	Apolipoprotein A-II;Proapolipoprotein A-II;Truncated apolipoprotein A-II	yes	no	2	0.0082585	86953	5.57	1.87			59
EQLTPLIKK	KSYFEKSKEQLTPLIK	QLTPLIKKAGTELVNF	K	E	Q	K	K	A	0	0	0	0	0	1	1	0	0	1	2	2	0	0	1	0	1	0	0	0	0	0	9	1	10686543	V9GYM3;P02652;V9GYG9;V9GYE3	V9GYM3	103	111	APOA2	Apolipoprotein A-II;Proapolipoprotein A-II;Truncated apolipoprotein A-II	yes	no	2;3	0.0069347	81296	6.73	1.66
EQQCVIMAENR	RAFQYHSKEQQCVIMA	CVIMAENRKSSIIIRM	K	E	Q	N	R	K	1	1	1	0	1	2	2	0	0	1	0	0	1	0	0	0	0	0	0	1	0	0	11	0	13766177	P00747;B2R7F8;Q5TEH5;A6PVI2;Q53QL7;Q02325	P00747	70	80	PLG;PLGL;PLGLB1	Plasminogen;Plasmin heavy chain A;Activation peptide;Angiostatin;Plasmin heavy chain A, short form;Plasmin light chain B;Plasminogen-like protein B	yes	no	2;3	9.9923e-63	202.05	2.63	1.61		169	10
EQQCVIMAENRK	RAFQYHSKEQQCVIMA	VIMAENRKSSIIIRMR	K	E	Q	R	K	S	1	1	1	0	1	2	2	0	0	1	0	1	1	0	0	0	0	0	0	1	0	0	12	1	15047126	P00747;B2R7F8;Q5TEH5;A6PVI2;Q53QL7;Q02325	P00747	70	81	PLG;PLGL;PLGLB1	Plasminogen;Plasmin heavy chain A;Activation peptide;Angiostatin;Plasmin heavy chain A, short form;Plasmin light chain B;Plasminogen-like protein B	yes	no	2;3	1.2767e-23	195.3	3.82	1.76		132	91
EQQDSPGNKDFLQSLK	PSAPRELKEQQDSPGN	KDFLQSLKGFPRGDKL	K	E	Q	L	K	G	0	0	1	2	0	3	1	1	0	0	2	2	0	1	1	2	0	0	0	0	0	0	16	1	18328905	P08697;A0A0G2JPA8	P08697	446	461	SERPINF2	Alpha-2-antiplasmin	yes	no	2;3	6.0486e-21	153.75	5.1	1.48			14
EQTMSECEAGALR	ICVEVNGKEQTMSECE	ECEAGALRCRGQSISV	K	E	Q	L	R	C	2	1	0	0	1	1	3	1	0	0	1	0	1	0	0	1	1	0	0	0	0	0	13	0	14806286	P10643;A8K2T4	P10643	812	824	C7	Complement component C7	no	no	2;3	1.9508e-54	185.29	2.04	0.202		90	4
EQVQSCGPPPELLNGNVK	SPDLPICKEQVQSCGP	ELLNGNVKEKTKEEYG	K	E	Q	V	K	E	0	0	2	0	1	2	2	2	0	0	2	1	0	0	3	1	0	0	0	2	0	0	18	0	19649626	A0A024R962;A0A024R984;Q14006	A0A024R962	625	642	hCG_40889;HF		no	no	2;3	1.3308e-115	249.98	5.07	1.49			68
EQWILTAR	FCGGSLVKEQWILTAR	EQWILTARQCFSSCHM	K	E	Q	A	R	Q	1	1	0	0	0	1	1	0	0	1	1	0	0	0	0	0	1	1	0	0	0	0	8	0	10155451	Q53GN8;G3XAK1;P26927;Q2TV78;Q13208	Q53GN8	514	521	MST1;MST1L	Hepatocyte growth factor-like protein;Hepatocyte growth factor-like protein alpha chain;Hepatocyte growth factor-like protein beta chain;Putative macrophage stimulating 1-like protein	yes	no	2	0.014209	75109	4.93	0.249
EQYAVVGHSAHIVTLK	VLLTPKAKEQYAVVGH	SAHIVTLKNGRVVMLV	K	E	Q	L	K	N	2	0	0	0	0	1	1	1	2	1	1	1	0	0	0	1	1	0	1	3	0	0	16	0	17509366	O75882;B4DZ36	O75882	440	455	ATRN	Attractin	yes	no	3;4	4.3028e-13	97235	5.18	0.57
ERIPEAPAGPPSDFGLFLSDDDPK	YDACRIIRERIPEAPA	FLSDDDPKKGIWLEAG	R	E	R	P	K	K	2	1	0	4	0	0	2	2	0	1	2	1	0	2	5	2	0	0	0	0	0	0	24	1	25692336	Q9Y490	Q9Y490	34	57	TLN1	Talin-1	yes	yes	3	1.156e-19	75226	4.86	0.35
ERIPEAPAGPPSDFGLFLSDDDPKK	YDACRIIRERIPEAPA	LSDDDPKKGIWLEAGK	R	E	R	K	K	G	2	1	0	4	0	0	2	2	0	1	2	2	0	2	5	2	0	0	0	0	0	0	25	2	26973286	Q9Y490	Q9Y490	34	58	TLN1	Talin-1	yes	yes	4	0.012986	23917	5	0
ERLGPLVEQGR	ERGLSAIRERLGPLVE	GPLVEQGRVRAATVGS	R	E	R	G	R	V	0	2	0	0	0	1	2	2	0	0	2	0	0	0	1	0	0	0	0	1	0	0	11	1	12526888	A0A0S2Z3D5;P02649;J9ZVQ3;H0Y7L5;E9PEV4;E7ERP7;Q6LBZ1	A0A0S2Z3D5	197	207	APOE	Apolipoprotein E	yes	no	3	0.0014142	57175	3	0			4
ERPGVYTNVVEYVDWILEK	WGEGCAQRERPGVYTN	YVDWILEKTQAV____	R	E	R	E	K	T	0	1	1	1	0	0	3	1	0	1	1	1	0	0	1	0	1	1	2	4	0	0	19	1	23081739	P03951;X6R3B1	P03951	603	621	F11	Coagulation factor XI;Coagulation factor XIa heavy chain;Coagulation factor XIa light chain	yes	no	3	0.01288	26237	6	0
ERVGEYSLYIGR	DNELLVYKERVGEYSL	EYSLYIGRHKVTSKVI	K	E	R	G	R	H	0	2	0	0	0	0	2	2	0	1	1	0	0	0	0	1	0	0	2	1	0	0	12	1	14407361	V9HWP0;P02743	V9HWP0	85	96	HEL-S-92n;APCS	Serum amyloid P-component;Serum amyloid P-component(1-203)	yes	no	3	0.0021271	52555	8	0
ESASLMVDR	ENDFLIFKESASLMVD	SASLMVDRIFSFEINV	K	E	S	D	R	I	1	1	0	1	0	0	1	0	0	0	1	0	1	0	0	2	0	0	0	1	0	0	9	0	10064753	Q5JP69;P06681;A0A0G2JL69;Q53HP3;Q53GZ8;Q95IG1;A0A0G2JK28;Q8N6L6;Q6LDG4	Q5JP69	275	283	C2	Complement C2;Complement C2b fragment;Complement C2a fragment	yes	no	2	0.71306	123.72	4.13	2.87		82
ESATITCLVTGFSPADVFVQWMQR	AREQLNLRESATITCL	VFVQWMQRGQPLSPEK	R	E	S	Q	R	G	2	1	0	1	1	2	1	1	0	1	1	0	1	2	1	2	3	1	0	3	0	0	24	0	27423146	A0A087WYJ9;A0A075B6N9;A0A1B0GUU9;P01871;P04220	A0A087WYJ9	344	367	IGHM	Ig mu chain C region;Ig mu heavy chain disease protein	no	no	2;3	0	254.18	8	0
ESCGYDTCYDWEK	LSSNSTKKESCGYDTC	DTCYDWEKCSASTSKC	K	E	S	E	K	C	0	0	0	2	2	0	2	1	0	0	0	1	0	0	0	1	1	1	2	0	0	0	13	0	1711613	P13671	P13671	860	872	C6	Complement component C6	no	no	2	3.2896e-37	169.99	2.78	1.11		56	39
ESDEETQIKVNWEEEAASGLLTSLK	FKTELRVRESDEETQI	SGLLTSLKDNVPKATG	R	E	S	L	K	D	2	0	1	1	0	1	6	1	0	1	3	2	0	0	0	3	2	1	0	1	0	0	25	1	28053556	C0JYY2;P04114;E1A689;Q59HB3	C0JYY2	4047	4071	APOB	Apolipoprotein B-100;Apolipoprotein B-48	yes	no	3	3.0639e-30	83992	8	0
ESDEETQIKVNWEEEAASGLLTSLKDNVPK	FKTELRVRESDEETQI	SLKDNVPKATGVLYDY	R	E	S	P	K	A	2	0	2	2	0	1	6	1	0	1	3	3	0	0	1	3	2	1	0	2	0	0	30	2	33586416	C0JYY2;P04114;E1A689;Q59HB3	C0JYY2	4047	4076	APOB	Apolipoprotein B-100;Apolipoprotein B-48	yes	no	4	0.0050925	24192	7.33	0.943
ESDTSYVSLK	RKAFVFPKESDTSYVS	DTSYVSLKAPLTKPLK	K	E	S	L	K	A	0	0	0	1	0	0	1	0	0	0	1	1	0	0	0	3	1	0	1	1	0	0	10	0	11275346	P02741;Q5VVP7	P02741	32	41	CRP	C-reactive protein;C-reactive protein(1-205)	yes	no	1;2	0.0010603	130.75	3.6	2.17		206	22
ESDTSYVSLKAPLTKPLK	RKAFVFPKESDTSYVS	APLTKPLKAFTVCLHF	K	E	S	L	K	A	1	0	0	1	0	0	1	0	0	0	3	3	0	0	2	3	2	0	1	1	0	0	18	2	1976083	P02741;Q5VVP7	P02741	32	49	CRP	C-reactive protein;C-reactive protein(1-205)	yes	no	3;4	8.0182e-13	67645	6.45	1.1
ESDWLGQSMFTCR	VTSTLTIKESDWLGQS	GQSMFTCRVDHRGLTF	K	E	S	C	R	V	0	1	0	1	1	1	1	1	0	0	1	0	1	1	0	2	1	1	0	0	0	0	13	0	16156759	A0A087WYJ9;A0A075B6N9;A0A1B0GUU9;P01871;P04220	A0A087WYJ9	185	197	IGHM	Ig mu chain C region;Ig mu heavy chain disease protein	yes	no	2	0.00022779	104.82	6	0
ESEQGVYTCTAQGIWK	MQTRAGSRESEQGVYT	CTAQGIWKNEQKGEKI	R	E	S	W	K	N	1	0	0	0	1	2	2	2	0	1	0	1	0	0	0	1	2	1	1	1	0	0	16	0	18558411	B4DPQ0;Q53HU9;Q53HT9;A8K5J8;F5H2D0;P00736;B4E1B0	B4DPQ0	435	450	C1R	Complement C1r subcomponent;Complement C1r subcomponent heavy chain;Complement C1r subcomponent light chain	yes	no	2;3	6.1383e-46	145.23	5.16	1.22			2
ESGMTMEELK	ENFMQQLKESGMTMEE	GMTMEELKYSLELKKA	K	E	S	L	K	Y	0	0	0	0	0	0	3	1	0	0	1	1	2	0	0	1	1	0	0	0	0	0	10	0	11534995	P20851	P20851	228	237	C4BPB	C4b-binding protein beta chain	yes	yes	2	0.014065	115.71	2	0		93
ESHVTLASPEETR	SWFGPWVRESHVTLAS	LASPEETRCHFPPKNA	R	E	S	T	R	C	1	1	0	0	0	0	3	0	1	0	1	0	0	0	1	2	2	0	0	1	0	0	13	0	14547001	Q6EMK4	Q6EMK4	315	327	VASN	Vasorin	yes	yes	2;3	7.5631e-32	145.99	2	0		58
ESILFHYTDWVDDQRPENYR	PGVSEFGKESILFHYT	DQRPENYREALGDVVG	K	E	S	Y	R	E	0	2	1	3	0	1	2	0	1	1	1	0	0	1	1	1	1	1	2	1	0	0	20	1	25821826	D3DNN4;P06276;A0A024CIM4;F8WF14;F8WEX7	D3DNN4	436	455	BCHE	Carboxylic ester hydrolase;Cholinesterase	yes	no	3;4	6.658e-18	90654	5.2	0.4
ESISVSSEQLAQFR	SVTWIICKESISVSSE	SEQLAQFRSLLSNVEG	K	E	S	F	R	S	1	1	0	0	0	2	2	0	0	1	1	0	0	1	0	4	0	0	0	1	0	0	14	0	15797842	V9HWE3;P00915;E5RHP7;E5RFE7;E5RG81;E5RJI8	V9HWE3	215	228	HEL-S-11;CA1	Carbonic anhydrase 1	yes	no	2	0.00034409	118.4	4.45	0.865
ESKEVTTSVAENRNLLENADK	QSGRSEARESKEVTTS	NLLENADKIESTSARA	R	E	S	D	K	I	2	1	3	1	0	0	4	0	0	0	2	2	0	0	0	2	2	0	0	2	0	0	21	2	23461663	J3KQA9;Q5JR59	J3KQA9	508	528	MTUS2	Microtubule-associated tumor suppressor candidate 2	yes	no	4	0.056681	10146	4	0
ESKKEDLVFIFWAPESAPLK	YDATYETKESKKEDLV	APESAPLKSKMIYASS	K	E	S	L	K	S	2	0	0	1	0	0	3	0	0	1	2	3	0	2	2	2	0	1	0	1	0	0	20	2	23332307	E9PP50;V9HWI5;P23528;G3V1A4;E9PK25;E9PQB7;Q549N0;Q9Y281	E9PP50	93	112	CFL1;HEL-S-15;CFL2	Cofilin-1;Cofilin-2	yes	no	4	0.039785	21.2	7	0
ESLLNHFLYEVAR	CQAYESNRESLLNHFL	HFLYEVARRNPFVFAP	R	E	S	A	R	R	1	1	1	0	0	0	2	0	1	0	3	0	0	1	0	1	0	0	1	1	0	0	13	0	15898202	P43652	P43652	156	168	AFM	Afamin	yes	yes	2;3	4.7529e-107	258.45	6.72	0.727
ESLSSYWESAK	PTFLTQVKESLSSYWE	SSYWESAKTAAQNLYE	K	E	S	A	K	T	1	0	0	0	0	0	2	0	0	0	1	1	0	0	0	4	0	1	1	0	0	0	11	0	12855826	K7ER74;A0A024R0T9;A0A0S2Z3C2;P02655;Q6P163;V9GYJ8	K7ER74	119	129	APOC4-APOC2;APOC2	Apolipoprotein C-II;Proapolipoprotein C-II	yes	no	2	2.59E-16	159.1	6.01	1.54			7
ESPGNVQIVNGYFVHFFAPQGLPVVPK	TITYDVNRESPGNVQI	QGLPVVPKNVAFVIDI	R	E	S	P	K	N	1	0	2	0	0	2	1	3	1	1	1	1	0	3	4	1	0	0	1	5	0	0	27	0	29395334	Q06033;A0A087WW43;E7ET33;B4DPQ4	Q06033	257	283	ITIH3	Inter-alpha-trypsin inhibitor heavy chain H3	yes	no	2;3;4	1.0221e-45	133.23	8	0
ESQLPTVMDFR	KLVKEALKESQLPTVM	LPTVMDFRKFSRNYQL	K	E	S	F	R	K	0	1	0	1	0	1	1	0	0	0	1	0	1	1	1	1	1	0	0	1	0	0	11	0	13216336	C0JYY2;P04114;E1A689;A8MUN2;Q7Z7Q0	C0JYY2	621	631	APOB	Apolipoprotein B-100;Apolipoprotein B-48	yes	no	2	1.4805e-09	176.38	5.22	1.32			4
ESQLPTVMDFRK	KLVKEALKESQLPTVM	PTVMDFRKFSRNYQLY	K	E	S	R	K	F	0	1	0	1	0	1	1	0	0	0	1	1	1	1	1	1	1	0	0	1	0	0	12	1	14497286	C0JYY2;P04114;E1A689;A8MUN2;Q7Z7Q0	C0JYY2	621	632	APOB	Apolipoprotein B-100;Apolipoprotein B-48	yes	no	2;3	0.0002028	92247	6.04	0.966
ESSSHHPGIAEFPSR	SGIFTNTKESSSHHPG	GIAEFPSRGKSSSYSK	K	E	S	S	R	G	1	1	0	0	0	0	2	1	2	1	0	0	0	1	2	4	0	0	0	0	0	0	15	0	16367594	P02671	P02671	559	573	FGA	Fibrinogen alpha chain;Fibrinopeptide A;Fibrinogen alpha chain	yes	yes	2;3;4	1.4226e-35	130.1	4.56	1.37			116
ESVPISDTIIPAVPPPTDLR	VYTVKDDKESVPISDT	VPPPTDLRFTNIGPDT	K	E	S	L	R	F	1	1	0	2	0	0	1	0	0	3	1	0	0	0	5	2	2	0	0	2	0	0	20	0	21161416	A0A024R462;B7ZLE5;P02751;Q6N084;Q59G22;Q5CZ99	A0A024R462	1255	1274	FN1;DKFZp686L11144;DKFZp686I1370	Fibronectin;Anastellin;Ugl-Y1;Ugl-Y2;Ugl-Y3	yes	no	2;3	1.6486e-11	119.77	5	0
ESVTDHVNLITPLEK	GKVFVFPRESVTDHVN	NLITPLEKPLQNFTLC	R	E	S	E	K	P	0	0	1	1	0	0	2	0	1	1	2	1	0	0	1	1	2	0	0	2	0	0	15	0	16938887	V9HWP0;P02743	V9HWP0	33	47	HEL-S-92n;APCS	Serum amyloid P-component;Serum amyloid P-component(1-203)	yes	no	3	0.016391	27643	8	0
ESYSGVTLDPR	VVPEGVKRESYSGVTL	SGVTLDPRGIYGTISR	R	E	S	P	R	G	0	1	0	1	0	0	1	1	0	0	1	0	0	0	1	2	1	0	1	1	0	0	11	0	1222583	P01031;Q59GS8	P01031	937	947	C5	Complement C5;Complement C5 beta chain;Complement C5 alpha chain;C5a anaphylatoxin;Complement C5 alpha chain	yes	no	2	0.0029726	87149	3.14	0.606		8	63
ETAASLLQAGYK	HPVCLPDRETAASLLQ	SLLQAGYKGRVTGWGN	R	E	T	Y	K	G	3	0	0	0	0	1	1	1	0	0	2	1	0	0	0	1	1	0	1	0	0	0	12	0	12506507	P00734;B4DDT3;Q69EZ8	P00734	487	498	F2	Prothrombin;Activation peptide fragment 1;Activation peptide fragment 2;Thrombin light chain;Thrombin heavy chain	yes	no	2	6.6422e-12	123.35	5.53	1.52			21
ETADTDTADQVMASFK	AFIDFMSRETADTDTA	DQVMASFKILAGDKNY	R	E	T	F	K	I	3	0	0	3	0	1	1	0	0	0	0	1	1	1	0	1	3	0	0	1	0	0	16	0	17287512	A0A024R694;P12814;H9KV75;B7Z565;B4DFY0;B3KUX9;A1L0V1;H0YJW3	A0A024R694	819	834	ACTN1	Alpha-actinin-1	yes	no	2	0.027825	92925	2.94	0.242		1	15
ETAFILTGYCTDK	PVMAIPPRETAFILTG	LTGYCTDKCTQLALPP	R	E	T	D	K	C	1	0	0	1	1	0	1	1	0	1	1	1	0	1	0	0	3	0	1	0	0	0	13	0	15177072	P09172	P09172	381	393	DBH	Dopamine beta-hydroxylase;Soluble dopamine beta-hydroxylase	yes	yes	2	1.3907e-18	124.67	4.14	0.35
ETAVDGELVVLYDVK	QRICPNCRETAVDGEL	LVVLYDVKREEKAGEL	R	E	T	V	K	R	1	0	0	2	0	0	2	1	0	0	2	1	0	0	0	0	1	0	1	4	0	0	15	0	1648856	Q5T985;A2RTY6;P19823;D3DRR6	Q5T985	255	269	ITIH2	Inter-alpha-trypsin inhibitor heavy chain H2	yes	no	2;3	4.6024e-23	125.28	4	1.54			39
ETEGLRQEMSK	EFWDNLEKETEGLRQE	GLRQEMSKDLEEVKAK	K	E	T	S	K	D	0	1	0	0	0	1	3	1	0	0	1	1	1	0	0	1	1	0	0	0	0	0	11	1	13066187	A0A024R3E3;P02647;F8W696	A0A024R3E3	102	112	APOA1	Apolipoprotein A-I;Proapolipoprotein A-I;Truncated apolipoprotein A-I	yes	no	3	0.0024921	67113	6.08	2.8		8
ETEGLRQEMSKDLEEVK	EFWDNLEKETEGLRQE	SKDLEEVKAKVQPYLD	K	E	T	V	K	A	0	1	0	1	0	1	5	1	0	0	2	2	1	0	0	1	1	0	0	1	0	0	17	2	20199783	A0A024R3E3;P02647;F8W696	A0A024R3E3	102	118	APOA1	Apolipoprotein A-I;Proapolipoprotein A-I;Truncated apolipoprotein A-I	yes	no	3;4	7.0662e-81	179.74	7.24	1.99		11
ETFDVTLEPLSFK	VPKAEFKKETFDVTLE	TLEPLSFKKEAVLIQA	K	E	T	F	K	K	0	0	0	1	0	0	2	0	0	0	2	1	0	2	1	1	2	0	0	1	0	0	13	0	15247712	B4E2L8;P00488;B2R6V9	P00488	572	584	F13A1	Coagulation factor XIII A chain	no	no	2	0.58534	74944	5	0
ETFDVTLEPLSFKK	VPKAEFKKETFDVTLE	LEPLSFKKEAVLIQAG	K	E	T	K	K	E	0	0	0	1	0	0	2	0	0	0	2	2	0	2	1	1	2	0	0	1	0	0	14	1	16528661	B4E2L8;P00488;B2R6V9	P00488	572	585	F13A1	Coagulation factor XIII A chain	no	no	3	0.00019885	58831	6	1.06
ETFLDPFVLR	KGVVHHEKETFLDPFV	FLDPFVLRDLLPASLG	K	E	T	L	R	D	0	1	0	1	0	0	1	0	0	0	2	0	0	2	1	0	1	0	0	1	0	0	10	0	1235655	P23470	P23470	230	239	PTPRG	Receptor-type tyrosine-protein phosphatase gamma	yes	yes	2	0.017137	68224	6	0
ETFTTGLDAPR	DMSSNPAKETFTTGLD	TTGLDAPRNLRRVSQT	K	E	T	P	R	N	1	1	0	1	0	0	1	1	0	0	1	0	0	1	1	0	3	0	0	0	0	0	11	0	12065881	J3QSU6;P24821;F5H7V9;A7MBN2;E9PC84;D3YHM4;B4E1W8	J3QSU6	887	897	TNC	Tenascin	no	no	2	0.0012947	80688	3	0			8
ETLFSVMPGLK	RSSAYKWKETLFSVMP	FSVMPGLKMTMDKTGL	K	E	T	L	K	M	0	0	0	0	0	0	1	1	0	0	2	1	1	1	1	1	1	0	0	1	0	0	11	0	12206475	B2RMS9;Q14624;B7Z544;H7C0L5	B2RMS9	816	826	ITIH4	Inter-alpha-trypsin inhibitor heavy chain H4;70 kDa inter-alpha-trypsin inhibitor heavy chain H4;35 kDa inter-alpha-trypsin inhibitor heavy chain H4	no	no	1;2	0.00066604	110.87	6.86	0.87
ETLLQDFR	YGRAPQLRETLLQDFR	ETLLQDFRVVAQGVGI	R	E	T	F	R	V	0	1	0	1	0	1	1	0	0	0	2	0	0	1	0	0	1	0	0	0	0	0	8	0	1020524	P02760;B7Z8R6;S4R3Y4;S4R471	P02760	159	166	AMBP	Protein AMBP;Alpha-1-microglobulin;Inter-alpha-trypsin inhibitor light chain;Trypstatin	yes	no	2	9.0387e-39	180.7	4.27	1.53		4	108
ETMLSDGLNSLTYQVLDVQR	FDRIAHTKETMLSDGL	YQVLDVQRYPLYTQIT	K	E	T	Q	R	Y	0	1	1	2	0	2	1	1	0	0	4	0	1	0	0	2	2	0	1	2	0	0	20	0	2281126	W6MEN3;P15291;B7ZAH9;B4DLB8;B4DMM8	W6MEN3	323	342	B4GALT1	Beta-1,4-galactosyltransferase 1;Lactose synthase A protein;N-acetyllactosamine synthase;Beta-N-acetylglucosaminylglycopeptide beta-1,4-galactosyltransferase;Beta-N-acetylglucosaminyl-glycolipid beta-1,4-galactosyltransferase;Processed beta-1,4-galactosyltransferase 1	yes	no	2;3	5.4791e-08	64104	6	0
ETPAATEAPSSTPK	SEAAPSSKETPAATEA	EAPSSTPKAQGPAASA	K	E	T	P	K	A	3	0	0	0	0	0	2	0	0	0	0	1	0	0	3	2	3	0	0	0	0	0	14	0	13856674	P80723	P80723	185	198	BASP1	Brain acid soluble protein 1	yes	yes	2	0.0044908	48741	2	0		3
ETSLTVNKETTVETK	PPNSDTSKETSLTVNK	KETTVETKETTTTNKQ	K	E	T	T	K	E	0	0	1	0	0	0	3	0	0	0	1	2	0	0	0	1	5	0	0	2	0	0	15	1	16788625	A0A0U1RR20;A0A024R930;Q92954;B4DW29;B7Z759	A0A0U1RR20	230	244	PRG4	Proteoglycan 4;Proteoglycan 4 C-terminal part	no	no	3	0.12628	59997	2	0		13
ETSNFGFSLLR	ASRQQLAKETSNFGFS	NFGFSLLRKISMRHDG	K	E	T	L	R	K	0	1	1	0	0	0	1	1	0	0	2	0	0	2	0	2	1	0	0	0	0	0	11	0	12696354	A0A024R6I6;G3V2W1;Q9UK55	A0A024R6I6	78	88	SERPINA10	Protein Z-dependent protease inhibitor	no	no	2	2.2465e-08	159.79	6.43	0.495
ETTDTEQTPGQEVVLSPGSFMSITFR	VLATFCGRETTDTEQT	SFMSITFRSDFSNEER	R	E	T	F	R	S	0	1	0	1	0	2	3	2	0	1	1	0	1	2	2	3	5	0	0	2	0	0	26	0	28563488	P48740;F8W876;B4DUI7;C9JMA2	P48740	94	119	MASP1	Mannan-binding lectin serine protease 1;Mannan-binding lectin serine protease 1 heavy chain;Mannan-binding lectin serine protease 1 light chain	yes	no	3	5.8453e-31	83312	6.63	0.483
ETTFNSLLCPSGGEVSEELSLK	VEPEGLEKETTFNSLL	VSEELSLKLPPNVVEE	K	E	T	L	K	L	0	0	1	0	1	0	4	2	0	0	4	1	0	1	1	4	2	0	0	1	0	0	22	0	23961417	P01023	P01023	913	934	A2M	Alpha-2-macroglobulin	yes	yes	2	0.0020125	31.42	8	0
ETTIQGLDGLSER	APLAGTNKETTIQGLD	GLDGLSERCAQYKKDG	K	E	T	E	R	C	0	1	0	1	0	1	2	2	0	1	2	0	0	0	0	1	2	0	0	0	0	0	13	0	14177049	A8K430;A0A024R145;P05062;A0A087WXX2;Q8NHT3	A8K430	122	134	ALDOB	Fructose-bisphosphate aldolase;Fructose-bisphosphate aldolase B	yes	no	2	0.00035864	120.68	2.62	0.484		6	10
ETTLGDMTGK	RVYVYNGKETTLGDMT	TLGDMTGKCKSWITPC	K	E	T	G	K	C	0	0	0	1	0	0	1	2	0	0	1	1	1	0	0	0	3	0	0	0	0	0	10	0	10514856	P80108	P80108	765	774	GPLD1	Phosphatidylinositol-glycan-specific phospholipase D	yes	yes	2	0.00016938	93649	2	0		40
ETVLTFIDPEGSEVDMVEEIDHIGIISFPDFK	DDLKPAKRETVLTFID	IISFPDFKIPSNPRYG	R	E	T	F	K	I	0	0	0	4	0	0	5	2	1	5	1	1	1	3	2	2	2	0	0	3	0	0	32	0	36207484	P01031;Q59GS8	P01031	158	189	C5	Complement C5;Complement C5 beta chain;Complement C5 alpha chain;C5a anaphylatoxin;Complement C5 alpha chain	yes	no	3	1.9307e-87	103.07	5.86	0.639
ETVQTTEDQILKR	SNLVRVGKETVQTTED	TEDQILKRDMPPAFIK	K	E	T	K	R	D	0	1	0	1	0	2	2	0	0	1	1	1	0	0	0	0	3	0	0	1	0	0	13	1	15598155	A0A024QZN4;V9HWK2;P18206;B4DKC9;B4DTM7	A0A024QZN4	60	72	VCL;HEL114	Vinculin	yes	no	3	0.0011555	51875	2	0		5
ETWTANVGK	VTGWGNLKETWTANVG	TWTANVGKGQPSVLQV	K	E	T	G	K	G	1	0	1	0	0	0	1	1	0	0	0	1	0	0	0	0	2	1	0	1	0	0	9	0	10044927	P00734;B4DDT3;E9PIT3;Q69EZ8	P00734	509	517	F2	Prothrombin;Activation peptide fragment 1;Activation peptide fragment 2;Thrombin light chain;Thrombin heavy chain	yes	no	2	0.00017853	113.7	5.22	1.68		1	60
ETYDFDIAVLR	IKHNRFTKETYDFDIA	DFDIAVLRLKTPITFR	K	E	T	L	R	L	1	1	0	2	0	0	1	0	0	1	1	0	0	1	0	0	1	0	1	1	0	0	11	0	13406612	Q5JVE7;P00742	Q5JVE7	317	327	F10	Coagulation factor X;Factor X light chain;Factor X heavy chain;Activated factor Xa heavy chain	yes	no	2	0.0003784	107.69	4.2	0.403
ETYGEMADCCAK	LCTVATLRETYGEMAD	EMADCCAKQEPERNEC	R	E	T	A	K	Q	2	0	0	1	2	0	2	1	0	0	0	1	1	0	0	0	1	0	1	0	0	0	12	0	14335261	Q56G89	Q56G89	106	117			no	no	1;2;3	0	340.09	3.04	1.83	16	1285	131
393673;393674;393675;393676;393677;393678;393679;393680;393681;393682;393683;393684;393685;393686;393687;393688;393689;393690;393691;393692;393693;393694;393695;393696;393697;393698;393699;393700;393701;393702;393703;393704;393705;393706;393707;393708;393709;393710;393711;393712;393713;393714;393715;393716;393717;393718;393719;393720;393721;393722;393723;393724;393725;393726;393727;393728;393729;…	390627	645	8435
ETYGEMADCCAKQEPER	LCTVATLRETYGEMAD	CAKQEPERNECFLQHK	R	E	T	E	R	N	2	1	0	1	2	1	4	1	0	0	0	1	1	0	1	0	1	0	1	0	0	0	17	1	20728238	Q56G89	Q56G89	106	122			no	no	2;3	3.612e-74	168.41	2	0		24
ETYGEMADCCAKQEPERNECFLQHK	LCTVATLRETYGEMAD	NECFLQHKDDNPNLPR	R	E	T	H	K	D	2	1	1	1	3	2	5	1	1	0	1	2	1	1	1	0	1	0	1	0	0	0	25	2	31293049	Q56G89	Q56G89	106	130			no	no	4;5	2.4419e-43	95835	3.5	1.12			5
EVALDLSQHK	KGGSYLGREVALDLSQ	ALDLSQHKGVAVRRVL	R	E	V	H	K	G	1	0	0	1	0	1	1	0	1	0	2	1	0	0	0	1	0	0	0	1	0	0	10	0	11385982	O00391;A0A140VKE5;A8K477;A8K4C2;Q13876	O00391	202	211	QSOX1;BPGF-1	Sulfhydryl oxidase 1;Sulfhydryl oxidase	yes	no	2;3	0.35831	98055	2.7	0.457		17	40
EVANSTANLVK	RQFVQSAKEVANSTAN	NSTANLVKTIKALDGA	K	E	V	V	K	T	2	0	2	0	0	0	1	0	0	0	1	1	0	0	0	1	1	0	0	2	0	0	11	0	11446088	Q9Y490;Q9Y4G6;H0YMT1;A0A1C7CYV7;A0A1B0GVU7;G1UI21	Q9Y490	1531	1541	TLN1;TLN2	Talin-1;Talin-2	yes	no	2	0.00014624	114.89	2.06	0.235		16	1
EVASNSELVQSSR	SKTEELNKEVASNSEL	SELVQSSRSEVTELRR	K	E	V	S	R	S	1	1	1	0	0	1	2	0	0	0	1	0	0	0	0	4	0	0	0	2	0	0	13	0	14046845	CON__P08779;P08779	CON__P08779	318	330	KRT16	Keratin, type I cytoskeletal 16	no	no	2	0.02983	90685	8	0
EVATNSELVQSGK	TKTEELNREVATNSEL	SELVQSGKSEISELRR	R	E	V	G	K	S	1	0	1	0	0	1	2	1	0	0	1	1	0	0	0	2	1	0	0	2	0	0	13	0	13606834	CON__P02533;P02533;A0A024R1X6;F5GWP8;Q14666;K7ESE1	CON__P02533	316	328	KRT14;KRT17	Keratin, type I cytoskeletal 14	no	no	2	3.3655e-31	162.36	8	0
EVCQAVPCPAR	ASKPGSRREVCQAVPC	QAVPCPARWQYKLAAC	R	E	V	A	R	W	2	1	0	0	2	1	1	0	0	0	0	0	0	0	2	0	0	0	0	2	0	0	11	0	12855907	A0A024R8G4;Q76LX8	A0A024R8G4	614	624	ADAMTS13	A disintegrin and metalloproteinase with thrombospondin motifs 13	yes	no	2	0.0010525	82279	3	0			17
EVDLKDYEDQQK	SCSRALAREVDLKDYE	KDYEDQQKQLEQVIAK	R	E	V	Q	K	Q	0	0	0	3	0	2	2	0	0	0	1	2	0	0	0	0	0	0	1	1	0	0	12	1	15086995	P02671;A0A0S2Z3E8;Q3KRA7;Q6NSD8;A0A087WUA0	P02671	191	202	FGA	Fibrinogen alpha chain;Fibrinopeptide A;Fibrinogen alpha chain	yes	no	2;3	1.7602e-13	123.86	2	0		25
EVDLKDYEDQQKQLEQVIAK	SCSRALAREVDLKDYE	QLEQVIAKDLLPSRDR	R	E	V	A	K	D	1	0	0	3	0	4	3	0	0	1	2	3	0	0	0	0	0	0	1	2	0	0	20	2	24182278	P02671;A0A0S2Z3E8;Q3KRA7;Q6NSD8;A0A087WUA0	P02671	191	210	FGA	Fibrinogen alpha chain;Fibrinopeptide A;Fibrinogen alpha chain	yes	no	3;4	1.9395e-23	73809	4.18	0.458
EVDQQLLSVQTR	FRGKMSTKEVDQQLLS	QLLSVQTRNSSCFVEW	K	E	V	T	R	N	0	1	0	1	0	3	1	0	0	0	2	0	0	0	0	1	1	0	0	2	0	0	12	0	14147416	Q9H4B7	Q9H4B7	325	336	TUBB1	Tubulin beta-1 chain	yes	yes	2	3.719e-06	110.39	3	0			18
EVEDCVTNRPCR	EPCNFSDKEVEDCVTN	CVTNRPCRSQVRCEGF	K	E	V	C	R	S	0	2	1	1	2	0	2	0	0	0	0	0	0	0	1	0	1	0	0	2	0	0	12	1	15336664	B7Z550;B7ZA94;B7Z555;P07358;A8K9M5	B7Z550	44	55	C8B	Complement component C8 beta chain	yes	no	3	1.6393e-15	131.43	2	0		50
EVEGQILGTYVCIK	DNSIFVAKEVEGQILG	LGTYVCIKGYHLVGKK	K	E	V	I	K	G	0	0	0	0	1	1	2	2	0	2	1	1	0	0	0	0	1	0	1	2	0	0	14	0	16078229	P20851;Q5VVQ7;B4DDY0	P20851	38	51	C4BPB	C4b-binding protein beta chain	yes	no	2	1.3053e-05	104.79	5.37	0.93
EVGPPLPQEAVPLQK	PAQLPAEKEVGPPLPQ	QEAVPLQKELPSLQHP	K	E	V	Q	K	E	1	0	0	0	0	2	2	1	0	0	2	1	0	0	4	0	0	0	0	2	0	0	15	0	16008825	A0A140VJI7;Q16610;C8CHS3;B7ZAS5	A0A140VJI7	101	115	ECM1	Extracellular matrix protein 1	yes	no	2	1.5995e-12	115.33	4.53	1.04			4
EVGTPHGIILDSVDAAFICPGSSR	GYPKRLEKEVGTPHGI	FICPGSSRLHIMAGRR	K	E	V	S	R	L	2	1	0	2	1	0	1	3	1	3	1	0	0	1	2	3	1	0	0	2	0	0	24	0	24972271	P02790	P02790	348	371	HPX	Hemopexin	yes	yes	2;3;4	0	469.31	5.9	1.27	18	23	31
EVGTVLSQVYSK	ELCTMFIREVGTVLSQ	VLSQVYSKVHNGSEIL	R	E	V	S	K	V	0	0	0	0	0	1	1	1	0	0	1	1	0	0	0	2	1	0	1	3	0	0	12	0	13086925	C0JYY2;P04114;E1A689;Q59HB3;E1B4S9	C0JYY2	4223	4234	APOB	Apolipoprotein B-100;Apolipoprotein B-48	yes	no	2	5.0814e-15	155.06	6.26	1.5
EVIVGPDTTSYSLADLSPSTHYTAK	ESVDGTVKEVIVGPDT	PSTHYTAKIQALNGPL	K	E	V	A	K	I	2	0	0	2	0	0	1	1	1	1	2	1	0	0	2	4	4	0	2	2	0	0	25	0	26512966	J3QSU6;P24821;F5H7V9;A7MBN2;E9PC84;D3YHM4;H0YGZ3	J3QSU6	1748	1772	TNC	Tenascin	no	no	3	3.7573e-30	80.83	5	0
EVKVEKPTADAEAYVFTPNMICAGGEK	VAPLRKCKEVKVEKPT	MICAGGEKGMDSCKGD	K	E	V	E	K	G	4	0	1	1	1	0	4	2	0	1	0	3	1	1	2	0	2	0	1	3	0	0	27	2	29534201	B3KNX0;P09871;F8WCZ6;A0A087X232	B3KNX0	597	623	C1S	Complement C1s subcomponent;Complement C1s subcomponent heavy chain;Complement C1s subcomponent light chain	yes	no	4	1.3667e-08	49559	5.67	0.943
EVLLTGIQTQGAK	WIQVDMQKEVLLTGIQ	GIQTQGAKHYLKPYYT	K	E	V	A	K	H	1	0	0	0	0	2	1	2	0	1	2	1	0	0	0	0	2	0	0	1	0	0	13	0	13567613	CON__Q28107	CON__Q28107	1957	1969			yes	yes	2	6.295e-28	185.29	5.08	1.39			8
EVLPAIR	SQEAAKAKEVLPAIRG	KEVLPAIRGYVHYFFG	K	E	V	I	R	G	1	1	0	0	0	0	1	0	0	1	1	0	0	0	1	0	0	0	0	1	0	0	7	0	79648069	O00391;A0A140VKE5;A8K477;A8K4C2	O00391	434	440	QSOX1	Sulfhydryl oxidase 1;Sulfhydryl oxidase	yes	no	2	0.039672	72618	3	0			4
EVPFADLSNMEIGMK	LLWELVTREVPFADLS	SNMEIGMKVALEGLRP	R	E	V	M	K	V	1	0	1	1	0	0	2	1	0	1	1	1	2	1	1	1	0	0	0	1	0	0	15	0	16797899	V9HWF0;A0A0A0MTH3;Q13418	V9HWF0	389	403	HEL-S-28;ILK	Integrin-linked protein kinase	yes	no	2	0.0003582	67456	5	0
EVPLLQSLWLAHNEIR	GLPEGAFREVPLLQSL	WLAHNEIRTVAAGALA	R	E	V	I	R	T	1	1	1	0	0	1	2	0	1	1	4	0	0	0	1	1	0	1	0	1	0	0	16	0	19170472	H0YN67;H0YL90;A0A146E5L3;O14498	H0YN67	72	87	ISLR	Immunoglobulin superfamily containing leucine-rich repeat protein	yes	no	3	0.00048089	36593	8	0
EVPLNTIIFMGR	RPFLVFIREVPLNTII	NTIIFMGRVANPCVK_	R	E	V	G	R	V	0	1	1	0	0	0	1	1	0	2	1	0	1	1	1	0	1	0	0	1	0	0	12	0	13887486	A0A024R944;P01008;A0A0K0Q2Z1;Q8TCE1;Q8J001;Q9UBW9;Q8IZZ9	A0A024R944	446	457	SERPINC1;AT3	Antithrombin-III	yes	no	2;3	1.0215e-69	201.07	7.07	0.71
EVQGFESATFLGYFK	NGRAVQHREVQGFESA	ATFLGYFKSGLKYKKG	R	E	V	F	K	S	1	0	0	0	0	1	2	2	0	0	1	1	0	3	0	1	1	0	1	1	0	0	15	0	17218301	CON__Q3SX14;P06396	P06396	148	162	GSN	Gelsolin	no	no	2;3	1.1088e-76	194.17	6.73	0.649
EVQLVESGGGLVQPGGSLR	________________	VQPGGSLRLSCAASGF	-	E	V	L	R	L	0	1	0	0	0	2	2	5	0	0	3	0	0	0	1	2	0	0	0	3	0	0	19	0	18809956	A0A087WW89	A0A087WW89	1	19	IGHV3-72		no	no	2;3	8.5885e-160	214.18	4.79	1.17
EVQPVELPNCNLVK	QTRLNALREVQPVELP	LPNCNLVKGIETGSED	R	E	V	V	K	G	0	0	2	0	1	1	2	0	0	0	2	1	0	0	2	0	0	0	0	3	0	0	14	0	16378447	P27169;F8WF42	P27169	33	46	PON1	Serum paraoxonase/arylesterase 1	yes	no	2;3	4.6349e-46	175.93	5.39	1.6			38
EVSFDVELPK	VNRADTAKEVSFDVEL	SFDVELPKTAFITNFT	K	E	V	P	K	T	0	0	0	1	0	0	2	0	0	0	1	1	0	1	1	1	0	0	0	2	0	0	10	0	11615918	Q06033;A0A087WW43;E7ET33;B4DPQ4	Q06033	76	85	ITIH3	Inter-alpha-trypsin inhibitor heavy chain H3	no	no	2	0.00099051	122.44	4.6	1.81			61
EVSSCHCAPCQGNGVPVLK	QALEEFQKEVSSCHCA	GNGVPVLKGSRCDCIC	K	E	V	L	K	G	1	0	1	0	3	1	1	2	1	0	1	1	0	0	2	2	0	0	0	3	0	0	19	0	20979394	B7Z550;B7ZA94;B7Z555;P07358;A8K9M5	B7Z550	437	455	C8B	Complement component C8 beta chain	no	no	3	5.4813e-23	95073	5.12	1.14
EVTKEVVTSEDGSDCPEAMDLGTLSGIGTLDGFR	VIGPDGHKEVTKEVVT	IGTLDGFRHRHPDEAA	K	E	V	F	R	H	1	1	0	4	1	0	4	5	0	1	3	1	1	1	1	3	4	0	0	3	0	0	34	1	35846498	P02671	P02671	477	510	FGA	Fibrinogen alpha chain;Fibrinopeptide A;Fibrinogen alpha chain	yes	yes	3;4	5.4134e-170	152.19	4.98	0.257
EVTVPVFYPTEK	GNHMKESREVTVPVFY	PVFYPTEKVWLEVEPV	R	E	V	E	K	V	0	0	0	0	0	0	2	0	0	0	0	1	0	1	2	0	2	0	1	3	0	0	12	0	14077286	B3KXZ9;B2R642;A0A024R3I5;P43121;A8K6A6	B3KXZ9	237	248	MCAM	Cell surface glycoprotein MUC18	yes	no	2	0.0005763	75378	4	0
EVVADSVWVDVK	LIGASGQREVVADSVW	DSVWVDVKDSCVGSLV	R	E	V	V	K	D	1	0	0	2	0	0	1	0	0	0	0	1	0	0	0	1	0	1	0	5	0	0	12	0	13446925	V9HWA9;P01024;B4E216;CON__Q2UVX4	V9HWA9	545	556	HEL-S-62p;C3	Complement C3;Complement C3 beta chain;C3-beta-c;Complement C3 alpha chain;C3a anaphylatoxin;Acylation stimulating protein;Complement C3b alpha chain;Complement C3c alpha chain fragment 1;Complement C3dg fragment;Complement C3g fragment;Complement C3d fragment;Complement C3f fragment;Complement C3c alpha chain fragment 2	no	no	2	1.4764e-05	132.78	5.51	1.94		2	71
EVVADSVWVDVKDSCVGSLVVK	LIGASGQREVVADSVW	CVGSLVVKSGQSEDRQ	R	E	V	V	K	S	1	0	0	3	1	0	1	1	0	0	1	2	0	0	0	3	0	1	0	8	0	0	22	1	23892199	V9HWA9;P01024;B4E216	V9HWA9	545	566	HEL-S-62p;C3	Complement C3;Complement C3 beta chain;C3-beta-c;Complement C3 alpha chain;C3a anaphylatoxin;Acylation stimulating protein;Complement C3b alpha chain;Complement C3c alpha chain fragment 1;Complement C3dg fragment;Complement C3g fragment;Complement C3d fragment;Complement C3f fragment;Complement C3c alpha chain fragment 2	yes	no	3	4.5458e-17	76733	6.12	1.17	1
EVVLQWFTENSK	IKWVKENKEVVLQWFT	QWFTENSK________	K	E	V	S	K	-	0	0	1	0	0	1	2	0	0	0	1	1	0	1	0	1	1	1	0	2	0	0	12	0	14787405	A0A024RC61;Q59E93;P15144;B4DV63;B4DP96;B4DPH5;B4DP01	A0A024RC61	956	967	ANPEP	Aminopeptidase N	yes	no	2	0.00014665	85533	6	0
EVVSLTEACCAEGADPDCYDTR	EQVSQLVKEVVSLTEA	DPDCYDTRTSALSAKS	K	E	V	T	R	T	3	1	0	3	3	0	3	1	0	0	1	0	0	0	1	1	2	0	1	2	0	0	22	0	25170094	D6RF35;D6RBJ7;D6RF20;V9HWI6;P02774	V9HWI6	66	87	GC;HEL-S-51	Vitamin D-binding protein	no	no	2;3	0	390.56	4.56	2.15		186	115
EVVTDQFLCSGTQEDESPCK	FPNLTDVREVVTDQFL	QEDESPCKGVTTTPWS	R	E	V	C	K	G	0	0	0	2	2	2	3	1	0	0	1	1	0	1	1	2	2	0	0	2	0	0	20	0	23279886	B4E1Z4;Q7Z685;Q5JP69;P06681;A0A0G2JL69;Q53HP3;B4DV48;Q53GZ8;H0Y3H6;B4DQI1;E9PDZ0	B4E1Z4	504	523	DKFZp779M0311;C2	Complement C2;Complement C2b fragment;Complement C2a fragment	no	no	2;3	5.0476e-11	79633	2.69	0.462		4	9
EVVTDQFLCSGTQEDESPCKGESGGAVFLER	FPNLTDVREVVTDQFL	GGAVFLERRFRFFQVG	R	E	V	E	R	R	1	1	0	2	2	2	5	4	0	0	2	1	0	2	1	3	2	0	0	3	0	0	31	1	34305293	Q5JP69;P06681;A0A0G2JL69;Q53HP3;B4DV48;Q53GZ8;H0Y3H6;B4DQI1	Q5JP69	657	687	C2	Complement C2;Complement C2b fragment;Complement C2a fragment	no	no	3;4	0	237.65	4.67	1.14			7
EVVTSEDGSDCPEAMDLGTLSGIGTLDGFR	DGHKEVTKEVVTSEDG	IGTLDGFRHRHPDEAA	K	E	V	F	R	H	1	1	0	4	1	0	3	5	0	1	3	0	1	1	1	3	3	0	0	2	0	0	30	0	31273962	P02671	P02671	481	510	FGA	Fibrinogen alpha chain;Fibrinopeptide A;Fibrinogen alpha chain	yes	yes	2;3	0	299.23	4.95	0.493
EVYGFNPEGK	KTSQCTLKEVYGFNPE	YGFNPEGKALLKKTKN	K	E	V	G	K	A	0	0	1	0	0	0	2	2	0	0	0	1	0	1	1	0	0	0	1	1	0	0	10	0	11385295	C0JYY2;P04114;E1A689;A8MUN2;Q7Z7Q0	C0JYY2	101	110	APOB	Apolipoprotein B-100;Apolipoprotein B-48	no	no	1;2	5.3388e-60	250.06	5.32	1.82		4	81
EVYMPSSIFQDDFVIPDISEPGTWK	HGLRVRKKEVYMPSSI	ISEPGTWKISARFSDG	K	E	V	W	K	I	0	0	0	3	0	1	2	1	0	3	0	1	1	2	3	3	1	1	1	2	0	0	25	0	28993626	B7Z1F8	B7Z1F8	110	134			no	no	2;3	4.5702e-140	167.71	6.78	0.761
EWFSETFQK	SELSAKMREWFSETFQ	WFSETFQKVKE_____	R	E	W	Q	K	V	0	0	0	0	0	1	2	0	0	0	0	1	0	2	0	1	1	1	0	0	0	0	9	0	12005451	K7ERI9;A0A024R0T8;P02654	K7ERI9	66	74	APOC1	Apolipoprotein C-I;Truncated apolipoprotein C-I	yes	no	2	0.13714	151.29	6.62	1.51
EWFWDLATGTMK	VLFFQGDREWFWDLAT	DLATGTMKERSWPAVG	R	E	W	M	K	E	1	0	0	1	0	0	1	1	0	0	1	1	1	1	0	0	2	2	0	0	0	0	12	0	14836806	P02790;Q9BS19	P02790	167	178	HPX	Hemopexin	yes	no	2;3	1.4403e-18	183.67	7.43	0.597
EWFWDLATGTMKER	VLFFQGDREWFWDLAT	ATGTMKERSWPAVGNC	R	E	W	E	R	S	1	1	0	1	0	0	2	1	0	0	1	1	1	1	0	0	2	2	0	0	0	0	14	1	17688243	P02790;Q9BS19	P02790	167	180	HPX	Hemopexin	yes	no	3	0.00072962	60657	7	0
EWVAIESDSVQPVPR	DEFVQTLKEWVAIESD	DSVQPVPRFRQELFRM	K	E	W	P	R	F	1	1	0	1	0	1	2	0	0	1	0	0	0	0	2	2	0	1	0	3	0	0	15	0	17108577	A8K1K1;J3KRP0;Q96KN2;B4E180	A8K1K1	55	69	CNDP1	Beta-Ala-His dipeptidase	yes	no	2	3.467e-66	184.24	4.03	1.44			15
EYANQFMWEYSTNYGQAPLSLLVSYTK	EAFRKDPKEYANQFMW	SLLVSYTKSYLSMVGS	K	E	Y	T	K	S	2	0	2	0	0	2	2	1	0	0	3	1	1	1	1	3	2	1	4	1	0	0	27	0	32024958	D6RF35;D6RBJ7;V9HWI6;P02774	V9HWI6	154	180	GC;HEL-S-51	Vitamin D-binding protein	no	no	2;3	0	357.57	7.14	2.18	18	7	4
EYCGVPGDGDEELLR	FYSEKECREYCGVPGD	DGDEELLRFSN_____	R	E	Y	L	R	F	0	1	0	2	1	0	3	3	0	0	2	0	0	0	1	0	0	0	1	1	0	0	15	0	1707741	P02760;P78492	P02760	335	349	AMBP;ITIL	Protein AMBP;Alpha-1-microglobulin;Inter-alpha-trypsin inhibitor light chain;Trypstatin	yes	no	2;3	7.9815e-32	175.74	3.75	2.01		149	66
EYEPYFK	SFKKIVYREYEPYFKK	REYEPYFKKEKPQSTI	R	E	Y	F	K	K	0	0	0	0	0	0	2	0	0	0	0	1	0	1	1	0	0	0	2	0	0	0	7	0	97443855	A0A0A0MRJ7;P12259	A0A0A0MRJ7	68	74	F5	Coagulation factor V;Coagulation factor V heavy chain;Coagulation factor V light chain	yes	no	2	0.020937	81381	3	0			2
EYEPYFKK	SFKKIVYREYEPYFKK	EYEPYFKKEKPQSTIS	R	E	Y	K	K	E	0	0	0	0	0	0	2	0	0	0	0	2	0	1	1	0	0	0	2	0	0	0	8	1	11025335	A0A0A0MRJ7;P12259	A0A0A0MRJ7	68	75	F5	Coagulation factor V;Coagulation factor V heavy chain;Coagulation factor V light chain	yes	no	3	0.041249	27254	3.4	0.49			3
EYESYSDFER	GKYEFILKEYESYSDF	ESYSDFERNVTEKMAS	K	E	Y	E	R	N	0	1	0	1	0	0	3	0	0	0	0	0	0	1	0	2	0	0	2	0	0	0	10	0	13235255	B7Z550;B7ZA94;B7Z555;P07358;A8K9M5	B7Z550	171	180	C8B	Complement component C8 beta chain	no	no	2	8.3561e-26	182.53	2	0		52
EYGVVLAPDGSTVAVEPLLAGLEAGLQGR	RHDVREGKEYGVVLAP	LEAGLQGRRVINLPLD	K	E	Y	G	R	R	4	1	0	1	0	1	3	5	0	0	5	0	0	0	2	1	1	0	1	4	0	0	29	0	28805233	Q96PD5;M0R2W8	Q96PD5	107	135	PGLYRP2	N-acetylmuramoyl-L-alanine amidase	yes	no	2;3	5.6288e-74	104.6	6.72	0.642
EYHFGQAVR	SSAMEPDREYHFGQAV	YHFGQAVRFVCNSGYK	R	E	Y	V	R	F	1	1	0	0	0	1	1	1	1	0	0	0	0	1	0	0	0	0	1	1	0	0	9	0	11055305	A0A024R962;A0A024R984;A0A0D9SG88	A0A024R962	167	175	hCG_40889;CFH		no	no	3	0.94867	94114	3.47	0.499			29
EYLGAICSCTCFGGQR	HVGEQWQKEYLGAICS	CTCFGGQRGWRCDNCR	K	E	Y	Q	R	G	1	1	0	0	3	1	1	3	0	1	1	0	0	1	0	1	1	0	1	0	0	0	16	0	18777859	A0A024R462;B7ZLE5;P02751;Q6MZM7;Q6N084;Q59G22;Q68CX6;H0Y7Z1;B4DTK1;B4DU16;Q6PJE5;B4DN21;B4DTH2;Q9H382;Q7L553;Q53S27	A0A024R462	2280	2295	FN1;DKFZp686O12165;DKFZp686L11144;DKFZp686O13149	Fibronectin;Anastellin;Ugl-Y1;Ugl-Y2;Ugl-Y3	yes	no	2;3	0	268.98	5.65	0.955
EYSGTIASEANTYLNSK	VKGSVLSREYSGTIAS	ANTYLNSKSTRSSVKL	R	E	Y	S	K	S	2	0	2	0	0	0	2	1	0	1	1	1	0	0	0	3	2	0	2	0	0	0	17	0	18468585	C0JYY2;P04114;E1A689;Q59HB3;E1B4S7;E1B4S8	C0JYY2	3508	3524	APOB	Apolipoprotein B-100;Apolipoprotein B-48	yes	no	2;3	1.2357e-199	240.6	4.86	1.4			48
EYVLPHFSVSIEPEYNFIGYK	GTAYFEVKEYVLPHFS	EYNFIGYKNFKNFEIT	K	E	Y	Y	K	N	0	0	1	0	0	0	3	1	1	2	1	1	0	2	2	2	0	0	3	2	0	0	21	0	2530242	P01031;Q59GS8	P01031	221	241	C5	Complement C5;Complement C5 beta chain;Complement C5 alpha chain;C5a anaphylatoxin;Complement C5 alpha chain	yes	no	2;3	2.6595e-124	237.48	7.37	0.698
EYVLPSFEVIVEPTEK	FSTEFEVKEYVLPSFE	VIVEPTEKFYYIYNEK	K	E	Y	E	K	F	0	0	0	0	0	0	4	0	0	1	1	1	0	1	2	1	1	0	1	3	0	0	16	0	18779662	V9HWA9;P01024;B4E216	V9HWA9	226	241	HEL-S-62p;C3	Complement C3;Complement C3 beta chain;C3-beta-c;Complement C3 alpha chain;C3a anaphylatoxin;Acylation stimulating protein;Complement C3b alpha chain;Complement C3c alpha chain fragment 1;Complement C3dg fragment;Complement C3g fragment;Complement C3d fragment;Complement C3f fragment;Complement C3c alpha chain fragment 2	yes	no	2;3	8.5966e-54	165.7	5.74	1.49	5	4	4
EYVLPSFEVIVEPTEKFYYIYNEK	FSTEFEVKEYVLPSFE	FYYIYNEKGLEVTITA	K	E	Y	E	K	G	0	0	1	0	0	0	5	0	0	2	1	2	0	2	2	1	1	0	4	3	0	0	24	1	29984892	V9HWA9;P01024;B4E216	V9HWA9	226	249	HEL-S-62p;C3	Complement C3;Complement C3 beta chain;C3-beta-c;Complement C3 alpha chain;C3a anaphylatoxin;Acylation stimulating protein;Complement C3b alpha chain;Complement C3c alpha chain fragment 1;Complement C3dg fragment;Complement C3g fragment;Complement C3d fragment;Complement C3f fragment;Complement C3c alpha chain fragment 2	yes	no	3	1.0101e-10	61524	6.56	0.497
EYYFAEAQIADFSDPAFISK	LDFKTKVREYYFAEAQ	SDPAFISKTNNHIMKL	R	E	Y	S	K	T	4	0	0	2	0	1	2	0	0	2	0	1	0	3	1	2	0	0	2	0	0	0	20	0	23110685	P05546;Q8IVC0	P05546	242	261	SERPIND1	Heparin cofactor 2	yes	no	2;3	7.7097e-90	173.36	5.67	0.775
FAFNLYR	RLNILNAKFAFNLYRV	KFAFNLYRVLKDQVNT	K	F	A	Y	R	V	1	1	1	0	0	0	0	0	0	0	1	0	0	2	0	0	0	0	1	0	0	0	7	0	92947594	P05546;Q8IVC0	P05546	133	139	SERPIND1	Heparin cofactor 2	yes	no	2	0.0050091	160.1	7.23	0.811
FAFQAEVNR	ELREKSEKFAFQAEVN	AFQAEVNRMMKLIINS	K	F	A	N	R	M	2	1	1	0	0	1	1	0	0	0	0	0	0	2	0	0	0	0	0	1	0	0	9	0	10805352	Q5CAQ5;V9HWP2;P14625;Q59FC6;Q96GW1;B4DQX3	Q5CAQ5	76	84	TRA1;HEL-S-125m;HSP90B1	Endoplasmin	yes	no	2	0.0039094	84368	5	0
[truncated: 4,661 more rows]
[truncated: 136 more columns]
