# Supplementary material for: Proteomic analysis identifies a signature of disease severity in the plasma of COVID-19 pneumonia patients associated to neutrophil, platelet and complement activation
Source: Clin Proteomics. 2022 Nov 8;19:38. doi: 10.1186/s12014-022-09377-7 (PMC9641302; doi:10.1186/s12014-022-09377-7)
Supplement: Supplementary file 3 — Additional file 3: Table S3: MaxQuant software identification of proteins from plasma of COVID-19 patients. [file 12014_2022_9377_MOESM3_ESM.xlsx]

## Sheet: proteinGroups
Table S3. MaxQuant software identification of proteins from plasma of COVID-19 patients
Protein IDs	Majority protein IDs	Peptide counts (all)	Peptide counts (razor+unique)	Peptide counts (unique)	Protein names	Gene names	Fasta headers	Number of proteins	Peptides	Razor + unique peptides	Unique peptides	Peptides HD10a	Peptides HD10b	Peptides HD1a	Peptides HD1b	Peptides HD2a	Peptides HD2b	Peptides HD3a	Peptides HD3b	Peptides HD4a	Peptides HD4b	Peptides HD5a	Peptides HD5b	Peptides HD6a	Peptides HD6b	Peptides HD7a	Peptides HD7b	Peptides HD8a	Peptides HD8b	Peptides HD9a	Peptides HD9b	Peptides non-ICU 6a	Peptides non-ICU 6b	Peptides ICU 2a	Peptides ICU 2b	Peptides non-ICU 7a	Peptides non-ICU 7b	Peptides non-ICU 1a	Peptides non-ICU 1b	Peptides non-ICU 2a	Peptides non-ICU 2b	Peptides ICU 7a	Peptides ICU 7b	Peptides F 1a	Peptides F 1b	Peptides ICU 8a	Peptides ICU 8b	Peptides ICU 3a	Peptides ICU 3b
D3DV75;H0YCK3;A0A024DAK3;Q59EC0;P55265	D3DV75;H0YCK3;A0A024DAK3;Q59EC0;P55265	2;2;2;2;2	2;2;2;2;2	2;2;2;2;2	Double-stranded RNA-specific adenosine deaminase	ADAR	D3DV75_HUMAN Adenosine deaminase, RNA-specific, isoform CRA_b OS=Homo sapiens GN=ADAR PE=4 SV=1;H0YCK3_HUMAN Double-stranded RNA-specific adenosine deaminase (Fragment) OS=Homo sapiens GN=ADAR PE=1 SV=1;A0A024DAK3_HUMAN RNA-specific adenosine deaminase OS=	5	2	2	2	0	0	1	0	0	0	0	0	0	0	1	0	0	0	1	0	0	0	0	0	0	0	0	0	0	0	0	0	0	0	0	0	0	0	0	0	0	0
B7Z1N6;B7Z1Y2;A0A024QZ64;B7Z3K9;P09972;K7EKH5;C9J8F3;J3KSV6;J3QKP5;A8MVZ9	B7Z1N6;B7Z1Y2;A0A024QZ64;B7Z3K9;P09972;K7EKH5;C9J8F3;J3KSV6;J3QKP5;A8MVZ9	4;4;4;4;4;2;2;2;2;2	2;2;2;2;2;2;2;2;2;2	2;2;2;2;2;2;2;2;2;2	Fructose-bisphosphate aldolase;Fructose-bisphosphate aldolase C	ALDOC	B7Z1N6_HUMAN Fructose-bisphosphate aldolase OS=Homo sapiens PE=2 SV=1;B7Z1Y2_HUMAN Fructose-bisphosphate aldolase OS=Homo sapiens PE=2 SV=1;A0A024QZ64_HUMAN Fructose-bisphosphate aldolase OS=Homo sapiens GN=ALDOC PE=3 SV=1;B7Z3K9_HUMAN Fructose-bisphosphat	10	4	2	2	1	1	0	0	0	0	2	1	0	0	0	0	0	0	0	1	0	0	1	1	0	0	0	0	0	1	0	0	0	0	0	0	0	0	0	0	0	0
A0A024QZN4;V9HWK2;P18206;B3KXA2;B4E3Q9;Q5JQ13;B4DKC9;B4DTM7;A0A096LPE1	A0A024QZN4;V9HWK2;P18206;B3KXA2;B4E3Q9;Q5JQ13	35;35;35;30;27;23;15;11;2	35;35;35;30;27;23;15;11;2	35;35;35;30;27;23;15;11;2	Vinculin	VCL;HEL114	A0A024QZN4_HUMAN Vinculin, isoform CRA_c OS=Homo sapiens GN=VCL PE=4 SV=1;V9HWK2_HUMAN Epididymis luminal protein 114 OS=Homo sapiens GN=HEL114 PE=2 SV=1;VINC_HUMAN Vinculin OS=Homo sapiens GN=VCL PE=1 SV=4;B3KXA2_HUMAN cDNA FLJ45031 fis, clone BRAWH301854	9	35	35	35	17	15	6	7	14	12	11	12	2	4	0	1	7	4	17	23	10	11	11	8	1	2	4	4	12	13	4	5	6	6	14	12	4	4	0	0	7	4
Q0D2M2;B2R4S9;A8K9J7;A0A024RCL8;A0A024RCJ9;A0A024RCJ2;A0A024QZZ7;I6L9F7;U3KQK0;B4DR52;Q99880;Q99879;Q99877;Q93079;Q8N257;Q5QNW6;Q16778;P62807;P58876;P57053;P33778;P23527;P06899;O60814;L0R4T3;Q96A08	Q0D2M2;B2R4S9;A8K9J7;A0A024RCL8;A0A024RCJ9;A0A024RCJ2;A0A024QZZ7;I6L9F7;U3KQK0;B4DR52;Q99880;Q99879;Q99877;Q93079;Q8N257;Q5QNW6;Q16778;P62807;P58876;P57053;P33778;P23527;P06899;O60814;L0R4T3;Q96A08	2;2;2;2;2;2;2;2;2;2;2;2;2;2;2;2;2;2;2;2;2;2;2;2;1;1	2;2;2;2;2;2;2;2;2;2;2;2;2;2;2;2;2;2;2;2;2;2;2;2;1;1	2;2;2;2;2;2;2;2;2;2;2;2;2;2;2;2;2;2;2;2;2;2;2;2;1;1	Histone H2B;Histone H2B type 1-L;Histone H2B type 1-M;Histone H2B type 1-N;Histone H2B type 1-H;Histone H2B type 3-B;Histone H2B type 2-F;Histone H2B type 2-E;Histone H2B type 1-C/E/F/G/I;Histone H2B type 1-D;Histone H2B type F-S;Histone H2B type 1-B;Histone H2B type 1-O;Histone H2B type 1-J;Histone H2B type 1-K;Histone H2B type 1-A	HIST1H2BC;HIST1H2BI;HIST1H2BK;HIST1H2BN;HIST1H2BJ;HIST1H2BD;HIST1H2BM;HIST1H2BL;HIST1H2BH;HIST3H2BB;HIST2H2BF;HIST2H2BE;H2BFS;HIST1H2BB;HIST1H2BO;ABCF2;HIST1H2BA	Q0D2M2_HUMAN HIST1H2BC protein OS=Homo sapiens GN=HIST1H2BC PE=2 SV=1;B2R4S9_HUMAN Histone H2B OS=Homo sapiens GN=HIST1H2BE PE=2 SV=1;A8K9J7_HUMAN Histone H2B OS=Homo sapiens PE=2 SV=1;A0A024RCL8_HUMAN Histone H2B OS=Homo sapiens GN=HIST1H2BK PE=3 SV=1;A0A	26	2	2	2	0	0	0	0	0	0	0	0	0	0	0	1	0	0	0	0	0	0	0	0	0	0	0	1	1	1	0	1	0	1	1	0	1	0	0	0	1	1
A3KPC7;A0A024RAS2;Q08AJ9;B2R5B3;A4FTV9;A0A024R017;A0A0U1RR32;A0A0U1RRH7;Q99878;Q96KK5;Q9BTM1;Q16777;Q93077;Q7L7L0;Q6FI13;P20671;P0C0S8;P04908;H0YFX9;B4E0B3;C9J0D1;B2R5B6;Q71UI9;P0C0S5;Q96QV6;P16104;V9GZN0;C9J386;Q8IUE6	A3KPC7;A0A024RAS2;Q08AJ9;B2R5B3;A4FTV9;A0A024R017;A0A0U1RR32;A0A0U1RRH7;Q99878;Q96KK5;Q9BTM1;Q16777;Q93077;Q7L7L0;Q6FI13;P20671;P0C0S8;P04908;H0YFX9;B4E0B3;C9J0D1;B2R5B6;Q71UI9;P0C0S5;Q96QV6;P16104	3;3;3;3;3;3;3;3;3;3;3;3;3;3;3;3;3;3;2;2;2;2;2;2;2;2;1;1;1	3;3;3;3;3;3;3;3;3;3;3;3;3;3;3;3;3;3;2;2;2;2;2;2;2;2;1;1;1	3;3;3;3;3;3;3;3;3;3;3;3;3;3;3;3;3;3;2;2;2;2;2;2;2;2;1;1;1	Histone H2A;Histone H2A type 1-J;Histone H2A type 1-H;Histone H2A.J;Histone H2A type 2-C;Histone H2A type 1-C;Histone H2A type 3;Histone H2A type 2-A;Histone H2A type 1-D;Histone H2A type 1;Histone H2A type 1-B/E;Histone H2A.V;Histone H2A.Z;Histone H2A type 1-A;Histone H2AX	HIST1H2AH;H2AFJ;HIST1H2AB;HIST1H2AK;HIST1H2AC;HIST1H2AJ;HIST2H2AC;HIST3H2A;HIST2H2AA3;HIST1H2AD;HIST1H2AG;H2AFV;H2AFZ;HIST1H2AA;H2AFX	A3KPC7_HUMAN Histone H2A OS=Homo sapiens GN=HIST1H2AH PE=2 SV=1;A0A024RAS2_HUMAN Histone H2A OS=Homo sapiens GN=H2AFJ PE=3 SV=1;Q08AJ9_HUMAN Histone H2A OS=Homo sapiens GN=HIST1H2AB PE=2 SV=1;B2R5B3_HUMAN Histone H2A OS=Homo sapiens PE=2 SV=1;A4FTV9_HUMAN	29	3	3	3	0	0	0	0	0	0	0	0	0	0	0	0	0	0	0	0	0	0	0	0	0	0	0	0	1	2	0	0	0	0	1	1	1	1	1	0	3	3
A0A024R035;P02748;CON__Q3MHN2;REV__Q3C1W0;REV__Q4AC99	A0A024R035;P02748	30;30;4;1;1	30;30;4;1;1	29;29;4;0;0	Complement component C9;Complement component C9a;Complement component C9b	C9	A0A024R035_HUMAN Complement component 9, isoform CRA_a OS=Homo sapiens GN=C9 PE=4 SV=1;CO9_HUMAN Complement component C9 OS=Homo sapiens GN=C9 PE=1 SV=2	5	30	30	29	21	22	19	21	19	21	21	20	20	22	18	18	16	16	19	20	20	20	20	19	22	21	20	20	23	21	23	22	23	22	23	24	23	23	22	20	24	22
6;512227;512228;512229;512230;512231;512232;512233;512234;512235;512236;512237;512238;512239;512240;512241;512242;512243;512244;512245;512246;512247;512248;512249;512250;512251;512252;512253;512254;512255;512256;512257;512258;512259;512260;512261;512262;512263;512264;512265;512266;512267;512268;512269;512270;512271;512272;512273;512274;512275;512276;512277;512278;512279;512280;512281;512282;51228…
026;1408027;1408028;1408029;1408030;1408031;1408032;1408033;1408034;1408035;1408036;1408037;1408038;1408039;1408040;1408041;1408042;1408043;1408044;1408045;1408046;1408047;1408048;1408049;1408050;1408051;1408052;1408053;1408054;1408055;1408056;1408057;1408058;1408059;1408060;1408061;1408062;1408063;1408064;1408065;1408066;1408067;1408068;1408069;1408070;1408071;1408072;1408073;1408074;1408075;140…	44435;65548;65910;87952;88440;174869;175396;187933;216587;248809;249425;270144;439164;512670;535912;578922;716313;755103;818374;967020;1123864;1147503;1253700;1255559;1314755;1314918;1393578;1407911;1494768;1678130	6	165
A8K0T9;A0A024R0E5;P52907;C9JUG7;F8W9N7;A0A0D9SET8;Q53GE2;Q53GC7;A4D0V4;P47755	A8K0T9;A0A024R0E5;P52907;C9JUG7;F8W9N7;A0A0D9SET8;Q53GE2;Q53GC7;A4D0V4;P47755	2;2;2;1;1;1;1;1;1;1	2;2;2;1;1;1;1;1;1;1	2;2;2;1;1;1;1;1;1;1	F-actin-capping protein subunit alpha-1;F-actin-capping protein subunit alpha-2	CAPZA1;CAPZA2	A8K0T9_HUMAN cDNA FLJ75422, highly similar to Homo sapiens capping protein (actin filament) muscle Z-line, alpha 1, mRNA OS=Homo sapiens PE=2 SV=1;A0A024R0E5_HUMAN Capping protein (Actin filament) muscle Z-line, alpha 1, isoform CRA_a OS=Homo sapiens GN=CA	10	2	2	2	1	1	0	0	0	0	0	0	0	0	0	0	0	0	1	2	0	0	0	0	0	0	0	0	2	2	0	0	0	0	1	1	0	0	0	0	0	0
Q71S06;M0QZQ3;C9JY79;A0A024R0N6;Q9H254;M0R1V6	Q71S06;M0QZQ3;C9JY79;A0A024R0N6;Q9H254;M0R1V6	3;3;3;3;3;2	3;3;3;3;3;2	3;3;3;3;3;2	Spectrin beta chain, non-erythrocytic 4	SPTBN4	Q71S06_HUMAN Beta spectrin IV OS=Homo sapiens PE=2 SV=1;M0QZQ3_HUMAN Spectrin beta chain, non-erythrocytic 4 OS=Homo sapiens GN=SPTBN4 PE=1 SV=1;C9JY79_HUMAN Non-erythrocytic beta-spectrin 4 OS=Homo sapiens GN=SPTBN4 PE=1 SV=2;A0A024R0N6_HUMAN Spectrin, be	6	3	3	3	0	0	0	0	0	0	0	0	1	0	0	0	0	0	0	0	0	0	1	0	0	0	1	0	0	0	0	0	1	0	0	0	0	0	0	0	0	0
K7ERI9;A0A024R0T8;P02654;K7EKP1;K7EJI9;K7ELM9;K7EPF9	K7ERI9;A0A024R0T8;P02654;K7EKP1;K7EJI9;K7ELM9;K7EPF9	6;6;6;4;4;4;4	6;6;6;4;4;4;4	6;6;6;4;4;4;4	Apolipoprotein C-I;Truncated apolipoprotein C-I	APOC1	K7ERI9_HUMAN Apolipoprotein C-I (Fragment) OS=Homo sapiens GN=APOC1 PE=1 SV=1;A0A024R0T8_HUMAN Apolipoprotein C-I, isoform CRA_a OS=Homo sapiens GN=APOC1 PE=4 SV=1;APOC1_HUMAN Apolipoprotein C-I OS=Homo sapiens GN=APOC1 PE=1 SV=1;K7EKP1_HUMAN Apolipoprotei	7	6	6	6	5	5	5	5	5	5	5	5	6	5	5	5	4	5	5	5	5	5	5	5	5	5	5	5	4	5	3	3	2	2	4	5	5	5	3	3	2	2
A0A0S2Z4I7;A0A0S2Z4I9;A0A0S2Z4N8;A0A024R0V4;P50552;K7ENR7;K7ENL7;A0A0S2Z4H6;K7EIG8	A0A0S2Z4I7;A0A0S2Z4I9;A0A0S2Z4N8;A0A024R0V4;P50552;K7ENR7;K7ENL7;A0A0S2Z4H6	5;5;5;5;5;3;3;3;2	5;5;5;5;5;3;3;3;2	5;5;5;5;5;3;3;3;2	Vasodilator-stimulated phosphoprotein	VASP	A0A0S2Z4I7_HUMAN Vasodilator-stimulated phosphoprotein isoform 4 (Fragment) OS=Homo sapiens GN=VASP PE=2 SV=1;A0A0S2Z4I9_HUMAN Vasodilator-stimulated phosphoprotein isoform 3 (Fragment) OS=Homo sapiens GN=VASP PE=2 SV=1;A0A0S2Z4N8_HUMAN Vasodilator-stimula	9	5	5	5	0	1	0	0	1	2	1	2	0	0	0	0	0	0	1	1	0	0	0	0	0	0	0	0	1	1	0	0	0	1	1	1	0	0	0	0	0	0
A0A024R104;Q12860	A0A024R104;Q12860	3;3	3;3	3;3	Contactin-1	CNTN1	A0A024R104_HUMAN Contactin 1, isoform CRA_a OS=Homo sapiens GN=CNTN1 PE=4 SV=1;CNTN1_HUMAN Contactin-1 OS=Homo sapiens GN=CNTN1 PE=1 SV=1	2	3	3	3	0	0	0	1	0	0	0	0	0	1	0	0	0	0	0	1	0	0	0	0	0	0	1	0	0	0	0	0	0	0	0	0	0	0	0	0	1	0
A8K430;A0A024R145;P05062;A0A087WXX2;Q8NHT3	A8K430;A0A024R145;P05062;A0A087WXX2;Q8NHT3	10;10;10;9;8	9;9;9;8;7	9;9;9;8;7	Fructose-bisphosphate aldolase;Fructose-bisphosphate aldolase B	ALDOB	A8K430_HUMAN Fructose-bisphosphate aldolase OS=Homo sapiens PE=2 SV=1;A0A024R145_HUMAN Fructose-bisphosphate aldolase OS=Homo sapiens GN=ALDOB PE=3 SV=1;ALDOB_HUMAN Fructose-bisphosphate aldolase B OS=Homo sapiens GN=ALDOB PE=1 SV=2;A0A087WXX2_HUMAN Fructo	5	10	9	9	1	1	0	0	0	0	1	0	0	0	0	0	0	0	0	0	0	0	1	1	0	0	0	0	0	0	0	0	0	0	1	1	7	7	0	0	5	3
F2Z2F1;B0QYF8;B2RA67;A0A024R1G3;P02144;U6FM64;U6FIV2;U6FIU7;B0QYF7;F2Z337;Q8WVH6;B4DUI1	F2Z2F1;B0QYF8;B2RA67;A0A024R1G3;P02144;U6FM64;U6FIV2;U6FIU7;B0QYF7;F2Z337;Q8WVH6;B4DUI1	2;2;2;2;2;1;1;1;1;1;1;1	2;2;2;2;2;1;1;1;1;1;1;1	2;2;2;2;2;1;1;1;1;1;1;1	Myoglobin	MB	F2Z2F1_HUMAN Myoglobin (Fragment) OS=Homo sapiens GN=MB PE=1 SV=1;B0QYF8_HUMAN Myoglobin (Fragment) OS=Homo sapiens GN=MB PE=1 SV=1;B2RA67_HUMAN Myoglobin OS=Homo sapiens PE=2 SV=1;A0A024R1G3_HUMAN Myoglobin OS=Homo sapiens GN=MB PE=3 SV=1;MYG_HUMAN Myoglo	12	2	2	2	0	0	0	0	0	0	1	1	0	0	0	0	0	0	0	0	0	0	0	0	0	0	0	0	0	0	0	0	0	0	0	0	2	2	0	0	0	0
A0A024R1Q4;A0A024R1G8;O14791;U5LKM6;U5LI90;U5LGU2;U5LH96;U5LKG0;U5LH46;U5LKP5;U5LKJ0;U5LKH9;U5LIH6;U5LIG7;U5LHF6;U5LKQ0;U5LIJ1;U5LKT7;U5LIA9;U5LGY0;A0A1B2FJ89;A0A1B2FJP1;A0A1B2FJD8;A0A1B2FJC1;A0A1B2FJ11;A0A1B2FIW1;A0A1B2FKD8;A0A1B2FK76;A0A1B2FK40;A0A1B2FJZ7;A0A1B2FJH1;A0A1B2FJE5;A0A1B2FJ64;A0A1B2FJ32;A0A1B2FIX3;A0A1B2FIW3;A0A1B2FK27;A0A1B2FJX9;A0A1B2FJS4;A0A1B2FJK3;A0A1B2FJJ4;A0A1B2FJI7;A0A1B2FJ8…	A0A024R1Q4;A0A024R1G8;O14791;U5LKM6;U5LI90;U5LGU2;U5LH96;U5LKG0;U5LH46;U5LKP5;U5LKJ0;U5LKH9;U5LIH6;U5LIG7;U5LHF6;U5LKQ0;U5LIJ1;U5LKT7;U5LIA9;U5LGY0;A0A1B2FJ89;A0A1B2FJP1;A0A1B2FJD8;A0A1B2FJC1;A0A1B2FJ11;A0A1B2FIW1;A0A1B2FKD8;A0A1B2FK76;A0A1B2FK40;A0A1B2FJZ7;A0A1B2FJH1;A0A1B2FJE5;A0A1B2FJ64;A0A1B2FJ32;A0A1B2FIX3;A0A1B2FIW3;A0A1B2FK27;A0A1B2FJX9;A0A1B2FJS4;A0A1B2FJK3;A0A1B2FJJ4;A0A1B2FJI7;A0A1B2FJ8…	18;18;18;14;14;14;13;13;13;12;12;12;12;12;12;11;11;11;11;11;10;10;10;10;10;10;10;10;10;10;10;10;10;10;10;9;9;9;9;9;9;9;9;9;9;9;9;9;9;9;9;9;9;9;9;9;9;8;8;8;8;8;7;7;7;7;7;7;7;6;6;6;6;6;6;6;6;6;6;6;5;2;1;1	18;18;18;14;14;14;13;13;13;12;12;12;12;12;12;11;11;11;11;11;10;10;10;10;10;10;10;10;10;10;10;10;10;10;10;9;9;9;9;9;9;9;9;9;9;9;9;9;9;9;9;9;9;9;9;9;9;8;8;8;8;8;7;7;7;7;7;7;7;6;6;6;6;6;6;6;6;6;6;6;5;2;1;1	3;3;3;3;3;3;3;3;3;3;3;3;3;3;3;3;3;3;3;3;3;3;3;3;3;3;3;3;3;3;3;3;3;3;3;3;3;3;3;3;3;3;3;3;3;3;3;3;3;3;3;3;3;3;3;3;3;3;3;3;3;3;0;0;0;0;0;0;0;3;0;0;0;0;0;0;0;0;0;0;0;0;0;0	Apolipoprotein L1	APOL1	A0A024R1Q4_HUMAN Apolipoprotein L, 1, isoform CRA_c OS=Homo sapiens GN=APOL1 PE=4 SV=1;A0A024R1G8_HUMAN Apolipoprotein L, 1, isoform CRA_b OS=Homo sapiens GN=APOL1 PE=4 SV=1;APOL1_HUMAN Apolipoprotein L1 OS=Homo sapiens GN=APOL1 PE=1 SV=5;U5LKM6_HUMAN Apol	84	18	18	3	10	9	11	11	10	8	11	12	12	13	12	11	8	8	12	11	11	9	7	8	8	8	12	11	7	7	10	9	8	8	11	13	10	8	8	9	10	9
A0A024R1K7;Q04917;A2IDB2;Q9H4N8;B2R6N6;F8WEB6;A2IDB1	A0A024R1K7;Q04917;A2IDB2;Q9H4N8;B2R6N6	7;7;4;4;4;1;1	5;5;3;3;2;1;1	5;5;3;3;2;1;1	14-3-3 protein eta	YWHAH	A0A024R1K7_HUMAN Tyrosine 3-monooxygenase/tryptophan 5-monooxygenase activation protein, eta polypeptide, isoform CRA_b OS=Homo sapiens GN=YWHAH PE=3 SV=1;1433F_HUMAN 14-3-3 protein eta OS=Homo sapiens GN=YWHAH PE=1 SV=4;A2IDB2_HUMAN 14-3-3 protein eta (Fr	7	7	5	5	4	1	0	0	0	1	0	1	0	0	0	0	0	0	3	2	1	1	0	0	0	0	0	0	1	3	0	0	1	1	2	3	1	2	0	0	0	1
A0A024R1N1;P35579;A0A0U4BW16;Q86XU5;B4E3S1;Q6ZNL4;A0A024QZJ6;A0A024QZJ4;B1PS43;P35749;P35580;Q5BKV1;E7ERA5;Q99529;Q9UMJ0;B1AH99;Q68D89;G1UI33;A0A0C4DFM8;O14729;O14794;B4E177;A1L2Z2;Q7Z7R0	A0A024R1N1;P35579;A0A0U4BW16;Q86XU5	33;33;28;22;16;8;5;5;5;5;5;4;2;2;1;1;1;1;1;1;1;1;1;1	33;33;28;22;16;8;5;5;5;5;5;4;2;2;1;1;1;1;1;1;1;1;1;1	30;30;25;20;14;8;2;2;2;2;3;3;1;2;1;1;0;1;0;0;0;0;0;0	Myosin-9	MYH9	A0A024R1N1_HUMAN Myosin, heavy polypeptide 9, non-muscle, isoform CRA_a OS=Homo sapiens GN=MYH9 PE=3 SV=1;MYH9_HUMAN Myosin-9 OS=Homo sapiens GN=MYH9 PE=1 SV=4;A0A0U4BW16_HUMAN Non-muscle myosin heavy chain 9 OS=Homo sapiens GN=MYH9 PE=2 SV=1;Q86XU5_HUMAN	24	33	33	30	1	1	0	0	0	0	0	0	1	2	0	0	3	3	7	9	4	5	0	0	4	4	0	0	12	10	2	0	1	1	11	9	0	0	0	0	0	0
A0A024R1U8;P22692	A0A024R1U8;P22692	4;4	4;4	4;4	Insulin-like growth factor-binding protein 4	IGFBP4	A0A024R1U8_HUMAN Insulin-like growth factor binding protein 4, isoform CRA_a OS=Homo sapiens GN=IGFBP4 PE=4 SV=1;IBP4_HUMAN Insulin-like growth factor-binding protein 4 OS=Homo sapiens GN=IGFBP4 PE=1 SV=2	2	4	4	4	1	2	1	0	0	0	2	1	1	1	0	1	0	0	1	1	1	1	2	1	1	2	1	1	1	1	0	1	1	2	1	0	4	4	1	1	1	2
A0A0S2Z487;A0A024R1X8;P14923;A0A0S2Z495;Q7KZ86	A0A0S2Z487;A0A024R1X8;P14923	7;7;7;2;1	7;7;7;2;1	3;3;3;2;1	Junction plakoglobin	JUP	A0A0S2Z487_HUMAN Junction plakoglobin isoform 1 (Fragment) OS=Homo sapiens GN=JUP PE=2 SV=1;A0A024R1X8_HUMAN Junction plakoglobin, isoform CRA_a OS=Homo sapiens GN=JUP PE=4 SV=1;PLAK_HUMAN Junction plakoglobin OS=Homo sapiens GN=JUP PE=1 SV=3	5	7	7	3	0	0	0	0	0	0	0	0	0	0	0	0	0	0	0	0	0	0	0	0	0	0	0	0	0	0	0	0	0	0	0	0	0	0	0	0	0	0
A0A024R2W4;Q14118;B4DN78;C9JYS1;C9J196;C9JQL4	A0A024R2W4;Q14118;B4DN78	4;4;3;1;1;1	4;4;3;1;1;1	4;4;3;1;1;1	Dystroglycan;Alpha-dystroglycan;Beta-dystroglycan	DAG1	A0A024R2W4_HUMAN Dystroglycan 1 (Dystrophin-associated glycoprotein 1), isoform CRA_a OS=Homo sapiens GN=DAG1 PE=4 SV=1;DAG1_HUMAN Dystroglycan OS=Homo sapiens GN=DAG1 PE=1 SV=2;B4DN78_HUMAN cDNA FLJ51254, highly similar to Dystroglycan OS=Homo sapiens PE=	6	4	4	4	0	0	0	0	0	0	0	0	0	0	0	0	0	0	0	0	0	0	0	0	0	0	0	0	0	0	0	0	2	1	0	0	2	2	0	0	0	0
A0A024R3E3;P02647;F8W696;Q9Y355;Q8TDB0;CON__P15497	A0A024R3E3;P02647;F8W696	47;47;39;8;4;1	47;47;39;8;4;1	47;47;39;8;4;1	Apolipoprotein A-I;Proapolipoprotein A-I;Truncated apolipoprotein A-I	APOA1	A0A024R3E3_HUMAN Apolipoprotein A-I, isoform CRA_a OS=Homo sapiens GN=APOA1 PE=3 SV=1;APOA1_HUMAN Apolipoprotein A-I OS=Homo sapiens GN=APOA1 PE=1 SV=1;F8W696_HUMAN Apolipoprotein A-I OS=Homo sapiens GN=APOA1 PE=1 SV=1	6	47	47	47	33	35	36	37	38	37	42	40	40	42	40	39	32	33	36	34	37	37	30	29	36	38	34	35	33	35	34	29	35	35	35	37	37	38	28	31	31	30
;332967;332968;332969;332970;332971;332972;332973;332974;332975;332976;332977;332978;332979;332980;332981;332982;332983;332984;332985;332986;332987;332988;332989;332990;332991;332992;332993;332994;332995;332996;332997;332998;332999;333000;333001;333002;333003;333004;333005;333006;333007;333008;333009;333010;333011;333012;333013;333014;333015;333016;333017;333018;333019;333020;333021;333022;333023…
;526223;526224;526225;526226;526227;526228;526229;526230;526231;526232;526233;526234;526235;526236;526237;526238;526239;526240;526241;526242;526243;526244;526245;526246;526247;526248;526249;526250;526251;526252;526253;526254;526255;526256;526257;526258;526259;526260;526261;526262;526263;526264;526265;526266;526267;526268;526269;526270;526271;526272;526273;526274;526275;526276;526277;526278;526279…
;595472;595473;595474;595475;595476;595477;595478;595479;595480;595481;595482;595483;595484;595485;595486;595487;595488;595489;595490;595491;595492;595493;595494;595495;595496;595497;595498;595499;595500;595501;595502;595503;595504;595505;595506;595507;595508;595509;595510;595511;595512;595513;595514;595515;595516;595517;595518;595519;595520;595521;595522;595523;595524;595525;595526;595527;595528…	43326;43327;43328;43329;43330;43331;43332;43333;43334;43335;43336;43337;43338;43339;43340;43341;43342;43343;43344;43345;43346;43347;43348;43349;43350;43351;43352;43353;43354;43355;43356;43357;43358;43359;43360;43361;43362;43363;43364;43365;43366;43367;43368;43369;43370;43371;43372;43373;43374;43375;43376;43377;43378;43379;43380;43381;43382;43383;43384;43385;43386;43387;43388;43389;43390;43391;433…
5013;235014;235015;235016;235017;235018;235019;235020;235021;235022;235023;235024;235025;235026;235027;235028;235029;235030;235031;235032;235033;235034;235035;235036;235037;235038;235039;235040;235041;235042;235043;235044;235045;235046;235047;235048;235049;235050;235051;235052;235053;235054;235055;235056;235057;235058;235059;235060;235061;235062;235063;235064;235065;235066;235067;235068;235069;23…
6204;256205;256206;256207;256208;256209;256210;256211;256212;256213;256214;256215;256216;256217;256218;256219;256220;256221;256222;256223;256224;256225;256226;256227;256228;256229;256230;256231;256232;256233;256234;256235;256236;256237;256238;256239;256240;256241;256242;256243;256244;256245;256246;256247;256248;256249;256250;256251;256252;256253;256254;256255;256256;256257;256258;256259;256260;25…
7141;817142;817143;817144;817145;817146;817147;817148;817149;817150;817151;817152;817153;817154;817155;817156;817157;817158;817159;817160;817161;817162;817163;817164;817165;817166;817167;817168;817169;817170;817171;817172;817173;817174;817175;817176;817177;817178;817179;817180;817181;817182;817183;817184;817185;817186;817187;817188;817189;817190;817191;817192;817193;817194;817195;817196;817197;81…
3877;903878;903879;903880;903881;903882;903883;903884;903885;903886;903887;903888;903889;903890;903891;903892;903893;903894;903895;903896;903897;903898;903899;903900;903901;903902;903903;903904;903905;903906;903907;903908;903909;903910;903911;903912;903913;903914;903915;903916;903917;903918;903919;903920;903921;903922;903923;903924;903925;903926;903927;903928;903929;903930;903931;903932;903933;90…
0405;970406;970407;970408;970409;970410;970411;970412;970413;970414;970415;970416;970417;970418;970419;970420;970421;970422;970423;970424;970425;970426;970427;970428;970429;970430;970431;970432;970433;970434;970435;970436;970437;970438;970439;970440;970441;970442;970443;970444;970445;970446;970447;970448;970449;970450;970451;970452;970453;970454;970455;970456;970457;970458;970459;970460;970461;97…
;1181469;1181470;1181471;1181472;1181473;1181474;1181475;1181476;1181477;1181478;1181479;1181480;1181481;1181482;1181483;1181484;1181485;1181486;1181487;1181488;1181489;1181490;1181491;1181492;1181493;1181494;1181495;1181496;1181497;1181498;1181499;1181500;1181501;1181502;1181503;1181504;1181505;1181506;1181507;1181508;1181509;1181510;1181511;1181512;1181513;1181514;1181515;1181516;1181517;118151…
;1435662;1435663;1435664;1435665;1435666;1435667;1435668;1435669;1435670;1435671;1435672;1435673;1435674;1435675;1435676;1435677;1435678;1435679;1435680;1435681;1435682;1435683;1435684;1435685;1435686;1435687;1435688;1435689;1435690;1435691;1435692;1435693;1435694;1435695;1435696;1435697;1435698;1435699;1435700;1435701;1435702;1435703;1435704;1435705;1435706;1435707;1435708;1435709;1435710;143571…
;1439757;1439758;1439759;1439760;1439761;1439762;1439763;1439764;1439765;1439766;1439767;1439768;1439769;1439770;1439771;1439772;1439773;1439774;1439775;1439776;1439777;1439778;1439779;1439780;1439781;1439782;1439783;1439784;1439785;1439786;1439787;1439788;1439789;1439790;1439791;1439792;1439793;1439794;1439795;1439796;1439797;1439798;1439799;1439800;1439801;1439802;1439803;1439804;1439805;143980…
;1443852;1443853;1443854;1443855;1443856;1443857;1443858;1443859;1443860;1443861;1443862;1443863;1443864;1443865;1443866;1443867;1443868;1443869;1443870;1443871;1443872;1443873;1443874;1443875;1443876;1443877;1443878;1443879;1443880;1443881;1443882;1443883;1443884;1443885;1443886;1443887;1443888;1443889;1443890;1443891;1443892;1443893;1443894;1443895;1443896;1443897;1443898;1443899;1443900;144390…
;1544995;1544996;1544997;1544998;1544999;1545000;1545001;1545002;1545003;1545004;1545005;1545006;1545007;1545008;1545009;1545010;1545011;1545012;1545013;1545014;1545015;1545016;1545017;1545018;1545019;1545020;1545021;1545022;1545023;1545024;1545025;1545026;1545027;1545028;1545029;1545030;1545031;1545032;1545033;1545034;1545035;1545036;1545037;1545038;1545039;1545040;1545041;1545042;1545043;154504…
;1593825;1593826;1593827;1593828;1593829;1593830;1593831;1593832;1593833;1593834;1593835;1593836;1593837;1593838;1593839;1593840;1593841;1593842;1593843;1593844;1593845;1593846;1593847;1593848;1593849;1593850;1593851;1593852;1593853;1593854;1593855;1593856;1593857;1593858;1593859;1593860;1593861;1593862;1593863;1593864;1593865;1593866;1593867;1593868;1593869;1593870;1593871;1593872;1593873;159387…
;1642159;1642160;1642161;1642162;1642163;1642164;1642165;1642166;1642167;1642168;1642169;1642170;1642171;1642172;1642173;1642174;1642175;1642176;1642177;1642178;1642179;1642180;1642181;1642182;1642183;1642184;1642185;1642186;1642187;1642188;1642189;1642190;1642191;1642192;1642193;1642194;1642195;1642196;1642197;1642198;1642199;1642200;1642201;1642202;1642203;1642204;1642205;1642206;1642207;164220…
;1646254;1646255;1646256;1646257;1646258;1646259;1646260;1646261;1646262;1646263;1646264;1646265;1646266;1646267;1646268;1646269;1646270;1646271;1646272;1646273;1646274;1646275;1646276;1646277;1646278;1646279;1646280;1646281;1646282;1646283;1646284;1646285;1646286;1646287;1646288;1646289;1646290;1646291;1646292;1646293;1646294;1646295;1646296;1646297;1646298;1646299;1646300;1646301;1646302;164630…
;1712584;1712585;1712586;1712587;1712588;1712589;1712590;1712591;1712592;1712593;1712594;1712595;1712596;1712597;1712598;1712599;1712600;1712601;1712602;1712603;1712604;1712605;1712606;1712607;1712608;1712609;1712610;1712611;1712612;1712613;1712614;1712615;1712616;1712617;1712618;1712619;1712620;1712621;1712622;1712623;1712624;1712625;1712626;1712627;1712628;1712629;1712630;1712631;1712632;171263…
;1716679;1716680;1716681;1716682;1716683;1716684;1716685;1716686;1716687;1716688;1716689;1716690;1716691;1716692;1716693;1716694;1716695;1716696;1716697;1716698;1716699;1716700;1716701;1716702;1716703;1716704;1716705;1716706;1716707;1716708;1716709;1716710;1716711;1716712;1716713;1716714;1716715;1716716;1716717;1716718;1716719;1716720;1716721;1716722;1716723;1716724;1716725;1716726;1716727;171672…	43442;61659;62013;62016;71765;71983;72078;72186;111795;115038;234771;235837;236206;254159;284554;365045;365378;365681;385713;385817;594667;817310;827091;828935;852091;902185;953904;954727;969734;971531;1141746;1151000;1151081;1169828;1178169;1181143;1434426;1443925;1542770;1591781;1593101;1640729;1646243;1646739;1653519;1655464;1714594	14;15;16	110;136;172
B3KXZ9;B2R642;A0A024R3I5;P43121;A8K6A6	B3KXZ9;B2R642;A0A024R3I5;P43121;A8K6A6	5;5;5;5;4	5;5;5;5;4	5;5;5;5;4	Cell surface glycoprotein MUC18	MCAM	B3KXZ9_HUMAN cDNA FLJ46477 fis, clone THYMU3025118, highly similar to Cell surface glycoprotein MUC18 OS=Homo sapiens PE=2 SV=1;B2R642_HUMAN cDNA, FLJ92775, highly similar to Homo sapiens melanoma cell adhesion molecule (MCAM), mRNA OS=Homo sapiens PE=2 SV	5	5	5	5	0	1	2	1	1	1	0	1	1	1	0	0	0	0	0	0	0	0	0	0	1	1	0	0	1	0	1	1	1	1	0	1	2	2	0	0	4	4
A0A024R3Q3;P84077;B4DN70;A0A024R0Y6;P61204;B4DJC8;B4DEB9;F5H423;F5H0C7;B4E190;C9JPM4;C9J1Z8;A4D0Z3;B4DLJ3;P84085;P18085;F5H1V1;F5H6T5;F8WDB3;H0YGG7;C9JAK5	A0A024R3Q3;P84077;B4DN70;A0A024R0Y6;P61204;B4DJC8;B4DEB9;F5H423;F5H0C7;B4E190	6;6;5;5;5;4;4;4;3;3;2;2;2;2;2;2;1;1;1;1;1	6;6;5;5;5;4;4;4;3;3;2;2;2;2;2;2;1;1;1;1;1	6;6;5;5;5;4;4;4;3;3;2;2;2;2;2;2;1;1;1;1;1	ADP-ribosylation factor 1;ADP-ribosylation factor 3	ARF1;ARF3	A0A024R3Q3_HUMAN ADP-ribosylation factor 1, isoform CRA_a OS=Homo sapiens GN=ARF1 PE=3 SV=1;ARF1_HUMAN ADP-ribosylation factor 1 OS=Homo sapiens GN=ARF1 PE=1 SV=2;B4DN70_HUMAN cDNA FLJ51902, highly similar to ADP-ribosylation factor 1 OS=Homo sapiens PE=2	21	6	6	6	0	0	0	0	1	1	1	2	0	0	1	0	0	0	0	1	0	0	0	0	0	0	0	0	0	0	0	0	0	0	0	0	0	0	0	0	0	0
A0A024R462;B7ZLE5;P02751;Q6MZM7;Q6N084;Q59G22;Q68CX6;H0Y7Z1;B4DTK1;B4DU16;Q5CZ99;Q6MZF4;A6YID2;A6YID6;A6YID4;A6YID3;O95617;A6YID5;Q9UQS6;Q6PJE5;B4DN21;B4DTH2;A6YID7;Q9H382;Q7L553;Q53S27;O95608;Q14328;Q14327	A0A024R462;B7ZLE5;P02751;Q6MZM7;Q6N084;Q59G22;Q68CX6	93;91;91;73;49;47;47;45;44;43;35;34;25;25;24;24;22;22;21;12;12;12;11;9;9;8;5;1;1	93;91;91;73;49;47;47;45;44;43;35;34;25;25;24;24;22;22;21;12;12;12;11;9;9;8;5;1;1	84;82;82;64;40;39;38;36;35;36;28;34;16;16;15;15;13;15;12;12;12;12;3;9;9;8;0;0;0	Fibronectin;Anastellin;Ugl-Y1;Ugl-Y2;Ugl-Y3	FN1;DKFZp686O12165;DKFZp686L11144;DKFZp686O13149	A0A024R462_HUMAN Fibronectin 1, isoform CRA_n OS=Homo sapiens GN=FN1 PE=4 SV=1;B7ZLE5_HUMAN FN1 protein OS=Homo sapiens GN=FN1 PE=2 SV=1;FINC_HUMAN Fibronectin OS=Homo sapiens GN=FN1 PE=1 SV=4;Q6MZM7_HUMAN Putative uncharacterized protein DKFZp686O12165 (F	29	93	93	84	23	25	3	2	0	0	63	59	67	65	22	22	27	27	6	7	42	45	51	51	56	53	74	72	71	72	69	68	67	66	77	73	70	68	9	8	78	79
8057;418058;418059;418060;418061;418062;418063;418064;418065;418066;418067;418068;418069;418070;418071;418072;418073;418074;418075;418076;418077;418078;418079;418080;418081;418082;418083;418084;418085;418086;418087;418088;418089;418090;418091;418092;418093;418094;418095;418096;418097;418098;418099;418100;418101;418102;418103;418104;418105;418106;418107;418108;418109;418110;418111;418112;418113;41…	23400;23401;23402;23403;23404;23405;23406;23407;23408;23409;23410;23411;23412;23413;23414;23415;23416;23417;23418;23419;23420;23421;23422;23423;23424;23425;23426;23427;23428;23429;23430;23431;23432;23433;23434;23435;23436;23437;23438;23439;23440;23441;23442;23443;23444;23445;23446;23447;23448;23449;23450;23451;23452;23453;23454;23455;23456;23457;23458;23459;23460;23461;23462;23463;23464;23465;234…
8;535629;535630;535631;535632;535633;535634;535635;535636;535637;535638;535639;535640;535641;535642;535643;535644;535645;535646;535647;535648;535649;535650;535651;535652;535653;535654;535655;535656;535657;535658;535659;535660;535661;535662;535663;535664;535665;535666;535667;535668;535669;535670;535671;535672;536883;536884;536885;536886;536887;536888;536889;536890;536891;536892;536893;536894;53689…
540;1105541;1105542;1105543;1105544;1105545;1105546;1105547;1105548;1105549;1105550;1105551;1105552;1105553;1105554;1105555;1105556;1105557;1105558;1105559;1105560;1105561;1105562;1105563;1105564;1105565;1105566;1105567;1105568;1105569;1105570;1105571;1105572;1105573;1105574;1105575;1105576;1105577;1105578;1105579;1105580;1105581;1105582;1105583;1105584;1105585;1105586;1105587;1105588;1105589;110…
819;1420820;1420821;1420822;1420823;1420824;1420825;1420826;1420827;1420828;1420829;1420830;1420831;1420832;1420833;1420834;1420835;1420836;1420837;1420838;1420839;1420840;1420841;1420842;1420843;1420844;1420845;1420846;1420847;1420848;1420849;1420850;1420851;1420852;1420853;1420854;1420855;1420856;1420857;1420858;1420859;1420860;1420861;1420862;1420863;1420864;1420865;1420866;1420867;1420868;142…
338;1709339;1709340;1709341;1709342;1709343;1709344;1709345;1709346;1709347;1709348;1709349;1709350;1709351;1709352;1709353;1709354;1709355;1709356;1709357;1709358;1709359;1709360;1709361;1709362;1709363;1709364;1709365;1709366;1709367;1709368;1709369;1709370;1709371;1709372;1709373;1709374;1709375;1709376;1709377;1709378;1709379;1709380;1709381;1709382;1709383;1709384;1709385;1709386;1709387;170…	23481;117443;168050;168069;169525;203760;237211;241175;259051;262673;262923;295153;304732;339318;384636;415156;444028;467742;511735;513214;523693;523851;529079;535511;535670;537007;537244;547116;549916;554504;647025;650526;677164;716231;725474;725577;733631;748085;881969;901251;983448;1105971;1106067;1125806;1125813;1128479;1142212;1142335;1143745;1144242;1148399;1165288;1180839;1226048;1226172;1…	17;18;19;20;21;22;23;24;25;26	119;164;320;463;477;926;1283;1548;1783;2342
A0A024R4F1;P06733;E2DRY6;K7EM90;A4UCS8;F5H1C3;A4QMW8;E5RI09;E5RG95;K7EPM1;K7EKN2;B4DUJ6;E5RGZ4;F5H0C8;Q6FHV6;A8K3B0;P13929;P09104	A0A024R4F1;P06733;E2DRY6	8;8;7;3;2;1;1;1;1;1;1;1;1;1;1;1;1;1	8;8;7;3;2;1;1;1;1;1;1;1;1;1;1;1;1;1	8;8;7;3;2;1;1;1;1;1;1;1;1;1;1;1;1;1	Alpha-enolase;Enolase	ENO1	A0A024R4F1_HUMAN Enolase 1, (Alpha), isoform CRA_a OS=Homo sapiens GN=ENO1 PE=2 SV=1;ENOA_HUMAN Alpha-enolase OS=Homo sapiens GN=ENO1 PE=1 SV=2;E2DRY6_HUMAN C-myc promoter-binding protein 1 OS=Homo sapiens PE=2 SV=1	18	8	8	8	2	2	1	2	1	3	4	4	1	1	0	0	1	2	4	3	2	2	2	2	0	0	1	1	3	5	1	1	1	1	2	2	1	1	1	0	3	2
A0A024R5J8;Q8WUA8;B3KRF9;E9PLG7	A0A024R5J8;Q8WUA8;B3KRF9	3;3;2;1	3;3;2;1	3;3;2;1	Tsukushin	LRRC54;TSKU	A0A024R5J8_HUMAN Leucine rich repeat containing 54, isoform CRA_a OS=Homo sapiens GN=LRRC54 PE=4 SV=1;TSK_HUMAN Tsukushin OS=Homo sapiens GN=TSKU PE=2 SV=3;B3KRF9_HUMAN cDNA FLJ34156 fis, clone FCBBF3013266, highly similar to Tsukushi (Leucine-richrepeat-c	4	3	3	3	0	0	0	0	0	0	0	0	0	0	0	0	0	0	0	0	0	0	0	0	0	0	0	0	2	1	2	1	0	0	0	1	0	0	0	0	0	0
H3BMH2;H3BSC1;A0A024R5Z8;P62491;Q15907;B4DMN1;B4DQU5;P57735	H3BMH2;H3BSC1;A0A024R5Z8;P62491;Q15907;B4DMN1;B4DQU5	4;4;4;4;4;3;2;1	4;4;4;4;4;3;2;1	4;4;4;4;4;3;2;1	Ras-related protein Rab-11A;Ras-related protein Rab-11B	RAB11A;RAB11B	H3BMH2_HUMAN Ras-related protein Rab-11A (Fragment) OS=Homo sapiens GN=RAB11A PE=4 SV=1;H3BSC1_HUMAN Ras-related protein Rab-11A OS=Homo sapiens GN=RAB11A PE=1 SV=1;A0A024R5Z8_HUMAN RAB11A, member RAS oncogene family, isoform CRA_a OS=Homo sapiens GN=RAB11	8	4	4	4	0	0	0	0	0	0	1	0	0	0	0	0	0	0	0	0	0	0	0	0	0	0	0	0	0	0	0	0	0	0	0	0	0	0	0	0	0	0
A0A024R611;Q59G88;P31146;H3BNA2;H3BU76;B4DJS1;H3BSL1;H3BTU6;H3BRJ0;H3BRY3	A0A024R611;Q59G88;P31146	4;4;4;1;1;1;1;1;1;1	4;4;4;1;1;1;1;1;1;1	4;4;4;1;1;1;1;1;1;1	Coronin;Coronin-1A	CORO1A	A0A024R611_HUMAN Coronin OS=Homo sapiens GN=CORO1A PE=3 SV=1;Q59G88_HUMAN Coronin (Fragment) OS=Homo sapiens PE=3 SV=1;COR1A_HUMAN Coronin-1A OS=Homo sapiens GN=CORO1A PE=1 SV=4	10	4	4	4	3	2	0	0	0	0	1	2	0	0	0	0	2	2	2	1	0	0	2	3	0	0	0	0	0	1	0	1	0	0	0	0	1	1	0	0	2	2
A0A024R694;P12814;H9KV75;B7Z565;Q86TX4;B4DFY0;B3KUX9;B7Z2W3;H7C5W8;A1L0V1;A0A0S2Z3G9;O43707;G3V2W4;H0YJW3;G3V2N5;B4DRP5;P35609;H0YJ11;Q96BG6;B7Z2N5;B4DSX0;B4E337;Q5ZEZ4;G3V2X9;B7Z4V1;A0A0S2Z3C0;A0A0S2Z3X3;F5GXS2;B2R8Y4;Q08043;H7C144;B7Z4P6;Q59FD9;B7Z4K1;B4DZQ2;A0A087WSZ2;G3V5M4;G3V2E8;B3W6H4;K7EJH8;K7EP19;B7Z4P8;Q4VAM3	A0A024R694;P12814;H9KV75;B7Z565;Q86TX4;B4DFY0	33;33;29;29;20;17;15;14;11;11;11;11;10;10;10;9;9;8;7;7;6;6;5;5;5;5;5;5;5;5;4;4;4;4;4;4;3;2;2;2;1;1;1	33;33;29;29;20;17;15;14;11;11;11;11;10;10;10;9;9;8;7;7;6;6;5;5;5;5;5;5;5;5;4;4;4;4;4;4;3;2;2;2;1;1;1	29;29;25;25;17;15;14;13;10;10;8;8;9;9;10;9;5;7;4;3;5;4;4;5;5;4;4;4;4;4;3;0;0;0;3;3;3;2;2;1;1;0;0	Alpha-actinin-1	ACTN1	A0A024R694_HUMAN Actinin, alpha 1, isoform CRA_a OS=Homo sapiens GN=ACTN1 PE=4 SV=1;ACTN1_HUMAN Alpha-actinin-1 OS=Homo sapiens GN=ACTN1 PE=1 SV=2;H9KV75_HUMAN Alpha-actinin-1 OS=Homo sapiens GN=ACTN1 PE=1 SV=1;B7Z565_HUMAN cDNA FLJ54739, highly similar to	43	33	33	29	14	16	3	3	8	9	10	9	2	3	0	1	2	2	20	18	9	7	5	8	2	2	1	0	12	14	0	0	1	3	11	11	0	0	0	1	1	0
B3KQA8;A0A024R6G3;G3V4U0;G3XA98;Q86TV4;Q9UBX5	B3KQA8;A0A024R6G3;G3V4U0;G3XA98;Q86TV4;Q9UBX5	4;4;4;4;4;4	4;4;4;4;4;4	4;4;4;4;4;4	Fibulin-5	FBLN5	B3KQA8_HUMAN cDNA FLJ90059 fis, clone HEMBA1003230, highly similar to Fibulin-5 OS=Homo sapiens PE=2 SV=1;A0A024R6G3_HUMAN Fibulin 5, isoform CRA_b OS=Homo sapiens GN=FBLN5 PE=2 SV=1;G3V4U0_HUMAN Fibulin-5 OS=Homo sapiens GN=FBLN5 PE=1 SV=1;G3XA98_HUMAN Fi	6	4	4	4	0	0	0	0	0	0	0	0	0	0	0	0	0	0	0	0	0	0	0	0	0	0	0	0	1	0	0	0	0	0	0	1	2	2	0	0	1	0
A0A024R6I6;G3V2W1;Q9UK55;CON__ENSEMBL:ENSBTAP00000013050	A0A024R6I6;G3V2W1;Q9UK55	17;17;17;2	17;17;17;2	2;2;2;1	Protein Z-dependent protease inhibitor	SERPINA10	A0A024R6I6_HUMAN Serpin peptidase inhibitor, clade A (Alpha-1 antiproteinase, antitrypsin), member 10, isoform CRA_b OS=Homo sapiens GN=SERPINA10 PE=3 SV=1;G3V2W1_HUMAN Protein Z-dependent protease inhibitor OS=Homo sapiens GN=SERPINA10 PE=1 SV=1;ZPI_HUMAN	4	17	17	2	7	7	7	6	5	5	7	8	9	10	6	5	2	3	5	6	7	5	6	5	6	7	8	10	8	7	9	8	9	9	7	6	11	12	8	8	6	5
A0A024R6I7;A0A0G2JRN3;Q13747;G3V2B9;Q9P173;C5J0G2;B2D098;G3V544;A7L8C6;A7L8C5;C1KH65;G3V5R8;G3V387;A0A0B4J278;A0A0S2Z465	A0A024R6I7;A0A0G2JRN3;Q13747	34;29;21;9;9;5;4;4;3;3;3;3;3;3;2	2;2;0;0;0;0;0;0;0;0;0;0;0;0;0	2;2;0;0;0;0;0;0;0;0;0;0;0;0;0		SERPINA1	A0A024R6I7_HUMAN Alpha-1-antitrypsin OS=Homo sapiens GN=SERPINA1 PE=1 SV=1;A0A0G2JRN3_HUMAN Alpha-1-antitrypsin OS=Homo sapiens GN=SERPINA1 PE=1 SV=1;Q13747_HUMAN Alpha-1 antitrypsin (Fragment) OS=Homo sapiens PE=2 SV=1	15	34	2	2	17	16	20	21	22	21	20	20	23	20	24	25	15	16	27	27	21	20	23	24	22	23	23	23	24	25	23	23	24	23	20	20	28	27	18	20	26	26
568362;568363;568364;568365;617467;617468;617469;617470	130388;130389;130390;130391;130392;130393;130394;130395;130396;130397;130398;130399;130400;130401;130402;130403;130404;130405;130406;130407;130408;130409;130410;130411;130412;130413;130414;130415;130416;130417;130418;130419;130420;130421;130422;130423;130424;130425;130426;130427;130428;130429;130430;130431;130432;130433;130434;130435;130436;130437;130438;130439;130440;130441;130442;130443;130444;…
949347;949348;949349;949350;949351;949352;949353;949354;949355;949356;949357;949358;949359;949360;949361;949362;949363;949364;949365;949366;949367;949368;949369;949370;949371;949372;949373;949374;949375;949376;949377;949378;949379;949380;949381;949382;949383;949384;949385;949386;949387;949388;949389;949390;949391;949392;949393;949394;949395;949396;949397;949398;949399;949400;949401;949402;949403;…
19;1177420;1177421;1177422;1177423;1177424;1177425;1177426;1177427;1177428;1177429;1177430;1177431;1177432;1177433;1177434;1177435;1177436;1177437;1177438;1177439;1177440;1177441;1177442;1177443;1177444;1177445;1177446;1177447;1177448;1177449;1177450;1177451;1177452;1177453;1177454;1177455;1177456;1177457;1177458;1177459;1177460;1177461;1177462;1177463;1177464;1177465;1177466;1177467;1177468;1177…	130738;131038;260708;342995;470187;470378;476082;547109;577015;731366;735013;771425;775512;781617;876595;949407;962340;975548;995563;995851;1044051;1044655;1176866;1177405;1246000;1269479;1356941;1379125;1403991;1403993;1462230;1558976;1559115;1705066	36;37;38;39;40	250;266;375;382;398
B2R815;A0A024R6I9;P29622	B2R815;A0A024R6I9;P29622	24;24;24	24;24;24	24;24;24	Kallistatin	SERPINA4	B2R815_HUMAN cDNA, FLJ93695, highly similar to Homo sapiens serpin peptidase inhibitor, clade A (alpha-1 antiproteinase, antitrypsin), member 4 (SERPINA4), mRNA OS=Homo sapiens PE=2 SV=1;A0A024R6I9_HUMAN Serpin peptidase inhibitor, clade A (Alpha-1 antipro	3	24	24	24	17	18	17	17	14	15	20	21	21	21	17	18	16	14	17	17	16	18	17	19	18	18	16	18	15	15	12	7	13	13	16	15	17	18	7	6	18	17
004;1562005;1562006;1562007;1562008;1562009;1562010;1562011;1562012;1562013;1562014;1562015;1562016;1562017;1562018;1562019;1562020;1562021;1562022;1562023;1562024;1562025;1562026;1562027;1562028;1562029;1562030;1562031;1562032;1562033;1562034;1562035;1562036;1562037;1562038;1562039;1562040;1562041;1562042;1562043;1622195;1622196;1622197;1622198;1622199;1622200;1622201;1622202;1622203;1622204;162…	119089;214894;269038;331960;443137;476800;504956;522613;525796;538297;655910;735024;735171;869042;869074;875333;1049464;1060972;1088587;1499639;1561826;1622260;1698287;1765788	41;42;43;44;45;46;47	88;245;246;268;286;297;299
A0A024R6K8;P23381;H0YJP3	A0A024R6K8;P23381;H0YJP3	3;3;2	3;3;2	3;3;2	Tryptophan--tRNA ligase, cytoplasmic;T1-TrpRS;T2-TrpRS	WARS	A0A024R6K8_HUMAN Tryptophanyl-tRNA synthetase, isoform CRA_a OS=Homo sapiens GN=WARS PE=3 SV=1;SYWC_HUMAN Tryptophan--tRNA ligase, cytoplasmic OS=Homo sapiens GN=WARS PE=1 SV=2;H0YJP3_HUMAN Tryptophan--tRNA ligase, cytoplasmic (Fragment) OS=Homo sapiens GN	3	3	3	3	0	0	0	0	0	0	0	0	0	0	0	0	0	0	0	0	0	0	0	0	0	0	0	0	0	0	1	0	1	1	1	0	2	2	0	0	1	1
A0A024R6N9;P05154;B4DPC7;B3KTV6;B4DDH1;G3V5Q9;G3V2M1;G3V264;G3V482;G3V265;G3V5I3;G3V4B4;G3V3F5	A0A024R6N9;P05154;B4DPC7;B3KTV6;B4DDH1;G3V5Q9	12;12;10;9;8;8;5;4;3;3;2;1;1	12;12;10;9;8;8;5;4;3;3;2;1;1	12;12;10;9;8;8;5;4;3;3;2;1;1	Plasma serine protease inhibitor	SERPINA5	A0A024R6N9_HUMAN Serpin peptidase inhibitor, clade A (Alpha-1 antiproteinase, antitrypsin), member 5, isoform CRA_a OS=Homo sapiens GN=SERPINA5 PE=3 SV=1;IPSP_HUMAN Plasma serine protease inhibitor OS=Homo sapiens GN=SERPINA5 PE=1 SV=3;B4DPC7_HUMAN cDNA FL	13	12	12	12	10	7	5	5	5	3	11	10	9	9	1	4	3	2	6	5	6	6	2	1	8	7	6	6	7	4	6	3	3	4	6	6	4	5	0	0	6	5
A0A024R6P0;B3KS79;P01011;G3V595;A0A087WY93	A0A024R6P0;B3KS79;P01011;G3V595	32;32;32;23;3	32;32;32;23;3	18;18;18;18;0	Alpha-1-antichymotrypsin;Alpha-1-antichymotrypsin His-Pro-less	SERPINA3	A0A024R6P0_HUMAN Serpin peptidase inhibitor, clade A (Alpha-1 antiproteinase, antitrypsin), member 3, isoform CRA_c OS=Homo sapiens GN=SERPINA3 PE=3 SV=1;B3KS79_HUMAN cDNA FLJ35730 fis, clone TESTI2003131, highly similar to ALPHA-1-ANTICHYMOTRYPSIN OS=Homo	5	32	32	18	26	26	24	22	26	23	26	26	26	26	22	22	21	20	25	23	25	25	25	25	26	26	27	24	27	27	26	25	29	28	26	26	30	29	27	26	27	25
43;123344;123345;123346;123347;123348;123349;123350;123351;123352;123353;123354;123355;123356;123357;123358;123359;123360;123361;123362;123363;123364;123365;123366;123367;123368;123369;123370;123371;123372;123373;123374;123375;123376;123377;123378;123379;123380;123381;123382;123383;123384;123385;123386;123387;123388;123389;123390;123391;123392;123393;123394;123395;123396;123397;123398;123399;1234…
19;377820;377821;377822;377823;377824;377825;377826;377827;377828;377829;377830;377831;377832;377833;377834;377835;377836;377837;377838;377839;377840;377841;377842;377843;377844;377845;377846;377847;377848;377849;377850;377851;377852;377853;377854;377855;377856;377857;377858;377859;377860;377861;377862;377863;377864;377865;377866;377867;377868;377869;377870;377871;377872;377873;377874;377875;3778…
81;621982;621983;621984;621985;621986;621987;621988;621989;621990;621991;621992;621993;621994;621995;621996;621997;621998;621999;622000;622001;622002;622003;622004;622005;622006;622007;622008;622009;622010;622011;622012;622013;622014;622015;622016;622017;622018;622019;622020;622021;622022;622023;622024;622025;622026;622027;622028;622029;622030;622031;622032;622033;622034;622035;622036;622037;6220…	30140;30141;30142;30143;30144;30145;30146;30147;30148;30149;30150;30151;30152;30153;30154;30155;30156;30157;30158;30159;30160;30161;30162;30163;30164;30165;30166;30167;30168;30169;30170;30171;30172;30173;30174;30175;30176;30177;30178;30179;30180;30181;30182;30183;30184;30185;30186;30187;30188;30189;30190;30191;30192;30193;30194;30195;30196;30197;30198;30199;30200;30201;30202;30203;30204;30205;302…
72664;72665;72666;72667;72668;72669;72670;72671;72672;72673;72674;72675;72676;72677;72678;72679;72680;72681;72682;72683;72684;72685;72686;72687;72688;72689;72690;72691;72692;72693;72694;72695;72696;72697;72698;72699;72700;72701;72702;72703;72704;72705;72706;72707;72708;72709;72710;72711;72712;72713;72714;72715;72716;72717;72718;72719;72720;72721;72722;72723;72724;72725;72726;72727;72728;72729;727…
;127837;127838;127839;127840;127841;127842;127843;127844;127845;127846;127847;127848;127849;127850;127851;127852;127853;127854;127855;127856;127857;127858;127859;127860;127861;127862;127863;127864;127865;127866;127867;127868;127869;127870;127871;127872;127873;127874;127875;127876;127877;127878;127879;127880;127881;127882;127883;127884;127885;127886;127887;127888;127889;127890;127891;127892;127893…
;332621;332622;332623;332624;332625;332626;332627;332628;332629;332630;332631;332632;332633;332634;332635;332636;332637;332638;332639;332640;332641;332642;332643;332644;332645;332646;332647;332648;332649;332650;332651;332652;332653;332654;332655;332656;332657;332658;332659;332660;332661;332662;332663;332664;332665;332666;332667;332668;332669;332670;332671;332672;332673;332674;332675;332676;332677…
;368816;368817;368818;368819;368820;368821;368822;368823;368824;368825;368826;368827;368828;368829;368830;368831;368832;368833;368834;368835;368836;368837;368838;368839;368840;368841;368842;368843;368844;368845;368846;368847;368848;368849;368850;368851;368852;368853;368854;368855;368856;368857;368858;368859;368860;368861;368862;368863;368864;368865;368866;368867;368868;368869;368870;368871;368872…
;373496;373497;373498;373499;373500;373501;373502;373503;373504;373505;373506;373507;373508;373509;373510;373511;373512;373513;373514;373515;373516;373517;373518;373519;373520;373521;373522;373523;373524;373525;373526;373527;373528;373529;373530;373531;373532;373533;373534;373535;373536;373537;373538;373539;373540;373541;373542;373543;373544;373545;373546;373547;373548;373549;373550;373551;373552…
;771176;771177;771178;771179;771180;771181;771182;771183;771184;771185;771186;771187;771188;771189;771190;771191;771192;771193;771194;771195;771196;771197;771198;771199;771200;771201;771202;771203;771204;771205;771206;771207;771208;771209;771210;771211;771212;771213;771214;771215;771216;771217;771218;771219;771220;771221;771222;771223;771224;771225;771226;771227;771228;771229;771230;771231;771232…
6;1040317;1040318;1040319;1040320;1040321;1040322;1040323;1040324;1040325;1040326;1040327;1040328;1040329;1040330;1040331;1040332;1040333;1040334;1040335;1040336;1040337;1040338;1040339;1040340;1040341;1040342;1040343;1040344;1040345;1040346;1040347;1040348;1040349;1040350;1040351;1040352;1040353;1040354;1040355;1040356;1040357;1040358;1040359;1040360;1040361;1040362;1040363;1040364;1040365;10403…
3;1097464;1097465;1097466;1097467;1097468;1097469;1097470;1097471;1097472;1097473;1097474;1097475;1097476;1097477;1097478;1097479;1097480;1097481;1097482;1097483;1097484;1097485;1097486;1097487;1097488;1097489;1097490;1097491;1097492;1097493;1097494;1097495;1097496;1097497;1097498;1097499;1097500;1097501;1097502;1097503;1097504;1097505;1097506;1097507;1097508;1097509;1097510;1097511;1097512;10975…
8;1101559;1101560;1101561;1101562;1101563;1101564;1101565;1101566;1101567;1101568;1101569;1101570;1101571;1101572;1101573;1101574;1101575;1101576;1101577;1101578;1101579;1101580;1101581;1101582;1101583;1101584;1101585;1101586;1101587;1101588;1101589;1101590;1101591;1101592;1101593;1101594;1101595;1101596;1101597;1101598;1101599;1101600;1101601;1101602;1101603;1101604;1101605;1101606;1101607;11016…
5;1703846;1703847;1703848;1703849;1703850;1703851;1703852;1703853;1703854;1703855;1703856;1703857;1703858;1703859;1703860;1703861;1703862;1703863;1703864;1703865;1703866;1703867;1703868;1703869;1703870;1703871;1703872;1703873;1703874;1703875;1703876;1703877;1703878;1703879;1703880;1703881;1703882;1703883;1703884;1703885;1703886;1703887;1703888;1703889;1703890;1703891;1703892;1703893;1703894;17038…	35121;76076;129638;206212;236888;282868;333646;367244;371572;373755;476569;510882;547105;578735;720132;727767;770822;888556;1037278;1041977;1049504;1049851;1097810;1191843;1248461;1249131;1450553;1462738;1703844;1718173;1724324;1724558	50;51;52;53;54;55;56;57;58;59;60;61	137;141;204;205;219;240;243;244;284;290;401;414
A0A024R6R4;P08253;H3BV48;H3BR66	A0A024R6R4;P08253;H3BV48;H3BR66	4;4;2;2	4;4;2;2	4;4;2;2	72 kDa type IV collagenase;PEX	MMP2	A0A024R6R4_HUMAN Matrix metallopeptidase 2 (Gelatinase A, 72kDa gelatinase, 72kDa type IV collagenase), isoform CRA_a OS=Homo sapiens GN=MMP2 PE=3 SV=1;MMP2_HUMAN 72 kDa type IV collagenase OS=Homo sapiens GN=MMP2 PE=1 SV=2;H3BV48_HUMAN 72 kDa type IV coll	4	4	4	4	0	1	1	1	1	1	2	0	4	3	0	1	0	0	0	0	0	0	0	0	0	0	2	0	1	1	2	2	2	2	0	0	2	2	0	0	2	2
A0A024R6Y5;Q9H4A9;B3KS59;I3L4H3;J3KSU4;I3L348;J3QLL2	A0A024R6Y5;Q9H4A9;B3KS59	3;3;2;1;1;1;1	3;3;2;1;1;1;1	3;3;2;1;1;1;1	Dipeptidase;Dipeptidase 2	DPEP2	A0A024R6Y5_HUMAN Dipeptidase OS=Homo sapiens GN=DPEP2 PE=3 SV=1;DPEP2_HUMAN Dipeptidase 2 OS=Homo sapiens GN=DPEP2 PE=1 SV=2;B3KS59_HUMAN Dipeptidase OS=Homo sapiens GN=DPEP2 PE=1 SV=1	7	3	3	3	0	0	0	0	1	0	0	0	0	0	0	0	0	0	0	0	0	0	0	0	0	0	0	0	0	0	0	0	0	1	0	0	0	0	0	0	1	1
B4E2V5;B4DZK8;A0A024R882;P27105;F8VSL7;B4E310	B4E2V5;B4DZK8;A0A024R882;P27105;F8VSL7	6;6;6;6;3;2	6;6;6;6;3;2	6;6;6;6;3;2	Erythrocyte band 7 integral membrane protein	STOM	B4E2V5_HUMAN cDNA FLJ52062, highly similar to Erythrocyte band 7 integral membrane protein OS=Homo sapiens PE=2 SV=1;B4DZK8_HUMAN cDNA FLJ61192, highly similar to Erythrocyte band 7 integral membrane protein OS=Homo sapiens PE=2 SV=1;A0A024R882_HUMAN Stoma	6	6	6	6	0	0	0	0	0	0	0	0	0	0	0	0	0	0	0	0	0	0	0	0	0	0	0	0	1	3	0	0	0	0	3	2	0	0	0	0	1	0
A0A024R8C9;B1B0D4;Q86TH1	A0A024R8C9;B1B0D4;Q86TH1	3;3;3	3;3;3	2;2;2	ADAMTS-like protein 2	ADAMTSL2	A0A024R8C9_HUMAN ADAMTS-like 2, isoform CRA_a OS=Homo sapiens GN=ADAMTSL2 PE=4 SV=1;B1B0D4_HUMAN ADAMTS-like protein 2 OS=Homo sapiens GN=ADAMTSL2 PE=1 SV=1;ATL2_HUMAN ADAMTS-like protein 2 OS=Homo sapiens GN=ADAMTSL2 PE=1 SV=1	3	3	3	2	0	0	0	0	0	0	0	0	0	0	0	0	0	0	0	0	0	0	0	0	0	0	2	1	0	0	0	0	0	0	0	0	3	3	0	0	0	1
A0A024R8G3;P41222;H0Y5A1;Q5SQ11	A0A024R8G3;P41222;H0Y5A1;Q5SQ11	2;2;1;1	2;2;1;1	2;2;1;1	Prostaglandin-H2 D-isomerase	PTGDS	A0A024R8G3_HUMAN Prostaglandin D2 synthase 21kDa (Brain), isoform CRA_a OS=Homo sapiens GN=PTGDS PE=2 SV=1;PTGDS_HUMAN Prostaglandin-H2 D-isomerase OS=Homo sapiens GN=PTGDS PE=1 SV=1;H0Y5A1_HUMAN Prostaglandin-H2 D-isomerase (Fragment) OS=Homo sapiens GN=P	4	2	2	2	1	1	0	1	1	0	0	1	2	1	1	0	1	1	1	1	0	1	2	2	2	1	0	0	1	1	1	1	1	1	1	1	2	1	0	0	1	1
A0A024R8G4;Q76LX8;E7EV88;A0A0C4DFV8;B3KWF7	A0A024R8G4;Q76LX8	7;7;3;2;2	7;7;3;2;2	7;7;3;2;2	A disintegrin and metalloproteinase with thrombospondin motifs 13	ADAMTS13	A0A024R8G4_HUMAN ADAM metallopeptidase with thrombospondin type 1 motif, 13, isoform CRA_a OS=Homo sapiens GN=ADAMTS13 PE=4 SV=1;ATS13_HUMAN A disintegrin and metalloproteinase with thrombospondin motifs 13 OS=Homo sapiens GN=ADAMTS13 PE=1 SV=1	5	7	7	7	2	4	4	5	4	1	2	2	4	5	1	1	0	0	2	1	2	1	3	3	3	5	2	2	2	2	0	1	3	2	1	2	1	1	0	0	6	5
B4DNL5;A0A024R8S5;P07237;B4DJS0;B4DUA5;H7BZ94;I3L3U6;I3L398;I3L312;B4DLN6;I3L4M2;I3L3P5;I3NI03;B4DNP9;Q96C96;H0Y3Z3	B4DNL5;A0A024R8S5;P07237;B4DJS0;B4DUA5;H7BZ94;I3L3U6;I3L398;I3L312;B4DLN6	4;4;4;3;3;3;2;2;2;2;1;1;1;1;1;1	4;4;4;3;3;3;2;2;2;2;1;1;1;1;1;1	4;4;4;3;3;3;2;2;2;2;1;1;1;1;1;1	Protein disulfide-isomerase	P4HB	B4DNL5_HUMAN Protein disulfide-isomerase OS=Homo sapiens PE=2 SV=1;A0A024R8S5_HUMAN Protein disulfide-isomerase OS=Homo sapiens GN=P4HB PE=2 SV=1;PDIA1_HUMAN Protein disulfide-isomerase OS=Homo sapiens GN=P4HB PE=1 SV=3;B4DJS0_HUMAN cDNA FLJ56766, highly s	16	4	4	4	0	0	0	0	0	0	0	0	0	0	0	0	0	0	0	0	0	0	0	0	0	0	0	0	1	0	0	0	0	0	0	0	0	0	0	0	0	0
Q5R345;Q8N1E9;Q5R349;Q6NUL9;A0A0S2Z509;B2R785;A0A024R8Y9;P16109;Q5R341;F6VVT6	Q5R345;Q8N1E9;Q5R349;Q6NUL9;A0A0S2Z509;B2R785;A0A024R8Y9;P16109;Q5R341	3;3;3;3;3;3;3;3;2;1	3;3;3;3;3;3;3;3;2;1	3;3;3;3;3;3;3;3;2;1	P-selectin	SELP	Q5R345_HUMAN P-selectin OS=Homo sapiens GN=SELP PE=1 SV=1;Q8N1E9_HUMAN SELP protein (Fragment) OS=Homo sapiens GN=SELP PE=2 SV=2;Q5R349_HUMAN P-selectin (Fragment) OS=Homo sapiens GN=SELP PE=1 SV=2;Q6NUL9_HUMAN Selectin P (Granule membrane protein 140kDa,	10	3	3	3	0	0	0	0	0	0	0	0	0	0	0	0	1	1	0	0	1	0	1	1	0	0	0	0	1	0	0	0	0	0	0	0	0	0	0	0	0	0
B4DQA0;Q8WW79;A0A024R8Z0;P14151;A0A0H5AY34;Q6ULR8	B4DQA0;Q8WW79;A0A024R8Z0;P14151;A0A0H5AY34	6;6;6;6;4;2	6;6;6;6;4;2	6;6;6;6;4;2	L-selectin	SELL	B4DQA0_HUMAN cDNA FLJ57560, highly similar to L-selectin OS=Homo sapiens PE=2 SV=1;Q8WW79_HUMAN L-selectin OS=Homo sapiens GN=SELL PE=2 SV=1;A0A024R8Z0_HUMAN L-selectin OS=Homo sapiens GN=SELL PE=3 SV=1;LYAM1_HUMAN L-selectin OS=Homo sapiens GN=SELL PE=1 S	6	6	6	6	2	4	5	5	4	3	4	4	3	3	2	1	1	0	2	3	3	3	3	3	4	2	3	3	2	3	2	2	4	4	3	3	3	3	0	0	4	4
A0A0U1RR20;A0A024R930;Q92954;B3KQ20;B4DW29;B7Z759;E9PLR3	A0A0U1RR20;A0A024R930;Q92954;B3KQ20	15;15;15;12;3;2;1	15;15;15;12;3;2;1	12;12;12;12;0;0;0	Proteoglycan 4;Proteoglycan 4 C-terminal part	PRG4	A0A0U1RR20_HUMAN Proteoglycan 4 OS=Homo sapiens GN=PRG4 PE=1 SV=1;A0A024R930_HUMAN Proteoglycan 4, isoform CRA_a OS=Homo sapiens GN=PRG4 PE=4 SV=1;PRG4_HUMAN Proteoglycan 4 OS=Homo sapiens GN=PRG4 PE=1 SV=2;B3KQ20_HUMAN cDNA FLJ32635 fis, clone SYNOV200017	7	15	15	12	10	9	4	5	4	4	9	9	6	9	3	4	6	5	5	4	5	5	8	9	5	4	12	11	12	12	10	10	8	9	7	8	9	8	5	3	11	13
A0A024R944;P01008;A0A0K0Q2Z1;Q8TCE1;Q9UE54;Q8IZZ8;Q8J001;Q9UBW9;Q8IZZ9;Q8J000	A0A024R944;P01008;A0A0K0Q2Z1	35;35;33;14;11;7;3;3;3;2	35;35;33;14;11;7;3;3;3;2	30;30;28;11;11;6;3;3;3;2	Antithrombin-III	SERPINC1	A0A024R944_HUMAN Serpin peptidase inhibitor, clade C (Antithrombin), member 1, isoform CRA_a OS=Homo sapiens GN=SERPINC1 PE=3 SV=1;ANT3_HUMAN Antithrombin-III OS=Homo sapiens GN=SERPINC1 PE=1 SV=1;A0A0K0Q2Z1_HUMAN Serpin peptidase inhibitor clade C member	10	35	35	30	25	26	26	28	27	27	29	29	28	31	27	28	24	24	24	25	26	26	27	27	29	30	33	30	28	27	28	25	31	29	30	29	34	32	27	27	30	28
66065;266066;266067;266068;266069;266070;266071;266072;266073;266074;266075;266076;266077;266078;266079;266080;266081;266082;266083;266084;266085;266086;266087;266088;266089;266090;266091;266092;266093;266094;266095;266096;266097;266098;266099;266100;266101;266102;266103;266104;266105;266106;266107;266108;266109;266110;266111;266112;266113;266114;266115;266116;266117;266118;266119;266120;266121;2…	26664;26665;26666;26667;26668;26669;26670;26671;26672;26673;26674;26675;26676;26677;26678;26679;26680;26681;26682;26683;26684;26685;26686;26687;26688;26689;26690;26691;26692;26693;26694;26695;26696;26697;26698;26699;26700;26701;26702;26703;26704;26705;26706;26707;26708;26709;26710;26711;26712;26713;26714;26715;26716;26717;26718;26719;26720;26721;26722;26723;26724;26725;26726;26727;26728;26729;267…
224537;224538;224539;224540;224541;224542;224543;224544;224545;224546;224547;224548;224549;224550;224551;224552;224553;224554;224555;224556;224557;224558;224559;224560;224561;224562;224563;224564;224565;224566;224567;224568;224569;224570;224571;224572;224573;224574;224575;224576;224577;224578;224579;224580;224581;224582;224583;224584;224585;224586;224587;224588;224589;224590;224591;224592;224593;…
419029;419030;419031;419032;419033;419034;419035;419036;419037;419038;419039;419040;419041;419042;419043;419044;419045;419046;419047;419048;419049;419050;419051;419052;419053;419054;419055;419056;419057;419058;419059;419060;419061;419062;419063;419064;419065;419066;419067;419068;419069;419070;419071;419072;419073;419074;419075;419076;419077;419078;419079;419080;419081;419082;419083;419084;419085;…
950348;950349;950350;950351;950352;950353;950354;950355;950356;950357;950358;950359;950360;950361;950362;950363;950364;950365;950366;950367;950368;950369;950370;950371;950372;950373;950374;950375;950376;950377;950378;950379;950380;950381;950382;950383;950384;950385;950386;950387;950388;950389;950390;950391;950392;950393;950394;950395;950396;950397;950398;950399;950400;950401;950402;950403;950404;…
490591;1490592;1490593;1490594;1490595;1490596;1490597;1490598;1490599;1490600;1490601;1490602;1490603;1490604;1490605;1490606;1490607;1490608;1490609;1490610;1490611;1490612;1490613;1490614;1490615;1490616;1490617;1490618;1490619;1490620;1490621;1490622;1490623;1490624;1490625;1490626;1490627;1490628;1490629;1490630;1490631;1490632;1490633;1490634;1490635;1490636;1490637;1490638;1490639;1490640;…	28202;46577;98310;111503;111640;204428;225517;343085;351711;366964;404175;419880;420406;436273;499222;499780;526510;669556;669938;722139;754509;936681;936758;949999;950921;1072518;1262466;1267509;1324588;1324961;1345693;1492185;1518189;1518745;1537644	64;65;66;67;68;69;70;71;72	49;52;121;283;284;313;347;370;455
A0A024R962;A0A024R984;Q14006;A0A0D9SG88;Q5TFM2;U5TZG9	A0A024R962;A0A024R984	84;78;39;36;26;4	84;78;39;36;26;4	2;2;0;2;2;0		hCG_40889	A0A024R962_HUMAN HCG40889, isoform CRA_b OS=Homo sapiens GN=hCG_40889 PE=4 SV=1;A0A024R984_HUMAN HCG40889, isoform CRA_a OS=Homo sapiens GN=hCG_40889 PE=4 SV=1	6	84	84	2	62	64	68	67	59	58	68	68	68	66	61	61	55	55	59	60	63	62	61	62	64	67	67	66	68	70	70	64	68	67	63	61	69	67	65	63	70	72
5;124916;124917;124918;124919;124920;124921;124922;124923;124924;124925;124926;124927;124928;124929;124930;124931;124932;124933;124934;124935;124936;124937;124938;124939;124940;124941;124942;124943;124944;124945;124946;124947;124948;124949;124950;124951;124952;124953;124954;124955;124956;124957;124958;124959;124960;124961;124962;124963;124964;124965;124966;124967;124968;124969;124970;124971;12497…
7;396648;396649;396650;396651;396652;396653;396654;396655;396656;396657;396658;396659;396660;396661;396662;396663;396664;396665;396666;396667;396668;396669;396670;396671;396672;396673;396674;396675;396676;396677;396678;396679;396680;396681;396682;396683;396684;396685;396686;396687;396688;396689;396690;396691;396692;396693;396694;396695;396696;396697;396698;396699;396700;396701;396702;396703;39670…
7;502018;502019;502020;502485;502486;514174;514175;514176;514177;514178;514179;514180;514181;514182;514183;514184;514185;514186;514187;514188;514189;514190;514191;514192;514193;514194;514195;514196;514197;514198;514199;514200;514201;514202;514203;514204;514205;514206;514207;514208;514209;514210;514211;514212;514213;514214;514215;514216;514217;514218;514219;514220;514221;514222;514223;514224;51422…	54449;54450;54451;54452;54453;54454;54455;54456;54457;54458;54459;54460;54461;54462;54463;54464;54465;54466;54467;54468;54469;54470;54471;54472;54473;54474;54475;54476;54477;54478;54479;54480;54481;54482;54483;54484;54485;54486;54487;54488;54489;54490;54491;54492;54493;54494;54495;54496;54497;54498;54499;54500;54501;54502;54503;54504;54505;54506;54507;54508;54509;54510;54511;54512;54513;54514;545…
6;176717;176718;176719;176720;176721;176722;176723;176724;176725;176726;176727;176728;176729;176730;176731;176732;176733;176734;176735;176736;176737;176738;176739;176740;176741;176742;176743;176744;176745;176746;176747;176748;176749;176750;176751;176752;176753;176754;176755;176756;176757;176758;176759;176760;176761;176762;176763;176764;176765;176766;176767;176768;176769;176770;176771;176772;17677…
6;218627;218628;218629;218630;218631;218632;218633;218634;218635;218636;218637;218638;218639;218640;218641;218642;218643;218644;218645;218646;218647;218648;218649;218650;218651;218652;218653;218654;218655;218656;218657;218658;218659;218660;218661;218662;218663;218664;218665;218666;218667;218668;218669;218670;218671;218672;218673;218674;218675;218676;218677;218678;218679;218680;218681;218682;21868…
6;342147;342148;342149;342150;342151;342152;342153;342154;342155;342156;342157;342158;342159;342160;342161;342162;342163;342164;342165;342166;342167;342168;342169;342170;342171;342172;342173;342174;342175;342176;342177;342178;342179;342180;342181;342182;342183;342184;342185;342186;342187;342188;342189;342190;342191;342192;342193;342194;342195;342196;342197;342198;342199;342200;342201;342202;34220…
1;668732;668733;668734;668735;668736;668737;668738;668739;668740;668741;668742;668743;668744;668745;668746;668747;668748;668749;668750;668751;668752;668753;668754;668755;668756;668757;668758;668759;668760;668761;668762;668763;668764;668765;668766;668767;668768;668769;668770;668771;668772;668773;668774;668775;668776;668777;668778;668779;668780;668781;668782;668783;668784;668785;668786;668787;66878…
2;883763;883764;883765;883766;883767;883768;883769;883770;883771;883772;883773;883774;883775;883776;883777;883778;883779;883780;883781;883782;883783;883784;883785;883786;883787;883788;883789;883790;883791;883792;883793;883794;883795;883796;883797;883798;883799;883800;883801;883802;883803;883804;883805;883806;883807;883808;883809;883810;883811;883812;883813;883814;883815;883816;883817;883818;88381…
2;1127763;1127764;1127765;1127766;1127767;1127768;1127769;1127770;1127771;1127772;1127773;1127774;1127775;1127776;1127777;1127778;1127779;1127780;1127781;1127782;1127783;1127784;1127785;1127786;1127787;1127788;1127789;1127790;1127791;1127792;1127793;1127794;1127795;1127796;1127797;1127798;1127799;1127800;1127801;1127802;1127803;1127804;1127805;1127806;1127807;1127808;1127809;1127810;1127811;11278…
5;1272676;1272677;1272678;1272679;1272680;1272681;1272682;1272683;1272684;1272685;1272686;1272687;1272688;1272689;1272690;1272691;1272692;1272693;1272694;1272695;1272696;1272697;1272698;1272699;1272700;1272701;1272702;1272703;1272704;1272705;1272706;1272707;1272708;1272709;1272710;1272711;1272712;1272713;1272714;1272715;1272716;1272717;1272718;1272719;1272720;1272721;1272722;1272723;1272724;12727…
9;1353410;1353411;1353412;1353413;1353414;1353415;1353416;1353417;1353418;1353419;1353420;1353421;1353422;1353423;1353424;1353425;1353426;1353427;1353428;1353429;1353430;1353431;1353432;1353433;1353434;1353435;1353436;1353437;1353438;1353439;1353440;1353441;1353442;1353443;1353444;1353445;1353446;1353447;1353448;1353449;1353450;1353451;1353452;1353453;1353454;1353455;1353456;1353457;1353458;13534…
6;1402067;1402068;1402069;1402070;1402071;1402072;1402073;1402074;1402075;1402076;1402077;1402078;1402079;1402080;1402081;1402082;1402083;1402084;1402085;1402086;1402087;1402088;1402089;1402090;1402091;1402092;1402093;1402094;1402095;1402096;1402097;1402098;1402099;1402100;1402101;1402102;1402103;1402104;1402105;1402106;1402107;1402108;1402109;1402110;1402111;1402112;1402113;1402114;1402115;14021…
1;1452992;1452993;1452994;1452995;1452996;1452997;1452998;1452999;1453000;1453001;1453002;1453003;1453004;1453005;1453006;1453007;1453008;1453009;1453010;1453011;1453012;1453013;1453014;1453015;1453016;1453017;1453018;1453019;1453020;1453021;1453022;1453023;1453024;1453025;1453026;1453027;1453028;1453029;1453030;1453031;1453032;1453033;1453034;1453035;1453036;1453037;1453038;1453039;1453040;14530…
8;1716949;1716950;1716951;1716952;1716953;1716954;1716955;1716956;1716957;1716958;1716959;1716960;1716961;1716962;1716963;1716964;1716965;1716966;1716967;1716968;1716969;1716970;1716971;1716972;1716973;1716974;1716975;1716976;1716977;1716978;1716979;1716980;1716981;1716982;1716983;1716984;1716985;1716986;1716987;1716988;1716989;1716990;1716991;1716992;1716993;1716994;1716995;1716996;1716997;17169…	55103;106982;145246;146209;170240;171408;171553;177050;179572;179844;181748;182284;188964;189869;193713;218022;247815;264137;271670;296122;296389;305410;305604;323746;337919;342050;378010;414821;502234;513578;513823;525935;535684;547063;595099;628610;667946;669200;670171;690447;702523;716305;739997;740977;756882;762655;763106;867634;883841;976127;1072177;1084716;1085956;1085969;1126877;1142675;12…	73;74;75;76;77;78;79;80;81	64;162;190;239;432;515;945;1001;1174
A0A024R969;P36222;H0Y3U8;Q9NY41;B3KTE6;Q59FK1	A0A024R969;P36222	7;7;2;1;1;1	7;7;2;1;1;1	7;7;2;1;1;1	Chitinase-3-like protein 1	CHI3L1	A0A024R969_HUMAN Chitinase 3-like 1 (Cartilage glycoprotein-39), isoform CRA_a OS=Homo sapiens GN=CHI3L1 PE=4 SV=1;CH3L1_HUMAN Chitinase-3-like protein 1 OS=Homo sapiens GN=CHI3L1 PE=1 SV=2	6	7	7	7	0	0	0	0	0	0	0	0	0	0	0	0	0	0	0	0	0	0	0	0	0	0	0	0	0	0	0	0	0	0	0	0	7	6	0	0	2	3
A0A024R972;P11047	A0A024R972;P11047	4;4	4;4	4;4	Laminin subunit gamma-1	LAMC1	A0A024R972_HUMAN Laminin, gamma 1 (Formerly LAMB2), isoform CRA_a OS=Homo sapiens GN=LAMC1 PE=4 SV=1;LAMC1_HUMAN Laminin subunit gamma-1 OS=Homo sapiens GN=LAMC1 PE=1 SV=3	2	4	4	4	0	0	0	0	0	0	0	0	0	0	0	0	0	0	0	0	0	0	0	0	0	0	0	0	1	0	0	1	0	0	0	0	0	3	0	0	1	1
A0A024R9J3;Q9Y6Z7	A0A024R9J3;Q9Y6Z7	3;3	3;3	3;3	Collectin-10	COLEC10	A0A024R9J3_HUMAN Collectin sub-family member 10 (C-type lectin), isoform CRA_a OS=Homo sapiens GN=COLEC10 PE=4 SV=1;COL10_HUMAN Collectin-10 OS=Homo sapiens GN=COLEC10 PE=2 SV=2	2	3	3	3	0	0	0	0	0	0	0	1	0	1	0	1	0	0	1	1	1	1	1	0	1	1	0	0	0	0	0	0	0	0	1	1	2	1	0	0	1	0
Q53GF5;A0A024RA52;P25787;H7C402;H3BT36;Q6MZI6;C9JCK5	Q53GF5;A0A024RA52;P25787;H7C402;H3BT36;Q6MZI6;C9JCK5	2;2;2;1;1;1;1	2;2;2;1;1;1;1	2;2;2;1;1;1;1	Proteasome subunit alpha type;Proteasome subunit alpha type-2	PSMA2;DKFZp686D09174	Q53GF5_HUMAN Proteasome subunit alpha type (Fragment) OS=Homo sapiens PE=2 SV=1;A0A024RA52_HUMAN Proteasome subunit alpha type OS=Homo sapiens GN=PSMA2 PE=1 SV=1;PSA2_HUMAN Proteasome subunit alpha type-2 OS=Homo sapiens GN=PSMA2 PE=1 SV=2;H7C402_HUMAN Pro	7	2	2	2	0	0	0	0	0	0	0	0	0	0	0	0	0	0	0	0	0	0	0	0	0	0	0	0	1	1	1	0	0	0	0	0	0	0	0	0	1	0
A0A024RAA7;P02747	A0A024RAA7;P02747	9;9	9;9	9;9	Complement C1q subcomponent subunit C	C1QC	A0A024RAA7_HUMAN Complement component 1, q subcomponent, C chain, isoform CRA_a OS=Homo sapiens GN=C1QC PE=4 SV=1;C1QC_HUMAN Complement C1q subcomponent subunit C OS=Homo sapiens GN=C1QC PE=1 SV=3	2	9	9	9	4	4	5	5	5	5	5	5	6	5	5	5	5	5	5	5	4	5	4	4	4	5	5	6	6	6	6	6	5	5	6	6	7	7	5	5	6	6
6;1473657;1473658;1473659;1473660;1473661;1473662;1473663;1473664;1473665;1473666;1473667;1473668;1473669;1473670;1473671;1473672;1473673;1473674;1473675;1473676;1473677;1473678;1473679;1473680;1473681;1473682;1473683;1473684;1473685;1473686;1473687;1473688;1473689;1473690;1473691;1473692;1473693;1473694;1473695;1473696;1473697;1473698;1473699;1473700;1473701;1473702;1473703;1473704;1473705;14737…	475459;475736;496357;953586;1177940;1219688;1473338;1621296;1686716
A0A024RAB6;P98160;Q59EG0;H0Y5A9	A0A024RAB6;P98160	13;13;2;1	13;13;2;1	13;13;2;1	Basement membrane-specific heparan sulfate proteoglycan core protein;Endorepellin;LG3 peptide	HSPG2	A0A024RAB6_HUMAN Heparan sulfate proteoglycan 2 (Perlecan), isoform CRA_b OS=Homo sapiens GN=HSPG2 PE=4 SV=1;PGBM_HUMAN Basement membrane-specific heparan sulfate proteoglycan core protein OS=Homo sapiens GN=HSPG2 PE=1 SV=4	4	13	13	13	1	1	2	0	0	1	1	0	5	3	0	0	0	0	0	2	0	0	1	0	1	1	1	1	1	1	0	1	2	2	2	1	2	2	0	0	2	2
D6R934;A0A024RAB9;P02746;A0A0A0MSV6;D6RGJ1	D6R934;A0A024RAB9;P02746;A0A0A0MSV6	11;11;11;9;3	11;11;11;9;3	11;11;11;9;3	Complement C1q subcomponent subunit B	C1QB	D6R934_HUMAN Complement C1q subcomponent subunit B OS=Homo sapiens GN=C1QB PE=1 SV=1;A0A024RAB9_HUMAN Complement component 1, q subcomponent, B chain, isoform CRA_a OS=Homo sapiens GN=C1QB PE=4 SV=1;C1QB_HUMAN Complement C1q subcomponent subunit B OS=Homo	5	11	11	11	10	10	7	7	8	8	8	8	8	8	8	8	7	7	9	9	9	9	10	10	8	10	10	8	10	10	9	8	9	8	10	10	9	9	7	7	9	8
864226;864227;864228;864229;864230;864231;864232;864233;864234;864235;864236;864237;864238;864239;864240;864241;864242;864243;864244;864245;864246;864247;864248;864249;864250;864251;864252;864253;864254;864255;864256;864257;864258;864259;864260;864261;864262;864263;864264;864265;864266;864267;864268;864269;864270;864271;864272;864273;864274;864275;864276;864277;864278;864279;864280;864281;864282;…	247350;423765;554056;653468;863137;864597;1126419;1450340;1450433;1620540;1686530	82;83;84;85;86	147;183;210;233;249
A0A024RAG6;P02745;X6RLJ0;Q9H2L7	A0A024RAG6;P02745;X6RLJ0	9;9;6;2	9;9;6;2	9;9;6;2	Complement C1q subcomponent subunit A	C1QA	A0A024RAG6_HUMAN Complement component 1, q subcomponent, A chain, isoform CRA_a OS=Homo sapiens GN=C1QA PE=4 SV=1;C1QA_HUMAN Complement C1q subcomponent subunit A OS=Homo sapiens GN=C1QA PE=1 SV=2;X6RLJ0_HUMAN Complement C1q subcomponent subunit A (Fragmen	4	9	9	9	7	7	6	7	7	7	7	8	7	7	6	6	7	8	6	7	7	6	5	7	7	7	7	5	7	7	7	7	7	7	6	7	7	7	6	5	8	7
B4DT29;B4DXW1;Q59FV6;A0A024RAI1;P61158;B4E1U3;B4DTI0;F8WDR7	B4DT29;B4DXW1;Q59FV6;A0A024RAI1;P61158;B4E1U3;B4DTI0	3;3;3;3;3;2;2;1	3;3;3;3;3;2;2;1	3;3;3;3;3;2;2;1	Actin-related protein 3	ACTR3	B4DT29_HUMAN cDNA FLJ51082, highly similar to Actin-like protein 3 OS=Homo sapiens PE=2 SV=1;B4DXW1_HUMAN Actin-related protein 3 OS=Homo sapiens GN=ACTR3 PE=1 SV=1;Q59FV6_HUMAN ARP3 actin-related protein 3 homolog variant (Fragment) OS=Homo sapiens PE=2 S	8	3	3	3	0	0	0	0	0	0	0	0	0	0	0	0	0	0	1	1	0	0	0	0	0	0	0	0	1	1	0	0	0	0	0	0	0	0	0	0	0	0
A0A024RAL1;A0A024RAQ9;Q59FG9;P13611;D6RGZ6;E9PF17;A0A024RAP3;Q6MZK8;Q86W61;B7Z3R6;B7Z638	A0A024RAL1;A0A024RAQ9;Q59FG9;P13611;D6RGZ6;E9PF17;A0A024RAP3;Q6MZK8	6;6;6;6;4;4;4;4;2;2;2	6;6;6;6;4;4;4;4;2;2;2	6;6;6;6;4;4;4;4;2;2;2	Versican core protein	CSPG2;VCAN;DKFZp686K06110	A0A024RAL1_HUMAN Chondroitin sulfate proteoglycan 2 (Versican), isoform CRA_c OS=Homo sapiens GN=CSPG2 PE=4 SV=1;A0A024RAQ9_HUMAN Chondroitin sulfate proteoglycan 2 (Versican), isoform CRA_b OS=Homo sapiens GN=CSPG2 PE=4 SV=1;Q59FG9_HUMAN Chondroitin sulfa	11	6	6	6	0	0	0	0	0	0	0	0	0	0	0	0	0	0	0	0	0	0	0	0	0	0	0	0	0	0	0	0	0	0	0	0	0	1	0	0	0	0
A0A075BTL2;A0A075BV59;A0A075BW43;A0A075BSP6;A8K6H1;A0A0A7E7X3;A0A0A7E6I2;A0A0A7E6D8;A0A024RAR8;Q9NZ08;A0A0A7E7W9;A0A0A7E7W5;A0A0A7E7T3;A0A0A7E7S5;A0A0A7E6P9;A0A0A7E6P4;A0A0A7E6P0;A0A0A7E6K0;A0A0A7E6J5;A0A0A7E6D4	A0A075BTL2;A0A075BV59;A0A075BW43;A0A075BSP6;A8K6H1;A0A0A7E7X3;A0A0A7E6I2;A0A0A7E6D8;A0A024RAR8;Q9NZ08;A0A0A7E7W9;A0A0A7E7W5;A0A0A7E7T3;A0A0A7E7S5;A0A0A7E6P9;A0A0A7E6P4;A0A0A7E6P0;A0A0A7E6K0;A0A0A7E6J5;A0A0A7E6D4	2;2;2;2;2;2;2;2;2;2;1;1;1;1;1;1;1;1;1;1	2;2;2;2;2;2;2;2;2;2;1;1;1;1;1;1;1;1;1;1	2;2;2;2;2;2;2;2;2;2;1;1;1;1;1;1;1;1;1;1	Endoplasmic reticulum aminopeptidase 1	ERAP1;ARTS-1	A0A075BTL2_HUMAN Endoplasmic reticulum aminopeptidase 1 delta-Exon-11 isoform OS=Homo sapiens GN=ERAP1 PE=2 SV=1;A0A075BV59_HUMAN Endoplasmic reticulum aminopeptidase 1 delta-Exon-13 isoform OS=Homo sapiens GN=ERAP1 PE=2 SV=1;A0A075BW43_HUMAN Endoplasmic r	20	2	2	2	0	0	0	0	0	0	0	0	0	0	0	0	0	0	0	0	1	1	0	0	0	0	0	0	0	0	0	0	0	0	1	0	0	0	0	0	1	1
A0A024RB87;P61224;E7ESV4;F5H6R7;F5H004;F5GX62;Q9BXV4;A0A0J9YXB3;Q5U0C3;A8KAH9;P62834;A6NIZ1;F5H077;F5GWU8;F5H491;F5H0B7;F5H500;F5H823;B7ZB78;F5GZG1;F5GYB5;B7ZAY2;F5H4H0;F5GYH7;A0A075B6Q0;F8WBC0	A0A024RB87;P61224;E7ESV4;F5H6R7;F5H004;F5GX62;Q9BXV4;A0A0J9YXB3;Q5U0C3;A8KAH9;P62834;A6NIZ1;F5H077;F5GWU8;F5H491;F5H0B7;F5H500;F5H823;B7ZB78;F5GZG1;F5GYB5;B7ZAY2	8;8;6;5;5;5;5;5;5;5;5;5;4;4;4;4;4;4;4;4;4;4;3;3;3;1	8;8;6;5;5;5;5;5;5;5;5;5;4;4;4;4;4;4;4;4;4;4;3;3;3;1	2;2;0;0;0;0;0;2;2;2;2;2;0;0;0;0;0;2;2;2;0;2;0;0;0;0	Ras-related protein Rap-1b;Ras-related protein Rap-1A;Ras-related protein Rap-1b-like protein	RAP1B;RAP1A	A0A024RB87_HUMAN RAP1B, member of RAS oncogene family, isoform CRA_a OS=Homo sapiens GN=RAP1B PE=4 SV=1;RAP1B_HUMAN Ras-related protein Rap-1b OS=Homo sapiens GN=RAP1B PE=1 SV=1;E7ESV4_HUMAN Ras-related protein Rap-1b (Fragment) OS=Homo sapiens GN=RAP1B PE	26	8	8	2	4	4	3	2	3	2	7	5	2	1	0	0	1	1	4	2	3	4	2	3	0	1	0	1	3	4	1	1	0	1	3	4	0	0	0	0	1	1
A0A024RC33;Q15555;K7EL66;K7ERD8	A0A024RC33;Q15555;K7EL66;K7ERD8	2;2;1;1	2;2;1;1	2;2;1;1	Microtubule-associated protein RP/EB family member 2	MAPRE2	A0A024RC33_HUMAN Microtubule-associated protein, RP/EB family, member 2, isoform CRA_a OS=Homo sapiens GN=MAPRE2 PE=4 SV=1;MARE2_HUMAN Microtubule-associated protein RP/EB family member 2 OS=Homo sapiens GN=MAPRE2 PE=1 SV=1;K7EL66_HUMAN Microtubule-associa	4	2	2	2	0	0	0	0	0	0	0	1	0	0	0	0	0	0	1	0	0	0	0	0	0	0	0	0	0	0	0	0	0	0	0	0	0	0	0	0	0	0
A0A024RC42;P19022	A0A024RC42;P19022	2;2	2;2	2;2	Cadherin-2	CDH2	A0A024RC42_HUMAN Cadherin 2, type 1, N-cadherin (Neuronal), isoform CRA_b OS=Homo sapiens GN=CDH2 PE=4 SV=1;CADH2_HUMAN Cadherin-2 OS=Homo sapiens GN=CDH2 PE=1 SV=4	2	2	2	2	0	0	0	0	0	0	0	0	0	0	0	0	0	0	0	0	0	0	0	0	0	0	0	0	0	0	2	2	0	0	1	0	0	0	0	0	0	0
A0A024RC61;Q59E93;P15144;B4DV63;B4DP96;B4DPH5;B4DP01;H0YMC1	A0A024RC61;Q59E93;P15144;B4DV63;B4DP96;B4DPH5;B4DP01	13;13;13;9;7;7;7;1	13;13;13;9;7;7;7;1	13;13;13;9;7;7;7;1	Aminopeptidase N	ANPEP	A0A024RC61_HUMAN Alanyl (Membrane) aminopeptidase (Aminopeptidase N, aminopeptidase M, microsomal aminopeptidase, CD13, p150), isoform CRA_a OS=Homo sapiens GN=ANPEP PE=4 SV=1;Q59E93_HUMAN Membrane alanine aminopeptidase variant (Fragment) OS=Homo sapiens	8	13	13	13	1	2	2	1	2	1	0	0	1	2	1	1	0	0	0	0	1	0	1	2	1	1	0	1	0	0	0	0	1	1	2	3	2	4	0	0	5	3
A8K2W6;A0A024RD39;Q13093	A8K2W6;A0A024RD39;Q13093	5;5;5	5;5;5	5;5;5	Platelet-activating factor acetylhydrolase	PLA2G7	A8K2W6_HUMAN cDNA FLJ76248, highly similar to Homo sapiens phospholipase A2, group VII (platelet-activating factor acetylhydrolase, plasma) (PLA2G7), mRNA OS=Homo sapiens PE=2 SV=1;A0A024RD39_HUMAN Phospholipase A2, group VII (Platelet-activating factor ac	3	5	5	5	1	1	1	2	1	1	2	1	1	1	1	0	0	0	1	1	1	0	1	1	1	1	1	1	0	0	1	2	1	2	0	0	1	1	0	0	2	2
B3KQR6;A0A024RDB8;Q9Y251;D6RAQ1;D9IUY7;D6RHG4	B3KQR6;A0A024RDB8;Q9Y251	3;3;3;1;1;1	3;3;3;1;1;1	3;3;3;1;1;1	Heparanase;Heparanase 8 kDa subunit;Heparanase 50 kDa subunit	HPSE	B3KQR6_HUMAN cDNA PSEC0090 fis, clone PLACE1001300, highly similar to Heparanase (EC 3.2.-.-) OS=Homo sapiens PE=2 SV=1;A0A024RDB8_HUMAN Heparanase, isoform CRA_a OS=Homo sapiens GN=HPSE PE=4 SV=1;HPSE_HUMAN Heparanase OS=Homo sapiens GN=HPSE PE=1 SV=2	6	3	3	3	0	0	0	0	0	0	0	0	0	0	0	0	0	0	0	0	0	0	0	0	0	0	0	0	0	2	0	0	0	0	0	1	0	0	0	0	0	0
B4E397;B4DNS6;B4DV72;Q8N4S1;A0A024RDE1;Q14515;B7ZB68;B4DFZ4	B4E397;B4DNS6;B4DV72;Q8N4S1;A0A024RDE1;Q14515;B7ZB68;B4DFZ4	12;12;12;12;12;12;10;9	12;12;12;12;12;12;10;9	12;12;12;12;12;12;10;9	SPARC-like protein 1	SPARCL1	B4E397_HUMAN cDNA FLJ55140, highly similar to SPARC-like protein 1 OS=Homo sapiens PE=2 SV=1;B4DNS6_HUMAN cDNA FLJ54278, highly similar to SPARC-like protein 1 OS=Homo sapiens PE=2 SV=1;B4DV72_HUMAN cDNA FLJ54387, moderately similar to SPARC-like protein 1	8	12	12	12	2	1	0	1	0	0	1	2	3	1	0	0	1	1	1	1	2	2	1	2	4	2	0	0	9	10	2	2	2	1	2	1	7	4	1	1	5	3
Q3LGB0;C4B6Q2;A0A024RDJ0;F2YQ21;A0A024RDE6;A6XMV6;A0A024RDE2;B7Z351;P10451;D6R9C5;CON__P31096	Q3LGB0;C4B6Q2;A0A024RDJ0;F2YQ21;A0A024RDE6;A6XMV6;A0A024RDE2;B7Z351;P10451;D6R9C5;CON__P31096	2;2;2;2;2;2;2;2;2;1;1	2;2;2;2;2;2;2;2;2;1;1	2;2;2;2;2;2;2;2;2;1;1	Osteopontin	opn;SPP1	Q3LGB0_HUMAN Osteopontin (Fragment) OS=Homo sapiens GN=opn PE=2 SV=1;C4B6Q2_HUMAN Osteopontin (Fragment) OS=Homo sapiens GN=opn PE=2 SV=1;A0A024RDJ0_HUMAN Secreted phosphoprotein 1 (Osteopontin, bone sialoprotein I, early T-lymphocyte activation 1), isofor	11	2	2	2	0	0	0	0	0	0	0	0	0	0	0	0	0	0	0	0	0	0	0	0	0	0	0	0	0	0	0	0	0	0	0	0	2	2	0	0	0	0
A0A024RDJ4;P19838	A0A024RDJ4;P19838	2;2	2;2	2;2	Nuclear factor NF-kappa-B p105 subunit;Nuclear factor NF-kappa-B p50 subunit	NFKB1	A0A024RDJ4_HUMAN Nuclear factor of kappa light polypeptide gene enhancer in B-cells 1 (P105), isoform CRA_b OS=Homo sapiens GN=NFKB1 PE=4 SV=1;NFKB1_HUMAN Nuclear factor NF-kappa-B p105 subunit OS=Homo sapiens GN=NFKB1 PE=1 SV=2	2	2	2	2	0	0	0	0	0	0	0	0	0	0	0	0	0	0	0	0	0	0	0	0	0	0	0	0	1	1	1	1	2	1	1	1	2	1	1	1	1	1
A0A024RDT5;C0IMJ3;B1ALD9;A0A024RDS2;Q15063;CON__Q2KJC7;B7Z6G1;B4E3A7;B7Z4V4	A0A024RDT5;C0IMJ3;B1ALD9;A0A024RDS2;Q15063;CON__Q2KJC7	5;5;5;5;5;4;2;1;1	5;5;5;5;5;4;2;1;1	5;5;5;5;5;4;2;1;1	Periostin	POSTN	A0A024RDT5_HUMAN Periostin, osteoblast specific factor, isoform CRA_a OS=Homo sapiens GN=POSTN PE=4 SV=1;C0IMJ3_HUMAN Periostin isoform thy6 OS=Homo sapiens PE=2 SV=1;B1ALD9_HUMAN Periostin OS=Homo sapiens GN=POSTN PE=1 SV=1;A0A024RDS2_HUMAN Periostin, ost	9	5	5	5	0	0	0	1	0	0	0	0	1	1	0	0	0	0	0	0	0	0	0	0	0	0	0	0	0	0	0	0	1	1	0	0	1	1	0	1	2	0
V9HWJ7;Q53FI1;A0A024RDT4;P13796;Q59GX5;Q5TBN3;B3KUI1;Q5TBN5;B4DPW9;A0A0A0MSQ0;Q53GY0;P13797;Q96HI1;B4DI60;B4DPU6;B4DG31;U3KQI3;C9JAM8;Q14651	V9HWJ7;Q53FI1;A0A024RDT4;P13796;Q59GX5	26;26;26;26;22;8;7;4;4;4;4;4;3;2;2;2;1;1;1	26;26;26;26;22;8;7;4;4;4;4;4;3;2;2;2;1;1;1	26;26;26;26;22;8;7;4;4;4;4;4;3;2;2;2;1;1;1	Plastin-2	HEL-S-37;LCP1	V9HWJ7_HUMAN Epididymis secretory protein Li 37 OS=Homo sapiens GN=HEL-S-37 PE=2 SV=1;Q53FI1_HUMAN L-plastin variant (Fragment) OS=Homo sapiens PE=2 SV=1;A0A024RDT4_HUMAN Lymphocyte cytosolic protein 1 (L-plastin), isoform CRA_a OS=Homo sapiens GN=LCP1 PE=	19	26	26	26	5	4	4	3	2	5	5	4	4	4	2	2	2	2	5	3	5	5	5	3	4	4	7	4	13	8	10	10	12	14	11	8	18	15	4	5	14	14
B3KRY3;A0A024RDY3;P11279;Q59FZ0	B3KRY3;A0A024RDY3;P11279	3;3;3;1	3;3;3;1	3;3;3;1	Lysosome-associated membrane glycoprotein 1	LAMP1	B3KRY3_HUMAN cDNA FLJ35079 fis, clone PLACE6005283, highly similar to Lysosome-associated membrane glycoprotein 1 OS=Homo sapiens PE=2 SV=1;A0A024RDY3_HUMAN Lysosomal-associated membrane protein 1, isoform CRA_a OS=Homo sapiens GN=LAMP1 PE=4 SV=1;LAMP1_HUM	4	3	3	3	0	0	0	0	0	0	0	0	0	0	0	0	0	0	1	1	0	1	0	1	0	0	0	0	0	0	0	0	0	0	0	0	1	1	0	0	1	1
A0A068LKQ2	A0A068LKQ2	2	2	2			A0A068LKQ2_HUMAN Ig heavy chain variable region (Fragment) OS=Homo sapiens PE=2 SV=1	1	2	2	2	0	0	0	0	0	0	1	0	1	0	0	0	0	0	0	0	0	0	0	0	0	0	0	0	0	0	0	0	0	0	0	0	1	1	0	0	0	0
A0A075B6N8;Q8NF17;Q6N030;Q5EBM2;P01860;Q86TT2;O95978	A0A075B6N8;Q8NF17;Q6N030;Q5EBM2;P01860;Q86TT2	10;10;10;10;10;8;1	10;10;10;10;10;8;1	2;2;2;2;2;2;0	Ig gamma-3 chain C region	IGHG3;FLJ00385;DKFZp686I15212	A0A075B6N8_HUMAN Ig gamma-3 chain C region (Fragment) OS=Homo sapiens GN=IGHG3 PE=1 SV=1;Q8NF17_HUMAN FLJ00385 protein (Fragment) OS=Homo sapiens GN=FLJ00385 PE=1 SV=1;Q6N030_HUMAN Uncharacterized protein OS=Homo sapiens GN=DKFZp686I15212 PE=1 SV=1;Q5EBM2_	7	10	10	2	5	7	6	6	7	7	6	7	8	8	6	6	5	7	7	8	6	7	6	6	9	9	5	6	9	9	7	6	8	6	5	6	6	5	5	5	9	9
A0A087WYJ9;A0A075B6N9;A0A1B0GUU9;P01871;P04220	A0A087WYJ9;A0A075B6N9;A0A1B0GUU9;P01871;P04220	19;19;19;18;11	19;19;19;18;11	5;5;5;5;1	Ig mu chain C region;Ig mu heavy chain disease protein	IGHM	A0A087WYJ9_HUMAN Ig mu chain C region OS=Homo sapiens GN=IGHM PE=1 SV=2;A0A075B6N9_HUMAN Ig mu chain C region (Fragment) OS=Homo sapiens GN=IGHM PE=1 SV=2;A0A1B0GUU9_HUMAN Ig mu chain C region (Fragment) OS=Homo sapiens GN=IGHM PE=1 SV=1;IGHM_HUMAN Ig mu c	5	19	19	5	12	13	14	15	11	11	15	16	14	13	11	12	8	9	17	16	13	13	16	16	11	11	14	14	12	12	10	11	17	16	10	11	15	15	13	10	16	16
A0A087WZB6;Q5U227;A0A075B7F9;B4DH59;Q5TI25;B4DUQ6;A0A087WU30;Q4VC10;Q5TB04;B4DG53;A0A087WZS8;A0A087WVG0;A0A087WUH2;A0A087WTW4;A0A075B7A3;A0A075B6G5;A0A087WYQ9;A0A087WY26;A0A087WWQ1;A0A075B761;A0A087WY62;Q3BBV1	A0A087WZB6;Q5U227;A0A075B7F9;B4DH59;Q5TI25;B4DUQ6;A0A087WU30;Q4VC10;Q5TB04;B4DG53;A0A087WZS8;A0A087WVG0;A0A087WUH2;A0A087WTW4;A0A075B7A3;A0A075B6G5;A0A087WYQ9;A0A087WY26;A0A087WWQ1;A0A075B761;A0A087WY62;Q3BBV1	2;2;2;2;2;1;1;1;1;1;1;1;1;1;1;1;1;1;1;1;1;1	2;2;2;2;2;1;1;1;1;1;1;1;1;1;1;1;1;1;1;1;1;1	2;2;2;2;2;1;1;1;1;1;1;1;1;1;1;1;1;1;1;1;1;1	Neuroblastoma breakpoint family member 26;Neuroblastoma breakpoint family member 14;Neuroblastoma breakpoint family member 20	NBPF26;NBPF8;NBPF14;NBPF1;NBPF9;NBPF10;NBPF19;NBPF20	A0A087WZB6_HUMAN Neuroblastoma breakpoint family member 26 OS=Homo sapiens GN=NBPF26 PE=4 SV=1;Q5U227_HUMAN NBPF8 protein OS=Homo sapiens GN=NBPF8 PE=2 SV=1;A0A075B7F9_HUMAN Neuroblastoma breakpoint family member 26 OS=Homo sapiens GN=NBPF26 PE=4 SV=1;NBPF	22	2	2	2	1	0	0	0	0	0	0	0	0	0	0	0	0	0	0	0	0	0	0	0	0	0	0	0	0	0	0	0	0	0	1	0	0	0	0	0	0	0
Q9NPR5;A0A087WTK0;A0A087WVC6;Q12913	Q9NPR5;A0A087WTK0;A0A087WVC6;Q12913	5;5;5;5	5;5;5;5	5;5;5;5	Protein-tyrosine-phosphatase;Receptor-type tyrosine-protein phosphatase eta	PTPRJ	Q9NPR5_HUMAN PTPRJ, protein tyrosine phosphatase receptor J, eta (Fragment) OS=Homo sapiens PE=2 SV=1;A0A087WTK0_HUMAN Receptor-type tyrosine-protein phosphatase eta OS=Homo sapiens GN=PTPRJ PE=1 SV=1;A0A087WVC6_HUMAN Receptor-type tyrosine-protein phospha	4	5	5	5	2	1	1	2	1	2	1	1	4	2	0	0	1	0	1	1	0	0	4	3	2	2	0	0	0	0	0	0	3	1	1	0	1	1	0	0	3	3
A0A087WUS7;A0A0A0MS09;Q8NF20;P01880	A0A087WUS7;A0A0A0MS09;Q8NF20;P01880	4;4;4;4	4;4;4;4	4;4;4;4	Ig delta chain C region	IGHD;FLJ00382	A0A087WUS7_HUMAN Ig delta chain C region OS=Homo sapiens GN=IGHD PE=1 SV=1;A0A0A0MS09_HUMAN Ig delta chain C region (Fragment) OS=Homo sapiens GN=IGHD PE=1 SV=1;Q8NF20_HUMAN FLJ00382 protein (Fragment) OS=Homo sapiens GN=FLJ00382 PE=2 SV=1;IGHD_HUMAN Ig de	4	4	4	4	4	3	0	0	0	0	0	0	0	0	0	0	0	0	0	0	0	0	1	0	0	0	0	0	0	0	0	0	0	0	0	0	0	0	0	0	0	0
A0A087WW89;A0A0F7TAG7;A0A0B4J1Y9	A0A087WW89;A0A0F7TAG7;A0A0B4J1Y9	4;3;3	4;3;3	2;2;2		IGHV3-72	A0A087WW89_HUMAN Protein IGHV3-72 OS=Homo sapiens GN=IGHV3-72 PE=1 SV=1;A0A0F7TAG7_HUMAN IGHV3-72 protein (Fragment) OS=Homo sapiens GN=IGHV3-72 PE=4 SV=1;A0A0B4J1Y9_HUMAN Protein IGHV3-72 (Fragment) OS=Homo sapiens GN=IGHV3-72 PE=1 SV=1	3	4	4	2	1	1	2	2	1	2	1	1	1	1	1	1	1	1	3	1	3	3	2	2	2	2	1	1	1	1	1	1	2	2	2	1	1	2	1	1	3	3
A0A087WWD4;P13591;H7BYX6;A0A087WTE4;A0A087WTF6;A0A087WX77;A0A087WV75;O00557;A0A0C4DGS4;A0A087X1V2;A0A087WVU1;A0A0D9SF98;A0A087WWJ5	A0A087WWD4;P13591;H7BYX6;A0A087WTE4;A0A087WTF6;A0A087WX77;A0A087WV75	7;7;6;6;6;6;6;3;1;1;1;1;1	7;7;6;6;6;6;6;3;1;1;1;1;1	7;7;6;6;6;6;6;3;1;1;1;1;1	Neural cell adhesion molecule 1	NCAM1	A0A087WWD4_HUMAN Neural cell adhesion molecule 1 OS=Homo sapiens GN=NCAM1 PE=1 SV=1;NCAM1_HUMAN Neural cell adhesion molecule 1 OS=Homo sapiens GN=NCAM1 PE=1 SV=3;H7BYX6_HUMAN Neural cell adhesion molecule 1 OS=Homo sapiens GN=NCAM1 PE=1 SV=2;A0A087WTE4_HU	13	7	7	7	0	0	1	1	0	0	2	2	2	3	0	0	1	1	1	2	2	2	0	2	3	2	0	2	2	2	1	0	1	2	0	0	2	2	0	0	3	2
A0A087WWU8;Q5HYB6;B2RDE1;A0A0S2Z4I4;A0A0S2Z4G4;A0A0S2Z4G8;D6R904;Q8NAG3;B4DWT5;Q5VU61;D6RFM2;K7EP68;H0YL80;H0YKX5;H0YKP3;B4DTK3;B4DQ80;Q8TCG4;C9IZA2;H0YNC7;Q15657;Q1ZYL5;F5H7S3;D9YZV7;H7BYY1;H0YK48;B7Z722;H0YL52;B7Z596;D9YZV5;D9YZV4;A0A0S2Z4G6;A0A0K0K1I0;A0A024R5W6;Q59GR8;Q6ZN40;P09493;Q8NI98;A0A024R4K5;Q5VU62;Q8NAH0	A0A087WWU8;Q5HYB6;B2RDE1;A0A0S2Z4I4;A0A0S2Z4G4;A0A0S2Z4G8;D6R904;Q8NAG3;B4DWT5;Q5VU61	9;9;9;9;9;8;7;6;6;6;4;3;2;2;2;2;2;2;2;2;2;2;2;2;2;2;2;2;2;2;2;2;2;2;2;2;2;1;1;1;1	6;6;6;6;6;5;5;5;5;5;4;0;0;0;0;0;1;0;0;0;0;0;0;0;0;0;0;0;0;0;0;0;0;0;0;0;0;1;1;0;0	5;5;5;5;5;5;5;4;4;4;4;0;0;0;0;0;0;0;0;0;0;0;0;0;0;0;0;0;0;0;0;0;0;0;0;0;0;0;0;0;0		TPM3;DKFZp686J1372	A0A087WWU8_HUMAN Tropomyosin alpha-3 chain OS=Homo sapiens GN=TPM3 PE=1 SV=1;Q5HYB6_HUMAN Epididymis luminal protein 189 OS=Homo sapiens GN=DKFZp686J1372 PE=1 SV=1;B2RDE1_HUMAN cDNA, FLJ96568, highly similar to Homo sapiens tropomyosin 3 (TPM3), mRNA OS=Ho	41	9	6	5	2	4	1	0	1	0	3	2	1	2	0	0	2	2	4	7	2	2	1	2	2	0	0	0	2	2	0	0	0	0	1	1	0	1	0	0	1	1
A0A087WXI2;Q9Y6R7;A0A087WUZ2	A0A087WXI2;Q9Y6R7	61;61;18	61;61;18	61;61;18	IgGFc-binding protein	FCGBP	A0A087WXI2_HUMAN IgGFc-binding protein OS=Homo sapiens GN=FCGBP PE=1 SV=1;FCGBP_HUMAN IgGFc-binding protein OS=Homo sapiens GN=FCGBP PE=1 SV=3	3	61	61	61	9	11	18	15	3	5	5	6	5	8	10	8	2	1	6	5	5	6	2	4	20	18	20	21	4	5	5	8	18	17	5	6	11	13	5	5	24	25
B3GN61;D3XNU5;A0A0U2ZQU7;A0A0E3XJU3;Q9UII7;A0A087WXI5;P12830;A5D8W4;A0A087WX17;A0A087WU43;H3BNC6;J3QKP1;H3BVI7;B4DNH0	B3GN61;D3XNU5;A0A0U2ZQU7;A0A0E3XJU3;Q9UII7;A0A087WXI5;P12830;A5D8W4;A0A087WX17;A0A087WU43;H3BNC6	4;4;4;4;4;4;4;3;3;3;2;1;1;1	4;4;4;4;4;4;4;3;3;3;2;1;1;1	4;4;4;4;4;4;4;3;3;3;2;1;1;1	Cadherin-1;E-Cad/CTF1;E-Cad/CTF2;E-Cad/CTF3	CDH1	B3GN61_HUMAN Truncated E-cadherin OS=Homo sapiens GN=CDH1 PE=2 SV=1;D3XNU5_HUMAN E-cadherin 1 OS=Homo sapiens GN=CDH1 PE=4 SV=1;A0A0U2ZQU7_HUMAN E-cadherin 1 OS=Homo sapiens GN=CDH1 PE=4 SV=1;A0A0E3XJU3_HUMAN E-cadherin 1 OS=Homo sapiens GN=CDH1 PE=4 SV=1;	14	4	4	4	0	1	0	0	0	0	0	0	0	0	0	0	0	0	0	0	0	1	0	0	2	0	0	0	0	0	0	0	0	0	0	0	1	3	0	0	1	2
C0JYZ1;A0A0C4DFR0;A0A087WYC6;Q96DT5;O43352;A0A024RA50	C0JYZ1;A0A0C4DFR0;A0A087WYC6;Q96DT5;O43352;A0A024RA50	4;4;4;4;2;2	4;4;4;4;2;2	4;4;4;4;2;2	Dynein heavy chain 11, axonemal	DNAH11	C0JYZ1_HUMAN Dynein, axonemal, heavy chain 11 OS=Homo sapiens GN=DNAH11 PE=4 SV=1;A0A0C4DFR0_HUMAN Dynein heavy chain 11, axonemal OS=Homo sapiens GN=DNAH11 PE=1 SV=1;A0A087WYC6_HUMAN Dynein heavy chain 11, axonemal OS=Homo sapiens GN=DNAH11 PE=1 SV=1;DYH1	6	4	4	4	0	0	0	0	0	0	0	0	0	0	0	0	0	0	1	0	0	0	0	0	0	2	1	0	0	0	0	0	0	1	0	0	0	0	0	0	0	0
A0A087WZB5;Q9HBI1;B0QYP8	A0A087WZB5;Q9HBI1;B0QYP8	6;6;5	6;6;5	6;6;5	Beta-parvin	PARVB	A0A087WZB5_HUMAN Beta-parvin OS=Homo sapiens GN=PARVB PE=1 SV=1;PARVB_HUMAN Beta-parvin OS=Homo sapiens GN=PARVB PE=1 SV=1;B0QYP8_HUMAN Beta-parvin (Fragment) OS=Homo sapiens GN=PARVB PE=1 SV=1	3	6	6	6	1	0	0	0	1	0	4	3	1	1	0	0	1	0	3	2	1	0	0	1	0	0	0	0	1	2	0	0	1	0	0	0	0	0	0	0	0	0
A0A087X0I0;A0A140T9L7;A0A140T8Z8;A0A140T9C0;A0A140T8Y3;A0A140TA52;A0A140TA41;P22105;A0A140T902;A0A140TA33;Q6IPK3;B6RHJ5;Q16473;Q9UE34	A0A087X0I0;A0A140T9L7;A0A140T8Z8;A0A140T9C0;A0A140T8Y3;A0A140TA52;A0A140TA41;P22105;A0A140T902;A0A140TA33;Q6IPK3	18;18;18;18;18;18;18;18;17;17;15;8;8;2	18;18;18;18;18;18;18;18;17;17;15;8;8;2	18;18;18;18;18;18;18;18;17;17;15;8;8;2	Tenascin-X	TNXB	A0A087X0I0_HUMAN Tenascin-X OS=Homo sapiens GN=TNXB PE=1 SV=1;A0A140T9L7_HUMAN Tenascin-X (Fragment) OS=Homo sapiens GN=TNXB PE=1 SV=1;A0A140T8Z8_HUMAN Tenascin-X (Fragment) OS=Homo sapiens GN=TNXB PE=1 SV=1;A0A140T9C0_HUMAN Tenascin-X OS=Homo sapiens GN=T	14	18	18	18	2	2	6	6	1	3	4	6	5	6	2	2	2	2	3	3	2	1	1	2	1	1	1	0	0	1	1	2	2	2	0	0	2	2	0	0	4	4
B3KX75;A0A087X0M8;O00533;C9J905;C9JH37;C9JW79	B3KX75;A0A087X0M8;O00533	11;11;11;2;1;1	11;11;11;2;1;1	11;11;11;2;1;1	Neural cell adhesion molecule L1-like protein;Processed neural cell adhesion molecule L1-like protein	CHL1	B3KX75_HUMAN cDNA FLJ44930 fis, clone BRAMY3015549, highly similar to Neural cell adhesion molecule L1-like protein (Fragment) OS=Homo sapiens PE=2 SV=1;A0A087X0M8_HUMAN Neural cell adhesion molecule L1-like protein OS=Homo sapiens GN=CHL1 PE=1 SV=1;NCHL1_	6	11	11	11	1	1	1	2	1	1	2	2	3	3	0	0	2	2	1	3	2	3	2	2	0	2	2	1	1	1	2	2	3	3	1	2	5	5	1	1	3	3
A0A087X0S5;P12109;Q8TBN2;B4DQV1;B4DRR8;D3DSM7	A0A087X0S5;P12109;Q8TBN2	3;3;2;1;1;1	3;3;2;1;1;1	3;3;2;1;1;1	Collagen alpha-1(VI) chain	COL6A1	A0A087X0S5_HUMAN Collagen alpha-1(VI) chain OS=Homo sapiens GN=COL6A1 PE=1 SV=1;CO6A1_HUMAN Collagen alpha-1(VI) chain OS=Homo sapiens GN=COL6A1 PE=1 SV=3;Q8TBN2_HUMAN Putative uncharacterized protein (Fragment) OS=Homo sapiens PE=2 SV=1	6	3	3	3	0	0	0	0	0	0	0	0	0	0	0	0	0	0	0	0	0	0	0	0	1	0	0	0	0	0	0	0	0	0	0	0	1	2	0	0	0	0
A0A087X1J7;P22352;H0YBE4;E5RG32;H0YC19	A0A087X1J7;P22352	7;7;3;1;1	7;7;3;1;1	7;7;3;1;1	Glutathione peroxidase;Glutathione peroxidase 3	GPX3	A0A087X1J7_HUMAN Glutathione peroxidase OS=Homo sapiens GN=GPX3 PE=1 SV=1;GPX3_HUMAN Glutathione peroxidase 3 OS=Homo sapiens GN=GPX3 PE=1 SV=2	5	7	7	7	5	5	6	6	6	5	5	6	5	5	6	5	5	5	6	6	6	6	5	5	6	5	6	6	6	6	5	6	6	7	5	5	5	6	6	5	6	7
A0A087X271;B4DDF4;Q6FHE4;Q6FHC3;Q53GK7;B4DUT8;Q99439;K7ES69;B4DHU5;B4DN57;H3BVI6;U3KPS3;H3BQH0;A0A087X1X5;Q15417	A0A087X271;B4DDF4;Q6FHE4;Q6FHC3;Q53GK7;B4DUT8;Q99439;K7ES69;B4DHU5;B4DN57	5;5;5;5;5;5;5;4;3;3;2;1;1;1;1	5;5;5;5;5;5;5;4;3;3;2;1;1;1;1	5;5;5;5;5;5;5;4;3;3;2;1;1;1;1	Calponin;Calponin-2	CNN2	A0A087X271_HUMAN Calponin (Fragment) OS=Homo sapiens GN=CNN2 PE=1 SV=1;B4DDF4_HUMAN Calponin OS=Homo sapiens GN=CNN2 PE=1 SV=1;Q6FHE4_HUMAN Calponin OS=Homo sapiens GN=CNN2 PE=2 SV=1;Q6FHC3_HUMAN Calponin (Fragment) OS=Homo sapiens GN=CNN2 PE=2 SV=1;Q53GK7	15	5	5	5	0	1	0	0	0	0	1	0	0	0	0	0	0	0	0	0	0	0	1	1	0	0	0	0	1	1	0	0	0	0	1	1	0	0	0	1	0	0
A0A090N7U9;Q99969;C9J8S2	A0A090N7U9;Q99969;C9J8S2	3;3;2	3;3;2	3;3;2	Retinoic acid receptor responder protein 2	RARRES2	A0A090N7U9_HUMAN Retinoic acid receptor responder (Tazarotene induced) 2 OS=Homo sapiens GN=RARRES2 PE=4 SV=1;RARR2_HUMAN Retinoic acid receptor responder protein 2 OS=Homo sapiens GN=RARRES2 PE=1 SV=1;C9J8S2_HUMAN Retinoic acid receptor responder protein	3	3	3	3	1	1	1	1	1	1	1	1	1	1	1	1	1	1	1	0	1	1	1	1	1	1	1	1	1	1	1	1	2	2	1	1	2	2	1	1	1	1
A0A096LPE2;P35542;Q15423;A0A0D6A0A8;E9PR14;G3V1D9;A0A0D5ZZZ2	A0A096LPE2;P35542	11;7;4;4;4;4;4	7;7;0;0;0;0;0	3;3;0;0;0;0;0	Serum amyloid A-4 protein	SAA2-SAA4;SAA4	A0A096LPE2_HUMAN Protein SAA2-SAA4 OS=Homo sapiens GN=SAA2-SAA4 PE=4 SV=1;SAA4_HUMAN Serum amyloid A-4 protein OS=Homo sapiens GN=SAA4 PE=1 SV=2	7	11	7	3	5	5	4	3	4	4	4	5	4	4	5	4	4	4	4	4	4	4	4	4	5	5	6	6	5	5	8	6	5	6	6	6	7	7	7	7	5	5
291979;291980;291981;291982;291983;291984;291985;291986;291987;291988;291989;291990;291991;291992;291993;291994;291995;291996;291997;291998;291999;292000;292001;292002;292003;292004;292005;292006;292007;292008;292009;292010;292011;292012;292013;292014;292015;292016;292017;292018;292019;292020;292021;292022;292023;292024;292025;292026;292027;292028;292029;292030;292031;292032;292033;292034;292035;…	147969;150309;289879;290846;291678;560647;1295828;1296286;1349493;1697665;1697676	101;102;103	42;113;121
A0A0A0MRJ7;P12259;B4DU26;Q2I258;Q2HZZ0;Q1L610;Q8WWQ7;Q8TD21;F6MG31	A0A0A0MRJ7;P12259	59;59;6;4;3;2;2;2;1	59;59;6;4;3;2;2;2;1	42;42;6;4;3;0;1;2;1	Coagulation factor V;Coagulation factor V heavy chain;Coagulation factor V light chain	F5	A0A0A0MRJ7_HUMAN Coagulation factor V OS=Homo sapiens GN=F5 PE=1 SV=1;FA5_HUMAN Coagulation factor V OS=Homo sapiens GN=F5 PE=1 SV=4	9	59	59	42	21	19	22	16	15	16	19	20	26	27	14	17	14	9	18	19	16	14	17	18	29	28	31	30	20	29	29	26	33	33	26	26	32	30	21	19	37	32
B3KSS4;A0A0A0MSA9;A8K4I1;A0A0C4DG49;P15151	B3KSS4;A0A0A0MSA9;A8K4I1;A0A0C4DG49;P15151	3;3;3;3;3	3;3;3;3;3	3;3;3;3;3	Poliovirus receptor	PVR	B3KSS4_HUMAN cDNA FLJ36858 fis, clone ASTRO2015185, highly similar to POLIOVIRUS RECEPTOR OS=Homo sapiens PE=2 SV=1;A0A0A0MSA9_HUMAN Poliovirus receptor OS=Homo sapiens GN=PVR PE=1 SV=1;A8K4I1_HUMAN cDNA FLJ75404 OS=Homo sapiens PE=2 SV=1;A0A0C4DG49_HUMAN	5	3	3	3	0	0	0	0	0	0	1	0	0	0	1	1	0	1	0	0	0	0	0	0	0	0	2	2	0	0	0	0	1	2	1	0	3	2	0	0	2	3
Q5JB40;A0A0A0MSD0;Q4LDE5;B3KV07;B3KQM1;B3KQM9	Q5JB40;A0A0A0MSD0;Q4LDE5	8;8;8;2;1;1	8;8;8;2;1;1	8;8;8;2;1;1	Sushi, von Willebrand factor type A, EGF and pentraxin domain-containing protein 1	SVEP1	Q5JB40_HUMAN Selectin-like protein OS=Homo sapiens PE=2 SV=1;A0A0A0MSD0_HUMAN Sushi, von Willebrand factor type A, EGF and pentraxin domain-containing protein 1 OS=Homo sapiens GN=SVEP1 PE=1 SV=1;SVEP1_HUMAN Sushi, von Willebrand factor type A, EGF and pen	6	8	8	8	0	0	0	0	0	0	0	0	0	0	0	0	0	0	0	0	0	0	0	0	0	0	0	0	0	0	0	0	0	0	0	0	1	1	0	0	0	0
V9HWF0;A0A0A0MTH3;Q13418;A0A087WWY6	V9HWF0;A0A0A0MTH3;Q13418	12;12;12;2	12;12;12;2	12;12;12;2	Integrin-linked protein kinase	HEL-S-28;ILK	V9HWF0_HUMAN Epididymis secretory protein Li 28 OS=Homo sapiens GN=HEL-S-28 PE=2 SV=1;A0A0A0MTH3_HUMAN Integrin-linked protein kinase OS=Homo sapiens GN=ILK PE=1 SV=1;ILK_HUMAN Integrin-linked protein kinase OS=Homo sapiens GN=ILK PE=1 SV=2	4	12	12	12	2	1	0	1	2	1	3	2	0	0	0	0	0	0	2	2	0	0	0	0	0	0	0	0	2	1	0	0	2	2	1	0	0	0	0	0	0	0
C0JYZ2;D3DPG0;A0A0A0MTS7;Q8WZ42;D3DPF9;A0A0A0MRA3	C0JYZ2;D3DPG0;A0A0A0MTS7;Q8WZ42;D3DPF9;A0A0A0MRA3	7;7;7;7;6;6	7;7;7;7;6;6	7;7;7;7;6;6	Titin	TTN	C0JYZ2_HUMAN Titin OS=Homo sapiens GN=TTN PE=4 SV=1;D3DPG0_HUMAN Titin, isoform CRA_a OS=Homo sapiens GN=TTN PE=4 SV=1;A0A0A0MTS7_HUMAN Titin OS=Homo sapiens GN=TTN PE=1 SV=1;TITIN_HUMAN Titin OS=Homo sapiens GN=TTN PE=1 SV=4;D3DPF9_HUMAN Titin, isoform CR	6	7	7	7	1	1	1	0	0	0	2	1	2	2	1	1	1	1	0	1	0	1	0	1	1	2	1	0	0	0	0	0	2	1	0	1	0	0	0	0	1	1
A0A0B4J1R6;B3KSI4;B4E022;V9HWD9;Q53EM5;P29401;A0A0K0K1H9;B3KPZ8;B4DVU1;E9PFF2;Q6MZE3;A0A0S2Z5C0	A0A0B4J1R6;B3KSI4;B4E022;V9HWD9;Q53EM5;P29401;A0A0K0K1H9;B3KPZ8;B4DVU1;E9PFF2	8;8;8;8;8;8;6;5;5;4;2;2	8;8;8;8;8;8;6;5;5;4;2;2	8;8;8;8;8;8;6;5;5;4;2;2	Transketolase	TKT;HEL107	A0A0B4J1R6_HUMAN Transketolase OS=Homo sapiens GN=TKT PE=1 SV=1;B3KSI4_HUMAN Transketolase OS=Homo sapiens PE=2 SV=1;B4E022_HUMAN cDNA FLJ56274, highly similar to Transketolase (EC 2.2.1.1) OS=Homo sapiens PE=2 SV=1;V9HWD9_HUMAN Transketolase OS=Homo sapie	12	8	8	8	0	0	0	0	0	0	0	0	0	0	0	0	0	0	0	0	0	0	0	0	0	0	0	0	3	3	0	0	2	1	2	2	5	4	0	0	4	5
B0YIW1;A8K9M4;A0A0B4RUS7;Q6Q788;C9JZZ0	B0YIW1;A8K9M4;A0A0B4RUS7;Q6Q788;C9JZZ0	10;10;10;10;5	10;10;10;10;5	10;10;10;10;5	Apolipoprotein A-V	APOA5	B0YIW1_HUMAN Apolipoprotein A-V variant 3 OS=Homo sapiens GN=APOA5 PE=2 SV=1;A8K9M4_HUMAN cDNA FLJ75539, highly similar to Homo sapiens apolipoprotein A-V (APOA5) gene OS=Homo sapiens PE=2 SV=1;A0A0B4RUS7_HUMAN Apolipoprotein A-V, isoform CRA_a OS=Homo sap	5	10	10	10	0	0	0	0	0	0	0	0	3	1	0	0	0	0	0	0	0	0	0	0	0	0	7	5	0	0	0	0	0	0	1	1	0	0	0	1	0	1
A0A0C4DFP6;Q9NQ79;Q5T4F6	A0A0C4DFP6;Q9NQ79;Q5T4F6	12;12;11	12;12;11	12;12;11	Cartilage acidic protein 1	CRTAC1	A0A0C4DFP6_HUMAN Cartilage acidic protein 1 OS=Homo sapiens GN=CRTAC1 PE=1 SV=1;CRAC1_HUMAN Cartilage acidic protein 1 OS=Homo sapiens GN=CRTAC1 PE=1 SV=2;Q5T4F6_HUMAN Cartilage acidic protein 1 (Fragment) OS=Homo sapiens GN=CRTAC1 PE=1 SV=1	3	12	12	12	1	0	4	3	4	1	3	3	12	12	1	1	0	0	1	1	0	1	2	1	1	3	0	0	0	1	0	0	1	1	1	1	1	1	0	0	0	1
A0A0K0K1J1;P01034	A0A0K0K1J1;P01034	6;6	6;6	6;6	Cystatin-C	CST3	A0A0K0K1J1_HUMAN Cystatin OS=Homo sapiens GN=HEL-S-2 PE=2 SV=1;CYTC_HUMAN Cystatin-C OS=Homo sapiens GN=CST3 PE=1 SV=1	2	6	6	6	1	3	1	1	2	1	1	1	2	1	2	1	0	0	1	1	1	1	2	4	2	2	0	0	3	4	1	1	3	3	3	2	5	5	2	1	5	3
B0YJ74;Q05DH1;A0A0K0K1K4;O14818;Q8TAA3;H0UI83;F5GY34;A0A087WYS6;H0Y586;Q4G1B8	B0YJ74;Q05DH1;A0A0K0K1K4;O14818;Q8TAA3;H0UI83;F5GY34;A0A087WYS6	4;4;4;4;4;3;2;2;1;1	4;4;4;4;4;3;2;2;1;1	4;4;4;4;4;3;2;2;1;1	Proteasome subunit alpha type;Proteasome subunit alpha type-7;Proteasome subunit alpha type-7-like	PSMA8;PSMA7;hCG_41772	B0YJ74_HUMAN Proteasome subunit alpha type OS=Homo sapiens GN=PSMA8 PE=3 SV=1;Q05DH1_HUMAN Proteasome subunit alpha type (Fragment) OS=Homo sapiens GN=PSMA7 PE=2 SV=1;A0A0K0K1K4_HUMAN Proteasome subunit alpha type OS=Homo sapiens GN=HEL-S-276 PE=2 SV=1;PSA	10	4	4	4	0	0	0	0	0	0	0	0	0	0	0	0	0	0	0	0	0	0	0	0	0	0	0	0	0	0	0	0	0	0	0	0	1	1	0	0	0	0
A0A0S2Z3D5;P02649;J9ZVQ3;H0Y7L5;E9PEV4;E7ERP7;Q6LBZ1;A0A0S2Z3J5;A0A0S2Z3B1;D9ZB55;Q6LA97;Q6ZP45;CON__Q03247;Q13791	A0A0S2Z3D5;P02649;J9ZVQ3;H0Y7L5;E9PEV4;E7ERP7;Q6LBZ1	29;29;25;20;19;19;16;10;10;9;4;3;3;1	29;29;25;20;19;19;16;10;10;9;4;3;3;1	9;9;9;7;6;6;7;0;0;4;0;0;0;0	Apolipoprotein E	APOE	A0A0S2Z3D5_HUMAN Apolipoprotein E isoform 1 (Fragment) OS=Homo sapiens GN=APOE PE=2 SV=1;APOE_HUMAN Apolipoprotein E OS=Homo sapiens GN=APOE PE=1 SV=1;J9ZVQ3_HUMAN Apolipoprotein E (Fragment) OS=Homo sapiens GN=APOE PE=3 SV=1;H0Y7L5_HUMAN Apolipoprotein E	14	29	29	9	19	18	22	23	21	19	22	23	22	22	19	19	18	18	19	17	16	16	21	21	19	20	24	23	22	21	24	25	23	24	20	19	24	23	17	19	24	23
2861;472862;472863;472864;472865;472866;472867;472868;472869;472870;472871;472872;472873;472874;472875;472876;472877;472878;472879;472880;472881;472882;472883;472884;472885;472886;472887;472888;472889;472890;472891;472892;472893;472894;472895;472896;472897;472898;472899;472900;472901;472902;472903;472904;472905;472906;472907;472908;472909;472910;472911;472912;472913;472914;472915;472916;472917;47…	14099;14100;14101;14102;14103;14104;14105;14106;14107;14108;14109;14110;14111;14112;14113;14114;14115;14116;14117;14118;14119;14120;14121;14122;14123;14124;14125;14126;14127;14128;14129;14130;14131;14132;14133;14134;14135;14136;14137;14138;14139;14140;14141;14142;14143;14144;14145;14146;14147;14148;14149;14150;14151;14152;14153;14154;14155;14156;14157;14158;14159;14160;14161;14162;14163;14164;141…
74;147575;147576;147577;147578;147579;147580;147581;147582;147583;147584;147585;147586;147587;147588;147589;147590;147591;147592;147593;147594;147595;147596;147597;147598;147599;147600;147601;147602;147603;147604;147605;147606;147607;147608;147609;147610;147611;147612;147613;147614;147615;147616;147617;147618;147619;147620;147621;147622;147623;147624;147625;147626;147627;147628;147629;147630;1476…
97;871498;871499;871500;871501;871502;871503;871504;871505;871506;871507;871508;871509;871510;871511;871512;871513;871514;871515;871516;871517;871518;871519;871520;871521;871522;871523;871524;871525;871526;871527;871528;871529;871530;871531;871532;871533;871534;871535;871536;871537;871538;871539;871540;871541;871542;871543;871544;871545;871546;871547;871548;871549;871550;871551;871552;871553;8715…
91232;1291233;1291234;1291235;1291236;1291237;1291238;1291239;1291240;1291241;1291242;1291243;1291244;1291245;1291246;1291247;1291248;1291249;1291250;1291251;1291252;1291253;1291254;1291255;1291256;1291257;1291258;1291259;1291260;1291261;1291262;1291263;1291264;1291265;1291266;1291267;1291268;1291269;1291270;1291271;1291272;1291273;1291274;1291275;1291276;1291277;1291278;1291279;1291280;1291281;1…
00508;1700509;1700510;1700511;1700512;1700513;1700514;1700515;1700516;1700517;1700518;1700519;1700520;1700521;1700522;1700523;1700524;1700525;1700526;1700527;1700528;1700529;1700530;1700531;1700532;1700533;1700534;1700535;1700536;1700537;1700538;1700539;1700540;1700541;1700542;1700543;1700544;1700545;1700546;1700547;1700548;1700549;1700550;1700551;1700552;1700553;1700554;1700555;1700556;1700557;1…	14577;70829;86550;86688;147294;249302;378264;534772;535339;837816;848537;857720;871681;879354;900339;922943;923014;946053;963322;1015682;1205523;1205525;1225804;1245392;1291191;1385472;1632609;1699963;1724719	122;123;124;125;126	82;86;126;143;290
A8K6C1;A0A0S2Z3F6;P11597;Q5TZS4;B4DMZ5;A0A0S2Z3I8;H3BRJ9;Q9H4L8	A8K6C1;A0A0S2Z3F6;P11597;Q5TZS4;B4DMZ5;A0A0S2Z3I8;H3BRJ9	9;9;9;8;8;8;6;1	9;9;9;8;8;8;6;1	9;9;9;8;8;8;6;1	Cholesteryl ester transfer protein	CETP	A8K6C1_HUMAN cDNA FLJ76868, highly similar to Homo sapiens cholesteryl ester transfer protein, plasma (CETP), mRNA OS=Homo sapiens PE=2 SV=1;A0A0S2Z3F6_HUMAN Cholesteryl ester transfer protein plasma isoform 1 (Fragment) OS=Homo sapiens GN=CETP PE=2 SV=1;C	8	9	9	9	4	2	3	2	3	2	4	4	6	5	1	3	4	1	3	2	3	3	4	2	0	0	1	0	1	1	2	1	3	3	1	0	2	2	0	0	3	2
A0A0S2Z3Y1;Q08380;B4DVE1;B4DWA8;B3KP88;B4DDG4;B4DI70;K7EP36;K7ESM3;K7EKQ5;K7ERZ6;K7EJY8;K7EJD3;K7ES75;K7EN99	A0A0S2Z3Y1;Q08380;B4DVE1;B4DWA8;B3KP88;B4DDG4;B4DI70	17;17;16;13;13;13;12;6;4;4;2;2;2;1;1	17;17;16;13;13;13;12;6;4;4;2;2;2;1;1	17;17;16;13;13;13;12;6;4;4;2;2;2;1;1	Galectin-3-binding protein	LGALS3BP	A0A0S2Z3Y1_HUMAN Lectin galactoside-binding soluble 3 binding protein isoform 1 (Fragment) OS=Homo sapiens GN=LGALS3BP PE=2 SV=1;LG3BP_HUMAN Galectin-3-binding protein OS=Homo sapiens GN=LGALS3BP PE=1 SV=1;B4DVE1_HUMAN cDNA FLJ53478, highly similar to Gale	15	17	17	17	13	12	12	11	12	11	10	12	12	12	10	9	7	5	12	13	9	10	10	11	13	14	14	15	13	12	13	12	13	12	12	14	12	12	9	8	13	15
A0A0S2Z4F1;Q12805;A0A0S2Z3V1;B2R6M6;A8KAJ3;Q59G97;A0A0U1RQV3;B4DWH0;Q53TA7;B3KS53;C9JQX7;C9J4J8;C9JPZ9;Q580Q6;C9JUM4	A0A0S2Z4F1;Q12805;A0A0S2Z3V1;B2R6M6;A8KAJ3;Q59G97;A0A0U1RQV3;B4DWH0;Q53TA7;B3KS53	15;15;14;14;14;12;11;11;11;10;3;3;3;3;2	15;15;14;14;14;12;11;11;11;10;3;3;3;3;2	15;15;14;14;14;12;11;11;11;10;3;3;3;3;2	EGF-containing fibulin-like extracellular matrix protein 1	EFEMP1	A0A0S2Z4F1_HUMAN EGF containing fibulin-like extracellular matrix protein 1 isoform 1 (Fragment) OS=Homo sapiens GN=EFEMP1 PE=2 SV=1;FBLN3_HUMAN EGF-containing fibulin-like extracellular matrix protein 1 OS=Homo sapiens GN=EFEMP1 PE=1 SV=2;A0A0S2Z3V1_HUMAN	15	15	15	15	5	5	5	4	4	6	8	7	11	10	7	6	2	3	4	4	7	4	9	7	6	7	4	4	7	8	7	6	9	9	6	5	11	12	4	3	10	12
A0A0S2Z4I5;P27918;E9PAQ1;B3KVK6;A0A0S2Z515;C9J7V5	A0A0S2Z4I5;P27918;E9PAQ1;B3KVK6	9;9;8;6;3;2	9;9;8;6;3;2	9;9;8;6;3;2	Properdin	CFP	A0A0S2Z4I5_HUMAN Complement factor properdin isoform 1 (Fragment) OS=Homo sapiens GN=CFP PE=2 SV=1;PROP_HUMAN Properdin OS=Homo sapiens GN=CFP PE=1 SV=2;E9PAQ1_HUMAN Properdin OS=Homo sapiens GN=CFP PE=1 SV=1;B3KVK6_HUMAN Complement factor properdin, isofo	6	9	9	9	5	6	4	4	4	5	4	7	4	7	4	4	3	3	4	4	5	4	4	4	5	4	4	4	4	4	4	3	4	3	4	4	5	5	3	4	6	4
A0A0S2Z4K3;A0A0S2Z4L3;P07225;Q9NSD0;Q16519;G5E9F8;B4E1L6;H7BXT0;Q8IXD4;Q8IXC3;Q8IXD1;Q16441;CON__P07224;Q8IXD0;Q06F34;Q8IXD2;Q8IXC9;Q7KYZ1;Q8IVH1;Q8IXD3;Q06F35;Q8J011;Q8J010;C9K0R0;Q1W146;Q1W147;Q1W148	A0A0S2Z4K3;A0A0S2Z4L3;P07225;Q9NSD0;Q16519;G5E9F8;B4E1L6	31;31;31;28;28;27;20;7;6;6;5;5;3;2;2;2;2;2;1;1;1;1;1;1;1;1;1	31;31;31;28;28;27;20;7;6;6;5;5;3;2;2;2;2;2;1;1;1;1;1;1;1;1;1	31;31;31;28;28;27;20;7;6;6;5;5;3;2;2;2;2;2;1;1;1;1;1;1;1;1;1	Vitamin K-dependent protein S	PROS1	A0A0S2Z4K3_HUMAN Protein S isoform 1 (Fragment) OS=Homo sapiens GN=PROS1 PE=2 SV=1;A0A0S2Z4L3_HUMAN Protein S isoform 2 (Fragment) OS=Homo sapiens GN=PROS1 PE=2 SV=1;PROS_HUMAN Vitamin K-dependent protein S OS=Homo sapiens GN=PROS1 PE=1 SV=1;Q9NSD0_HUMAN P	27	31	31	31	20	19	20	21	16	18	18	19	22	19	13	14	13	14	19	18	19	17	21	20	20	19	18	18	18	20	17	18	23	25	20	19	23	19	18	18	22	21
068;1110069;1110070;1110071;1110072;1110073;1110074;1110075;1110076;1110077;1110078;1110079;1110080;1110081;1110082;1110083;1110084;1110085;1110086;1110087;1110088;1110089;1110090;1110091;1110092;1110093;1110094;1110095;1110096;1110097;1110098;1110099;1110100;1110101;1110102;1110103;1110104;1110105;1110106;1110107;1110108;1110109;1110110;1110111;1110112;1110113;1110114;1110115;1110116;1110117;111…	61568;108297;203087;265812;295345;499877;593915;673054;709947;733105;799520;1084602;1084621;1092072;1093013;1109892;1110469;1165237;1183305;1210070;1275606;1275723;1277950;1278091;1297015;1361907;1512076;1523107;1617842;1697476;1732226	132;133	132;385
A0A0S2Z4Q2;Q15582;Q53GU8;A0A0S2Z4K6;H0Y8L3;S4R3C6;Q59F63;H0Y9D7;H0YAB8;H0Y8M8;C7FFS5;D6RBX4;H0YAH8	A0A0S2Z4Q2;Q15582;Q53GU8;A0A0S2Z4K6;H0Y8L3	22;22;21;16;15;10;9;8;2;2;1;1;1	22;22;21;16;15;10;9;8;2;2;1;1;1	22;22;21;16;15;10;9;8;2;2;1;1;1	Transforming growth factor-beta-induced protein ig-h3	TGFBI	A0A0S2Z4Q2_HUMAN Transforming growth factor beta-induced 68kDa isoform 1 (Fragment) OS=Homo sapiens GN=TGFBI PE=2 SV=1;BGH3_HUMAN Transforming growth factor-beta-induced protein ig-h3 OS=Homo sapiens GN=TGFBI PE=1 SV=1;Q53GU8_HUMAN Transforming growth fact	13	22	22	22	4	5	4	4	1	1	7	6	1	4	1	2	2	2	1	1	2	1	4	3	6	6	8	9	4	6	8	7	10	9	5	4	11	14	4	1	11	9
A0A0S2Z5G7;A0A0S2Z5H2;O15195	A0A0S2Z5G7;A0A0S2Z5H2;O15195	2;2;1	2;2;1	2;2;1	Villin-like protein	VILL	A0A0S2Z5G7_HUMAN Villin-like isoform 2 OS=Homo sapiens GN=VILL PE=2 SV=1;A0A0S2Z5H2_HUMAN Villin-like isoform 1 (Fragment) OS=Homo sapiens GN=VILL PE=2 SV=1;VILL_HUMAN Villin-like protein OS=Homo sapiens GN=VILL PE=2 SV=3	3	2	2	2	1	1	1	0	0	0	1	1	1	0	1	1	1	0	1	1	0	0	1	0	1	1	0	0	0	0	0	0	0	0	0	0	0	0	0	0	1	1
A0A0X9UWL5;A0A0X9TDD0;P06312;A0A125QYY6;Q9NP29	A0A0X9UWL5;A0A0X9TDD0;P06312	3;2;2;1;1	3;2;2;1;1	2;1;1;1;0	Ig kappa chain V-IV region	IGKV4-1	A0A0X9UWL5_HUMAN GCT-A5 light chain variable region (Fragment) OS=Homo sapiens PE=2 SV=1;A0A0X9TDD0_HUMAN GCT-A1 light chain variable region (Fragment) OS=Homo sapiens PE=2 SV=1;KV401_HUMAN Immunoglobulin kappa variable 4-1 OS=Homo sapiens GN=IGKV4-1 PE=1	5	3	3	2	2	2	2	2	2	2	1	1	2	2	1	2	2	2	2	2	2	2	3	2	2	3	0	1	1	2	0	0	1	1	1	0	1	1	1	1	1	1
Q5U0A0;A0A109NGN6;P28066	Q5U0A0;A0A109NGN6;P28066	3;3;3	3;3;3	3;3;3	Proteasome subunit alpha type;Proteasome subunit alpha type-5	PSMA5	Q5U0A0_HUMAN Proteasome subunit alpha type OS=Homo sapiens PE=2 SV=1;A0A109NGN6_HUMAN Proteasome subunit alpha type OS=Homo sapiens PE=2 SV=1;PSA5_HUMAN Proteasome subunit alpha type-5 OS=Homo sapiens GN=PSMA5 PE=1 SV=3	3	3	3	3	0	0	0	0	0	0	0	0	0	0	0	0	0	0	0	0	0	0	0	0	0	0	0	0	1	0	0	0	0	0	1	0	1	1	0	0	0	0
A0A140GX63;A0A140GX60;P13224	A0A140GX63;A0A140GX60;P13224	2;2;2	2;2;2	2;2;2	Platelet glycoprotein Ib beta chain	GP1BB	A0A140GX63_HUMAN Platelet membrane glycoprotein Ib beta OS=Homo sapiens GN=GP1BB PE=4 SV=1;A0A140GX60_HUMAN Platelet membrane glycoprotein Ib beta OS=Homo sapiens GN=GP1BB PE=4 SV=1;GP1BB_HUMAN Platelet glycoprotein Ib beta chain OS=Homo sapiens GN=GP1BB P	3	2	2	2	1	1	0	0	0	0	1	0	1	0	0	0	0	0	0	0	0	0	0	0	0	0	0	0	1	1	0	0	0	0	1	1	0	0	0	0	1	0
Q5JNW7;A0A140T998;Q6FHU0;X5D2R7;X5CMJ9;P28062	Q5JNW7;A0A140T998;Q6FHU0;X5D2R7;X5CMJ9;P28062	2;2;2;2;2;2	2;2;2;2;2;2	2;2;2;2;2;2	Proteasome subunit beta type;Proteasome subunit beta type-8	PSMB8;PSM8	Q5JNW7_HUMAN Proteasome subunit beta type-8 OS=Homo sapiens GN=PSMB8 PE=1 SV=1;A0A140T998_HUMAN Proteasome subunit beta type-8 OS=Homo sapiens GN=PSMB8 PE=1 SV=1;Q6FHU0_HUMAN Proteasome subunit beta type (Fragment) OS=Homo sapiens GN=PSMB8 PE=2 SV=1;X5D2R7	6	2	2	2	0	0	0	0	0	0	0	0	0	0	0	0	0	0	0	0	0	0	0	0	0	0	0	0	0	0	0	0	0	0	0	0	0	0	0	0	1	1
A0A140VJI7;Q16610;C8CHS3;B7ZAS5	A0A140VJI7;Q16610;C8CHS3	25;25;17;7	25;25;17;7	25;25;17;7	Extracellular matrix protein 1	ECM1	A0A140VJI7_HUMAN Testicular tissue protein Li 61 OS=Homo sapiens PE=2 SV=1;ECM1_HUMAN Extracellular matrix protein 1 OS=Homo sapiens GN=ECM1 PE=1 SV=2;C8CHS3_HUMAN Truncated extracellular matrix protein 1 OS=Homo sapiens GN=ECM1 PE=4 SV=1	4	25	25	25	10	10	14	12	13	11	13	16	16	15	12	13	7	8	8	7	14	11	15	14	15	15	8	9	12	12	12	9	13	13	11	11	14	14	7	10	14	15
A0A140VJJ6;P02679;C9JEU5;C9JC84;D3DP16;Q7Z664;C9JPQ9;C9JU00	A0A140VJJ6;P02679;C9JEU5;C9JC84;D3DP16;Q7Z664	25;25;24;24;22;22;10;10	25;25;24;24;22;22;10;10	25;25;24;24;22;22;10;10	Fibrinogen gamma chain	FGG;DKFZp779N0926	A0A140VJJ6_HUMAN Testicular tissue protein Li 70 OS=Homo sapiens PE=2 SV=1;FIBG_HUMAN Fibrinogen gamma chain OS=Homo sapiens GN=FGG PE=1 SV=3;C9JEU5_HUMAN Fibrinogen gamma chain OS=Homo sapiens GN=FGG PE=1 SV=1;C9JC84_HUMAN Fibrinogen gamma chain OS=Homo s	8	25	25	25	4	4	2	2	2	2	5	5	10	9	2	1	0	0	2	1	4	3	8	7	19	19	11	10	22	22	22	22	23	21	16	17	21	20	8	8	16	15
J3K000;A0A140VJR2;P12955;K7ES25	J3K000;A0A140VJR2;P12955	7;7;7;1	7;7;7;1	7;7;7;1	Xaa-Pro dipeptidase	PEPD	J3K000_HUMAN PEPD protein OS=Homo sapiens GN=PEPD PE=2 SV=1;A0A140VJR2_HUMAN Testicular tissue protein Li 138 OS=Homo sapiens PE=2 SV=1;PEPD_HUMAN Xaa-Pro dipeptidase OS=Homo sapiens GN=PEPD PE=1 SV=3	4	7	7	7	3	2	4	1	3	1	5	4	5	6	1	2	2	2	1	2	1	2	1	1	2	2	1	1	4	2	1	1	4	1	1	1	5	6	1	1	4	5
A0A140VJU8;P08294;B2R9V7;Q16867;M0R1V4	A0A140VJU8;P08294;B2R9V7	6;6;5;1;1	6;6;5;1;1	6;6;5;1;1	Extracellular superoxide dismutase [Cu-Zn];Superoxide dismutase [Cu-Zn]	SOD3	A0A140VJU8_HUMAN Superoxide dismutase [Cu-Zn] OS=Homo sapiens PE=2 SV=1;SODE_HUMAN Extracellular superoxide dismutase [Cu-Zn] OS=Homo sapiens GN=SOD3 PE=1 SV=2;B2R9V7_HUMAN Superoxide dismutase [Cu-Zn] OS=Homo sapiens PE=2 SV=1	5	6	6	6	0	0	1	0	0	0	0	0	0	1	0	0	0	0	0	0	0	0	0	0	0	0	0	0	2	2	0	0	1	0	0	0	1	1	0	0	0	0
A0A140VK00;P25311;C9JEV0;A0JLQ0;H7BZJ8	A0A140VK00;P25311;C9JEV0	19;19;13;7;2	19;19;13;7;2	19;19;13;7;2	Zinc-alpha-2-glycoprotein	AZGP1	A0A140VK00_HUMAN Testicular tissue protein Li 227 OS=Homo sapiens PE=2 SV=1;ZA2G_HUMAN Zinc-alpha-2-glycoprotein OS=Homo sapiens GN=AZGP1 PE=1 SV=2;C9JEV0_HUMAN Zinc-alpha-2-glycoprotein OS=Homo sapiens GN=AZGP1 PE=1 SV=1	5	19	19	19	9	9	9	10	9	10	13	12	11	12	10	8	6	9	7	7	8	7	11	11	9	9	11	12	11	12	7	8	10	12	11	12	13	13	1	2	11	13
A0A140VK24;P04180;J3QSE5;J3QKT0;I3L1Q6	A0A140VK24;P04180;J3QSE5	11;11;7;5;2	11;11;7;5;2	11;11;7;5;2	Phosphatidylcholine-sterol acyltransferase	LCAT	A0A140VK24_HUMAN Testicular secretory protein Li 24 OS=Homo sapiens PE=2 SV=1;LCAT_HUMAN Phosphatidylcholine-sterol acyltransferase OS=Homo sapiens GN=LCAT PE=1 SV=1;J3QSE5_HUMAN Phosphatidylcholine-sterol acyltransferase (Fragment) OS=Homo sapiens GN=LCAT	5	11	11	11	8	7	9	9	9	8	9	9	9	9	8	8	8	7	8	8	8	7	7	7	8	9	10	9	7	8	10	8	8	8	6	7	9	9	6	6	9	7
Q6IB71;A0A140VK43;P25788;G3V3W4;G3V5N4	Q6IB71;A0A140VK43;P25788	3;3;3;1;1	3;3;3;1;1	3;3;3;1;1	Proteasome subunit alpha type;Proteasome subunit alpha type-3	PSMA3	Q6IB71_HUMAN Proteasome subunit alpha type OS=Homo sapiens GN=PSMA3 PE=2 SV=1;A0A140VK43_HUMAN Proteasome subunit alpha type OS=Homo sapiens PE=2 SV=1;PSA3_HUMAN Proteasome subunit alpha type-3 OS=Homo sapiens GN=PSMA3 PE=1 SV=2	5	3	3	3	0	0	0	0	0	0	0	0	0	0	0	0	0	0	0	0	0	0	0	0	0	0	0	0	1	1	0	0	1	0	0	0	1	3	0	0	1	1
G3V3I1;G3V295;A0A140VK44;G3V5Z7;P60900;G3V3U4;Q9BZ93;G3V4S5;G3V2S7	G3V3I1;G3V295;A0A140VK44;G3V5Z7;P60900;G3V3U4;Q9BZ93	4;4;4;4;4;3;2;1;1	4;4;4;4;4;3;2;1;1	4;4;4;4;4;3;2;1;1	Proteasome subunit alpha type;Proteasome subunit alpha type-6	PSMA6	G3V3I1_HUMAN Proteasome subunit alpha type OS=Homo sapiens GN=PSMA6 PE=1 SV=1;G3V295_HUMAN Proteasome subunit alpha type OS=Homo sapiens GN=PSMA6 PE=1 SV=1;A0A140VK44_HUMAN Proteasome subunit alpha type OS=Homo sapiens PE=2 SV=1;G3V5Z7_HUMAN Proteasome sub	9	4	4	4	0	0	0	0	0	0	0	0	0	0	0	0	0	0	0	0	0	0	0	0	0	0	0	0	0	0	0	0	0	0	0	0	2	3	0	0	0	1
F2Z393;A0A140VK56;P37837	F2Z393;A0A140VK56;P37837	3;3;3	3;3;3	3;3;3	Transaldolase	TALDO1	F2Z393_HUMAN Transaldolase OS=Homo sapiens GN=TALDO1 PE=1 SV=1;A0A140VK56_HUMAN Transaldolase OS=Homo sapiens PE=2 SV=1;TALDO_HUMAN Transaldolase OS=Homo sapiens GN=TALDO1 PE=1 SV=2	3	3	3	3	1	1	0	0	0	0	0	0	0	0	0	0	0	0	0	0	0	0	1	0	0	0	0	0	0	0	0	0	0	0	0	0	1	1	0	0	0	0
Q2TU84;A0A140VK69;P17174;B7Z1I2	Q2TU84;A0A140VK69;P17174;B7Z1I2	3;3;3;2	3;3;3;2	3;3;3;2	Aspartate aminotransferase;Aspartate aminotransferase, cytoplasmic	GIG18;GOT1	Q2TU84_HUMAN Aspartate aminotransferase OS=Homo sapiens GN=GIG18 PE=2 SV=1;A0A140VK69_HUMAN Aspartate aminotransferase OS=Homo sapiens PE=2 SV=1;AATC_HUMAN Aspartate aminotransferase, cytoplasmic OS=Homo sapiens GN=GOT1 PE=1 SV=3;B7Z1I2_HUMAN Aspartate ami	4	3	3	3	0	0	0	0	0	0	0	0	0	0	0	0	0	0	0	0	0	0	0	0	0	0	0	0	0	0	0	0	0	0	0	0	1	3	0	0	0	0
A0A140VKE1;C9JWG0;C9JVG3;C9JNZ1;Q53QE9;B2RAN1;A0A087WYS1;E7EUC7;B4DUP2;Q16851;C9J3M0;F2Z3P4;F8WC70;F2Z3H1;C9JTZ5;C9JUW1;C9JQU9;D6W5E6	A0A140VKE1;C9JWG0;C9JVG3;C9JNZ1;Q53QE9;B2RAN1;A0A087WYS1;E7EUC7;B4DUP2;Q16851	3;2;2;2;2;2;2;2;2;2;1;1;1;1;1;1;1;1	3;2;2;2;2;2;2;2;2;2;1;1;1;1;1;1;1;1	3;2;2;2;2;2;2;2;2;2;1;1;1;1;1;1;1;1	UTP--glucose-1-phosphate uridylyltransferase	UGP2	A0A140VKE1_HUMAN Testis tissue sperm-binding protein Li 58p OS=Homo sapiens PE=2 SV=1;C9JWG0_HUMAN UTP--glucose-1-phosphate uridylyltransferase (Fragment) OS=Homo sapiens GN=UGP2 PE=1 SV=1;C9JVG3_HUMAN UTP--glucose-1-phosphate uridylyltransferase (Fragment	18	3	3	3	0	0	0	0	0	0	0	0	0	0	0	0	0	0	0	0	0	0	0	0	0	0	0	0	0	0	0	1	0	1	1	1	1	1	0	0	2	1
A0A140VKF3;P36955;I3L4N7;I3L107;I3L4F9;I3L4Z0;CON__Q95121;I3L2R7;I3L3Z3;I3L425;I3L1U4	A0A140VKF3;P36955	19;19;7;6;5;5;4;3;2;1;1	19;19;7;6;5;5;4;3;2;1;1	19;19;7;6;5;5;4;3;2;1;1	Pigment epithelium-derived factor	SERPINF1	A0A140VKF3_HUMAN Testis tissue sperm-binding protein Li 70n OS=Homo sapiens PE=2 SV=1;PEDF_HUMAN Pigment epithelium-derived factor OS=Homo sapiens GN=SERPINF1 PE=1 SV=4	11	19	19	19	17	17	17	16	17	15	18	17	18	18	16	14	15	13	15	13	14	14	15	16	18	18	14	13	17	17	15	15	18	18	13	13	18	18	16	12	17	14
2593;1372594;1372595;1372596;1372597;1372598;1372599;1372600;1372601;1372602;1372603;1372604;1372605;1372606;1372607;1372608;1372609;1372610;1372611;1372612;1372613;1372614;1372615;1372616;1372617;1372618;1372619;1494413;1494414;1494415;1494416;1494417;1494418;1494419;1494420;1494421;1494422;1494423;1494424;1494425;1494426;1494427;1494428;1494429;1494430;1494431;1494432;1494433;1494434;1494435;14…	56283;96442;96770;260562;339643;344566;656620;690517;793505;825980;850778;953336;975993;1365726;1372557;1494621;1506593;1622333;1739041	147;148	188;272
H0YN67;H0YL90;A0A146E5L3;O14498	H0YN67;H0YL90;A0A146E5L3;O14498	2;2;2;2	2;2;2;2	2;2;2;2	Immunoglobulin superfamily containing leucine-rich repeat protein	ISLR	H0YN67_HUMAN Immunoglobulin superfamily-containing leucine-rich repeat protein (Fragment) OS=Homo sapiens GN=ISLR PE=1 SV=1;H0YL90_HUMAN Immunoglobulin superfamily-containing leucine-rich repeat protein (Fragment) OS=Homo sapiens GN=ISLR PE=1 SV=1;A0A146E5	4	2	2	2	0	0	0	0	0	0	0	0	0	0	0	0	0	0	0	0	0	0	0	0	0	0	0	0	0	0	0	0	0	0	0	0	0	0	0	0	0	0
E7EQB2;E7ER44;V9HWI4;A0A161I202;P02788;B3KSL2;B3VMW0;A8K494;W8QEY1;Q5EK51;B7ZAL5;Q2TUW9;B2MV14;Q19KS2;B4E1V0;Q8IX02;C9JCF5;B4E1L2	E7EQB2;E7ER44;V9HWI4;A0A161I202;P02788;B3KSL2;B3VMW0;A8K494;W8QEY1;Q5EK51;B7ZAL5;Q2TUW9;B2MV14	30;30;30;30;30;29;29;29;28;28;27;26;22;14;11;8;5;3	30;30;30;30;30;29;29;29;28;28;27;26;22;14;11;8;5;3	28;28;28;28;28;27;27;27;26;26;25;24;20;14;9;8;5;3	Lactotransferrin;Lactoferricin-H;Kaliocin-1;Lactoferroxin-A;Lactoferroxin-B;Lactoferroxin-C	LTF;HEL110	E7EQB2_HUMAN Lactotransferrin (Fragment) OS=Homo sapiens GN=LTF PE=1 SV=1;E7ER44_HUMAN Lactotransferrin OS=Homo sapiens GN=LTF PE=1 SV=1;V9HWI4_HUMAN Epididymis luminal protein 110 OS=Homo sapiens GN=HEL110 PE=2 SV=1;A0A161I202_HUMAN Lactoferrin OS=Homo sa	18	30	30	28	1	0	4	5	4	6	0	0	1	0	0	0	0	0	0	0	3	4	3	3	0	0	8	7	21	19	5	2	0	0	7	6	22	22	0	0	15	15
A0A182DWH7;P49908;A0A182DWH8;A0A024R054;R4GMT5	A0A182DWH7;P49908;A0A182DWH8	9;9;5;1;1	9;9;5;1;1	9;9;5;1;1	Selenoprotein P	SEPP1	A0A182DWH7_HUMAN Protein SELENOP (Fragment) OS=Homo sapiens GN=SELENOP PE=1 SV=1;SEPP1_HUMAN Selenoprotein P OS=Homo sapiens GN=SEPP1 PE=1 SV=3;A0A182DWH8_HUMAN Protein SELENOP (Fragment) OS=Homo sapiens GN=SELENOP PE=1 SV=1	5	9	9	9	7	7	5	5	5	5	8	8	6	8	5	5	6	4	6	5	3	6	6	7	6	7	5	5	6	6	4	3	5	5	4	6	7	7	5	4	8	8
A0A1B0GV23;A0A1B0GVD5;A0A1B0GWE8;V9HWI3;A0A1B0GU92;A0A1B0GU03;P07339;F8WD96;C9JH19;H7C469;A0A1B0GW44;A0A1B0GVP3;F8W787;A0A1B0GV01;H7C1V0	A0A1B0GV23;A0A1B0GVD5;A0A1B0GWE8;V9HWI3;A0A1B0GU92;A0A1B0GU03;P07339;F8WD96;C9JH19;H7C469;A0A1B0GW44;A0A1B0GVP3	5;5;5;5;5;5;5;4;4;4;4;4;2;1;1	5;5;5;5;5;5;5;4;4;4;4;4;2;1;1	5;5;5;5;5;5;5;4;4;4;4;4;2;1;1	Cathepsin D;Cathepsin D light chain;Cathepsin D heavy chain	HEL-S-130P;CTSD	A0A1B0GV23_HUMAN Cathepsin D OS=Homo sapiens GN=CTSD PE=1 SV=1;A0A1B0GVD5_HUMAN Cathepsin D OS=Homo sapiens GN=CTSD PE=1 SV=1;A0A1B0GWE8_HUMAN Cathepsin D OS=Homo sapiens GN=CTSD PE=1 SV=1;V9HWI3_HUMAN Cathepsin D (Lysosomal aspartyl peptidase), isoform CR	15	5	5	5	0	0	0	0	0	0	0	0	0	0	0	0	0	0	0	0	0	0	0	0	0	1	0	0	0	0	0	0	0	0	0	0	4	3	0	0	2	0
A0A1B1CYC5	A0A1B1CYC5	2	2	2			A0A1B1CYC5_HUMAN Vitamin D binding protein (Fragment) OS=Homo sapiens GN=Gc PE=4 SV=1	1	2	2	2	2	2	2	2	2	2	0	0	2	2	2	2	2	2	2	2	2	2	2	2	2	2	2	2	2	2	2	2	2	2	0	0	2	2	2	2	0	0
A0N5G1;P01602	A0N5G1;P01602	2;1	2;1	2;1	Ig kappa chain V-I region HK102	V<kappa>1;IGKV1-5	A0N5G1_HUMAN Rheumatoid factor C6 light chain (Fragment) OS=Homo sapiens GN=V<kappa>1 PE=2 SV=1;KV105_HUMAN Immunoglobulin kappa variable 1-5 OS=Homo sapiens GN=IGKV1-5 PE=1 SV=2	2	2	2	2	2	2	2	2	1	1	1	1	1	1	2	2	1	1	2	2	2	2	2	2	2	2	2	2	2	2	2	2	2	2	2	2	2	2	1	1	2	2
A1L4H1	A1L4H1	5	5	5	Soluble scavenger receptor cysteine-rich domain-containing protein SSC5D	SSC5D	SRCRL_HUMAN Soluble scavenger receptor cysteine-rich domain-containing protein SSC5D OS=Homo sapiens GN=SSC5D PE=1 SV=3	1	5	5	5	0	0	0	1	0	0	0	0	0	0	0	0	0	0	0	0	0	0	0	0	0	0	0	0	0	0	0	0	0	1	0	1	2	2	0	0	1	1
A2NB45;B7ZMG8;A0A087X0Q4;A0A087WW87;A2IPI1;A0A075B6P5;P01615;P01614;A0A125QYY8	A2NB45;B7ZMG8;A0A087X0Q4;A0A087WW87;A2IPI1;A0A075B6P5;P01615;P01614	3;2;2;2;2;2;2;2;1	3;2;2;2;2;2;2;2;1	2;1;1;1;1;1;1;1;1	Ig kappa chain V-II region FR;Ig kappa chain V-II region Cum	IGKV2-40;IGKV2D-28	A2NB45_HUMAN Cold agglutinin FS-1 L-chain (Fragment) OS=Homo sapiens PE=2 SV=1;B7ZMG8_HUMAN Uncharacterized protein OS=Homo sapiens PE=2 SV=1;A0A087X0Q4_HUMAN Immunoglobulin kappa variable 2D-40 OS=Homo sapiens GN=IGKV2-40 PE=1 SV=1;A0A087WW87_HUMAN Protei	9	3	3	2	2	2	2	2	1	2	2	2	3	2	1	2	1	0	1	1	2	1	2	2	2	2	1	1	1	1	1	2	2	2	1	1	1	1	0	0	2	2
Q5T985;A2RTY6;P19823;D3DRR6;B4DM79;Q5T987	Q5T985;A2RTY6;P19823;D3DRR6;B4DM79	41;41;41;40;31;9	41;41;41;40;31;9	34;34;34;33;25;8	Inter-alpha-trypsin inhibitor heavy chain H2	ITIH2	Q5T985_HUMAN Inter-alpha-trypsin inhibitor heavy chain H2 OS=Homo sapiens GN=ITIH2 PE=1 SV=1;A2RTY6_HUMAN Inter-alpha (Globulin) inhibitor H2 OS=Homo sapiens GN=ITIH2 PE=2 SV=1;ITIH2_HUMAN Inter-alpha-trypsin inhibitor heavy chain H2 OS=Homo sapiens GN=ITI	6	41	41	34	28	27	28	29	30	28	28	30	29	30	27	24	26	21	27	26	27	25	27	29	26	26	35	32	28	25	29	26	27	26	27	27	26	24	23	24	28	23
;415898;415899;415900;415901;415902;415903;415904;415905;415906;415907;415908;415909;415910;415911;415912;415913;415914;415915;415916;415917;415918;415919;415920;415921;415922;415923;415924;415925;415926;415927;415928;415929;415930;415931;415932;415933;415934;415935;415936;415937;415938;415939;415940;415941;415942;415943;415944;415945;415946;415947;415948;415949;415950;415951;415952;415953;415954…	39192;39193;39194;39195;39196;39197;39198;39199;39200;39201;39202;39203;39204;39205;39206;39207;39208;39209;39210;39211;39212;39213;39214;39215;39216;39217;39218;39219;39220;39221;39222;39223;39224;39225;39226;39227;39228;39229;39230;39231;39232;39233;39234;39235;39236;39237;39238;39239;39240;39241;39242;39243;39244;39245;39246;39247;39248;39249;39250;39251;39252;39253;39254;39255;39256;39257;392…
061;592062;592063;592064;592065;592066;592067;592068;592069;592070;592071;592072;592073;592074;592075;592076;592077;592078;592079;592080;592081;592082;592083;592084;592085;592086;592087;592088;592089;592090;592091;592092;592093;592094;592095;592096;592097;592098;592099;592100;592101;592102;592103;592104;592105;599478;599479;599480;599481;599482;599483;599484;599485;599486;599487;599488;599489;599…
149;851150;851151;851152;851153;851154;851155;851156;851157;851158;851159;851160;851161;851162;851163;851164;851165;851166;851167;851168;851169;851170;851171;851172;851173;851174;851175;851176;851177;851178;851179;851180;851181;851182;851183;851184;965967;965968;965969;965970;965971;965972;965973;965974;965975;965976;965977;965978;965979;965980;965981;965982;965983;965984;965985;965986;965987;965…
689;1315690;1315691;1315692;1315693;1315694;1315695;1315696;1315697;1315698;1315699;1363504;1363505;1363506;1363507;1363508;1363509;1363510;1363511;1363512;1363513;1363514;1363515;1363516;1363517;1363518;1363519;1363520;1363521;1363522;1363523;1363524;1363525;1363526;1363527;1363528;1363529;1363530;1363531;1363532;1363533;1363534;1363535;1363536;1363537;1363538;1363539;1363540;1363541;1363542;136…
963;1633964;1633965;1633966;1633967;1633968;1633969;1633970;1633971;1633972;1633973;1633974;1633975;1633976;1633977;1633978;1633979;1633980;1633981;1633982;1633983;1633984;1633985;1633986;1633987;1633988;1633989;1633990;1633991;1633992;1633993;1633994;1633995;1633996;1633997;1633998;1633999;1634000;1634001;1634002;1634003;1634004;1634005;1634006;1634007;1634008;1634009;1634010;1634011;1634012;163…	39350;54327;63244;65956;232128;302444;356013;356039;385680;424848;424856;471981;519152;592064;592101;599506;713735;742754;744202;747001;762001;774367;851152;965983;1035646;1047398;1054222;1072184;1090216;1136111;1136113;1137251;1246848;1315457;1364012;1413692;1449154;1449614;1511287;1633953;1684837	153;154;155;156;157;158;159;160	74;78;151;310;442;551;604;628
A2VCK8;P62328;Q0P5T0;Q0P5U7;Q0P5Q0;Q0P5P4;Q0P5N8	A2VCK8;P62328;Q0P5T0;Q0P5U7;Q0P5Q0;Q0P5P4;Q0P5N8	5;5;4;4;4;4;4	5;5;4;4;4;4;4	5;5;4;4;4;4;4	Thymosin beta-4;Hematopoietic system regulatory peptide	TMSB4X	A2VCK8_HUMAN Thymosin beta 4, X-linked OS=Homo sapiens GN=TMSB4X PE=2 SV=1;TYB4_HUMAN Thymosin beta-4 OS=Homo sapiens GN=TMSB4X PE=1 SV=2;Q0P5T0_HUMAN TMSB4X protein (Fragment) OS=Homo sapiens GN=TMSB4X PE=2 SV=1;Q0P5U7_HUMAN TMSB4X protein (Fragment) OS=H	7	5	5	5	3	4	3	3	4	3	4	3	3	4	1	1	3	3	3	4	2	2	3	3	3	2	1	1	2	2	1	1	3	3	2	3	2	2	0	1	2	2
B4DG86;A2VDG3;B4E2Y8;E9PEK4;Q59HE0;P07333;D6RGW1	B4DG86;A2VDG3;B4E2Y8;E9PEK4;Q59HE0;P07333	3;3;3;3;3;3;1	3;3;3;3;3;3;1	3;3;3;3;3;3;1	Macrophage colony-stimulating factor 1 receptor	CSF1R	B4DG86_HUMAN cDNA FLJ60487, highly similar to Macrophage colony-stimulating factor 1receptor (CSF-1-R) (EC 2.7.10.1) OS=Homo sapiens PE=2 SV=1;A2VDG3_HUMAN CSF1R protein (Fragment) OS=Homo sapiens GN=CSF1R PE=2 SV=1;B4E2Y8_HUMAN cDNA FLJ53845, highly simil	7	3	3	3	3	3	3	1	3	2	2	2	2	2	2	2	0	0	3	2	3	3	2	1	2	2	0	0	2	1	0	0	2	2	2	2	3	3	1	0	3	3
A2VDJ4;Q96RZ2;Q9UJJ9;A0A087WWA2;E9PQQ5;H0YEA7	A2VDJ4;Q96RZ2;Q9UJJ9	4;4;4;1;1;1	4;4;4;1;1;1	4;4;4;1;1;1	N-acetylglucosamine-1-phosphotransferase subunit gamma	GNPTG;RJD9	A2VDJ4_HUMAN GNPTG protein (Fragment) OS=Homo sapiens GN=GNPTG PE=2 SV=1;Q96RZ2_HUMAN N-acetylglucosamine-1-phosphate transferase, gamma subunit, isoform CRA_b OS=Homo sapiens GN=RJD9 PE=4 SV=1;GNPTG_HUMAN N-acetylglucosamine-1-phosphotransferase subunit g	6	4	4	4	0	0	0	0	0	0	0	0	0	1	0	0	0	0	0	0	0	0	0	0	0	0	0	0	0	0	0	0	0	0	0	0	0	0	0	0	0	0
A3KPE2;B0YIW2;P02656	A3KPE2;B0YIW2;P02656	8;8;8	8;8;8	8;8;8	Apolipoprotein C-III	APOC3	A3KPE2_HUMAN Apolipoprotein C-III OS=Homo sapiens GN=APOC3 PE=2 SV=1;B0YIW2_HUMAN Apolipoprotein C-III OS=Homo sapiens GN=APOC3 PE=1 SV=1;APOC3_HUMAN Apolipoprotein C-III OS=Homo sapiens GN=APOC3 PE=1 SV=1	3	8	8	8	6	5	6	6	7	6	7	7	6	6	6	6	4	4	5	5	6	6	7	6	5	6	8	8	5	5	5	6	6	5	6	5	5	5	4	3	5	6
199886;199887;199888;199889;199890;199891;199892;199893;199894;199895;199896;199897;199898;199899;199900;199901;199902;199903;199904;199905;199906;199907;199908;199909;199910;199911;199912;199913;199914;199915;199916;199917;199918;199919;199920;199921;199922;199923;199924;199925;199926;199927;199928;199929;199930;199931;199932;199933;199934;199935;199936;199937;199938;199939;199940;199941;199942;…	198069;232046;286027;286214;503062;587430;588603;1393861
A3RKG7;F5H8B0;B4DPM2;P08709;Q6TDG2	A3RKG7;F5H8B0;B4DPM2;P08709	6;6;6;6;1	6;6;6;6;1	6;6;6;6;1	Coagulation factor VII;Factor VII light chain;Factor VII heavy chain	F7	A3RKG7_HUMAN Coagulation factor VII (Fragment) OS=Homo sapiens PE=2 SV=1;F5H8B0_HUMAN Coagulation factor VII OS=Homo sapiens GN=F7 PE=1 SV=2;B4DPM2_HUMAN cDNA FLJ55738, highly similar to Coagulation factor VII (EC 3.4.21.21) OS=Homo sapiens PE=2 SV=1;FA7_H	5	6	6	6	0	0	2	1	1	0	3	2	3	4	4	3	1	0	1	2	2	2	1	1	1	1	3	2	4	3	1	1	2	2	3	3	0	2	1	1	1	4
A4D275;O15143;C9JM51;F8WEB3;C9JTT6;C9JBJ7;C9K057;C9J4Z7;F8VXW2;C9JEY1;C9JQM8;C9JFG9;C9J6C8;Q75MY0;E9PF58;Q53GB6;A0A0K0K1L3;V9HVZ6;Q59GQ0;Q92747	A4D275;O15143	3;3;1;1;1;1;1;1;1;1;1;1;1;1;1;1;1;1;1;1	3;3;1;1;1;1;1;1;1;1;1;1;1;1;1;1;1;1;1;1	3;3;1;1;1;1;1;1;1;1;1;1;1;1;1;1;1;1;1;1	Actin-related protein 2/3 complex subunit 1B	ARPC1B	A4D275_HUMAN Actin related protein 2/3 complex, subunit 1B, 41kDa OS=Homo sapiens GN=ARPC1B PE=2 SV=1;ARC1B_HUMAN Actin-related protein 2/3 complex subunit 1B OS=Homo sapiens GN=ARPC1B PE=1 SV=3	20	3	3	3	0	1	0	0	1	1	0	0	0	0	0	0	0	0	1	1	0	0	0	0	0	0	0	0	1	0	0	0	0	0	0	0	0	0	0	0	0	0
A4D2D2;Q15113;B4DPJ4	A4D2D2;Q15113	3;3;1	3;3;1	3;3;1	Procollagen C-endopeptidase enhancer 1	PCOLCE	A4D2D2_HUMAN Procollagen C-endopeptidase enhancer OS=Homo sapiens GN=PCOLCE PE=4 SV=1;PCOC1_HUMAN Procollagen C-endopeptidase enhancer 1 OS=Homo sapiens GN=PCOLCE PE=1 SV=2	3	3	3	3	0	0	1	1	0	0	2	2	1	1	1	0	0	0	1	1	1	0	1	1	1	1	1	1	2	2	1	1	1	1	1	1	2	2	0	1	1	1
A4D2P1;A4D2P0;P63000;A4D2P2;A0A024R1P2;P60763;P15153;J3KSC4;J3QLK0;B1AH77;A0A024R9T5;B1AH78;B1AH80	A4D2P1;A4D2P0;P63000;A4D2P2;A0A024R1P2;P60763;P15153;J3KSC4;J3QLK0;B1AH77;A0A024R9T5;B1AH78;B1AH80	4;4;4;3;3;3;3;2;2;2;2;2;2	4;4;4;3;3;3;3;2;2;2;2;2;2	3;3;3;3;2;2;2;2;2;2;2;1;2	Ras-related C3 botulinum toxin substrate 1;Ras-related C3 botulinum toxin substrate 3;Ras-related C3 botulinum toxin substrate 2	RAC1;RAC2;RAC3;hCG_20693	A4D2P1_HUMAN Ras-related C3 botulinum toxin substrate 1 (Rho family, small GTP binding protein Rac1) OS=Homo sapiens GN=RAC1 PE=2 SV=1;A4D2P0_HUMAN Ras-related C3 botulinum toxin substrate 1 (Rho family, small GTP binding protein Rac1) OS=Homo sapiens GN=R	13	4	4	3	0	0	0	0	0	0	0	0	0	0	0	0	0	0	0	2	0	0	0	0	0	0	0	0	0	0	0	0	0	0	0	0	0	0	0	0	1	1
A5PKX5;Q16706	A5PKX5;Q16706	5;5	5;5	5;5	Alpha-mannosidase;Alpha-mannosidase 2	MAN2A1	A5PKX5_HUMAN Alpha-mannosidase OS=Homo sapiens GN=MAN2A1 PE=2 SV=1;MA2A1_HUMAN Alpha-mannosidase 2 OS=Homo sapiens GN=MAN2A1 PE=1 SV=2	2	5	5	5	1	1	0	0	0	0	0	0	0	0	0	0	0	0	0	0	0	1	0	0	1	1	0	0	0	0	0	0	1	0	0	0	1	1	0	1	1	2
A5YAK2;P55056	A5YAK2;P55056	4;4	2;2	2;2	Apolipoprotein C-IV	APOC4	A5YAK2_HUMAN Apolipoprotein C-IV OS=Homo sapiens GN=APOC4 PE=2 SV=1;APOC4_HUMAN Apolipoprotein C-IV OS=Homo sapiens GN=APOC4 PE=1 SV=1	2	4	2	2	1	2	0	0	1	0	2	1	1	2	0	0	0	0	0	0	1	0	2	3	1	0	1	1	1	1	0	0	0	0	1	0	0	0	0	0	0	0
A6NC48;Q10588;H0Y984;H0Y9Q9;H0Y8G4	A6NC48;Q10588;H0Y984	5;5;4;2;2	5;5;4;2;2	5;5;4;2;2	ADP-ribosyl cyclase/cyclic ADP-ribose hydrolase 2	BST1	A6NC48_HUMAN ADP-ribosyl cyclase/cyclic ADP-ribose hydrolase 2 OS=Homo sapiens GN=BST1 PE=1 SV=1;BST1_HUMAN ADP-ribosyl cyclase/cyclic ADP-ribose hydrolase 2 OS=Homo sapiens GN=BST1 PE=1 SV=2;H0Y984_HUMAN ADP-ribosyl cyclase/cyclic ADP-ribose hydrolase 2 (	5	5	5	5	0	0	2	0	0	0	0	0	1	1	0	0	0	0	0	0	0	0	0	0	1	0	0	0	0	0	0	0	0	0	0	0	0	0	0	0	3	2
E9KL36;A6XGL1;P02766;A0A087WT59;A6XMH1;A0A087WV45;Q8TDB2;Q53WY6	E9KL36;A6XGL1;P02766;A0A087WT59;A6XMH1;A0A087WV45	14;14;14;12;10;10;4;2	14;14;14;12;10;10;4;2	14;14;14;12;10;10;4;2	Transthyretin	HEL111;TTR	E9KL36_HUMAN Transthyretin OS=Homo sapiens GN=HEL111 PE=2 SV=1;A6XGL1_HUMAN Transthyretin OS=Homo sapiens PE=2 SV=1;TTHY_HUMAN Transthyretin OS=Homo sapiens GN=TTR PE=1 SV=1;A0A087WT59_HUMAN Transthyretin OS=Homo sapiens GN=TTR PE=1 SV=1;A6XMH1_HUMAN Trans	8	14	14	14	12	12	12	12	12	12	12	14	13	12	12	12	13	12	12	12	12	12	12	12	12	12	11	12	12	12	12	11	12	12	11	9	12	12	12	11	12	12
73149;573150;573151;573152;573153;573154;573155;573156;573157;573158;573159;573160;573161;573162;573163;573164;573165;573166;573167;573168;573169;573170;573171;573172;573173;573174;573175;573176;573177;573178;573179;573180;573181;573182;573183;573184;573185;573186;573187;573188;573189;573190;573191;573192;573193;573194;573195;573196;573197;573198;573199;573200;573201;573202;573203;573204;573205;5…
1268045;1268046;1268047;1268048;1268049;1268050;1268051;1268052;1268053;1268054;1268055;1268056;1268057;1268058;1268059;1268060;1268061;1268062;1268063;1268064;1268065;1268066;1268067;1268068;1268069;1268070;1268071;1268072;1268073;1268074;1268075;1268076;1268077;1268078;1268079;1268080;1268081;1268082;1268083;1268084;1268085;1268086;1268087;1268088;1268089;1268090;1268091;1268092;1268093;1268094…	2741;81504;83492;572700;575728;751913;1267994;1268552;1492360;1492736;1599769;1599772;1785190;1785400
A6XND1;A6XND0;P17936;B4DP07;B3KVF9;B3KTQ0;B4DN53;Q6ZSD0;H0Y5K2;B3KVY6;B3KTS0;B3KWK7;A6XNC9;B3KRZ1;C9JMX4;H0Y485;B3KTS7;B3KPF0;B3KRJ8	A6XND1;A6XND0;P17936;B4DP07;B3KVF9;B3KTQ0;B4DN53;Q6ZSD0;H0Y5K2;B3KVY6;B3KTS0;B3KWK7;A6XNC9;B3KRZ1	9;9;9;7;7;6;6;6;5;5;5;5;5;5;4;4;2;2;1	9;9;9;7;7;6;6;6;5;5;5;5;5;5;4;4;2;2;1	9;9;9;7;7;6;6;6;5;5;5;5;5;5;4;4;2;2;1	Insulin-like growth factor-binding protein 3	IGFBP3	A6XND1_HUMAN Insulin-like growth factor binding protein 3 isoform b OS=Homo sapiens GN=IGFBP3 PE=1 SV=1;A6XND0_HUMAN Insulin-like growth factor binding protein 3 OS=Homo sapiens GN=IGFBP3 PE=1 SV=1;IBP3_HUMAN Insulin-like growth factor-binding protein 3 OS	19	9	9	9	6	4	5	5	5	4	6	6	5	6	4	4	4	3	6	5	6	6	4	7	4	5	2	0	2	1	0	0	5	4	3	4	1	1	1	1	5	5
Q6FHW3;K7ERG9;A6XNE2;P00746	Q6FHW3;K7ERG9;A6XNE2;P00746	9;9;9;9	9;9;9;9	9;9;9;9	Complement factor D	DF;CFD	Q6FHW3_HUMAN DF protein OS=Homo sapiens GN=DF PE=2 SV=1;K7ERG9_HUMAN Complement factor D OS=Homo sapiens GN=CFD PE=1 SV=1;A6XNE2_HUMAN Complement factor D preproprotein OS=Homo sapiens PE=2 SV=1;CFAD_HUMAN Complement factor D OS=Homo sapiens GN=CFD PE=1 SV	4	9	9	9	4	4	6	4	2	2	5	4	6	7	5	3	0	0	3	3	4	5	3	2	3	3	0	0	3	3	4	3	4	4	4	4	6	7	6	6	4	4
A8K1K1;J3KRP0;Q96KN2;B4E180	A8K1K1;J3KRP0;Q96KN2;B4E180	24;23;23;22	24;23;23;22	24;23;23;22	Beta-Ala-His dipeptidase	CNDP1	A8K1K1_HUMAN cDNA FLJ76342, highly similar to Homo sapiens carnosine dipeptidase 1 (metallopeptidase M20 family)(CNDP1), mRNA OS=Homo sapiens PE=2 SV=1;J3KRP0_HUMAN Beta-Ala-His dipeptidase OS=Homo sapiens GN=CNDP1 PE=1 SV=2;CNDP1_HUMAN Beta-Ala-His dipept	4	24	24	24	11	12	16	13	12	12	11	13	14	15	11	10	9	7	12	10	10	10	11	8	10	12	16	13	11	11	10	5	12	8	10	12	7	9	8	8	11	9
A8K2W3;O95810	A8K2W3;O95810	6;6	6;6	6;6	Serum deprivation-response protein	SDPR	A8K2W3_HUMAN cDNA FLJ78516 OS=Homo sapiens PE=2 SV=1;SDPR_HUMAN Serum deprivation-response protein OS=Homo sapiens GN=SDPR PE=1 SV=3	2	6	6	6	1	1	0	0	1	0	2	2	0	0	0	0	0	0	2	3	0	0	0	0	0	1	0	0	1	2	0	0	1	1	1	2	0	0	0	0	1	1
H0YD13;H0YDW7;H0YCV9;H0Y5E4;B4DN59;A8K309;P16070;E9PKC6;H0YDX6;H0YD17;H0Y2P0;C1PHC4;C1PHC3;Q86UZ1	H0YD13;H0YDW7;H0YCV9;H0Y5E4;B4DN59;A8K309;P16070;E9PKC6;H0YDX6;H0YD17;H0Y2P0	3;3;3;3;3;3;3;2;2;2;2;1;1;1	3;3;3;3;3;3;3;2;2;2;2;1;1;1	3;3;3;3;3;3;3;2;2;2;2;1;1;1	CD44 antigen	CD44	H0YD13_HUMAN CD44 antigen OS=Homo sapiens GN=CD44 PE=1 SV=2;H0YDW7_HUMAN CD44 antigen (Fragment) OS=Homo sapiens GN=CD44 PE=1 SV=1;H0YCV9_HUMAN CD44 antigen (Fragment) OS=Homo sapiens GN=CD44 PE=1 SV=1;H0Y5E4_HUMAN CD44 antigen (Fragment) OS=Homo sapiens G	14	3	3	3	1	2	1	1	1	1	1	1	2	2	1	1	1	0	1	1	1	2	1	1	1	1	1	1	2	2	0	1	1	1	2	1	2	2	1	1	2	3
A8K335;Q92820;B4DVI2	A8K335;Q92820;B4DVI2	6;6;4	6;6;4	6;6;4	Gamma-glutamyl hydrolase	GGH	A8K335_HUMAN cDNA FLJ76254, highly similar to Homo sapiens gamma-glutamyl hydrolase (GGH), mRNA OS=Homo sapiens PE=2 SV=1;GGH_HUMAN Gamma-glutamyl hydrolase OS=Homo sapiens GN=GGH PE=1 SV=2;B4DVI2_HUMAN cDNA FLJ55415, highly similar to Gamma-glutamyl hydro	3	6	6	6	2	1	3	2	0	0	0	2	2	5	0	0	0	0	1	0	2	2	0	0	1	1	0	0	1	1	0	0	1	1	0	1	1	1	0	0	1	1
G3XAP6;B4DN90;Q53FR6;A8K3I0;P49747;B4DN75;CON__ENSEMBL:ENSBTAP00000006074;Q8N2R4	G3XAP6;B4DN90;Q53FR6;A8K3I0;P49747;B4DN75	9;9;9;9;9;8;4;1	9;9;9;9;9;8;4;1	8;8;8;8;8;7;3;1	Cartilage oligomeric matrix protein	COMP	G3XAP6_HUMAN Cartilage oligomeric matrix protein OS=Homo sapiens GN=COMP PE=1 SV=1;B4DN90_HUMAN cDNA FLJ53494, highly similar to Cartilage oligomeric matrix protein OS=Homo sapiens PE=2 SV=1;Q53FR6_HUMAN Cartilage oligomeric matrix protein variant (Fragmen	8	9	9	8	6	7	7	5	2	3	5	2	7	8	3	3	0	1	0	0	2	2	3	4	2	2	0	0	1	1	2	2	7	6	0	0	7	7	1	1	6	7
A8K3K1;P68133;P68032;B7Z6P1;D2JYH4;P63267;P62736;Q13707;B3KW67;Q7Z7J6;A6NL76;B3KUD3;B4DUI8;C9JFL5;F6UVQ4;F6QUT6;B7Z6I1;C9JUM1;F8WB63;B8ZZJ2;F8WCH0;K4EQ44;K4EP00;K4ENJ5;B3KPP5;A0A173GMX0;Q562S2;Q562X1;Q562W2;Q562U0;Q562T8;Q562R0;Q562Q6;Q562P8	A8K3K1;P68133;P68032;B7Z6P1;D2JYH4;P63267;P62736;Q13707;B3KW67;Q7Z7J6;A6NL76;B3KUD3;B4DUI8;C9JFL5;F6UVQ4;F6QUT6;B7Z6I1	12;12;12;11;11;11;11;10;10;9;9;9;7;6;6;6;6;5;5;5;3;3;3;3;3;1;1;1;1;1;1;1;1;1	12;12;12;11;11;11;11;10;10;9;9;9;7;6;6;6;6;5;5;5;3;3;3;3;3;1;1;1;1;1;1;1;1;1	2;2;2;1;2;2;2;2;2;2;2;0;2;2;2;2;2;0;1;1;0;0;0;0;0;0;1;0;0;0;0;0;0;0	Actin, alpha skeletal muscle;Actin, alpha cardiac muscle 1;Actin, gamma-enteric smooth muscle;Actin, aortic smooth muscle	ACTA1;ACTC1;ACTA2;ACTG2	A8K3K1_HUMAN cDNA FLJ78096, highly similar to Homo sapiens actin, alpha, cardiac muscle (ACTC), mRNA OS=Homo sapiens PE=2 SV=1;ACTS_HUMAN Actin, alpha skeletal muscle OS=Homo sapiens GN=ACTA1 PE=1 SV=1;ACTC_HUMAN Actin, alpha cardiac muscle 1 OS=Homo sapie	34	12	12	2	10	10	10	10	10	10	9	10	10	11	7	7	9	10	10	10	10	10	8	8	10	10	7	8	10	10	10	9	9	10	10	10	10	9	8	8	9	9
V9HWF5;A8K486;P62937;B2RE56;F8WE65;C9J5S7;B4DM82;Q71V99;E5RIZ5;P0DN26;A0A0H2UH34;A0A0B4J2A2;A0A075B767;A0A075B759;Q9Y536;F5H284	V9HWF5;A8K486;P62937;B2RE56;F8WE65;C9J5S7;B4DM82;Q71V99	7;7;7;6;5;5;5;5;1;1;1;1;1;1;1;1	7;7;7;6;5;5;5;5;1;1;1;1;1;1;1;1	7;7;7;6;5;5;5;5;1;1;1;1;1;1;1;1	Peptidyl-prolyl cis-trans isomerase;Peptidyl-prolyl cis-trans isomerase A;Peptidyl-prolyl cis-trans isomerase A, N-terminally processed	HEL-S-69p;PPIA	V9HWF5_HUMAN Peptidyl-prolyl cis-trans isomerase OS=Homo sapiens GN=HEL-S-69p PE=2 SV=1;A8K486_HUMAN Peptidyl-prolyl cis-trans isomerase OS=Homo sapiens PE=2 SV=1;PPIA_HUMAN Peptidyl-prolyl cis-trans isomerase A OS=Homo sapiens GN=PPIA PE=1 SV=2;B2RE56_HUM	16	7	7	7	1	2	1	1	1	1	1	1	1	1	1	1	1	2	1	3	2	2	0	0	1	1	0	0	2	3	1	1	2	1	2	2	1	1	0	0	1	1
B2R773;A8K660;Q15848	B2R773;A8K660;Q15848	5;5;5	5;5;5	5;5;5	Adiponectin	ADIPOQ	B2R773_HUMAN cDNA, FLJ93312, highly similar to Homo sapiens adipose most abundant gene transcript 1 (APM1), mRNA OS=Homo sapiens PE=2 SV=1;A8K660_HUMAN Adiponectin OS=Homo sapiens GN=ADIPOQ PE=2 SV=1;ADIPO_HUMAN Adiponectin OS=Homo sapiens GN=ADIPOQ PE=1 S	3	5	5	5	4	4	4	4	4	4	3	4	4	4	4	4	4	3	4	4	4	4	4	4	4	4	4	3	4	4	4	4	4	4	4	3	4	4	4	4	4	4
C9J1D9;A8K6K4;Q9NPH3;C9JT28	C9J1D9;A8K6K4;Q9NPH3;C9JT28	3;3;3;2	3;3;3;2	3;3;3;2	Interleukin-1 receptor accessory protein	IL1RAP	C9J1D9_HUMAN Interleukin-1 receptor accessory protein (Fragment) OS=Homo sapiens GN=IL1RAP PE=1 SV=1;A8K6K4_HUMAN cDNA FLJ77565, highly similar to Homo sapiens interleukin 1 receptor accessory protein (IL1RAP), transcript variant 1, mRNA OS=Homo sapiens PE	4	3	3	3	1	0	1	1	1	1	2	2	2	3	0	0	1	1	3	2	2	1	1	1	2	2	2	2	1	1	0	0	2	2	0	2	2	1	0	0	1	1
Q53GX6;A8K7Q1;Q02818;C9JKZ2;B4DZX0;C9JBD3;C9J3C1;B3KUR6;Q96BA4;H7BZI1	Q53GX6;A8K7Q1;Q02818;C9JKZ2;B4DZX0	3;3;3;2;2;1;1;1;1;1	3;3;3;2;2;1;1;1;1;1	3;3;3;2;2;1;1;1;1;1	Nucleobindin-1	NUCB1	Q53GX6_HUMAN Nucleobindin 1 variant (Fragment) OS=Homo sapiens PE=2 SV=1;A8K7Q1_HUMAN cDNA FLJ77770, highly similar to Homo sapiens nucleobindin 1 (NUCB1), mRNA OS=Homo sapiens PE=2 SV=1;NUCB1_HUMAN Nucleobindin-1 OS=Homo sapiens GN=NUCB1 PE=1 SV=4;C9JKZ2_	10	3	3	3	0	0	0	0	0	0	0	0	0	0	1	1	0	0	0	0	0	0	0	0	0	0	0	0	0	0	0	0	2	0	0	0	1	0	0	1	0	0
B4DWN1;A8K7T4;Q12907;D6RIU4;D6RDX1;D6RBV2	B4DWN1;A8K7T4;Q12907;D6RIU4;D6RDX1;D6RBV2	2;2;2;1;1;1	2;2;2;1;1;1	2;2;2;1;1;1	Vesicular integral-membrane protein VIP36	LMAN2	B4DWN1_HUMAN cDNA FLJ52285, highly similar to Vesicular integral-membrane protein VIP36 OS=Homo sapiens PE=2 SV=1;A8K7T4_HUMAN cDNA FLJ75774, highly similar to Homo sapiens lectin, mannose-binding 2 (LMAN2), mRNA OS=Homo sapiens PE=2 SV=1;LMAN2_HUMAN Vesic	6	2	2	2	1	0	1	1	1	1	1	1	1	1	1	1	0	0	1	1	1	1	1	1	1	1	1	1	1	1	1	1	1	1	1	1	2	1	1	1	1	0
Q71SW6;E7EX60;Q9H2E1;Q5T7F0;Q59F20;Q6X907;E9PEP6;A8K9V7;Q68DN3;O14786;Q6AWA9;Q5JWQ4;Q5JWQ6	Q71SW6;E7EX60;Q9H2E1;Q5T7F0;Q59F20;Q6X907;E9PEP6;A8K9V7;Q68DN3;O14786;Q6AWA9;Q5JWQ4;Q5JWQ6	4;4;4;4;4;4;4;4;4;4;3;3;3	4;4;4;4;4;4;4;4;4;4;3;3;3	4;4;4;4;4;4;4;4;4;4;3;3;3	Neuropilin-1	NRP1;DKFZp781F1414;DKFZp686A03134	Q71SW6_HUMAN Neuropilin OS=Homo sapiens GN=NRP1 PE=2 SV=1;E7EX60_HUMAN Neuropilin-1 OS=Homo sapiens GN=NRP1 PE=1 SV=1;Q9H2E1_HUMAN Neuropilin OS=Homo sapiens GN=NRP1 PE=2 SV=1;Q5T7F0_HUMAN Neuropilin OS=Homo sapiens GN=NRP1 PE=1 SV=1;Q59F20_HUMAN Neuropili	13	4	4	4	1	0	0	0	0	0	0	0	1	1	0	0	0	0	1	1	1	1	0	0	1	0	1	1	0	2	1	0	2	1	0	0	2	1	0	0	2	1
B0YJC6;P22891	B0YJC6;P22891	13;13	13;13	13;13	Vitamin K-dependent protein Z	PROZ	B0YJC6_HUMAN Vitamin K-dependent protein Z variant 1 OS=Homo sapiens GN=PROZ PE=3 SV=1;PROZ_HUMAN Vitamin K-dependent protein Z OS=Homo sapiens GN=PROZ PE=1 SV=2	2	13	13	13	4	2	5	7	0	0	6	4	11	9	3	3	0	0	1	2	5	2	1	3	1	1	4	5	7	4	3	2	3	3	5	7	0	1	2	2	6	6
B1AK85;B2R7T8;P47756;B1AK87;B1AK88;B4DWA6	B1AK85;B2R7T8;P47756;B1AK87;B1AK88;B4DWA6	2;2;2;1;1;1	2;2;2;1;1;1	2;2;2;1;1;1	F-actin-capping protein subunit beta	CAPZB	B1AK85_HUMAN F-actin-capping protein subunit beta OS=Homo sapiens GN=CAPZB PE=1 SV=1;B2R7T8_HUMAN cDNA, FLJ93598, highly similar to Homo sapiens capping protein (actin filament) muscle Z-line, beta (CAPZB), mRNA OS=Homo sapiens PE=2 SV=1;CAPZB_HUMAN F-acti	6	2	2	2	1	0	0	0	0	0	0	1	0	0	0	0	0	0	1	0	0	0	0	0	0	0	0	0	0	1	0	0	0	0	0	0	0	0	0	0	0	0
B2R4C5;P61626;F8VV32;A0A0B4J259	B2R4C5;P61626;F8VV32;A0A0B4J259	7;7;4;4	7;7;4;4	7;7;4;4	Lysozyme;Lysozyme C	LYZ	B2R4C5_HUMAN C-type lysozyme OS=Homo sapiens GN=LYZ PE=2 SV=1;LYSC_HUMAN Lysozyme C OS=Homo sapiens GN=LYZ PE=1 SV=1;F8VV32_HUMAN Lysozyme C OS=Homo sapiens GN=LYZ PE=1 SV=1;A0A0B4J259_HUMAN Lysozyme C OS=Homo sapiens GN=LYZ PE=1 SV=1	4	7	7	7	2	2	5	5	4	3	3	3	3	3	1	1	0	1	2	2	3	3	2	3	2	2	2	4	3	3	3	1	3	3	3	4	7	7	4	3	5	5
B2R4M6;P06702	B2R4M6;P06702	3;3	3;3	3;3	Protein S100;Protein S100-A9	S100A9	B2R4M6_HUMAN Protein S100 OS=Homo sapiens PE=2 SV=1;S10A9_HUMAN Protein S100-A9 OS=Homo sapiens GN=S100A9 PE=1 SV=1	2	3	3	3	0	0	0	0	0	0	0	0	1	0	0	0	0	1	0	0	0	0	1	1	1	1	1	1	0	1	1	0	2	2	1	1	2	2	1	1	1	2
Q0VAS5;B2R4R0;P62805;Q6B823	Q0VAS5;B2R4R0;P62805;Q6B823	3;3;3;2	3;3;3;2	3;3;3;2	Histone H4	HIST1H4H;HIST1H4A	Q0VAS5_HUMAN Histone H4 OS=Homo sapiens GN=HIST1H4H PE=2 SV=1;B2R4R0_HUMAN Histone H4 OS=Homo sapiens GN=HIST1H4H PE=2 SV=1;H4_HUMAN Histone H4 OS=Homo sapiens GN=HIST1H4A PE=1 SV=2;Q6B823_HUMAN Histone H4 (Fragment) OS=Homo sapiens PE=3 SV=1	4	3	3	3	0	0	0	0	0	0	0	0	0	0	1	0	0	1	0	0	0	0	1	1	0	0	1	1	2	2	1	1	1	1	2	2	3	3	0	1	2	3
B2R5G8	B2R5G8	7	3	3	Serum amyloid A protein		B2R5G8_HUMAN Serum amyloid A protein OS=Homo sapiens PE=2 SV=1	1	7	3	3	4	4	3	4	4	3	4	4	4	4	3	4	4	3	4	4	4	4	4	4	4	4	5	5	4	4	6	5	4	4	4	4	4	5	4	3	4	4
7949;1697950;1697951;1697952;1697953;1697954;1697955;1697956;1697957	149526;289879;560647;1295828;1349493;1697860;1697955	103;179	35;43
B2R672;Q9Y5Y7	B2R672;Q9Y5Y7	4;4	4;4	4;4	Lymphatic vessel endothelial hyaluronic acid receptor 1	XLKD1;LYVE1	B2R672_HUMAN Extracellular link domain containing 1 OS=Homo sapiens GN=XLKD1 PE=2 SV=1;LYVE1_HUMAN Lymphatic vessel endothelial hyaluronic acid receptor 1 OS=Homo sapiens GN=LYVE1 PE=1 SV=2	2	4	4	4	0	0	0	0	0	0	1	0	1	1	1	0	0	0	0	1	0	0	0	0	0	0	0	0	2	1	0	0	1	0	0	0	2	2	0	0	2	2
B2R7D2;Q9UNW1;B4E394	B2R7D2;Q9UNW1;B4E394	5;5;4	5;5;4	5;5;4	Multiple inositol polyphosphate phosphatase 1	MINPP1	B2R7D2_HUMAN cDNA, FLJ93389, highly similar to Homo sapiens multiple inositol polyphosphate histidine phosphatase, 1 (MINPP1), mRNA OS=Homo sapiens PE=2 SV=1;MINP1_HUMAN Multiple inositol polyphosphate phosphatase 1 OS=Homo sapiens GN=MINPP1 PE=1 SV=1;B4E3	3	5	5	5	1	1	0	1	1	0	1	1	2	3	0	0	1	0	1	2	1	1	0	1	2	1	0	0	0	2	1	0	1	1	0	0	2	3	0	0	1	0
B2R888;P08571;F1C4A7;D6RFL4	B2R888;P08571;F1C4A7;D6RFL4	14;14;13;8	14;14;13;8	14;14;13;8	Monocyte differentiation antigen CD14;Monocyte differentiation antigen CD14;Monocyte differentiation antigen CD14, urinary form;Monocyte differentiation antigen CD14, membrane-bound form	CD14	B2R888_HUMAN Monocyte differentiation antigen CD14 OS=Homo sapiens PE=2 SV=1;CD14_HUMAN Monocyte differentiation antigen CD14 OS=Homo sapiens GN=CD14 PE=1 SV=2;F1C4A7_HUMAN Monocyte differentiation antigen CD14 OS=Homo sapiens GN=CD14 PE=4 SV=1;D6RFL4_HUMA	4	14	14	14	4	3	5	5	6	6	8	10	7	7	4	5	4	4	6	5	7	7	6	6	8	9	5	6	8	7	7	7	9	10	6	6	11	12	7	7	9	9
B2R950;P20742;F5GXY0	B2R950;P20742	47;47;2	41;41;2	37;37;1	Pregnancy zone protein	PZP	B2R950_HUMAN cDNA, FLJ94213, highly similar to Homo sapiens pregnancy-zone protein (PZP), mRNA OS=Homo sapiens PE=2 SV=1;PZP_HUMAN Pregnancy zone protein OS=Homo sapiens GN=PZP PE=1 SV=4	3	47	41	37	2	2	20	19	23	23	10	10	41	41	43	43	9	6	31	32	34	31	7	7	4	3	33	34	18	17	4	4	3	3	1	2	18	18	3	4	8	8
Q5TA01;Q5TA02;V9HWG9;B2R983;P78417	Q5TA01;Q5TA02;V9HWG9;B2R983;P78417	2;2;2;2;2	2;2;2;2;2	2;2;2;2;2	Glutathione S-transferase omega-1	GSTO1;HEL-S-21	Q5TA01_HUMAN Glutathione S-transferase omega-1 (Fragment) OS=Homo sapiens GN=GSTO1 PE=1 SV=1;Q5TA02_HUMAN Glutathione S-transferase omega-1 (Fragment) OS=Homo sapiens GN=GSTO1 PE=1 SV=1;V9HWG9_HUMAN Epididymis secretory protein Li 21 OS=Homo sapiens GN=HEL	5	2	2	2	1	0	0	0	0	0	0	1	0	1	0	0	1	0	2	1	0	0	0	0	0	0	0	0	1	1	0	0	0	0	0	0	0	1	0	0	2	2
B2RA39;Q9BXR6;Q05CF5	B2RA39;Q9BXR6;Q05CF5	19;19;13	19;19;13	18;18;12	Complement factor H-related protein 5	CFHR5	B2RA39_HUMAN cDNA, FLJ94686, highly similar to Homo sapiens complement factor H-related 5 (CFHL5), mRNA OS=Homo sapiens PE=2 SV=1;FHR5_HUMAN Complement factor H-related protein 5 OS=Homo sapiens GN=CFHR5 PE=1 SV=1;Q05CF5_HUMAN CFHR5 protein (Fragment) OS=H	3	19	19	18	2	4	5	3	4	5	7	9	6	8	4	3	2	2	2	2	3	4	4	3	3	2	6	6	11	13	13	10	11	11	3	4	10	10	5	5	10	10
B2RAN2;O95497	B2RAN2;O95497	8;8	8;8	8;8	Pantetheinase	VNN1	B2RAN2_HUMAN cDNA, FLJ95014, highly similar to Homo sapiens vanin 1 (VNN1), mRNA OS=Homo sapiens PE=2 SV=1;VNN1_HUMAN Pantetheinase OS=Homo sapiens GN=VNN1 PE=1 SV=2	2	8	8	8	2	2	1	1	0	0	1	1	4	6	2	0	0	0	0	1	1	0	2	2	2	1	4	3	0	0	1	1	1	3	2	2	1	0	0	0	3	2
B4E3Q4;B2RAS2;Q9NZK5;C9IZA8;F5H7J3;B4DHM2;Q59F13;A0A087X0I3	B4E3Q4;B2RAS2;Q9NZK5;C9IZA8;F5H7J3;B4DHM2;Q59F13;A0A087X0I3	2;2;2;1;1;1;1;1	2;2;2;1;1;1;1;1	2;2;2;1;1;1;1;1	Adenosine deaminase CECR1	CECR1	B4E3Q4_HUMAN Adenosine deaminase CECR1 OS=Homo sapiens GN=CECR1 PE=1 SV=1;B2RAS2_HUMAN cDNA, FLJ95079, highly similar to Homo sapiens cat eye syndrome chromosome region, candidate 1 (CECR1), mRNA OS=Homo sapiens PE=2 SV=1;CECR1_HUMAN Adenosine deaminase CE	8	2	2	2	0	0	0	0	0	0	0	0	0	0	0	0	0	0	0	0	0	0	0	0	0	1	0	0	0	0	0	0	0	0	0	0	0	0	0	0	1	1
B4DQ98;B2RBF5;Q01459;B3KQS3;Q8TC97	B4DQ98;B2RBF5;Q01459;B3KQS3	3;3;3;2;1	3;3;3;2;1	3;3;3;2;1	Di-N-acetylchitobiase	CTBS	B4DQ98_HUMAN cDNA FLJ55135, highly similar to Di-N-acetylchitobiase (EC 3.2.1.-) OS=Homo sapiens PE=2 SV=1;B2RBF5_HUMAN cDNA, FLJ95483, highly similar to Homo sapiens chitobiase, di-N-acetyl- (CTBS), mRNA OS=Homo sapiens PE=2 SV=1;DIAC_HUMAN Di-N-acetylchi	5	3	3	3	0	0	0	0	0	0	2	0	0	1	0	0	0	0	0	0	0	0	0	0	0	1	0	0	0	0	0	0	0	0	0	0	0	0	0	0	1	1
B2RBW9;P55103	B2RBW9;P55103	3;3	3;3	3;3	Inhibin beta C chain	INHBC	B2RBW9_HUMAN cDNA, FLJ95746, highly similar to Homo sapiens inhibin, beta C (INHBC), mRNA OS=Homo sapiens PE=2 SV=1;INHBC_HUMAN Inhibin beta C chain OS=Homo sapiens GN=INHBC PE=2 SV=1	2	3	3	3	1	0	0	0	0	0	0	0	1	0	0	0	0	0	0	0	0	0	0	0	1	1	0	0	0	0	0	0	1	0	0	0	1	1	0	1	0	0
E5RJH0;B4DPF0;V9HWA4;B2RCQ6;Q93088;B2RDF4;A0A024RAQ0;Q9H2M3	E5RJH0;B4DPF0;V9HWA4;B2RCQ6;Q93088;B2RDF4;A0A024RAQ0;Q9H2M3	2;2;2;2;2;1;1;1	2;2;2;2;2;1;1;1	2;2;2;2;2;1;1;1	Betaine--homocysteine S-methyltransferase 1;S-methylmethionine--homocysteine S-methyltransferase BHMT2	BHMT;HEL-S-61p;BHMT2	E5RJH0_HUMAN Betaine--homocysteine S-methyltransferase 1 OS=Homo sapiens GN=BHMT PE=1 SV=1;B4DPF0_HUMAN cDNA FLJ54604, highly similar to Betaine--homocysteine S-methyltransferase (EC 2.1.1.5) OS=Homo sapiens PE=2 SV=1;V9HWA4_HUMAN Betaine-homocysteine meth	8	2	2	2	0	0	0	0	0	0	0	0	0	0	0	0	0	0	0	0	0	0	0	0	0	0	0	0	0	0	0	0	0	0	0	0	1	1	0	0	0	1
Q9BRL5;B4DJ51;B2RDW0;H0Y7A7;P62158;E7ETZ0;E7EMB3;F8WBR5;M0QZ52;G3V479;G3V361;Q96HY3;A8K1M2;G3V226	Q9BRL5;B4DJ51;B2RDW0;H0Y7A7;P62158;E7ETZ0;E7EMB3;F8WBR5;M0QZ52;G3V479;G3V361;Q96HY3;A8K1M2	4;4;4;4;4;3;3;2;2;2;2;2;2;1	4;4;4;4;4;3;3;2;2;2;2;2;2;1	4;4;4;4;4;3;3;2;2;2;2;2;2;1	Calmodulin	CALM3;CALM2;CALM1	Q9BRL5_HUMAN CALM3 protein OS=Homo sapiens PE=1 SV=1;B4DJ51_HUMAN Calmodulin 1 (Phosphorylase kinase, delta), isoform CRA_a OS=Homo sapiens GN=CALM3 PE=1 SV=1;B2RDW0_HUMAN cDNA, FLJ96792, highly similar to Homo sapiens calmodulin 2 (phosphorylase kinase, d	14	4	4	4	0	2	0	0	1	0	1	1	1	1	0	0	1	0	3	3	1	0	0	1	0	0	0	0	1	1	0	0	0	0	1	1	0	0	0	0	1	1
B2RMS9;Q14624;B7Z544;H7C0L5;Q68DH2;B7Z551;Q59FS1;B7Z8Q7	B2RMS9;Q14624;B7Z544;H7C0L5;Q68DH2;B7Z551;Q59FS1	55;54;49;39;31;31;31;25	55;54;49;39;31;31;31;25	2;1;0;0;1;0;0;0	Inter-alpha-trypsin inhibitor heavy chain H4;70 kDa inter-alpha-trypsin inhibitor heavy chain H4;35 kDa inter-alpha-trypsin inhibitor heavy chain H4	ITIH4;DKFZp686G21125	B2RMS9_HUMAN Inter-alpha (Globulin) inhibitor H4 (Plasma Kallikrein-sensitive glycoprotein) OS=Homo sapiens GN=ITIH4 PE=2 SV=1;ITIH4_HUMAN Inter-alpha-trypsin inhibitor heavy chain H4 OS=Homo sapiens GN=ITIH4 PE=1 SV=4;B7Z544_HUMAN cDNA FLJ51742, highly si	8	55	55	2	41	41	39	39	37	37	43	44	47	45	38	38	34	33	40	39	39	39	40	39	41	40	42	40	48	46	45	45	47	45	43	37	48	47	41	38	46	45
25290;325291;325292;325293;325294;325295;325296;325297;325298;325299;325300;325301;325302;325303;325304;325305;325306;325307;325308;325309;325310;325311;325312;325313;325314;325315;325316;325317;345429;345430;345431;345432;345433;345434;345435;345436;345437;345438;345439;345440;345441;345442;345443;345444;345445;345446;345447;345448;345449;345450;345451;345452;345453;345454;345455;345456;345457;3…
74231;474232;474233;474234;474235;474236;474237;474238;474239;474240;474241;474242;474243;474244;474245;474246;474247;474248;474249;474250;474251;474252;474253;474254;474255;474256;474257;474258;474259;474260;474261;474262;474263;474264;474265;474266;474267;474268;474269;474270;474271;474272;474273;474274;474275;474276;474277;474278;474279;474280;474281;474282;474283;474284;474285;474286;474287;4…	37056;37057;37058;37059;37060;37061;37062;37063;37064;37065;37066;37067;37068;37069;37070;37071;37072;37073;37074;37075;37076;37077;37078;37079;37080;37081;37082;37083;37084;37085;37086;37087;37088;37089;37090;37091;37092;37093;37094;37095;37096;37097;37098;37099;37100;37101;37102;37103;37104;37105;37106;37107;37108;37109;37110;37111;37112;37113;37114;37115;37116;37117;37118;37119;37120;37121;371…
41155;341156;341157;341158;341159;341160;341161;341162;341163;341164;341165;341166;341167;341168;341169;341170;341171;341172;341173;341174;341175;341176;341177;341178;341179;341180;341181;341182;341183;341184;341185;341186;341187;341188;341189;341190;341191;341192;341193;341194;341195;341196;341197;341198;341199;341200;341201;341202;341203;341204;341205;341206;341207;341208;341209;341210;341211;3…
92571;692572;692573;692574;692575;692576;692577;692578;692579;692580;692581;692582;692583;692584;692585;692586;692587;692588;692589;692590;692591;692592;692593;692594;692595;692596;692597;692598;692599;692600;692601;692602;692603;692604;692605;692606;692607;692608;692609;692610;692611;692612;692613;692614;692615;692616;692617;692618;692619;692620;692621;692622;692623;692624;692625;692626;692627;6…
47593;947594;947595;947596;947597;947598;947599;947600;947601;947602;947603;947604;947605;947606;947607;947608;947609;947610;947611;947612;947613;947614;947615;947616;947617;947618;947619;947620;947621;947622;947623;947624;947625;947626;947627;947628;947629;947630;947631;947632;947633;947634;947635;947636;947637;947638;947639;947640;947641;947642;947643;947644;947645;947646;947647;947648;947649;9…
640;1117641;1117642;1117643;1117644;1117645;1117646;1117647;1117648;1117649;1117650;1117651;1117652;1117653;1117654;1117655;1117656;1117657;1117658;1117659;1117660;1117661;1117662;1117663;1117664;1117665;1117666;1117667;1117668;1117669;1117670;1117671;1117672;1117673;1117674;1117675;1117676;1117677;1117678;1117679;1117680;1117681;1117682;1117683;1117684;1117685;1117686;1117687;1117688;1117689;111…
915;1184916;1184917;1184918;1184919;1184920;1184921;1184922;1184923;1184924;1184925;1184926;1184927;1184928;1184929;1184930;1184931;1184932;1184933;1184934;1184935;1184936;1184937;1184938;1184939;1184940;1184941;1184942;1184943;1184944;1184945;1184946;1184947;1184948;1184949;1184950;1184951;1184952;1184953;1184954;1184955;1184956;1184957;1184958;1184959;1184960;1184961;1184962;1184963;1184964;118…
538;1356539;1356540;1356541;1356542;1356543;1356544;1356545;1356546;1356547;1356548;1356549;1356550;1356551;1356552;1356553;1356554;1356555;1356556;1356557;1356558;1356559;1356560;1356561;1356562;1356563;1356564;1356565;1356566;1356567;1356568;1356569;1356570;1356571;1356572;1356573;1356574;1356575;1356576;1356577;1356578;1356579;1356580;1356581;1356582;1356583;1356584;1356585;1356586;1356587;135…	38085;46503;56495;56613;67868;100262;100890;245950;245986;260226;260308;340851;341594;386154;418677;467417;506653;506851;555799;571282;628463;692210;707410;725031;725078;831208;851847;882876;936263;946914;1035721;1057525;1085314;1106951;1118636;1135836;1138230;1144713;1144771;1172305;1172375;1185478;1186016;1245700;1246222;1294421;1355492;1428227;1428505;1428559;1667733;1708454;1759059;1781619;17…	193;194;195;196;197;198;199;200;201;202	71;84;89;125;271;356;358;544;658;822
B2ZDQ1;X6R8F3;P80188	B2ZDQ1;X6R8F3;P80188	6;6;6	6;6;6	6;6;6	Neutrophil gelatinase-associated lipocalin	NGAL;LCN2	B2ZDQ1_HUMAN Neutrophil gelatinase-associated lipocalin OS=Homo sapiens GN=NGAL PE=2 SV=1;X6R8F3_HUMAN Neutrophil gelatinase-associated lipocalin OS=Homo sapiens GN=LCN2 PE=1 SV=1;NGAL_HUMAN Neutrophil gelatinase-associated lipocalin OS=Homo sapiens GN=LCN	3	6	6	6	0	0	2	1	3	2	0	0	1	1	0	0	0	0	0	0	0	0	0	1	1	2	1	1	4	3	1	1	2	2	1	1	5	4	0	0	2	1
B3KNB4;P61981;B4DE78;B4DHC4	B3KNB4;P61981;B4DE78;B4DHC4	5;5;4;4	3;3;2;2	3;3;2;2	14-3-3 protein gamma;14-3-3 protein gamma, N-terminally processed	YWHAG	B3KNB4_HUMAN cDNA FLJ14168 fis, clone NT2RP2001440, highly similar to 14-3-3 protein gamma OS=Homo sapiens PE=2 SV=1;1433G_HUMAN 14-3-3 protein gamma OS=Homo sapiens GN=YWHAG PE=1 SV=2;B4DE78_HUMAN cDNA FLJ52141, highly similar to 14-3-3 protein gamma OS=H	4	5	3	3	3	2	0	0	0	1	0	1	0	0	0	0	0	1	3	2	1	1	1	1	0	0	0	0	1	3	0	0	0	2	2	3	2	2	0	0	1	1
B3KNK9;Q8NBJ4;F8WAT9;C9JYM4;C9J941	B3KNK9;Q8NBJ4;F8WAT9;C9JYM4	3;3;2;2;1	3;3;2;2;1	3;3;2;2;1	Golgi membrane protein 1	GOLPH2;GOLM1	B3KNK9_HUMAN Epididymis luminal protein 46 OS=Homo sapiens GN=HEL46 PE=2 SV=1;GOLM1_HUMAN Golgi membrane protein 1 OS=Homo sapiens GN=GOLM1 PE=1 SV=1;F8WAT9_HUMAN Golgi membrane protein 1 OS=Homo sapiens GN=GOLM1 PE=1 SV=2;C9JYM4_HUMAN Golgi membrane prote	5	3	3	3	0	0	0	0	0	0	0	0	0	0	0	0	0	0	0	0	0	0	1	1	1	1	0	0	0	0	0	0	1	1	1	1	2	1	0	0	2	2
B3KNX0;P09871;F8WCZ6;A8K2N0;A0A087X232;H0Y5D1;F5H7T4;B5MCV4	B3KNX0;P09871;F8WCZ6;A8K2N0;A0A087X232	33;33;32;31;30;10;9;1	33;33;32;31;30;10;9;1	33;33;32;31;30;10;9;1	Complement C1s subcomponent;Complement C1s subcomponent heavy chain;Complement C1s subcomponent light chain	C1S	B3KNX0_HUMAN cDNA FLJ30621 fis, clone CTONG2001681, highly similar to Complement C1s subcomponent (EC 3.4.21.42) OS=Homo sapiens PE=2 SV=1;C1S_HUMAN Complement C1s subcomponent OS=Homo sapiens GN=C1S PE=1 SV=1;F8WCZ6_HUMAN Complement C1s subcomponent OS=Ho	8	33	33	33	23	24	26	26	23	21	28	26	27	27	21	19	18	17	21	23	22	22	23	22	27	27	22	23	23	25	23	24	30	29	22	22	29	28	23	20	26	25
;1162659;1162660;1162661;1162662;1162663;1162664;1162665;1162666;1162667;1162668;1162669;1162670;1162671;1162672;1162673;1162674;1162675;1162676;1162677;1162678;1162679;1162680;1162681;1162682;1162683;1162684;1162685;1162686;1162687;1162688;1162689;1162690;1162691;1162692;1162693;1162694;1162695;1162696;1162697;1162698;1162699;1162700;1162701;1162702;1162703;1162704;1162705;1162706;1162707;116270…
;1746380;1746381;1746382;1746383;1746384;1746385;1746386;1746387;1746388;1746389;1746390;1746391;1746392;1746393;1746394;1746395;1746396;1746397;1746398;1746399;1746400;1746401;1746402;1746403;1746404;1746405;1746406;1746407;1746408;1746409;1746410;1746411;1746412;1746413;1746414;1746415;1746416;1746417;1746418;1746419;1746420;1746421;1746422;1746423;1746424;1746425;1746426;1746427;1746428;174642…	184546;192681;192982;270615;296797;300303;362601;402753;517259;528808;528812;538670;551576;551709;687645;909800;942857;942874;1053330;1056902;1141225;1162479;1227972;1349096;1349461;1371771;1469409;1535825;1537907;1560158;1594228;1745919;1746553	203;204;205;206;207;208;209	292;485;502;541;560;616;625
Q5H9A7;Q58P21;Q6FGX5;B3KQF4;P01033;Q5H9B5;H0Y789;Q5H9B4;B4DJK3	Q5H9A7;Q58P21;Q6FGX5;B3KQF4;P01033	5;5;5;5;5;2;2;1;1	5;5;5;5;5;2;2;1;1	5;5;5;5;5;2;2;1;1	Metalloproteinase inhibitor 1	TIMP1	Q5H9A7_HUMAN Metalloproteinase inhibitor 1 OS=Homo sapiens GN=TIMP1 PE=1 SV=1;Q58P21_HUMAN Tissue inhibitor of metalloproteinase 1 (Fragment) OS=Homo sapiens GN=TIMP1 PE=4 SV=1;Q6FGX5_HUMAN TIMP metallopeptidase inhibitor 1, isoform CRA_a OS=Homo sapiens G	9	5	5	5	0	0	1	1	0	1	2	2	2	2	0	0	0	0	0	0	2	1	1	0	2	2	0	0	3	1	1	0	3	3	0	0	5	5	2	0	2	4
B3KQT9;V9HVY3;P30101;B4DJ98;B3KQT2;B4DDM1	B3KQT9;V9HVY3;P30101;B4DJ98;B3KQT2;B4DDM1	6;6;6;5;5;3	6;6;6;5;5;3	5;5;5;4;4;3	Protein disulfide-isomerase;Protein disulfide-isomerase A3	HEL-S-269;PDIA3	B3KQT9_HUMAN Protein disulfide-isomerase OS=Homo sapiens PE=2 SV=1;V9HVY3_HUMAN Protein disulfide-isomerase OS=Homo sapiens GN=HEL-S-269 PE=2 SV=1;PDIA3_HUMAN Protein disulfide-isomerase A3 OS=Homo sapiens GN=PDIA3 PE=1 SV=4;B4DJ98_HUMAN cDNA FLJ53558, hig	6	6	6	5	1	0	0	0	0	0	0	0	0	0	0	0	0	0	0	0	0	1	0	0	0	0	0	0	1	0	0	0	0	0	0	0	0	0	0	0	0	0
O43532;B3KS70;B4DI69;F6SYF8;B4DID6;Q9UBP4;Q8N294;Q6PQ81	O43532;B3KS70;B4DI69;F6SYF8;B4DID6;Q9UBP4;Q8N294;Q6PQ81	3;3;3;3;3;3;2;2	3;3;3;3;3;3;2;2	3;3;3;3;3;3;2;2	Dickkopf-related protein 3	DKK3	O43532_HUMAN RIG-like 7-1 OS=Homo sapiens PE=2 SV=1;B3KS70_HUMAN cDNA FLJ35660 fis, clone SPLEN2017538, highly similar to Dickkopf-related protein 3 OS=Homo sapiens PE=2 SV=1;B4DI69_HUMAN cDNA FLJ59893, highly similar to Dickkopf-related protein 3 OS=Homo	8	3	3	3	0	0	0	0	0	0	0	0	0	0	0	0	0	0	0	0	0	0	0	0	0	0	0	0	0	0	0	0	1	1	0	0	3	2	0	0	0	0
B3KUE5;P55058;Q53H91	B3KUE5;P55058;Q53H91	13;13;12	13;13;12	13;13;12	Phospholipid transfer protein	PLTP	B3KUE5_HUMAN Phospholipid transfer protein, isoform CRA_c OS=Homo sapiens GN=PLTP PE=2 SV=1;PLTP_HUMAN Phospholipid transfer protein OS=Homo sapiens GN=PLTP PE=1 SV=1;Q53H91_HUMAN Phospholipid transfer protein isoform a variant (Fragment) OS=Homo sapiens P	3	13	13	13	5	6	4	2	6	6	6	7	6	8	2	2	1	1	4	5	5	5	2	2	4	3	2	1	8	3	2	4	3	4	3	1	6	6	1	2	3	5
B4DEW5;B4E3H8;Q9H8L6;R4GMY6;V9GYS9	B4DEW5;B4E3H8;Q9H8L6;R4GMY6;V9GYS9	2;2;2;1;1	2;2;2;1;1	2;2;2;1;1	Multimerin-2	MMRN2	B4DEW5_HUMAN cDNA FLJ54049, highly similar to Multimerin-2 OS=Homo sapiens PE=2 SV=1;B4E3H8_HUMAN cDNA FLJ54082, highly similar to Multimerin-2 OS=Homo sapiens PE=2 SV=1;MMRN2_HUMAN Multimerin-2 OS=Homo sapiens GN=MMRN2 PE=1 SV=2;R4GMY6_HUMAN Multimerin-2	5	2	2	2	0	0	1	1	0	0	0	1	1	1	0	0	0	0	1	1	0	1	0	0	0	0	0	0	0	0	0	0	0	1	0	0	1	1	0	0	1	1
B4DF70;V9HW12;P32119;A6NIW5;A0A024R7F2	B4DF70;V9HW12;P32119;A6NIW5	8;8;8;6;1	8;8;8;6;1	7;7;7;6;1	Peroxiredoxin-2	HEL-S-2a;PRDX2	B4DF70_HUMAN cDNA FLJ60461, highly similar to Peroxiredoxin-2 (EC 1.11.1.15) OS=Homo sapiens PE=2 SV=1;V9HW12_HUMAN Epididymis secretory sperm binding protein Li 2a OS=Homo sapiens GN=HEL-S-2a PE=2 SV=1;PRDX2_HUMAN Peroxiredoxin-2 OS=Homo sapiens GN=PRDX2	5	8	8	7	2	1	0	0	0	0	0	0	0	0	0	0	1	1	0	0	0	0	0	0	0	0	0	0	5	6	0	0	0	2	0	0	3	1	0	0	5	3
B4DHK9;P61160;B4DWQ5;Q8IY98;F5H6T1	B4DHK9;P61160;B4DWQ5;Q8IY98;F5H6T1	3;3;2;2;2	3;3;2;2;2	3;3;2;2;2	Actin-related protein 2	ACTR2	B4DHK9_HUMAN cDNA FLJ51656, highly similar to Actin-like protein 2 OS=Homo sapiens PE=2 SV=1;ARP2_HUMAN Actin-related protein 2 OS=Homo sapiens GN=ACTR2 PE=1 SV=1;B4DWQ5_HUMAN cDNA FLJ51655, highly similar to Actin-like protein 2 OS=Homo sapiens PE=2 SV=1;	5	3	3	3	2	2	0	0	0	0	0	0	0	0	0	0	0	0	1	1	1	0	0	0	0	0	0	0	0	1	0	0	0	0	1	0	0	0	0	0	0	0
B4DJI1;V9HWB9;P00338;F5GXY2;F5GXH2;F5GYU2;F5H8H6;F5GXC7;F5GWW2;F5GXU1;F5GZQ4;F5H5J4;F5H6W8	B4DJI1;V9HWB9;P00338;F5GXY2	6;6;6;3;2;2;1;1;1;1;1;1;1	5;5;5;3;2;2;1;1;1;1;1;1;1	5;5;5;3;2;2;1;1;1;1;1;1;1	L-lactate dehydrogenase;L-lactate dehydrogenase A chain	HEL-S-133P;LDHA	B4DJI1_HUMAN cDNA FLJ52549, highly similar to L-lactate dehydrogenase A chain (EC 1.1.1.27) OS=Homo sapiens PE=2 SV=1;V9HWB9_HUMAN L-lactate dehydrogenase OS=Homo sapiens GN=HEL-S-133P PE=2 SV=1;LDHA_HUMAN L-lactate dehydrogenase A chain OS=Homo sapiens GN	13	6	5	5	1	1	1	1	1	1	1	2	2	2	0	1	1	1	2	1	1	1	1	1	1	1	1	1	2	2	1	1	3	1	1	1	2	3	1	1	2	2
B4DJI2;P28799;K7EMR1;K7EKL3;K7EQI0;K7EPL0;K7EQ05;B4E1G5	B4DJI2;P28799;K7EMR1;K7EKL3	4;4;3;3;1;1;1;1	4;4;3;3;1;1;1;1	4;4;3;3;1;1;1;1	Granulins;Acrogranin;Paragranulin;Granulin-1;Granulin-2;Granulin-3;Granulin-4;Granulin-5;Granulin-6;Granulin-7	GRN	B4DJI2_HUMAN cDNA FLJ53342, highly similar to Granulins OS=Homo sapiens PE=2 SV=1;GRN_HUMAN Granulins OS=Homo sapiens GN=GRN PE=1 SV=2;K7EMR1_HUMAN Granulins (Fragment) OS=Homo sapiens GN=GRN PE=1 SV=1;K7EKL3_HUMAN Granulins (Fragment) OS=Homo sapiens GN=G	8	4	4	4	0	0	0	0	0	0	0	0	0	0	0	0	0	0	0	0	0	0	0	0	0	0	0	0	0	0	0	0	0	0	0	0	2	1	0	0	0	0
B4DPQ0;Q53HU9;Q53HT9;A8K5J8;F5H2D0;P00736;B4E1B0;D3DUT5;F5H1V0;F5H6Y3;F5H3N3;F5H3A3;F5H1N6;F5GWL0	B4DPQ0;Q53HU9;Q53HT9;A8K5J8;F5H2D0;P00736;B4E1B0	38;37;37;37;36;36;30;18;7;7;6;2;1;1	38;37;37;37;36;36;30;18;7;7;6;2;1;1	37;36;36;36;35;35;29;18;7;7;6;2;1;1	Complement C1r subcomponent;Complement C1r subcomponent heavy chain;Complement C1r subcomponent light chain	C1R	B4DPQ0_HUMAN Complement C1r subcomponent OS=Homo sapiens GN=C1R PE=1 SV=1;Q53HU9_HUMAN Complement component 1, r subcomponent variant (Fragment) OS=Homo sapiens PE=2 SV=1;Q53HT9_HUMAN Complement component 1, r subcomponent variant (Fragment) OS=Homo sapien	14	38	38	37	23	22	26	27	28	28	30	30	30	30	23	22	23	22	25	25	24	22	24	23	25	28	24	27	26	26	29	26	30	28	24	21	28	28	29	28	25	25
98;1052799;1052800;1052801;1052802;1052803;1052804;1052805;1052806;1052807;1052808;1052809;1052810;1052811;1052812;1052813;1052814;1052815;1052816;1052817;1052818;1052819;1052820;1052821;1052822;1052823;1052824;1052825;1052826;1052827;1052828;1052829;1052830;1052831;1052832;1052833;1052834;1052835;1052836;1052837;1052838;1052839;1052840;1052841;1052842;1052843;1052844;1052845;1052846;1052847;1052…
11;1786312;1786313;1786314;1786315;1786316;1786317;1786318;1786319;1786320;1786321;1786322;1786323;1786324;1786325;1786326;1786327;1786328;1786329;1786330;1786331;1786332;1786333;1786334;1786335;1786336;1786337;1786338;1786339;1786340;1786341;1786342;1786343;1786344;1786345;1786346;1786347;1786348;1786349;1786350;1786351;1786352;1786353;1786354;1786355;1786356;1786357;1786358;1786359;1786360;1786…	178679;245856;275829;380609;421370;421623;470385;536774;539444;588682;628849;714262;868572;868726;942567;996528;1048993;1049316;1049323;1052914;1088646;1104034;1142924;1145473;1147798;1148085;1175574;1207410;1388998;1457522;1594210;1608161;1608635;1706547;1724221;1785927;1785941;1786611	212;213;214;215	407;486;644;651
B4E1C4;E7END6;B4DPQ3;P04070;B4DPC8;Q8J006;A0A0S3LTK9;H7BYX9;Q6V7X9;Q8J008;Q8J007;Q8IXB4;Q6SPC0;Q8J009;Q6V7X8;E7ENR9	B4E1C4;E7END6;B4DPQ3;P04070;B4DPC8	9;9;9;9;8;4;4;4;3;3;3;3;3;3;2;1	9;9;9;9;8;4;4;4;3;3;3;3;3;3;2;1	9;9;9;9;8;4;4;4;3;3;3;3;3;3;2;1	Vitamin K-dependent protein C;Vitamin K-dependent protein C light chain;Vitamin K-dependent protein C heavy chain;Activation peptide	PROC	B4E1C4_HUMAN cDNA FLJ51179, highly similar to Vitamin K-dependent protein C (EC 3.4.21.69) OS=Homo sapiens PE=2 SV=1;E7END6_HUMAN Vitamin K-dependent protein C OS=Homo sapiens GN=PROC PE=1 SV=1;B4DPQ3_HUMAN cDNA FLJ51034, highly similar to Vitamin K-depend	16	9	9	9	3	4	6	6	6	4	8	8	8	8	4	5	5	5	5	5	7	6	4	4	8	8	4	6	8	8	5	4	6	7	5	5	3	3	5	4	6	5
B4DSV9;H0Y897;D3YTG3;Q7Z7G0	B4DSV9;H0Y897;D3YTG3;Q7Z7G0	4;4;4;4	4;4;4;4	4;4;4;4	Target of Nesh-SH3	ABI3BP	B4DSV9_HUMAN cDNA FLJ56632, moderately similar to Target of Nesh-SH3 OS=Homo sapiens PE=2 SV=1;H0Y897_HUMAN Target of Nesh-SH3 (Fragment) OS=Homo sapiens GN=ABI3BP PE=1 SV=1;D3YTG3_HUMAN Target of Nesh-SH3 OS=Homo sapiens GN=ABI3BP PE=1 SV=1;TARSH_HUMAN Ta	4	4	4	4	0	0	1	1	0	0	1	0	1	1	0	0	0	0	0	0	0	1	0	0	0	0	0	0	0	0	0	0	1	0	0	0	1	1	0	0	1	1
B4DSX2;Q8IXK1;Q59EB6;Q9NPY3;Q9UHG2	B4DSX2;Q8IXK1;Q59EB6;Q9NPY3;Q9UHG2	2;2;2;2;1	2;2;2;2;1	2;2;2;2;1	Complement component C1q receptor;ProSAAS;KEP;Big SAAS;Little SAAS;Big PEN-LEN;PEN;Little LEN;Big LEN	CD93;PCSK1N	B4DSX2_HUMAN cDNA FLJ60144, highly similar to Complement component C1q receptor OS=Homo sapiens PE=2 SV=1;Q8IXK1_HUMAN C1q receptor protein OS=Homo sapiens GN=CD93 PE=2 SV=1;Q59EB6_HUMAN Complement component 1, q subcomponent, receptor 1 variant (Fragment)	5	2	2	2	1	1	1	1	1	0	1	1	1	1	0	0	0	0	1	0	1	1	0	0	0	0	0	0	0	0	0	0	1	1	1	0	1	1	0	0	1	1
B4DTY9;H3BM21;L7UUZ7;P05106;Q2YFE1;I3L4X8;L7UW06;A7U833;F1C630;Q1PBM2	B4DTY9;H3BM21;L7UUZ7;P05106;Q2YFE1;I3L4X8;L7UW06	9;9;9;9;5;5;5;3;2;1	9;9;9;9;5;5;5;3;2;1	9;9;9;9;5;5;5;3;2;1	Integrin beta;Integrin beta-3	ITGB3	B4DTY9_HUMAN Integrin beta OS=Homo sapiens PE=2 SV=1;H3BM21_HUMAN Integrin beta (Fragment) OS=Homo sapiens PE=3 SV=1;L7UUZ7_HUMAN Integrin beta OS=Homo sapiens GN=ITGB3 PE=2 SV=1;ITB3_HUMAN Integrin beta-3 OS=Homo sapiens GN=ITGB3 PE=1 SV=2;Q2YFE1_HUMAN In	10	9	9	9	5	5	1	1	1	0	2	2	3	1	1	1	1	1	3	1	1	1	1	1	4	4	0	0	4	5	0	1	1	1	5	5	1	1	0	0	1	2
B4DUV1;B1AHL2;B1AHM7;B1AHM9;H7C1M6;B1AHN3;B1AHM8;B1AHM6	B4DUV1;B1AHL2	22;20;5;5;4;3;3;2	7;6;0;0;0;0;0;0	7;6;0;0;0;0;0;0	Fibulin-1	FBLN1	B4DUV1_HUMAN Fibulin-1 OS=Homo sapiens PE=2 SV=1;B1AHL2_HUMAN Fibulin-1 OS=Homo sapiens GN=FBLN1 PE=1 SV=1	8	22	7	7	12	13	15	13	9	12	11	13	16	14	8	7	7	7	11	13	9	11	11	10	13	13	7	7	14	12	11	10	12	13	11	8	14	17	11	9	14	15
B4DVJ0;A0A0J9YXP8;A0A0J9YX90;A0A0J9YYH3;K7EQ48;B4DE36;A0A0A0MTS2;P06744	B4DVJ0;A0A0J9YXP8;A0A0J9YX90;A0A0J9YYH3;K7EQ48;B4DE36;A0A0A0MTS2;P06744	4;3;3;3;3;3;3;3	4;3;3;3;3;3;3;3	3;2;2;2;2;2;2;2	Glucose-6-phosphate isomerase	GPI	B4DVJ0_HUMAN Glucose-6-phosphate isomerase OS=Homo sapiens PE=2 SV=1;A0A0J9YXP8_HUMAN Glucose-6-phosphate isomerase (Fragment) OS=Homo sapiens GN=GPI PE=1 SV=1;A0A0J9YX90_HUMAN Glucose-6-phosphate isomerase (Fragment) OS=Homo sapiens GN=GPI PE=1 SV=1;A0A0J	8	4	4	3	0	0	0	0	0	0	0	0	0	0	0	0	0	0	0	0	0	0	0	0	0	0	0	0	1	0	0	0	0	0	1	1	2	1	0	0	1	1
B4DWX1;Q9BUN1	B4DWX1;Q9BUN1	2;2	2;2	2;2	Protein MENT	MENT	B4DWX1_HUMAN cDNA FLJ56800 OS=Homo sapiens PE=2 SV=1;MENT_HUMAN Protein MENT OS=Homo sapiens GN=MENT PE=2 SV=1	2	2	2	2	0	1	1	1	0	0	0	0	0	0	0	1	0	0	0	0	0	0	0	1	0	0	0	0	0	0	0	0	0	0	0	0	1	1	0	0	0	0
B4DZM1;A0A024R4A5;I1E4Y6;Q6Y7W6	B4DZM1;A0A024R4A5;I1E4Y6;Q6Y7W6	2;1;1;1	2;1;1;1	2;1;1;1	PERQ amino acid-rich with GYF domain-containing protein 2	TNRC15;GIGYF2	B4DZM1_HUMAN cDNA FLJ58310, highly similar to Homo sapiens trinucleotide repeat containing 15 (TNRC15), mRNA OS=Homo sapiens PE=2 SV=1;A0A024R4A5_HUMAN Trinucleotide repeat containing 15, isoform CRA_a OS=Homo sapiens GN=TNRC15 PE=4 SV=1;I1E4Y6_HUMAN PERQ	4	2	2	2	1	1	1	1	1	1	0	0	0	0	1	1	1	1	1	1	0	1	1	1	1	1	1	1	1	1	0	0	0	1	1	0	0	1	1	1	1	1
B4E0X1;P61769;H0YLF3;F5H6I0;A6XND9;A6XMH4;A6XMH5	B4E0X1;P61769;H0YLF3;F5H6I0;A6XND9;A6XMH4;A6XMH5	4;4;3;3;3;3;2	4;4;3;3;3;3;2	4;4;3;3;3;3;2	Beta-2-microglobulin;Beta-2-microglobulin;Beta-2-microglobulin form pI 5.3	B2M	B4E0X1_HUMAN Beta-2-microglobulin OS=Homo sapiens PE=2 SV=1;B2MG_HUMAN Beta-2-microglobulin OS=Homo sapiens GN=B2M PE=1 SV=1;H0YLF3_HUMAN Beta-2-microglobulin (Fragment) OS=Homo sapiens GN=B2M PE=1 SV=1;F5H6I0_HUMAN Beta-2-microglobulin OS=Homo sapiens GN=	7	4	4	4	2	2	3	3	3	2	2	3	3	2	2	2	1	0	2	2	2	2	2	2	3	3	2	1	2	3	3	2	4	3	4	4	4	4	2	2	3	3
B4E1B2;H7C5E8;F8WCI6;C9JB55;F8WEK9;F8WC57	B4E1B2	57;9;6;5;5;1	57;9;6;5;5;1	2;0;0;0;0;0			B4E1B2_HUMAN cDNA FLJ53691, highly similar to Serotransferrin OS=Homo sapiens PE=2 SV=1	6	57	57	2	29	31	45	45	36	32	42	42	42	43	37	35	25	26	35	34	31	33	41	41	34	35	34	34	34	35	31	27	40	37	32	33	40	36	27	25	37	38
5;505556;505557;505558;505559;505560;505561;505562;505563;505564;505565;505566;505567;505568;505569;505570;505571;505572;505573;505574;505575;505576;505577;505578;505579;505580;505581;505582;505583;505584;505585;505586;505587;505588;505589;505590;505591;505592;505593;505594;505595;505596;505597;505598;505599;505600;505601;505602;505603;505604;505605;505606;505607;505608;505609;505610;505611;50561…	35445;35446;35447;35448;35449;35450;35451;35452;35453;35454;35455;35456;35457;35458;35459;35460;35461;35462;35463;35464;35465;35466;35467;35468;35469;35470;35471;35472;35473;35474;35475;35476;35477;35478;35479;35480;35481;35482;35483;35484;35485;35486;35487;35488;35489;35490;35491;35492;35493;35494;35495;35496;35497;35498;35499;35500;35501;35502;35503;35504;35505;35506;35507;35508;35509;35510;355…
82;625583;625584;625585;625586;625587;625588;625589;625590;625591;625592;625593;625594;625595;625596;625597;625598;625599;625600;625601;625602;625603;625604;625605;625606;625607;625608;625609;625610;625611;625612;625613;625614;625615;625616;625617;625618;625619;625620;625621;625622;625623;625624;625625;625626;625627;625628;625629;625630;625631;625632;625633;625634;625635;625636;625637;625638;6256…
4;1393485;1393486;1393487;1393488;1393489;1393490;1393491;1393492;1393493;1393494;1393495;1393496;1393497;1393498;1393499;1393500;1393501;1393502;1393503;1393504;1393505;1393506;1393507;1393508;1393509;1393510;1393511;1393512;1393513;1393514;1393515;1393516;1393517;1393518;1393519;1393520;1393521;1393522;1393523;1393524;1393525;1393526;1393527;1393528;1393529;1393530;1393531;1393532;1393533;13935…	35474;64696;110408;168018;177470;179858;187063;203065;215194;240487;240533;247697;252366;275645;275724;298980;298987;299404;299422;315262;319102;323978;421968;422771;625609;633425;633438;633446;669256;700368;754251;755606;757237;780043;790385;792454;838856;839275;891049;891160;1069273;1103536;1103610;1106081;1269368;1280170;1280184;1293386;1317659;1349041;1377527;1378652;1378673;1393472;1698557;1…	220;221;222;223;224;225;226	128;255;312;381;388;463;498
B4E1C2;P01042	B4E1C2;P01042	29;29	29;29	3;3	Kininogen-1;Kininogen-1 heavy chain;T-kinin;Bradykinin;Lysyl-bradykinin;Kininogen-1 light chain;Low molecular weight growth-promoting factor	KNG1	B4E1C2_HUMAN Kininogen 1, isoform CRA_b OS=Homo sapiens GN=KNG1 PE=2 SV=1;KNG1_HUMAN Kininogen-1 OS=Homo sapiens GN=KNG1 PE=1 SV=2	2	29	29	3	21	20	23	23	23	22	24	24	25	25	21	21	19	20	19	18	22	20	23	24	23	22	24	23	20	20	21	21	24	24	21	20	24	25	18	20	23	22
221;627222;627223;627224;627225;627226;627227;627228;627229;627230;627231;627232;627233;627234;627235;627236;627237;627238;627239;627240;627241;627242;627243;627244;627245;627246;627247;627248;627249;627250;627251;627252;627253;627254;627255;627256;627257;627258;627259;627260;627261;627262;627263;627264;627265;627266;627267;627268;627269;627270;627271;627272;627273;627274;627275;627276;627277;627…	13980;13981;13982;13983;13984;13985;13986;13987;13988;13989;13990;13991;13992;13993;13994;13995;13996;13997;13998;13999;14000;14001;14002;14003;14004;14005;14006;14007;14008;14009;14010;14011;14012;14013;14014;14015;14016;14017;14018;14019;14020;14021;14022;14023;14024;14025;14026;14027;14028;14029;14030;14031;14032;14033;14034;14035;14036;14037;14038;14039;14040;14041;14042;14043;14044;14045;140…
657766;657767;657768;657769;657770;657771;657772;657773;657774;657775;657776;657777;657778;657779;657780;657781;657782;657783;657784;657785;657786;657787;657788;657789;657790;657791;657792;657793;657794;657795;657796;657797;657798;657799;657800;657801;657802;657803;657804;657805;657806;657807;657808;657809;657810;657811;657812;657813;657814;657815;657816;657817;657818;657819;657820;657821;657822;…
881141;881142;881143;881144;881145;881146;881147;881148;881149;881150;881151;881152;881153;881154;881155;881156;881157;881158;881159;881160;881161;881162;1224987;1224988;1224989;1224990;1224991;1224992;1224993;1224994;1224995;1224996;1224997;1224998;1224999;1225000;1225001;1225002;1225003;1225004;1225005;1225006;1225007;1225008;1225009;1225010;1225011;1225012;1225013;1225014;1225015;1225016;12250…
6;1510627;1510628;1510629;1510630;1510631;1510632;1510633;1510634;1510635;1510636;1510637;1510638;1510639;1510640;1510641;1510642;1510643;1510644;1510645;1510646;1510647;1510648;1510649;1510650;1510651;1510652;1510653;1510654;1510655;1510656;1510657;1510658;1510659;1510660;1510661;1510662;1510663;1510664;1510665;1510666;1510667;1510668;1510669;1510670;1510671;1510672;1510673;1510674;1510675;15106…	14074;214549;226290;354783;467030;657297;658490;660649;733927;748754;768679;770389;770455;818471;820884;848289;880791;881106;1225423;1252220;1348082;1382919;1503212;1503934;1510066;1511251;1729562;1734464;1776811	227;228;229	375;379;631
B4E1D8;A6PVY5;F2Z2V7;CON__Q28065	B4E1D8	39;3;1;1	39;3;1;1	2;0;0;0			B4E1D8_HUMAN cDNA FLJ51597, highly similar to C4b-binding protein alpha chain OS=Homo sapiens PE=2 SV=1	4	39	39	2	27	26	28	29	24	26	31	28	31	28	20	22	19	18	27	24	27	26	24	25	29	27	27	25	28	28	29	26	32	30	24	25	29	28	28	26	30	29
3;355254;355255;355256;355257;355258;355259;355260;355261;355262;355263;355264;355265;355266;355267;355268;355269;355270;355271;355272;355273;355274;355275;355276;355277;355278;355279;355280;355281;355282;355283;355284;355285;355286;355287;355288;355289;355290;355291;355292;355293;355294;355295;355296;355297;355298;355299;355300;355301;355302;355303;355304;355305;355306;355307;355308;355309;35531…	169102;169103;169104;169105;169106;169107;169108;169109;169110;169111;169112;169113;169114;169115;169116;169117;169118;169119;169120;169121;169122;169123;169124;169125;169126;169127;169128;169129;169130;169131;169132;169133;169134;169135;169136;169137;169138;169139;169140;169141;169142;169143;169144;169145;169146;169147;169148;169149;169150;169151;169152;169153;169154;169155;169156;169157;169158;…
576191;576192;576193;576194;576195;576196;576197;576198;576199;576200;576201;576202;576203;576204;576205;576206;576207;576208;576209;576210;581663;581664;581665;581666;581667;581668;581669;581670;581671;581672;581673;581674;581675;581676;581677;581678;581679;581680;581681;581682;581683;581684;581685;581686;581687;581688;581689;581690;581691;581692;581693;581694;581695;581696;581697;581698;581699;…
777650;777651;777652;777653;777654;777655;777656;777657;777658;777659;777660;777661;777662;777663;777664;777665;777666;777667;777668;777669;777670;777671;777672;777673;777674;777675;777676;777677;777678;777679;777680;777681;777682;777683;777684;777685;777686;777687;777688;777689;777690;777691;777692;777693;777694;777695;777696;777697;777698;777699;777700;777701;777702;777703;777704;777705;777706;…
956878;956879;956880;956881;956882;956883;956884;956885;956886;956887;956888;956889;956890;956891;956892;956893;956894;956895;956896;956897;956898;956899;956900;956901;956902;956903;956904;956905;956906;956907;956908;956909;956910;956911;956912;956913;956914;956915;956916;956917;956918;956919;956920;956921;956922;956923;956924;956925;956926;956927;956928;956929;956930;956931;956932;956933;956934;…
362866;1362867;1362868;1362869;1362870;1362871;1362872;1362873;1362874;1362875;1362876;1362877;1362878;1362879;1362880;1362881;1362882;1362883;1362884;1362885;1362886;1362887;1362888;1362889;1362890;1362891;1362892;1362893;1362894;1362895;1362896;1362897;1362898;1362899;1362900;1362901;1362902;1362903;1362904;1362905;1362906;1362907;1362908;1362909;1362910;1362911;1362912;1362913;1362914;1362915;…
483385;1483386;1483387;1483388;1483389;1483390;1483391;1483392;1483393;1483394;1483395;1483396;1483397;1483398;1483399;1483400;1483401;1483402;1483403;1483404;1483405;1483406;1483407;1483408;1483409;1483410;1483411;1483412;1483413;1483414;1483415;1483416;1483417;1483418;1483419;1483420;1483421;1483422;1483423;1483424;1483425;1483426;1483427;1483428;1483429;1483430;1483431;1483432;1483433;1483434;…
722319;1722320;1722321;1722322;1722323;1722324;1722325;1722326;1722327;1722328;1722329;1722330;1722331;1722332;1722333;1722334;1722335;1722336;1722337;1722338;1722339;1722340;1722341;1722342;1722343;1722344;1722345;1722346;1722347;1722348;1722349;1722350;1722351;1722352;1722353;1722354;1722355;1722356;1722357;1722358;1722359;1722360;1722361;1722362;1722363;1722364;1722365;1722366;1722367;1722368;…	169306;169450;172635;301165;302391;302400;501045;505032;576209;582633;589035;629832;778627;779551;792421;927764;934540;957514;963457;1047220;1142148;1144764;1144773;1209596;1209675;1209728;1246503;1311448;1312221;1363039;1403922;1481621;1511322;1511616;1511941;1711768;1711874;1723315;1783569	230;231;232	188;495;506
B4E1Z4;P00751;H7C5H1;A0A0G2JH38;Q7Z685;D2KT84;D2KT85;H7C526;C9JRT3;A0A0G2JHM4;A0A0G2JJ82;F2Z3N2;B4E1Z1;F8WCJ9;A0A0G2JJM0	B4E1Z4;P00751	74;52;32;28;18;8;7;5;5;5;5;4;3;1;1	74;52;32;28;18;8;7;5;5;5;5;4;3;1;1	4;4;0;3;0;4;3;0;4;0;0;0;3;0;0	Complement factor B;Complement factor B Ba fragment;Complement factor B Bb fragment	CFB	B4E1Z4_HUMAN Uncharacterized protein OS=Homo sapiens PE=1 SV=1;CFAB_HUMAN Complement factor B OS=Homo sapiens GN=CFB PE=1 SV=2	15	74	74	4	51	52	53	55	51	46	57	55	58	59	49	44	45	41	45	43	46	48	46	44	56	53	55	51	55	55	59	58	58	60	51	51	61	63	47	43	58	59
;220296;220297;220298;220299;220300;220301;220302;220303;220304;220305;220306;220307;220308;220309;220310;220311;220312;220313;220314;220315;220316;220317;220318;220319;220320;220321;220322;220323;220324;220325;220326;220327;220328;220329;220330;220331;220332;220333;220334;220335;220336;220337;220338;220339;220340;220341;220342;220343;220344;220345;220346;220347;220348;220349;220350;220351;220352…
;457508;457509;457510;457511;457512;457513;457514;457515;457516;457517;457518;457519;457520;457521;457522;457523;457524;457525;457526;457527;457528;457529;457530;457531;457532;457533;457534;457535;457536;457537;457538;457539;457540;457541;457542;457543;457544;457545;459007;459008;459009;459010;459011;459012;459013;459014;459015;459016;459017;459018;459019;459020;500449;500450;500451;500452;500453…	66482;66483;66484;66485;66486;66487;66488;66489;66490;66491;66492;66493;66494;66495;66496;66497;66498;66499;66500;66501;66502;66503;66504;66505;66506;66507;66508;66509;66510;66511;66512;66513;66514;66515;66516;66517;66518;66519;66520;66521;66522;66523;66524;66525;66526;66527;66528;66529;66530;66531;66532;66533;66534;66535;66536;66537;66538;66539;66540;66541;66542;66543;66544;66545;66546;66547;665…
30;186731;186732;186733;186734;186735;186736;186737;186738;186739;186740;186741;186742;186743;186744;186745;186746;186747;186748;186749;186750;186751;186752;186753;186754;186755;186756;186757;186758;186759;186760;186761;186762;186763;186764;186765;186766;186767;186768;186769;186770;186771;186772;186773;186774;186775;186776;186777;186778;186779;186780;186781;186782;186783;186784;186785;186786;1867…
65;449866;449867;449868;449869;449870;449871;449872;449873;449874;449875;449876;449877;449878;449879;449880;449881;449882;449883;449884;449885;449886;449887;449888;449889;449890;449891;449892;449893;449894;449895;449896;449897;449898;467771;467772;467773;467774;467775;467776;467777;467778;467779;467780;467781;467782;467783;467784;467785;467786;467787;467788;467789;467790;467791;467792;467793;4677…
71;755172;755173;755174;755175;755176;755177;755178;755179;755180;755181;755182;755183;755184;755185;755186;755187;755188;755189;755190;755191;755192;755193;755194;755195;755196;755197;755198;755199;755200;755201;755202;755203;755204;755205;755206;755207;755208;755209;755210;755211;755212;755213;755214;755215;755216;755217;755218;755219;755220;755221;755222;755223;755224;755225;755226;755227;7552…
74;922575;922576;922577;922578;922579;922580;922581;922582;922583;922584;922585;922586;922587;922588;922589;922590;922591;922592;922593;922594;922595;922596;922597;922598;922599;922600;922601;922602;922603;922604;922605;922606;922607;922608;922609;922610;922611;922612;922613;922614;922615;922616;922617;922618;922619;922620;922621;922622;922623;922624;922625;922626;922627;922628;922629;922630;9226…
40;1189241;1189242;1189243;1189244;1189245;1189246;1189247;1189248;1189249;1189250;1189251;1189252;1189253;1189254;1189255;1189256;1189257;1189258;1189259;1189260;1189261;1189262;1189263;1189264;1189265;1189266;1189267;1189268;1189269;1189270;1189271;1189272;1189273;1189274;1189275;1189276;1189277;1189278;1189279;1189280;1189281;1189282;1189283;1189284;1189285;1189286;1189287;1189288;1189289;1189…
45;1652246;1652247;1652248;1652249;1652250;1652251;1652252;1652253;1652254;1652255;1652256;1652257;1652258;1652259;1652260;1652261;1652262;1652263;1652264;1652265;1652266;1652267;1652268;1652269;1652270;1652271;1652272;1652273;1652274;1652275;1652276;1652277;1652278;1652279;1652280;1652281;1652282;1652283;1652284;1652285;1652286;1652287;1652288;1652289;1652290;1652291;1652292;1652293;1652294;1652…	66844;78852;79991;84949;88738;126714;126935;180216;186745;201925;202101;202190;209814;216435;229051;237165;240753;240784;286689;296680;302154;303935;336110;341947;409978;449752;468507;469600;469667;523266;528922;528933;543212;543366;576553;592837;593017;648047;648271;755182;757207;757797;776989;777103;855257;900679;911470;921950;938723;940562;946408;1053493;1072628;1122536;1123099;1142930;1142979…	233;234;235;236;237;238;239;240;241	165;206;209;299;433;478;889;896;1014
B4E2L8;H0Y4W5;H3BPV8;H3BTE6;F5H563;B7Z4Q8;B7Z4C3;P16452	B4E2L8	15;1;1;1;1;1;1;1	2;0;0;0;0;0;0;0	2;0;0;0;0;0;0;0			B4E2L8_HUMAN cDNA FLJ53487, highly similar to Coagulation factor XIII A chain (EC 2.3.2.13) OS=Homo sapiens PE=2 SV=1	8	15	2	2	9	9	7	6	8	7	9	7	8	9	6	8	8	4	10	9	9	7	8	9	6	6	2	2	8	7	4	4	7	6	7	5	5	4	4	5	8	6
K7EMN2;K7EM49;K7EPF6;B4E2U0;P52209;B4DL86	K7EMN2;K7EM49;K7EPF6;B4E2U0;P52209;B4DL86	3;3;3;3;3;2	3;3;3;3;3;2	3;3;3;3;3;2	6-phosphogluconate dehydrogenase, decarboxylating	PGD	K7EMN2_HUMAN 6-phosphogluconate dehydrogenase, decarboxylating (Fragment) OS=Homo sapiens GN=PGD PE=1 SV=1;K7EM49_HUMAN 6-phosphogluconate dehydrogenase, decarboxylating (Fragment) OS=Homo sapiens GN=PGD PE=1 SV=1;K7EPF6_HUMAN 6-phosphogluconate dehydrogen	6	3	3	3	0	0	0	0	0	0	0	0	0	0	0	0	0	0	0	0	0	0	0	0	0	0	0	0	0	0	0	0	0	0	0	0	0	0	0	0	0	0
B4E2Z3;F5GZS6;J3KPF3;P08195;A0A024R599;H0YFX4;F5GZI0;H0YFS2	B4E2Z3;F5GZS6;J3KPF3;P08195;A0A024R599	4;4;4;4;3;1;1;1	4;4;4;4;3;1;1;1	4;4;4;4;3;1;1;1	4F2 cell-surface antigen heavy chain	SLC3A2	B4E2Z3_HUMAN cDNA FLJ54090, highly similar to 4F2 cell-surface antigen heavy chain OS=Homo sapiens PE=2 SV=1;F5GZS6_HUMAN 4F2 cell-surface antigen heavy chain OS=Homo sapiens GN=SLC3A2 PE=1 SV=1;J3KPF3_HUMAN 4F2 cell-surface antigen heavy chain OS=Homo sap	8	4	4	4	0	0	0	0	0	0	0	0	1	1	1	0	0	0	0	0	0	0	0	0	0	0	0	0	0	0	0	0	1	0	1	1	0	0	0	0	0	0
B4E367;Q6UX71	B4E367;Q6UX71	5;5	5;5	5;5	Plexin domain-containing protein 2	PLXDC2	B4E367_HUMAN cDNA FLJ61564, highly similar to Plexin domain-containing protein 2 OS=Homo sapiens PE=2 SV=1;PXDC2_HUMAN Plexin domain-containing protein 2 OS=Homo sapiens GN=PLXDC2 PE=1 SV=1	2	5	5	5	1	1	1	1	1	0	2	2	2	2	1	1	0	0	1	1	2	1	1	0	1	1	1	1	1	1	1	1	1	1	1	1	1	1	0	1	1	1
B7Z1F8	B7Z1F8	22	22	2			B7Z1F8_HUMAN cDNA FLJ53025, highly similar to Complement C4-B OS=Homo sapiens PE=2 SV=1	1	22	22	2	16	16	16	16	17	16	17	17	17	18	16	15	15	14	15	15	16	16	17	18	16	16	17	18	18	18	18	18	22	22	14	14	20	20	20	18	20	20
466920;466921;466922;466923;466924;466925;466926;466927;466928;466929;466930;466931;466932;466933;466934;466935;466936;466937;466938;466939;466940;466941;466942;466943;466944;466945;466946;466947;466948;466949;466950;466951;466952;466953;466954;466955;466956;466957;466958;466959;466960;466961;466962;466963;466964;466965;466966;466967;466968;466969;466970;466971;466972;466973;466974;466975;466976;…	40844;40845;40846;40847;40848;40849;40850;40851;40852;40853;40854;40855;40856;40857;40858;40859;40860;40861;40862;40863;40864;40865;40866;40867;40868;40869;40870;40871;40872;40873;40874;40875;40876;40877;40878;40879;40880;40881;40882;40883;40884;40885;40886;40887;40888;40889;40890;40891;40892;40893;40894;40895;40896;40897;40898;40899;40900;40901;40902;40903;40904;40905;40906;40907;40908;40909;409…
7180;447181;447182;447183;447184;447185;447186;447187;447188;447189;447190;447191;447192;447193;447194;447195;447196;447197;447198;447199;447200;447201;447202;447203;447204;447205;447206;447207;447208;447209;447210;447211;447212;447213;447214;447215;447216;447217;447218;447219;447220;447221;447222;447223;447224;447225;447226;447227;447228;447229;447230;447231;447232;447233;447234;447235;447236;44…
2678;932679;932680;932681;932682;932683;932684;932685;932686;932687;932688;932689;932690;932691;932692;932693;932694;932695;932696;932697;932698;932699;932700;932701;932702;932703;932704;932705;932706;932707;932708;932709;932710;932711;932712;932713;932714;932715;932716;932717;932718;932719;932720;932721;932722;932723;932724;932725;932726;932727;932728;932729;932730;932731;932732;932733;932734;93…
;1063974;1063975;1063976;1063977;1063978;1063979;1063980;1063981;1063982;1063983;1063984;1063985;1063986;1063987;1063988;1063989;1063990;1063991;1063992;1063993;1063994;1063995;1063996;1063997;1063998;1063999;1064000;1064001;1064002;1064003;1064004;1064005;1064006;1064007;1064008;1064009;1064010;1064011;1064012;1064013;1064014;1064015;1064016;1064017;1064018;1064019;1064020;1064021;1064022;106402…
;1780337;1780338;1780339;1780340;1780341;1780342;1780343;1780344;1780345;1780346;1780347;1780348;1780349;1780350;1780351;1780352;1780353;1780354;1780355;1780356;1780357;1780358;1780359;1780360;1780361;1780362;1780363;1780364;1780365;1780366;1780367;1780368;1780369;1780370;1780371;1780372;1780373;1780374;1780375;1780376;1780377;1780378;1780379;1780380;1780381;1780382;1780383;1780384;1780385;178038…	41452;42899;412123;445285;445543;447465;543752;557802;559062;731043;759131;768866;825561;933848;1014102;1064015;1228766;1277020;1499461;1547062;1780637;1789450	245;246;247;248;249	87;97;113;182;248
B7Z550;B7ZA94;B7Z555;P07358;A8K9M5	B7Z550;B7ZA94;B7Z555;P07358;A8K9M5	35;35;35;35;33	35;35;35;35;33	2;2;2;2;1	Complement component C8 beta chain	C8B	B7Z550_HUMAN Complement component 8, beta polypeptide, isoform CRA_b OS=Homo sapiens GN=C8B PE=2 SV=1;B7ZA94_HUMAN cDNA, FLJ79108, highly similar to Complement component C8 beta chain OS=Homo sapiens PE=2 SV=1;B7Z555_HUMAN cDNA FLJ55311, highly similar to	5	35	35	2	26	25	29	26	21	24	27	27	28	28	21	20	22	19	28	27	25	26	25	26	28	25	24	24	24	27	25	25	31	31	24	22	28	31	24	25	28	28
715;1279716;1279717;1279718;1279719;1279720;1279721;1279722;1279723;1279724;1279725;1279726;1279727;1279728;1279729;1279730;1279731;1279732;1279733;1279734;1279735;1279736;1279737;1279738;1279739;1279740;1279741;1279742;1279743;1279744;1279745;1279746;1279747;1279748;1279749;1279750;1279751;1279752;1279753;1279754;1279755;1279756;1279757;1279758;1279759;1279760;1279761;1279762;1279763;1279764;127…	167756;167940;168388;184382;209668;263136;397801;406377;414677;499796;529889;538830;545962;545996;702844;702927;780323;900901;900914;937254;937419;1145874;1146299;1246444;1246487;1246827;1279593;1301376;1345082;1377672;1545920;1598906;1727385;1727485;1794213	250;251;252;253;254	104;250;298;357;387
B7Z6U8;Q53FI7;Q5JXI8;B7Z5V0;Q13642;A0A0D9SG53;A0A0D9SGB2;Q5JXI0;A0A0D9SFI6;A0A0D9SFB0;Q5JXH9;A0A0D9SFZ9;Q5JXH8;Q5JXH7;Q5JXI3;Q5JXI2;B7Z4B7;B7Z9A1;B7Z5T3;A0A0D9SGD1;B3KRI9;A0A0D9SEY7	B7Z6U8;Q53FI7;Q5JXI8;B7Z5V0;Q13642;A0A0D9SG53;A0A0D9SGB2;Q5JXI0;A0A0D9SFI6;A0A0D9SFB0;Q5JXH9;A0A0D9SFZ9;Q5JXH8;Q5JXH7;Q5JXI3;Q5JXI2;B7Z4B7;B7Z9A1;B7Z5T3	6;6;5;5;5;4;4;4;4;4;4;4;4;4;4;4;4;4;3;2;2;1	6;6;5;5;5;4;4;4;4;4;4;4;4;4;4;4;4;4;3;2;2;1	6;6;5;5;5;4;4;4;4;4;4;4;4;4;4;4;4;4;3;2;2;1	Four and a half LIM domains protein 1	FHL1	B7Z6U8_HUMAN cDNA FLJ53665, highly similar to Four and a half LIM domains protein 1 OS=Homo sapiens PE=2 SV=1;Q53FI7_HUMAN Four and a half LIM domains 1 variant (Fragment) OS=Homo sapiens PE=2 SV=1;Q5JXI8_HUMAN Four and a half LIM domains protein 1 (Fragme	22	6	6	6	2	1	1	0	1	1	2	2	1	1	0	0	0	0	5	4	0	0	0	0	0	0	1	0	1	1	0	1	0	0	1	1	0	0	0	0	0	0
E7ES19;B7Z832;P35443	E7ES19;B7Z832;P35443	7;7;7	6;6;6	6;6;6	Thrombospondin-4	THBS4	E7ES19_HUMAN Thrombospondin-4 OS=Homo sapiens GN=THBS4 PE=1 SV=1;B7Z832_HUMAN cDNA FLJ51409, highly similar to Thrombospondin-4 OS=Homo sapiens PE=2 SV=1;TSP4_HUMAN Thrombospondin-4 OS=Homo sapiens GN=THBS4 PE=1 SV=2	3	7	6	6	2	3	1	2	2	0	2	2	5	5	1	1	0	1	1	0	2	3	1	2	2	1	0	0	2	3	1	1	5	3	0	1	1	2	0	1	4	4
B7Z8A2;Q9UHG3;Q584P1;B7Z3Y2;F8W8W4;C9K055;C9JM55;Q53ST0;C9JGT6	B7Z8A2;Q9UHG3;Q584P1;B7Z3Y2;F8W8W4	14;14;12;12;7;5;3;2;2	14;14;12;12;7;5;3;2;2	14;14;12;12;7;5;3;2;2	Prenylcysteine oxidase 1	PCYOX1	B7Z8A2_HUMAN cDNA FLJ51671, highly similar to Prenylcysteine oxidase (EC 1.8.3.5) OS=Homo sapiens PE=2 SV=1;PCYOX_HUMAN Prenylcysteine oxidase 1 OS=Homo sapiens GN=PCYOX1 PE=1 SV=3;Q584P1_HUMAN Putative uncharacterized protein PCYOX1 (Fragment) OS=Homo sap	9	14	14	14	5	5	2	3	5	5	10	11	11	11	4	3	2	2	4	5	6	4	2	3	2	1	4	6	5	3	1	2	1	1	3	1	3	3	0	0	5	4
C9JV77;B7Z8Q2;P02765	C9JV77;B7Z8Q2;P02765	14;14;14	14;14;14	6;6;6	Alpha-2-HS-glycoprotein;Alpha-2-HS-glycoprotein chain A;Alpha-2-HS-glycoprotein chain B	AHSG	C9JV77_HUMAN Alpha-2-HS-glycoprotein OS=Homo sapiens GN=AHSG PE=1 SV=1;B7Z8Q2_HUMAN cDNA FLJ55606, highly similar to Alpha-2-HS-glycoprotein OS=Homo sapiens PE=2 SV=1;FETUA_HUMAN Alpha-2-HS-glycoprotein OS=Homo sapiens GN=AHSG PE=1 SV=1	3	14	14	6	10	10	12	11	11	12	13	12	12	11	10	9	9	9	10	10	10	10	11	11	10	10	10	11	9	10	9	10	11	11	10	10	11	10	10	10	10	10
68;550769;550770;550771;550772;550773;550774;550775;550776;550777;550778;550779;550780;550781;550782;550783;550784;550785;550786;550787;550788;550789;550790;550791;550792;550793;550794;550795;550796;550797;550798;550799;550800;550801;550802;550803;550804;550805;550806;550807;550808;550809;550810;550811;550812;550813;550814;550815;550816;550817;550818;550819;550820;550821;550822;550823;550824;5508…	104130;104131;104132;104133;104134;104135;104136;104137;104138;104139;104140;104141;104142;104143;104144;104145;104146;104147;104148;104149;104150;104151;104152;104153;104154;104155;104156;104157;104158;104159;104160;104161;104162;104163;104164;104165;104166;104167;104168;104169;104170;104171;104172;104173;104174;104175;104176;104177;104178;104179;104180;104181;104182;104183;104184;104185;104186;…
327101;327102;327103;327104;327105;327106;327107;327108;327109;327110;327111;327112;327113;327114;327115;327116;327117;327118;327119;327120;327121;327122;327123;327124;327125;327126;327127;327128;327129;327130;327131;327132;327133;327134;327135;327136;327137;327138;327139;327140;327141;327142;327143;327144;327145;327146;327147;327148;327149;327150;327151;327152;327153;327154;327155;327156;327157;…
636536;636537;636538;636539;636540;636541;636542;636543;636544;636545;636546;636547;636548;636549;636550;636551;636552;636553;636554;636555;636556;636557;636558;636559;636560;636561;636562;636563;636564;636565;636566;636567;636568;636569;636570;636571;636572;636573;636574;636575;636576;636577;636578;636579;636580;636581;636582;636583;636584;636585;636586;636587;636588;636589;636590;636591;636592;…
641216;641217;641218;641219;641220;641221;641222;641223;641224;641225;641226;641227;641228;641229;641230;641231;641232;641233;641234;641235;641236;641237;641238;641239;641240;641241;641242;641243;641244;641245;641246;641247;641248;641249;641250;641251;641252;641253;641254;641255;641256;641257;641258;641259;641260;641261;641262;641263;641264;641265;641266;641267;641268;641269;641270;641271;641272;…
645905;645906;645907;645908;645909;645910;645911;645912;645913;645914;645915;645916;645917;645918;645919;645920;645921;645922;645923;645924;645925;645926;645927;645928;645929;645930;645931;645932;645933;645934;645935;645936;645937;645938;645939;645940;645941;645942;645943;645944;645945;645946;645947;645948;645949;645950;645951;645952;645953;645954;645955;645956;645957;645958;645959;645960;645961;…
08794;1508795;1508796;1508797;1508798;1508799;1508800;1508801;1508802;1508803;1508804;1508805;1508806;1508807;1508808;1508809;1508810;1508811;1508812;1508813;1508814;1508815;1508816;1508817;1508818;1508819;1508820;1508821;1508822;1508823;1508824;1508825;1508826;1508827;1508828;1508829;1508830;1508831;1508832;1508833;1508834;1508835;1508836;1508837;1508838;1508839;1508840;1508841;1508842;1508843;1…	104577;105610;181300;295091;324723;327606;508975;637373;645616;1186856;1188258;1200292;1507683;1687099	257	322
B7Z9B1;P55290	B7Z9B1;P55290	3;3	3;3	3;3	Cadherin-13	CDH13	B7Z9B1_HUMAN cDNA FLJ52398, highly similar to Cadherin-13 OS=Homo sapiens PE=2 SV=1;CAD13_HUMAN Cadherin-13 OS=Homo sapiens GN=CDH13 PE=1 SV=1	2	3	3	3	1	1	2	2	1	1	1	1	1	1	1	1	1	1	2	1	2	1	1	1	1	1	0	1	0	1	2	2	2	2	1	1	1	2	1	2	2	2
B7ZKX2;P59923	B7ZKX2;P59923	2;2	2;2	2;2	Zinc finger protein 445	ZNF445	B7ZKX2_HUMAN Uncharacterized protein OS=Homo sapiens PE=2 SV=1;ZN445_HUMAN Zinc finger protein 445 OS=Homo sapiens GN=ZNF445 PE=1 SV=1	2	2	2	2	2	2	1	1	2	2	2	2	1	2	1	0	1	1	2	2	2	1	2	2	2	2	1	1	1	1	1	1	1	1	1	1	1	1	1	1	1	1
C9JD84;E7EV71;B7ZLY3;Q14766;H7C2H7;B4DST8;B4DRF7;B4DZD1;B4DNR7	C9JD84;E7EV71;B7ZLY3;Q14766;H7C2H7;B4DST8	4;4;4;4;2;2;1;1;1	4;4;4;4;2;2;1;1;1	4;4;4;4;2;2;1;1;1	Latent-transforming growth factor beta-binding protein 1	LTBP1	C9JD84_HUMAN Latent-transforming growth factor beta-binding protein 1 OS=Homo sapiens GN=LTBP1 PE=1 SV=1;E7EV71_HUMAN Latent-transforming growth factor beta-binding protein 1 OS=Homo sapiens GN=LTBP1 PE=1 SV=2;B7ZLY3_HUMAN LTBP1 protein OS=Homo sapiens GN=	9	4	4	4	0	0	0	0	0	0	1	1	1	1	0	0	0	0	0	0	1	1	0	0	0	0	0	0	0	0	0	0	0	0	0	0	0	0	0	0	0	0
Q6NSB3;Q53F26;B7ZMD7;P19961;P04746;P04745;Q5T085;A0A024QYW2;H7BZQ8;CON__Q3MHH8	Q6NSB3;Q53F26;B7ZMD7;P19961;P04746;P04745;Q5T085;A0A024QYW2	3;3;3;3;3;3;2;2;1;1	3;3;3;3;3;3;2;2;1;1	3;3;3;3;3;3;2;2;1;1	Alpha-amylase;Alpha-amylase 2B;Pancreatic alpha-amylase;Alpha-amylase 1	AMY1A;AMY2B;AMY2A;AMY1B;hCG_1992932	Q6NSB3_HUMAN Alpha-amylase (Fragment) OS=Homo sapiens GN=AMY1A PE=2 SV=1;Q53F26_HUMAN Alpha-amylase (Fragment) OS=Homo sapiens PE=2 SV=1;B7ZMD7_HUMAN Alpha-amylase OS=Homo sapiens GN=AMY1A PE=2 SV=1;AMY2B_HUMAN Alpha-amylase 2B OS=Homo sapiens GN=AMY2B PE=	10	3	3	3	0	0	1	0	0	0	0	0	0	0	0	0	0	0	0	0	0	0	0	0	0	0	0	0	0	0	0	0	0	0	0	0	0	0	0	0	0	0
B7ZMJ3;Q6UY14	B7ZMJ3;Q6UY14	2;2	2;2	2;2	ADAMTS-like protein 4	ADAMTSL4	B7ZMJ3_HUMAN ADAMTSL4 protein OS=Homo sapiens GN=ADAMTSL4 PE=2 SV=1;ATL4_HUMAN ADAMTS-like protein 4 OS=Homo sapiens GN=ADAMTSL4 PE=1 SV=2	2	2	2	2	0	0	0	0	0	1	1	0	0	1	0	0	0	0	0	0	0	0	0	0	0	0	0	0	1	0	0	1	0	0	1	1	0	0	0	0	0	0
E7ENL6;B7ZW00;D9ZGF2;P12111;B4E0A4;Q63HQ4;Q59F25;Q6MZG6;Q8N4Z1;C9JNG9	E7ENL6;B7ZW00;D9ZGF2;P12111;B4E0A4;Q63HQ4	21;21;21;21;16;15;6;4;4;2	21;21;21;21;16;15;6;4;4;2	21;21;21;21;16;15;6;4;4;2	Collagen alpha-3(VI) chain	COL6A3;DKFZp686K04147	E7ENL6_HUMAN Collagen alpha-3(VI) chain OS=Homo sapiens GN=COL6A3 PE=1 SV=2;B7ZW00_HUMAN COL6A3 protein OS=Homo sapiens GN=COL6A3 PE=2 SV=1;D9ZGF2_HUMAN Collagen, type VI, alpha 3 OS=Homo sapiens GN=COL6A3 PE=4 SV=1;CO6A3_HUMAN Collagen alpha-3(VI) chain O	10	21	21	21	0	0	0	0	0	1	0	0	0	1	0	0	0	0	0	0	0	0	0	0	0	0	0	0	0	0	0	0	1	1	0	0	9	8	0	0	0	1
B9A041;V9HWF2;P40925;C9JRL4;B8ZZ51;C9JF79	B9A041;V9HWF2;P40925;C9JRL4;B8ZZ51;C9JF79	2;2;2;1;1;1	2;2;2;1;1;1	2;2;2;1;1;1	Malate dehydrogenase;Malate dehydrogenase, cytoplasmic	MDH1;HEL-S-32	B9A041_HUMAN Malate dehydrogenase, cytoplasmic OS=Homo sapiens GN=MDH1 PE=1 SV=1;V9HWF2_HUMAN Malate dehydrogenase OS=Homo sapiens GN=HEL-S-32 PE=2 SV=1;MDHC_HUMAN Malate dehydrogenase, cytoplasmic OS=Homo sapiens GN=MDH1 PE=1 SV=4;C9JRL4_HUMAN Malate dehy	6	2	2	2	0	0	0	0	0	0	0	0	0	0	0	0	0	0	0	0	0	0	0	0	0	0	0	0	1	1	0	0	0	0	0	0	0	0	0	0	0	0
B9EJA8;P22897;Q0Z8D6;B4DLK9	B9EJA8;P22897;Q0Z8D6	14;14;13;5	14;14;13;5	14;14;13;5	Macrophage mannose receptor 1	MRC1L1;MRC1	B9EJA8_HUMAN Mannose receptor, C type 1-like 1 OS=Homo sapiens GN=MRC1L1 PE=2 SV=1;MRC1_HUMAN Macrophage mannose receptor 1 OS=Homo sapiens GN=MRC1 PE=1 SV=1;Q0Z8D6_HUMAN Mannose receptor OS=Homo sapiens PE=2 SV=1	4	14	14	14	0	0	0	0	0	0	0	0	0	0	0	0	0	0	0	0	0	0	0	0	0	0	1	0	1	1	1	1	0	0	0	0	3	2	0	0	1	1
C0JYY2;P04114;E1A689;Q59HB3;A8MUN2;Q7Z7Q0;S5FVK9;E1B4S9;E1B4S7;S5FMV1;E1B4S8;E1B4S6;Q9UE53;Q9UE51;S5FLF7;Q13828;Q9UE52	C0JYY2;P04114;E1A689	331;329;319;100;66;65;13;10;10;9;9;8;3;2;2;1;1	331;329;319;100;66;65;13;10;10;9;9;8;3;2;2;1;1	246;244;234;100;7;7;13;10;10;9;9;8;3;2;2;1;1	Apolipoprotein B-100;Apolipoprotein B-48	APOB	C0JYY2_HUMAN Apolipoprotein B (Including Ag(X) antigen) OS=Homo sapiens GN=APOB PE=4 SV=1;APOB_HUMAN Apolipoprotein B-100 OS=Homo sapiens GN=APOB PE=1 SV=2;E1A689_HUMAN Mutant Apo B 100 OS=Homo sapiens PE=2 SV=1	17	331	331	246	238	231	238	236	218	213	278	273	270	268	243	242	232	224	236	219	231	225	248	247	233	234	247	241	244	242	237	228	218	212	231	224	237	237	155	147	242	239
74979;74980;74981;74982;74983;74984;74985;74986;74987;74988;74989;74990;74991;74992;74993;74994;74995;74996;74997;74998;74999;75000;75001;75002;75003;75004;75005;75006;75007;75008;75009;75010;75011;75012;75013;75014;75015;75016;75017;75018;75019;75020;75021;75022;75023;75024;75025;75026;75027;75028;75029;75030;75031;75032;75033;75034;75035;75036;75037;75038;75039;75040;75041;75042;75043;75044;750…
84;152385;152386;152387;152388;152389;152390;152391;152392;152393;152394;152395;152396;152397;152398;152399;152400;152401;152402;152403;152404;152405;152406;152407;152408;152409;152410;152411;152412;152413;152414;152415;152416;152417;152418;152419;152420;154134;154135;154136;154137;154138;154139;154140;154141;154142;154143;154144;154145;154146;154147;154148;154149;154150;154151;154152;154153;1541…
66;221867;221868;221869;221870;221871;221872;221873;221874;221875;221876;221877;221878;221879;221880;221881;221882;221883;221884;221885;221886;221887;221888;221889;221890;221891;221892;221893;221894;221895;221896;221897;221898;221899;221900;221901;221902;221903;221904;221905;221906;221907;221908;221909;221910;221911;221912;221913;221914;221915;221916;221917;221918;221919;221920;221921;221922;2219…
07;257908;257909;257910;257911;257912;257913;257914;257915;257916;257917;257918;257919;257920;257921;257922;257923;257924;257925;257926;257927;257928;257929;257930;257931;257932;257933;257934;257935;257936;257937;257938;257939;257940;257941;257942;257943;257944;257945;257946;257947;257948;257949;257950;257951;257952;257953;257954;257955;257956;257957;257958;257959;257960;257961;257962;257963;2579…
43;302744;302745;302746;302747;302748;302749;302750;302751;302752;302753;302754;302755;302756;302757;302758;302759;302760;302761;302762;302763;302764;302765;302766;302767;302768;302769;302770;302771;302772;302773;302774;302775;302776;302777;302778;302779;302780;302781;302782;302783;302784;302785;302786;302787;302788;302789;302790;302791;302792;302793;302794;302795;302796;302797;302798;302799;3028…
59;341160;341161;341162;341163;341164;341165;341166;341167;341168;341169;341170;341171;341172;341173;341174;341175;341176;341177;341178;341179;341180;341181;341182;341183;341184;341185;341186;341187;341188;341189;341190;341191;341192;341193;341194;341195;341196;341197;341198;341199;341200;341201;341202;341203;341204;341205;341206;341207;341208;341209;341210;341211;341212;341213;341214;341215;3412…
85;389886;389887;389888;389889;389890;389891;389892;389893;389894;389895;389896;389897;389898;389899;389900;389901;389902;389903;389904;389905;389906;389907;389908;389909;389910;389911;389912;389913;389914;389915;389916;389917;389918;389919;389920;389921;389922;389923;389924;389925;389926;389927;389928;389929;389930;389931;389932;391501;391502;391503;391504;391505;391506;391507;391508;391509;3915…
05;413306;413307;413308;413309;413310;413311;413312;413313;413314;413315;413316;413317;413318;413319;413320;413321;413322;413323;413324;413325;413326;413327;413328;413329;413330;413331;413332;413333;413334;413335;413336;413337;413338;413339;413340;413341;413342;413343;413344;413345;413346;413347;413348;413349;413350;413351;413352;413353;413354;413355;413356;413357;413358;413359;413360;413361;4133…
06;485307;485308;485309;485310;485311;485312;485313;485314;485315;485316;485317;485318;485319;485320;485321;485322;485323;485324;485325;485326;485327;485328;485329;485330;485331;485332;485333;485334;485335;485336;485337;485338;485339;485340;485341;485342;485343;485344;485345;485346;485347;485348;485349;485350;485351;485352;485353;485354;485355;486312;486313;486314;486315;486316;486317;486318;4863…
55;535356;535357;535358;535359;535360;535361;535362;535363;535364;535365;535366;535367;535368;535369;535370;535371;535372;535373;535374;535375;535376;535377;535378;535379;535380;535381;535382;535383;535384;535385;535386;535387;535388;535389;535390;535391;535392;535393;535394;535395;535396;535397;535398;535399;535400;535401;535402;535403;535404;535405;535406;535407;535408;535409;535410;535411;5354…
39;588740;588741;588742;588743;588744;588745;588746;588747;588748;588749;588750;588751;588752;588753;588754;588755;588756;588757;588758;588759;588760;588761;588762;588763;588764;588765;588766;588767;588768;588769;588770;588771;588772;588773;588774;588775;588776;588777;588778;588779;588780;588781;588782;588783;588784;588785;588786;588787;588788;588789;588790;588791;588792;588793;588794;588795;5887…	12637;12638;12639;12640;12641;12642;12643;12644;12645;12646;12647;12648;12649;12650;12651;12652;12653;12654;12655;12656;12657;12658;12659;12660;12661;12662;12663;12664;12665;12666;12667;12668;12669;12670;12671;12672;12673;12674;12675;12676;12677;12678;12679;12680;12681;12682;12683;12684;12685;12686;12687;12688;12689;12690;12691;12727;12728;12729;12730;12731;12732;12733;12734;12735;12736;12737;127…
91677;91678;91679;91680;91681;91682;91683;91684;91685;91686;91687;91688;91689;91690;91691;91692;91693;91694;91695;91696;91697;91698;91699;91700;91701;91702;91703;91704;91705;91706;91707;91708;91709;91710;91711;91712;91713;91714;91715;91716;91717;91718;91719;91720;91721;91722;91723;91724;91725;91726;91727;91728;91729;91730;91731;91732;91733;91734;91735;91736;91737;91738;91739;91740;91741;91742;917…
119567;119568;119569;119570;119571;119572;119573;119574;119575;119576;119577;119578;119579;119580;119581;119582;119894;119895;119896;119897;119898;119899;119900;119901;119902;119903;119904;119905;119906;119907;119908;119909;119910;119911;119912;119913;119914;119915;119916;119917;119918;119919;119920;119921;119922;119923;119924;119925;119926;119927;119928;119929;119930;119931;119932;119933;119934;…
203022;203023;203024;203025;203026;203027;203028;203029;203030;203031;203032;203033;203034;203035;203036;203936;203937;203938;203939;203940;203941;203942;203943;203944;203945;203946;203947;203948;203949;203950;203951;203952;203953;203954;203955;203956;203957;203958;203959;203960;203961;203962;203963;203964;203965;203966;203967;203968;203969;203970;203971;203972;203973;203974;203975;203976;203977;…
287594;287595;287596;287597;287598;287599;287600;287601;287602;287603;287604;287605;287606;287607;287608;287609;287610;287611;287612;287613;287614;287615;287616;287617;287618;287619;287620;287621;287622;287623;287624;287625;287626;287627;287628;302505;302506;302507;302508;302509;302510;302511;302512;302513;302514;302515;302516;302517;302518;302519;302520;302521;302522;302523;302524;302525;302526;…
363924;363925;363926;363927;363928;363929;363930;363931;363932;363933;363934;363935;363936;363937;363938;363939;363940;363941;363942;363943;363944;363945;363946;363947;363948;363949;363950;363951;363952;363953;363954;363955;363956;363957;363958;363959;363960;363961;363962;363963;363964;363965;363966;363967;363968;363969;363970;363971;363972;363973;363974;363975;363976;363977;363978;363979;363980;…
439883;439884;439885;439886;439887;439888;439889;439890;439891;439892;439893;439894;439895;439896;439897;439898;439899;439900;439901;439902;439903;439904;439905;439906;439907;439908;439909;439910;439911;439912;439913;439914;439915;439916;439917;439918;439919;439920;439921;439922;439923;439924;439925;439926;439927;439928;439929;439930;439931;439932;439933;439934;439935;439936;439937;439938;439939;…
497623;497624;497625;497626;497627;497628;497629;497630;497631;497632;497633;497634;497635;497636;497637;497638;497639;497640;497641;497642;497643;497644;497645;497646;497647;497648;497649;497650;497651;497652;497653;497654;497655;497656;497657;497658;497659;497660;497661;497662;497663;497664;497665;497666;497667;497668;497669;497670;497671;497672;497673;497674;497675;497676;497677;497678;497679;…
552960;552961;552962;552963;552964;552965;552966;552967;552968;552969;552970;552971;552972;552973;552974;552975;552976;552977;552978;552979;552980;552981;552982;552983;552984;552985;552986;552987;552988;552989;552990;552991;552992;552993;552994;552995;552996;552997;552998;552999;553000;553001;553002;553003;553004;553005;553006;553007;553008;553009;553010;553011;553012;553013;553014;553015;553016;…
651545;651546;651547;651548;651549;651550;651551;651552;651553;651554;651555;651556;651557;651558;651559;651560;651561;651562;651563;651564;651565;651566;651567;651568;651569;651570;651571;651572;651573;651574;651575;651576;651577;651578;651579;651580;651581;651582;651583;651584;651585;651586;651587;651588;651589;651590;651591;651592;651593;651594;651595;651596;651597;651598;651599;651600;651601;…
678223;678224;678225;678226;678227;678228;678229;678230;678231;678232;678233;678234;678235;678236;678237;678238;678239;678240;678241;678242;678243;678244;678245;678246;678247;678248;678249;678250;678251;678252;678253;678254;678255;678256;678257;678258;678259;678260;678261;678262;678263;678264;678265;678266;678267;678268;678269;678270;678271;678272;678273;678274;678275;678276;678277;678278;678279;…
700547;700548;700549;700550;700551;700552;700553;700554;700555;700556;700557;700558;700559;700560;700561;700562;700563;700564;700565;700566;700567;700568;700569;700570;700571;700572;700573;700574;700575;700576;700577;700578;700579;700580;700581;700582;700583;700584;700585;700586;700587;700588;700589;700590;700591;700592;700593;700594;700595;700596;700597;700598;701089;701090;701091;701092;701093;…
729037;729038;729039;729040;729041;729042;729043;729044;729045;729046;729047;729048;729049;729050;729051;729052;729053;729054;729055;729056;729057;729058;729059;729060;729061;729062;729063;729064;729065;729066;729067;729068;729069;729070;729071;729072;729073;729074;729075;729076;729077;729078;729079;729080;729081;729082;729083;729084;729085;729086;729087;729088;729089;729090;729091;729092;729093;…
764649;764650;764651;764652;764653;764654;764655;764656;764657;764658;764659;764660;764661;764662;764663;764664;764665;764666;764667;764668;764669;764670;764671;764672;764673;764674;764675;764676;764677;764678;764679;764680;764681;764682;764683;764684;764685;764686;764687;764688;764689;764690;764691;764692;764693;764694;764695;764696;764697;764698;764699;764700;764701;764702;764703;764704;764705;…
827502;827503;827504;827505;827506;827507;827508;827509;827510;827511;827512;827513;827514;827515;827516;827517;827518;827519;827520;827521;827522;827523;827524;827525;827526;827527;827528;827529;827530;827531;827532;827533;827534;827535;827536;827537;827538;827539;827540;827541;827542;827543;827544;827545;827546;827547;827548;827549;827550;827551;827552;827553;827554;827555;827556;827557;827558;…
858319;858320;858321;858322;858323;858324;858325;858326;858327;858328;858329;858330;858331;858332;858333;858334;858335;858336;858337;858338;858339;858340;858341;858342;858343;858344;858345;858346;858347;858348;858349;858350;858351;858352;858353;858354;858355;858356;858357;858358;858359;858360;858361;858362;858363;858364;858365;858366;858367;858368;858369;858370;858371;858372;858373;858374;858375;…
923180;923181;923182;923183;923184;923185;923186;923187;923188;923189;923190;923191;923192;923193;923194;923195;923196;923197;923198;923199;923200;923201;923202;923203;923204;923205;923206;923207;923208;923209;923210;923211;923212;923213;923214;923215;923216;923217;923218;923219;923220;923221;923222;923223;923224;923225;923226;923227;923228;923229;923230;923231;923232;923233;923234;923235;923236;…
946728;946729;946730;946731;946732;946733;946734;946735;946736;946737;946738;946739;946740;946741;946742;953481;953482;953483;953484;953485;953486;953487;953488;953489;953490;953491;953492;953493;953494;953495;953496;953497;953498;953499;953500;953501;953502;953503;953504;953505;953506;953507;953508;964370;964371;964372;964373;964374;964375;964376;964377;964378;964379;964380;964381;964382;964383;…
48769;1048770;1048771;1048772;1048773;1048774;1048775;1048776;1048777;1048778;1048779;1048780;1048781;1048782;1048783;1048784;1048785;1048786;1048787;1048788;1048789;1048790;1048791;1048792;1048793;1048794;1048795;1048796;1048797;1048798;1048799;1051459;1051460;1051461;1051462;1051463;1051464;1051465;1051466;1051467;1051468;1051469;1051470;1051471;1051472;1051473;1051474;1051475;1051476;1051477;1…
84048;1084049;1084050;1084051;1084052;1084053;1084054;1084055;1084056;1084057;1084058;1084059;1084060;1084061;1084062;1084063;1084064;1084065;1084066;1084067;1084068;1084069;1084070;1084071;1084072;1084073;1084074;1084075;1084076;1084077;1084078;1084079;1084080;1084081;1084082;1084083;1084084;1084085;1084086;1084087;1084088;1084089;1084090;1084091;1084092;1084093;1084094;1084095;1084096;1084097;1…
96311;1096312;1096313;1096314;1096315;1096316;1096317;1096318;1096319;1096320;1096321;1104106;1104107;1104108;1104109;1104110;1104111;1104112;1104113;1104114;1104115;1104116;1104117;1104118;1104119;1104120;1104121;1104122;1104123;1104124;1104125;1104126;1104127;1104128;1104129;1104130;1104131;1104132;1104133;1104134;1104135;1104136;1104137;1104138;1104139;1104140;1104141;1104142;1104143;1104144;1…
18923;1118924;1118925;1118926;1118927;1118928;1118929;1118930;1118931;1118932;1118933;1118934;1118935;1118936;1118937;1118938;1118939;1118940;1118941;1118942;1118943;1118944;1118945;1118946;1118947;1118948;1118949;1118950;1118951;1118952;1118953;1118954;1118955;1118956;1118957;1118958;1118959;1118960;1118961;1118962;1118963;1118964;1118965;1118966;1118967;1118968;1118969;1118970;1118971;1118972;1…
65978;1165979;1165980;1165981;1165982;1165983;1165984;1165985;1165986;1165987;1165988;1165989;1165990;1165991;1165992;1165993;1165994;1165995;1165996;1165997;1165998;1165999;1166000;1166001;1166002;1166003;1166004;1166005;1166006;1166007;1166008;1166009;1166010;1166011;1166012;1166013;1166014;1166015;1166016;1166017;1166018;1166019;1166020;1166021;1166022;1166023;1166024;1166025;1166026;1166027;1…
23892;1223893;1223894;1223895;1223896;1223897;1223898;1223899;1223900;1223901;1223902;1223903;1223904;1223905;1223906;1223907;1223908;1223909;1223910;1223911;1223912;1223913;1223914;1223915;1223916;1223917;1223918;1223919;1223920;1223921;1223922;1223923;1223924;1223925;1223926;1223927;1223928;1223929;1223930;1223931;1223932;1223933;1223934;1223935;1223936;1223937;1223938;1223939;1223940;1223941;1…
95246;1295247;1295248;1295249;1295250;1295251;1295252;1295253;1295254;1295255;1295256;1295257;1295258;1295259;1295260;1295261;1295262;1295263;1295264;1295265;1295266;1295267;1295268;1295269;1295270;1295271;1295272;1295273;1295274;1295275;1295276;1295277;1295278;1295279;1295280;1295281;1295282;1295283;1295284;1295285;1295286;1295287;1295288;1295289;1295290;1295291;1295292;1295293;1295294;1295295;1…
51478;1351479;1351480;1351481;1351482;1351483;1351484;1351485;1351486;1351487;1351488;1351489;1351490;1351491;1351492;1351493;1351494;1351495;1351496;1351497;1351498;1351499;1351500;1351501;1351502;1351503;1351504;1351505;1351506;1351507;1351508;1351509;1351510;1351511;1351512;1351513;1351514;1351515;1351516;1351517;1351518;1351519;1351520;1351521;1351522;1351523;1351524;1351525;1351526;1351527;1…
83644;1383645;1383646;1383647;1383648;1383649;1383650;1383651;1383652;1383653;1383654;1383655;1383656;1383657;1383658;1383659;1383660;1383661;1383662;1383663;1383664;1383665;1383666;1383667;1383668;1383669;1383670;1383671;1383672;1383673;1383674;1383675;1383676;1383677;1383678;1383679;1383680;1383681;1383682;1383683;1383684;1383685;1383686;1383687;1383688;1383689;1383690;1383691;1383692;1383693;1…
16762;1416763;1416764;1416765;1416766;1416767;1416768;1416769;1416770;1416771;1416772;1416773;1416774;1416775;1416776;1416777;1416778;1416779;1416780;1416781;1416782;1416783;1416784;1416785;1416786;1416787;1416788;1416789;1416790;1416791;1416792;1416793;1416794;1416795;1416796;1416797;1427096;1427097;1427098;1427099;1427100;1427101;1427102;1427103;1427104;1427105;1427106;1427107;1427108;1427109;1…
63864;1463865;1463866;1463867;1463868;1463869;1463870;1463871;1463872;1463873;1463874;1463875;1463876;1463877;1463878;1463879;1463880;1463881;1463882;1463883;1463884;1463885;1463886;1463887;1463888;1463889;1463890;1463891;1463892;1463893;1463894;1463895;1463896;1463897;1463898;1463899;1463900;1463901;1463902;1463903;1463904;1463905;1463906;1463907;1463908;1463909;1463910;1463911;1463912;1463913;1…
38983;1538984;1538985;1538986;1538987;1538988;1538989;1538990;1538991;1538992;1538993;1538994;1538995;1538996;1538997;1538998;1538999;1539000;1539001;1539002;1539003;1539004;1539005;1539006;1539007;1539008;1539009;1539010;1539011;1539012;1539013;1539014;1539015;1539016;1539017;1539018;1539019;1539020;1539021;1539022;1539023;1539024;1539025;1539026;1539027;1539028;1539029;1539030;1539031;1539032;1…
17652;1617653;1617654;1617655;1617656;1617657;1617658;1617659;1617660;1617661;1617662;1617663;1617664;1617665;1617666;1617667;1617668;1617669;1617670;1617671;1617672;1617673;1617674;1617675;1617676;1617677;1617678;1617679;1617680;1617681;1617682;1617683;1617684;1617685;1617686;1617687;1617688;1617689;1617690;1617691;1617692;1617693;1617694;1617695;1617696;1617697;1617698;1617699;1617700;1617701;1…
51130;1651131;1651132;1651133;1651134;1651135;1651136;1651137;1651138;1651139;1651140;1651141;1651142;1651143;1651144;1651145;1651146;1651147;1651148;1651149;1651150;1651151;1651152;1651153;1651154;1651155;1651156;1651157;1651158;1651159;1651160;1651161;1651162;1651163;1651164;1651165;1651166;1651167;1651168;1651169;1651170;1651171;1651172;1651173;1651174;1651175;1651176;1651177;1651178;1651179;1…
41463;1741464;1741465;1741466;1741467;1741468;1741469;1741470;1741471;1741472;1741473;1741474;1741475;1741476;1741477;1741478;1741479;1741480;1741481;1741482;1741483;1741484;1741485;1741486;1741487;1741488;1741489;1741490;1741491;1741492;1741493;1741494;1741495;1741496;1741497;1741498;1741499;1741500;1741501;1741502;1741503;1741504;1741505;1741506;1741507;1741508;1741509;1741510;1741511;1741512;1…
87182;1787183;1787184;1787185;1787186;1787187;1787188;1787189;1787190;1787191;1787192;1787193;1787194;1787195;1787196;1787197;1787198;1787199;1787200;1787201;1787202;1787203;1787204;1787205;1787206;1787207;1787208;1787209;1787210;1787211;1787212;1787213;1787214;1787215;1787216;1787217;1787218;1787219;1798381;1798382;1798383;1798384;1798385;1798386;1798387;1798388;1798389;1798390;1798391;1798392;1…	12647;12780;13565;13758;36222;44160;44333;60273;61122;72001;89552;90370;91075;95447;97497;103513;105655;105687;108451;108909;117092;118689;118959;119122;120095;122617;144734;185707;193151;202367;203974;206619;211388;211467;229399;229437;230921;230963;232283;240233;241559;245007;245944;249388;259996;287382;287583;302972;314947;315614;332046;341835;346684;353211;363861;379068;379073;382952;383692;4…	258;259;260;261;262;263;264;265;266;267;268;269;270;271;272;273;274;275;276;277;278;279;280;281;282;283;284;285;286;287;288;289;290;291;292;293;294;295;296;297;298;299;300;301;302;303;304;305;306;307;308;309;310;311;312;313;314;315;316	126;231;278;306;471;495;499;522;564;566;628;750;755;801;812;832;869;887;901;1058;1107;1150;1189;1221;1234;1266;1465;1587;1717;1742;1743;1749;1881;1900;1905;2042;2178;2358;2508;2523;2526;2577;2597;2668;2679;2843;3007;3267;3280;3421;3458;3596;3746;4011;4013;4219;4268;4548;4552
C9JXF9;C1K3N3;Q6PEY6;P08833;C9J6H2	C9JXF9;C1K3N3;Q6PEY6;P08833;C9J6H2	4;4;4;4;3	4;4;4;4;3	4;4;4;4;3	Insulin-like growth factor-binding protein 1	IGFBP1	C9JXF9_HUMAN Insulin-like growth factor-binding protein 1 OS=Homo sapiens GN=IGFBP1 PE=1 SV=1;C1K3N3_HUMAN Insulin-like growth factor binding protein 1 (Fragment) OS=Homo sapiens GN=IGFBP1 PE=2 SV=1;Q6PEY6_HUMAN Insulin-like growth factor binding protein 1	5	4	4	4	0	0	0	0	0	0	0	0	0	0	0	0	0	0	0	0	0	0	0	0	0	0	0	0	0	0	0	0	0	0	0	0	4	4	0	0	2	3
C9JF17;P05090;B4DGC3;C9JX71;F8WBT9	C9JF17;P05090	13;13;6;6;1	13;13;6;6;1	13;13;6;6;1	Apolipoprotein D	APOD	C9JF17_HUMAN Apolipoprotein D (Fragment) OS=Homo sapiens GN=APOD PE=1 SV=1;APOD_HUMAN Apolipoprotein D OS=Homo sapiens GN=APOD PE=1 SV=1	5	13	13	13	10	10	11	11	11	11	11	11	12	11	10	10	10	9	9	9	9	9	10	10	10	9	10	9	10	10	11	11	11	12	9	9	12	12	9	8	11	11
1091733;1091734;1091735;1091736;1091737;1091738;1091739;1091740;1091741;1091742;1091743;1091744;1091745;1091746;1091747;1091748;1091749;1091750;1091751;1091752;1091753;1091754;1091755;1091756;1091757;1091758;1091759;1091760;1091761;1091762;1091763;1091764;1091765;1091766;1091767;1091768;1091769;1091770;1091771;1091772;1091773;1091774;1091775;1091776;1091777;1091778;1091779;1091780;1091781;1091782…
1725242;1725243;1725244;1725245;1725246;1725247;1725248;1725249;1725250;1725251;1725252;1725253;1725254;1725255;1725256;1725257;1725258;1725259;1725260;1725261;1725262;1725263;1725264;1725265;1725266;1725267;1725268;1725269;1725270;1725271	183118;183505;690520;709034;776804;1066940;1091342;1091888;1119785;1122383;1122437;1607511;1725246	317	205
F5GZZ9;C9JHR8;Q86VB7;D3DUU0;D3DUU2;H0YGZ7	F5GZZ9;C9JHR8;Q86VB7;D3DUU0;D3DUU2	12;12;12;11;11;1	12;12;12;11;11;1	12;12;12;11;11;1	Scavenger receptor cysteine-rich type 1 protein M130;Soluble CD163	CD163	F5GZZ9_HUMAN Scavenger receptor cysteine-rich type 1 protein M130 OS=Homo sapiens GN=CD163 PE=1 SV=1;C9JHR8_HUMAN Scavenger receptor cysteine-rich type 1 protein M130 OS=Homo sapiens GN=CD163 PE=1 SV=1;C163A_HUMAN Scavenger receptor cysteine-rich type 1 pr	6	12	12	12	2	0	0	0	0	1	0	0	0	0	0	0	0	0	0	0	0	0	0	0	0	0	4	3	2	2	2	2	0	3	2	1	6	6	0	0	7	7
CON__ENSEMBL:ENSBTAP00000007350	CON__ENSEMBL:ENSBTAP00000007350	17	13	2				1	17	13	2	11	11	12	12	12	12	11	11	11	12	11	11	10	10	11	11	10	10	11	11	11	10	12	12	11	11	13	13	12	11	10	10	13	13	11	11	12	13
5;1172726;1172727;1172728;1172729;1172730;1172731;1172732;1172733;1172734;1172735;1172736;1172737;1172738;1172739;1172740;1172741;1172742;1172743;1172744;1172745;1172746;1172747;1172748;1172749;1172750;1172751;1172752;1172753;1172754;1172755;1172756;1172757;1172758;1172759;1172760;1172761;1172762;1172763;1172764;1172765;1172766;1172767;1172768;1172769;1172770;1172771;1172772;1172773;1172774;11727…
6;1780487;1780488;1780489;1780490;1780491;1780492;1780493;1780494;1780495;1780496;1780497;1780498;1780499;1780500;1780501;1780502;1780503;1780504;1780505;1780506;1780507;1780508;1780509;1780510;1780511;1780512;1780513;1780514;1780515;1780516;1780517;1780518;1780519;1780520;1780521;1780522;1780523;1780524;1780525;1780526;1780527;1780528;1780529;1780530;1780531;1780532;1780533;1780534;1780535;17805…	30112;259419;359297;360085;503029;700042;732100;825561;925076;983192;1145039;1173332;1547062;1763335;1780637;1789450;1791470
CON__P00761	CON__P00761	5	5	5				1	5	5	5	4	4	4	5	4	4	4	4	4	4	4	4	5	5	5	5	5	4	4	4	4	4	4	5	5	5	4	4	4	4	5	5	4	4	4	4	4	4
1810;1521811;1521812;1521813;1521814;1521815;1521816;1521817;1521818;1521819;1521820;1521821;1521822;1521823;1521824;1521825;1521826;1521827;1521828;1521829;1521830;1521831;1521832;1521833;1521834;1521835;1521836;1521837;1521838;1521839;1521840;1521841;1521842;1521843;1521844;1521845;1521846;1521847;1521848;1521849;1521850;1521851;1521852;1521853;1521854;1521855;1521856;1521857;1521858;1521859;15…	690273;873072;972255;1520652;1523455	320	94
CON__P02533;P02533;A0A024R1X6;CON__Q6IFX2;CON__A2A4G1;F5GWP8;Q14666;CON__P08727;CON__P19001;CON__P19012;P08727;P19012;C9JM50;K7ESE1;Q13092;CON__Q61782	CON__P02533;P02533;A0A024R1X6	17;17;10;7;7;6;5;5;5;5;5;5;4;3;3;2	9;9;7;4;0;3;3;0;0;0;0;0;0;3;1;1	6;6;4;3;0;0;0;0;0;0;0;0;0;0;1;1	Keratin, type I cytoskeletal 14	KRT14	;K1C14_HUMAN Keratin, type I cytoskeletal 14 OS=Homo sapiens GN=KRT14 PE=1 SV=4;A0A024R1X6_HUMAN Keratin 14 (Epidermolysis bullosa simplex, Dowling-Meara, Koebner), isoform CRA_a OS=Homo sapiens GN=KRT14 PE=3 SV=1	16	17	9	6	0	0	0	0	0	0	0	0	0	0	0	0	0	0	0	0	2	2	0	0	0	0	0	0	0	0	0	0	1	2	0	0	0	0	2	2	0	0
CON__P02662	CON__P02662	3	3	3				1	3	3	3	1	1	0	0	1	1	0	1	1	2	0	0	0	0	1	0	1	0	1	1	0	0	0	0	2	2	1	0	3	1	2	2	0	1	1	0	0	2
CON__P02769	CON__P02769	21	16	13				1	21	16	13	10	8	12	8	9	9	12	12	11	11	9	9	10	10	9	9	10	10	9	8	8	12	7	6	5	7	5	5	6	7	8	8	7	7	6	6	9	8
5;299686;299687;299688;299689;299690;299691;299692;299693;299694;299695;299696;299697;299698;299699;299700;299701;299702;299703;299704;299705;299706;299707;299708;299709;299710;299711;299712;299713;299714;299715;299716;299717;299718;299719;299720;299721;299722;299723;299724;299725;299726;299727;299728;299729;299730;299731;299732;299733;299734;299735;299736;299737;299738;299739;299740;299741;29974…
9;642560;642561;642562;642563;642564;642565	43003;43004;43005;43006;159059;159060;159061;159062;159063;159064;159065;159066;159067;159068;159069;159070;159071;159072;159073;159074;159075;159076;159077;159078;159079;159080;159081;159082;159083;159084;159085;159086;159087;159088;159089;159090;159091;159092;159093;159094;159095;159096;159097;159098;159099;159100;159101;159102;159103;159104;159105;159106;159107;159108;159109;159110;159111;1591…
35;163736;163737;163738;163739;163740;163741;163742;163743;163744;163745;163746;163747;163748;163749;163750;163751;163752;163753;163754;163755;163756;163757;163758;163759;163760;163761;163762;163763;163764;163765;163766;163767;163768;163769;163770;163771;163772;163773;163774;163775;163776;163777;163778;163779;163780;163781;163782;163783;163784;163785;163786;163787;163788;163789;163790;163791;1637…
69;805770;805771;805772;805773;805774;805775;805776;805777;805778;805779;805780;805781;805782;805783;805784;805785;805786;805787;805788;805789;805790;805791;805792;805793;805794;805795;805796;805797;805798;805799;805800;805801;805802;805803;805804;805805;805806;805807;805808;805809;805810;805811;805812;805813;805814;805815;805816;805817;805818;805819;805820;805821;805822;805823;805824;805825;8058…
49;810450;810451;810452;810453;810454;810455;810456;810457;810458;810459;810460;810461;810462;810463;810464;810465;810466;810467;810468;810469;810470;810471;810472;810473;810474;810475;810476;810477;810478;810479;810480;810481;810482;810483;810484;810485;810486;810487;810488;810489;810490;810491;810492;810493;810494;810495;810496;810497;810498;810499;810500;810501;810502;810503;810504;810505;8105…
29;815130;815131;815132;815133;815134;815135;815136;815137;815138;815139;815140;815141;815142;815143;815144;815145;815146;815147;815148;815149;815150;815151;815152;815153;815154;815155;815156;815157;815158;815159;815160;815161;815162;815163;815164;815165;815166;815167;815168;815169;815170;815171;815172;815173;815174;815175;815176;815177;815178;815179;815180;815181;815182;815183;815184;815185;8151…
7;1030048;1030049;1030050;1030051;1030052;1030053;1030054;1030055;1030056;1030057;1030058;1030059;1030060;1030061;1030062;1030063;1030064;1030065;1030066;1030067;1030068;1030069;1030070;1030071;1030072;1030073;1030074;1030075;1030076;1030077;1030078;1030079;1030080;1030081;1030082;1030083;1030084;1030085;1030086;1030087;1030088;1030089;1030090;1030091;1030092;1030093;1030094;1030095;1030096;10300…
2;1034143;1034144;1034145;1034146;1034147;1034148;1034149;1034150;1034151;1034152;1034153;1034154;1034155;1034156;1034157;1034158;1034159;1034160;1034161;1034162;1034163;1034164;1034165;1034166;1034167;1034168;1034169;1034170;1034171;1034172;1034173;1034174;1034175;1034176;1034177;1034178;1034179;1034180;1034181;1034182;1034183;1034184;1034185;1034186;1034187;1034188;1034189;1034190;1034191;10341…
0;1767821;1767822;1767823;1767824;1767825;1767826;1767827;1767828;1767829;1767830;1767831;1767832;1767833;1767834;1767835;1767836;1767837;1767838;1767839;1767840;1767841;1767842;1767843;1767844;1767845;1767846;1767847;1767848;1767849;1767850;1767851;1767852;1767853;1767854;1767855;1767856;1767857;1767858;1767859;1767860;1767861;1767862;1767863;1767864;1767865;1767866;1767867;1767868;1767869;17678…
5;1771916;1771917;1771918;1771919;1771920;1771921;1771922;1771923;1771924;1771925;1771926;1771927;1771928;1771929;1771930;1771931;1771932;1771933;1771934;1771935;1771936;1771937;1771938;1771939;1771940;1771941;1771942;1771943;1771944;1771945;1771946;1771947;1771948;1771949;1771950;1771951;1771952;1771953;1771954;1771955;1771956;1771957;1771958;1771959;1771960;1771961;1771962;1771963;1771964;17719…	43003;160556;167516;167540;194962;550734;782592;813748;870432;875165;891164;998570;1028472;1059063;1210449;1337387;1503963;1623866;1668990;1768144;1774573	324	469
CON__P08779;P08779;B4DWU0;CON__Q9Z2K1;CON__Q3ZAW8;B4E2J5	CON__P08779;P08779	20;20;7;6;6;5	15;15;4;4;4;2	6;6;2;0;0;1	Keratin, type I cytoskeletal 16	KRT16	;K1C16_HUMAN Keratin, type I cytoskeletal 16 OS=Homo sapiens GN=KRT16 PE=1 SV=4	6	20	15	6	0	0	0	0	0	0	0	0	0	0	0	0	0	0	0	0	2	2	0	0	0	0	0	0	0	0	0	0	1	2	0	0	0	0	2	2	0	0
CON__P12763	CON__P12763	3	2	2				1	3	2	2	1	1	1	1	1	1	1	1	1	1	1	1	1	1	1	1	1	1	1	1	1	1	1	1	0	1	1	1	1	1	1	1	1	1	1	1	1	1
CON__P13645;P13645;CON__P02535-1;K7EMD9;B4E204;CON__Q148H6;CON__Q7Z3Y7;Q7Z3Y7;B4DJM5;CON__P05784;CON__Q7Z3Z0;CON__Q7Z3Y8;CON__Q99456;CON__Q2M2I5;Q7Z3Z0;Q7Z3Y8;Q99456;Q2M2I5;I6L965;Q6ZPD6;F8VZY9;CON__Q14525;Q6A165;CON__Q9UE12;CON__Q15323;CON__A2A5Y0;CON__Q92764;C4AM86;B2RA03;A0A024RAY2;CON__Q14532;CON__A2AB72;CON__Q497I4;A0A024R1T2;CON__O76015;CON__O76013;CON__Q7Z3Y9;CON__O76014;CON__REFSEQ:XP_986…	CON__P13645;P13645	29;29;7;3;3;3;3;3;2;2;2;2;2;2;2;2;2;2;1;1;1;1;1;1;1;1;1;1;1;1;1;1;1;1;1;1;1;1;1;1;1;1;1;1;1;1;1;1	28;28;7;3;2;3;3;3;1;1;2;2;1;2;2;2;1;2;1;1;1;1;1;1;1;1;1;1;1;1;1;1;1;1;1;1;1;1;1;1;1;1;1;1;1;1;1;1	22;22;3;0;0;1;1;1;0;0;1;1;0;0;1;1;0;0;0;0;0;0;0;0;0;0;0;0;0;0;0;0;0;0;0;0;0;0;0;0;0;0;0;0;0;0;0;0	Keratin, type I cytoskeletal 10	KRT10	;K1C10_HUMAN Keratin, type I cytoskeletal 10 OS=Homo sapiens GN=KRT10 PE=1 SV=6	48	29	28	22	0	0	0	0	0	0	0	0	0	0	0	1	0	0	0	1	13	11	0	0	1	0	0	0	0	0	1	1	4	7	0	0	0	0	4	3	0	0
CON__P13647;P13647;B4E1T1;B4DL32;H0YI76;H0YIN9;F8VV57	CON__P13647;P13647;B4E1T1;B4DL32	20;20;18;10;9;6;3	15;15;13;7;6;5;3	4;4;3;2;2;1;1	Keratin, type II cytoskeletal 5	KRT5	;K2C5_HUMAN Keratin, type II cytoskeletal 5 OS=Homo sapiens GN=KRT5 PE=1 SV=3;B4E1T1_HUMAN cDNA FLJ54081, highly similar to Keratin, type II cytoskeletal 5 OS=Homo sapiens PE=2 SV=1;B4DL32_HUMAN cDNA FLJ59922, highly similar to Keratin, type II cytoskeleta	7	20	15	4	0	0	0	0	0	0	0	0	0	0	0	0	0	0	0	0	0	1	0	0	0	0	0	0	0	0	0	0	0	0	0	0	0	0	0	0	0	0
CON__P35527;P35527;K7EQQ3	CON__P35527;P35527;K7EQQ3	38;38;21	38;38;21	37;37;21	Keratin, type I cytoskeletal 9	KRT9	;K1C9_HUMAN Keratin, type I cytoskeletal 9 OS=Homo sapiens GN=KRT9 PE=1 SV=3;K7EQQ3_HUMAN Keratin, type I cytoskeletal 9 OS=Homo sapiens GN=KRT9 PE=1 SV=1	3	38	38	37	0	0	0	0	0	0	0	0	0	0	0	0	0	0	2	0	0	0	0	0	0	0	0	0	0	0	0	0	2	3	0	0	2	2	1	0	0	0
CON__Q28107	CON__Q28107	13	2	2				1	13	2	2	4	4	5	4	5	5	3	6	6	6	4	5	5	3	4	4	3	3	3	3	6	5	9	8	3	6	7	8	7	6	5	5	5	7	2	3	7	6
CON__Q2UVX4	CON__Q2UVX4	16	4	4				1	16	4	4	11	11	12	12	11	11	13	13	12	13	11	11	12	11	11	11	12	11	11	12	12	11	13	11	13	12	13	13	13	13	12	12	14	12	11	12	14	12
90734;590735;590736;590737;590738;590739;590740;590741;590742;590743;590744;590745;590746;590747;590748;590749;590750;590751;590752;590753;590754;590755;590756;590757;590758;590759;590760;590761;590762;590763;590764;590765;590766;590767;590768;590769;590770;590771;590772;590773;590774;590775;590776;590777;590778;590779;590780;590781;590782;590783;590784;590785;590786;590787;590788;590789;590790;5…
50475;943244;943245;943246;943247;943248;943249;943250;943251;943252;943253;943254;943255;943256;943257;943258;943259;943260;943261;943262;943263;943264;943265;943266;943267;943268;943269;943270;943271;943272;943273;943274;943275;943276;943277;943278;943279;943280;943281;943282;943283;943284;943285;943286;943287;943288;943289;943290;943291;943292;943293;943294;943295;943296;943297;943298;943299;9…
430;1451431;1451432;1451433;1451434;1451435;1451436;1451437;1451438;1451439;1451440;1451441;1451442;1451443;1451444;1451445;1451446;1451447;1451448;1451449;1451450;1451451;1451452;1451453;1451454;1451455;1451456;1451457;1451458;1451459;1451460;1451461;1451462;1451463;1451464;1451465;1451466;1451467;1451468;1451469;1451470;1451471;1451472;1451473;1451474;1451475;1451476;1451477;1451478;1451479;145…	23665;361061;407537;544455;580270;581288;591172;694794;718979;741792;766033;850356;943685;944203;1130949;1451407
CON__Q3SX14	CON__Q3SX14	23	3	3				1	23	3	3	17	16	15	16	13	15	15	15	18	17	16	17	14	14	14	15	16	15	16	16	15	16	13	11	16	16	13	13	15	14	13	15	16	17	13	14	17	17
660;1282661;1282662;1282663;1282664;1282665;1282666;1282667;1282668;1282669;1282670;1282671;1282672;1282673;1282674;1282675;1282676;1282677;1282678;1282679;1282680;1282681;1282682;1282683;1282684;1282685;1282686;1282687;1282688;1282689;1282690;1282691;1282692;1282693;1282694;1282695;1282696;1282697;1282698;1282699;1282700;1282701;1282702;1282703;1282704;1282705;1282706;1282707;1282708;1282709;128…	50245;57530;106547;115041;259230;357051;360392;404676;648879;671390;1141879;1141939;1141991;1172424;1222720;1267893;1267932;1282795;1283425;1479168;1631335;1758215;1758367
D0PNI1;P63104;E7EX29;E7ESK7;B0AZS6;E5RGE1;E5RIR4;E9PD24;E7EVZ2;B7Z2E6;H0YB80;Q2F831;Q6LD62;P27348;P31947;Q4VY20;Q3YBA8;A0A0J9YWZ2;Q53RR5;Q4VY19;B4DY04;Q53S41;E9PG15;A0A0J9YWE8;Q59EQ2;B4DMT8	D0PNI1;P63104;E7EX29;E7ESK7;B0AZS6	12;12;9;7;7;5;5;5;5;5;5;4;3;2;2;1;1;1;1;1;1;1;1;1;1;1	12;12;9;7;7;5;5;5;5;5;5;4;3;2;2;1;1;1;1;1;1;1;1;1;1;1	10;10;7;6;6;4;4;4;4;4;4;3;2;0;0;0;0;0;0;0;0;0;0;0;0;0	14-3-3 protein zeta/delta	YWHAZ	D0PNI1_HUMAN Epididymis luminal protein 4 OS=Homo sapiens GN=YWHAZ PE=2 SV=1;1433Z_HUMAN 14-3-3 protein zeta/delta OS=Homo sapiens GN=YWHAZ PE=1 SV=1;E7EX29_HUMAN 14-3-3 protein zeta/delta (Fragment) OS=Homo sapiens GN=YWHAZ PE=1 SV=1;E7ESK7_HUMAN 14-3-3 p	26	12	12	10	7	6	2	3	5	5	5	6	3	3	1	0	4	3	6	6	3	4	3	3	2	1	1	1	6	7	2	2	1	3	5	5	2	4	0	0	4	2
D1MER8;P14770;O43705	D1MER8;P14770	3;3;1	3;3;1	3;3;1	Platelet glycoprotein IX	GP9	D1MER8_HUMAN Truncated glycoprotein IX (Platelet) OS=Homo sapiens GN=GP9 PE=4 SV=1;GPIX_HUMAN Platelet glycoprotein IX OS=Homo sapiens GN=GP9 PE=1 SV=3	3	3	3	3	0	0	0	0	0	0	0	0	0	0	0	0	0	0	0	0	0	0	0	0	0	0	0	0	0	0	0	0	0	0	0	1	0	0	0	0	0	0
D1MGQ2;P69905;G3V1N2;A0A0K2BMD8;U6A216;E9M4D4;I1VZV6;Q96T46;P78461;Q4ZGM8;E1B2D1;V9H1D9;Q86YL2;Q6J1Z9;Q9NQT3;Q9BX83;Q86YQ4;Q86YQ1;E9LUX2;U6A3P2;U6A493;U3PXP0;Q86YQ5;Q7Z7B4;Q1W6G9;P02008	D1MGQ2;P69905;G3V1N2;A0A0K2BMD8;U6A216;E9M4D4;I1VZV6;Q96T46;P78461;Q4ZGM8;E1B2D1;V9H1D9;Q86YL2;Q6J1Z9;Q9NQT3;Q9BX83	9;9;8;8;7;7;7;6;6;6;6;6;5;5;5;5;4;4;3;2;2;2;2;1;1;1	9;9;8;8;7;7;7;6;6;6;6;6;5;5;5;5;4;4;3;2;2;2;2;1;1;1	5;5;4;5;3;3;3;2;4;3;3;4;3;3;3;3;2;2;1;2;2;1;2;1;0;0	Hemoglobin subunit alpha	HBA2;HBA1	D1MGQ2_HUMAN Alpha-2 globin chain OS=Homo sapiens GN=HBA2 PE=3 SV=1;HBA_HUMAN Hemoglobin subunit alpha OS=Homo sapiens GN=HBA1 PE=1 SV=2;G3V1N2_HUMAN HCG1745306, isoform CRA_a OS=Homo sapiens GN=HBA2 PE=1 SV=1;A0A0K2BMD8_HUMAN Mutant hemoglobin alpha 2 glo	26	9	9	5	2	1	1	0	0	0	0	0	2	1	0	0	2	1	0	0	0	0	1	1	1	1	2	1	8	8	0	1	2	2	2	1	4	3	0	0	3	3
D3DNN4;P06276;A0A024CIM4;F8WF14;F8WEX7;H0Y885;Q96HL2;H7C4Y0	D3DNN4;P06276;A0A024CIM4;F8WF14;F8WEX7	13;13;12;11;9;4;3;2	13;13;12;11;9;4;3;2	13;13;12;11;9;4;3;2	Carboxylic ester hydrolase;Cholinesterase	BCHE	D3DNN4_HUMAN Carboxylic ester hydrolase OS=Homo sapiens GN=BCHE PE=3 SV=1;CHLE_HUMAN Cholinesterase OS=Homo sapiens GN=BCHE PE=1 SV=1;A0A024CIM4_HUMAN Carboxylic ester hydrolase OS=Homo sapiens PE=3 SV=1;F8WF14_HUMAN Carboxylic ester hydrolase OS=Homo sapi	8	13	13	13	11	10	7	9	8	9	10	11	10	10	6	6	6	5	7	6	8	8	9	9	11	11	6	7	6	8	5	7	7	8	8	7	5	6	4	4	10	8
Q5T123;Q86Z22;D3DPK5;Q9H299	Q5T123;Q86Z22;D3DPK5;Q9H299	2;2;2;2	2;2;2;2	2;2;2;2	SH3 domain-binding glutamic acid-rich-like protein 3	SH3BGRL3;HEL-S-297	Q5T123_HUMAN SH3 domain-binding glutamic acid-rich-like protein 3 OS=Homo sapiens GN=SH3BGRL3 PE=1 SV=1;Q86Z22_HUMAN Epididymis secretory protein Li 297 OS=Homo sapiens GN=HEL-S-297 PE=2 SV=1;D3DPK5_HUMAN SH3 domain binding glutamic acid-rich protein like	4	2	2	2	2	1	0	0	0	0	1	1	1	1	0	0	1	0	1	1	1	1	1	1	0	0	0	0	0	0	0	0	0	0	0	0	0	0	0	0	0	0
D3DPU2;B4DNW7;B4DI38;B2RDY9;B4DNY3;Q01518;B4DNA3;B4DUZ8;Q5T0R7;Q5T0R6;Q5T0R5;Q5T0R4;Q5T0R3;Q5T0R2;Q5T0R1;Q5T0R9;Q5T0R8;Q5T0S3	D3DPU2;B4DNW7;B4DI38;B2RDY9;B4DNY3;Q01518;B4DNA3;B4DUZ8	11;10;10;10;9;9;8;7;5;5;5;5;5;5;5;4;1;1	11;10;10;10;9;9;8;7;5;5;5;5;5;5;5;4;1;1	11;10;10;10;9;9;8;7;5;5;5;5;5;5;5;4;1;1	Adenylyl cyclase-associated protein;Adenylyl cyclase-associated protein 1	CAP1	D3DPU2_HUMAN Adenylyl cyclase-associated protein OS=Homo sapiens GN=CAP1 PE=2 SV=1;B4DNW7_HUMAN Adenylyl cyclase-associated protein OS=Homo sapiens PE=2 SV=1;B4DI38_HUMAN Adenylyl cyclase-associated protein OS=Homo sapiens PE=2 SV=1;B2RDY9_HUMAN Adenylyl c	18	11	11	11	6	6	2	2	2	4	3	2	1	1	1	2	3	2	5	5	2	2	3	1	0	0	0	1	4	3	1	0	4	2	3	2	1	1	0	0	2	2
D3DQH8;P09486;B2RDL6;B4DRV4;F5GY03;E5RK62;Q6QE20;F5H4E2	D3DQH8;P09486;B2RDL6;B4DRV4;F5GY03	8;8;7;6;5;3;1;1	8;8;7;6;5;3;1;1	8;8;7;6;5;3;1;1	SPARC	SPARC	D3DQH8_HUMAN Secreted protein, acidic, cysteine-rich (Osteonectin), isoform CRA_a OS=Homo sapiens GN=SPARC PE=4 SV=1;SPRC_HUMAN SPARC OS=Homo sapiens GN=SPARC PE=1 SV=1;B2RDL6_HUMAN cDNA, FLJ96669, highly similar to Homo sapiens secreted protein, acidic, c	8	8	8	8	4	2	1	2	2	1	3	2	2	2	0	0	4	1	1	1	1	3	3	3	0	0	0	0	1	1	1	1	2	2	1	1	0	0	0	0	1	2
D3DQX7	D3DQX7	13	13	4	Serum amyloid A protein	SAA1	D3DQX7_HUMAN Serum amyloid A protein OS=Homo sapiens GN=SAA1 PE=3 SV=1	1	13	13	4	3	3	2	1	2	2	2	3	2	2	2	2	1	1	2	2	2	2	2	2	3	3	5	5	8	7	7	7	10	10	6	7	10	9	9	8	7	7
442011;442012;442013;442014;442015;442016;442017;442018;442019;442020;442021;442022;442023;442024;442025;442026;442027;442028;442029;442030;442031;442032;442033;442034;442035;442036;442037;442038;442039;442040;442041;442042;442043;442044;442045;442046;442047;442048;442049;442050;442051;442052;442053;442054;442055;442056;442057;442058;442059;442060;442061;442062;442063;442064;442065;442066;442067;…	147969;245778;245820;290846;291678;440335;559125;559280;1141477;1229503;1229884;1296286;1305135	101	42
Q5VZR0;D3DRP5;Q9H4G4;A0A087WUM5;B4DQC5	Q5VZR0;D3DRP5;Q9H4G4;A0A087WUM5;B4DQC5	2;2;2;1;1	2;2;2;1;1	2;2;2;1;1	Golgi-associated plant pathogenesis-related protein 1	GLIPR2;C9orf19	Q5VZR0_HUMAN Golgi-associated plant pathogenesis-related protein 1 OS=Homo sapiens GN=GLIPR2 PE=1 SV=1;D3DRP5_HUMAN Chromosome 9 open reading frame 19, isoform CRA_a (Fragment) OS=Homo sapiens GN=C9orf19 PE=4 SV=1;GAPR1_HUMAN Golgi-associated plant pathoge	5	2	2	2	0	0	0	0	0	0	0	0	0	0	0	0	0	0	0	1	1	1	0	0	0	0	0	0	1	0	2	2	0	0	0	0	2	2	0	0	1	1
Q8NG19;H7BXV5;D3DSM4;D3DSM5;P39060;H7C457	Q8NG19;H7BXV5;D3DSM4;D3DSM5;P39060;H7C457	5;5;5;5;5;4	5;5;5;5;5;4	5;5;5;5;5;4	Collagen alpha-1(XVIII) chain;Endostatin	COL18A1	Q8NG19_HUMAN Multi-functional protein MFP OS=Homo sapiens PE=2 SV=1;H7BXV5_HUMAN Collagen alpha-1(XVIII) chain (Fragment) OS=Homo sapiens GN=COL18A1 PE=1 SV=1;D3DSM4_HUMAN Collagen, type XVIII, alpha 1, isoform CRA_d OS=Homo sapiens GN=COL18A1 PE=4 SV=1;D3	6	5	5	5	0	0	0	0	0	1	0	0	1	1	0	0	0	0	0	1	0	1	0	0	0	0	0	0	1	0	0	0	2	2	1	1	2	4	1	2	2	2
J3QQR8;J3QQX6;J3QRQ1;J3QRT5;D3DU30;Q6FHE2;Q59ED3;P13598;J3QKR4;A8KAP5;B7Z316	J3QQR8;J3QQX6;J3QRQ1;J3QRT5;D3DU30;Q6FHE2;Q59ED3;P13598;J3QKR4;A8KAP5	4;4;4;4;4;4;4;4;3;3;1	4;4;4;4;4;4;4;4;3;3;1	4;4;4;4;4;4;4;4;3;3;1	Intercellular adhesion molecule 2	ICAM2	J3QQR8_HUMAN Intercellular adhesion molecule 2 (Fragment) OS=Homo sapiens GN=ICAM2 PE=1 SV=8;J3QQX6_HUMAN Intercellular adhesion molecule 2 (Fragment) OS=Homo sapiens GN=ICAM2 PE=1 SV=1;J3QRQ1_HUMAN Intercellular adhesion molecule 2 (Fragment) OS=Homo sapi	11	4	4	4	0	0	0	2	2	2	0	2	0	1	1	1	0	1	1	0	1	0	0	0	0	0	1	0	2	2	1	0	1	2	0	0	0	1	0	0	2	2
D3JV41;P02775;D3JV43;D3JV42	D3JV41;P02775;D3JV43;D3JV42	6;6;5;5	6;6;5;5	6;6;5;5	C-X-C motif chemokine;Platelet basic protein;Connective tissue-activating peptide III;TC-2;Connective tissue-activating peptide III(1-81);Beta-thromboglobulin;Neutrophil-activating peptide 2(74);Neutrophil-activating peptide 2(73);Neutrophil-activating peptide 2;TC-1;Neutrophil-activating peptide 2(1-66);Neutrophil-activating peptide 2(1-63)	PPBP	D3JV41_HUMAN C-X-C motif chemokine (Fragment) OS=Homo sapiens PE=3 SV=1;CXCL7_HUMAN Platelet basic protein OS=Homo sapiens GN=PPBP PE=1 SV=3;D3JV43_HUMAN C-X-C motif chemokine (Fragment) OS=Homo sapiens PE=3 SV=1;D3JV42_HUMAN C-X-C motif chemokine (Fragmen	4	6	6	6	4	4	5	6	5	6	5	4	3	3	4	4	5	5	5	5	5	5	5	5	5	4	5	5	5	4	4	4	5	4	4	4	3	3	4	4	4	4
D6RF35;D6RBJ7;D6RF20;CON__Q3MHN5;CON__ENSEMBL:ENSBTAP00000018229;Q6LDC6	D6RF35;D6RBJ7	37;23;8;8;8;1	2;0;0;0;0;0	2;0;0;0;0;0		GC	D6RF35_HUMAN Vitamin D-binding protein OS=Homo sapiens GN=GC PE=1 SV=1;D6RBJ7_HUMAN Vitamin D-binding protein OS=Homo sapiens GN=GC PE=1 SV=1	6	37	2	2	31	30	33	31	33	30	31	31	32	32	31	30	30	30	30	30	31	31	32	32	30	30	31	31	29	30	31	31	34	35	32	32	32	32	30	29	34	34
00;281401;281402;281403;281404;281405;281406;281407;281408;281409;281410;281411;281412;281413;281414;281415;281416;281417;281418;281419;281420;281421;281422;281423;281424;281425;281426;281427;281428;281429;281430;281431;281432;281433;281434;281435;281436;281437;281438;281439;281440;281441;281442;281443;281444;281445;281446;281447;281448;281449;281450;281451;281452;281453;281454;281455;281456;2814…
92;528393;528394;528395;528396;528397;528398;528399;528400;528401;528402;528403;528404;528405;528406;528407;528408;528409;528410;528411;528412;528413;528414;528415;528416;528417;528418;528419;528420;528421;528422;528423;528424;528425;528426;528427;528428;528429;528430;528431;528432;528433;528434;528435;528436;528437;528438;528439;528440;528441;528442;528443;528444;528445;528446;528447;528448;5284…	71030;71031;71032;71033;71034;71035;71036;71037;71038;71039;71040;71041;71042;71043;71044;71045;71046;71047;71048;71049;71050;71051;71052;71053;71054;71055;71056;71057;71058;71059;71060;71061;71062;71063;71064;71065;71066;71067;71068;71069;71070;71071;71072;71073;71074;71075;71076;71077;71078;71079;71080;71081;71082;71083;71084;71085;71086;71087;71088;71089;71090;71091;71092;71093;71094;71095;710…
7;413068;413069;413070;413071;413072;413073;413074;413075;413076;413077;413078;413079;413080;413081;413082;413083;413084;413085;413086;413087;413088;413089;413090;413091;413092;413093;413094;413095;413096;413097;413098;413099;413100;413101;413102;413103;413104;413105;413106;413107;413108;413109;413110;413111;413112;413113;413114;413115;413116;413117;413118;413119;413120;413121;413122;413123;41312…
8;603109;603110;603111;603112;603113;603114;603115;603116;603117;603118;603119;603120;603121;603122;603123;603124;603125;603126;603127;603128;603129;603130;603131;603132;603133;603134;603135;603136;603137;603138;603139;603140;603141;603142;603143;603144;603145;603146;603147;603148;603149;603150;603151;603152;603153;603154;603155;603156;603157;603158;603159;603160;603161;603162;603163;603164;60316…
5;618996;618997;618998;618999;619000;619001;619002;619003;619004;619005;619006;619007;619008;619009;619010;619011;619012;619013;619014;619015;619016;619017;619018;619019;619020;619021;619022;619023;619024;619025;619026;619027;619028;619029;619030;619031;619032;619033;619034;619035;619036;619037;619038;619039;619040;619041;619042;619043;619044;619045;619046;619047;619048;619049;619050;619051;61905…
23;1258924;1258925;1258926;1258927;1258928;1258929;1258930;1258931;1258932;1258933;1258934;1258935;1258936;1258937;1258938;1258939;1258940;1258941;1258942;1258943;1258944;1258945;1258946;1258947;1258948;1258949;1258950;1258951;1258952;1258953;1258954;1258955;1258956;1258957;1258958;1258959;1258960;1258961;1258962;1258963;1258964;1258965;1258966;1258967;1258968;1258969;1258970;1258971;1258972;1258…
91;1273892;1273893;1273894;1273895;1273896;1273897;1273898;1273899;1273900;1273901;1273902;1273903;1273904;1273905;1273906;1273907;1273908;1273909;1273910;1273911;1273912;1273913;1273914;1273915;1273916;1273917;1273918;1273919;1273920;1273921;1273922;1273923;1273924;1273925;1273926;1273927;1273928;1273929;1273930;1273931;1273932;1273933;1273934;1273935;1273936;1273937;1273938;1273939;1273940;1273…
34;1333835;1333836;1333837;1333838;1333839;1333840;1333841;1333842;1333843;1333844;1333845;1333846;1333847;1333848;1387496;1387497;1387498;1387499;1387500;1387501;1387502;1387503;1387504;1387505;1387506;1387507;1387508;1387509;1387510;1387511;1387512;1387513;1387514;1387515;1387516;1387517;1387518;1387519;1387520;1387521;1387522;1387523;1387524;1387525;1387526;1387527;1387528;1387529;1387530;1387…
07;1446008;1446009;1446010;1446011;1446012;1446013;1446014;1446015;1446016;1446017;1446018;1446019;1446020;1446021;1446022;1446023;1446024;1446025;1446026;1446027;1446028;1446029;1446030;1446031;1446032;1446033;1446034;1446035;1446036;1446037;1446038;1446039;1446040;1446041;1446042;1446043;1446044;1446045;1446046;1446047;1446048;1446049;1446050;1446051;1446052;1446053;1446054;1446055;1446056;1446…
08;1600209;1600210;1600211;1600212;1600213;1600214;1600215;1600216;1600217;1600218;1600219;1600220;1600221;1600222;1600223;1600224;1600225;1600226;1600227;1600228;1600229;1600230;1600231;1600232;1600233;1600234;1600235;1600236;1600237;1600238;1600239;1600240;1600241;1600242;1600243;1600244;1600245;1600246;1600247;1600248;1600249;1600250;1600251;1600252;1600253;1600254;1600255;1600256;1600257;1600…
38;1613939;1613940;1613941;1613942;1613943;1613944;1613945;1613946;1613947;1613948;1613949;1613950;1613951;1613952;1613953;1613954;1613955;1613956;1613957;1613958;1613959;1613960;1613961;1613962;1613963;1613964;1613965;1613966;1613967;1613968;1613969;1613970;1613971;1613972;1613973;1613974;1613975;1613976;1613977;1613978;1613979;1613980;1613981;1613982;1613983;1613984;1613985;1613986;1613987;1613…	71113;158773;296970;315792;349618;349800;350490;407936;413067;478818;562774;563261;601078;615412;618424;618915;759110;760673;769005;834667;838250;838580;934905;1260902;1273345;1331458;1387557;1388980;1394261;1394870;1446242;1526148;1526418;1600272;1614893;1626636;1784486	340;341;342;343;344	160;185;306;315;343
D6W5L6;P07988;B4E1F5;H0Y7V6;B2RC55;U3KQT2	D6W5L6;P07988;B4E1F5;H0Y7V6;B2RC55	10;10;9;9;9;2	10;10;9;9;9;2	9;9;9;8;9;2	Pulmonary surfactant-associated protein B	SFTPB	D6W5L6_HUMAN Pulmonary surfactant-associated protein B OS=Homo sapiens GN=SFTPB PE=1 SV=1;PSPB_HUMAN Pulmonary surfactant-associated protein B OS=Homo sapiens GN=SFTPB PE=1 SV=3;B4E1F5_HUMAN cDNA FLJ57475, highly similar to Pulmonary surfactant-associated	6	10	10	9	0	0	0	0	0	0	0	0	0	0	0	0	0	0	0	0	0	0	1	0	1	1	0	0	4	5	3	2	2	1	2	2	8	8	1	2	1	1
D9IWP9;P02749;J3QRN2;J3QLI0;J3KS17	D9IWP9;P02749	20;19;9;9;5	20;19;9;9;5	5;4;3;4;1	Beta-2-glycoprotein 1	APOH	D9IWP9_HUMAN Beta-2-glycoprotein I (Fragment) OS=Homo sapiens PE=2 SV=1;APOH_HUMAN Beta-2-glycoprotein 1 OS=Homo sapiens GN=APOH PE=1 SV=3	5	20	20	5	16	16	16	16	16	16	19	17	19	19	16	16	14	14	14	14	15	15	15	14	14	16	17	16	14	17	14	15	19	19	13	13	19	18	14	11	17	15
329050;329051;329052;329053;329054;329055;329056;329057;329058;329059;329060;329061;329062;329063;329064;329065;329066;329067;329068;329069;329070;329071;329072;329073;329074;329075;329076;329077;329078;329079;329080;329081;329082;329083;329084;329085;329086;329087;329088;329089;329090;329091;329092;329093;329094;329095;329096;329097;329098;329099;329100;329101;329102;329103;329104;329105;329106;…
7;1398708;1398709;1398710;1398711;1398712;1398713;1398714;1398715;1398716;1398717;1398718;1398719;1398720;1398721;1398722;1398723;1398724;1398725;1398726;1398727;1398728;1398729;1398730;1398731;1398732;1398733;1398734;1398735;1398736;1398737;1398738;1398739;1398740;1398741;1398742;1398743;1398744;1398745;1398746;1398747;1398748;1398749;1398750;1398751;1398752;1398753;1398754;1398755;1398756;13987…
8;1524049;1524050;1524051;1524052;1524053;1524054;1524055;1524056;1524057;1524058;1524059;1524060;1524061;1524062;1524063;1524064;1524065;1524066;1524067;1524068;1524069;1524070;1524071;1524072;1524073;1524074;1524075;1524076;1524077;1524078;1524079;1524080;1524081;1524082;1524083;1524084;1524085;1524086;1524087;1524088;1524089;1524090;1524091;1524092;1524093;1524094;1524095;1524096;1524097;15240…	115402;123074;170875;182543;187867;188216;229764;329288;448336;570933;755826;759159;878090;1085711;1398330;1417976;1418653;1524047;1720396;1785972
D9YZU5;P68871;C8C504;Q9UK54;Q14473;Q6V0K9;Q52MT0;Q0Z944;E9NGZ5;B3VL05;Q9BWV6;Q9GZL9;B3VL86;Q3Y9I8;Q8IUL9;Q4TWB7;A0A1B4WRL5;Q4TZM4;Q4JLR8;B2M1S6;A1YZ08;Q9BWU5;Q8IZI0;Q3LR79;B3VL31;B5ANL9;F8W6P5;B3VL17;Q6VFQ5;Q9UBV6;Q14484;Q9UP81;D5FZW3;Q6VFQ6;B2M1S7;B2M0Y1;E9M263;Q9BXA2;A9YUX2;Q3L3Q5;Q6J1Z8;CON__Q3SX09;Q9UM85;Q9UE59;Q5GMQ1;Q5XTR9;A0A140KFU0;A8MUF7;Q14476;B7UCU6;Q14474;Q9UNL6;E9PBW4;CON__P02070;E7C…	D9YZU5;P68871;C8C504;Q9UK54;Q14473;Q6V0K9;Q52MT0;Q0Z944;E9NGZ5;B3VL05;Q9BWV6;Q9GZL9;B3VL86;Q3Y9I8;Q8IUL9;Q4TWB7;A0A1B4WRL5;Q4TZM4;Q4JLR8;B2M1S6;A1YZ08;Q9BWU5;Q8IZI0;Q3LR79;B3VL31	13;13;12;10;10;9;9;9;9;9;9;9;9;8;8;8;8;7;7;7;7;7;7;7;7;6;6;6;4;4;4;4;3;3;3;3;3;3;3;2;2;2;1;1;1;1;1;1;1;1;1;1;1;1;1;1;1;1;1;1;1;1;1;1	13;13;12;10;10;9;9;9;9;9;9;9;9;8;8;8;8;7;7;7;7;7;7;7;7;6;6;6;4;4;4;4;3;3;3;3;3;3;3;2;2;2;1;1;1;1;1;1;1;1;1;1;1;1;1;1;1;1;1;1;1;1;1;1	2;2;2;1;1;0;0;0;0;0;0;0;0;0;0;0;0;0;0;0;0;0;0;0;0;0;0;0;2;0;0;0;0;1;1;2;0;0;0;0;2;0;0;1;1;0;0;0;0;0;0;0;0;0;0;0;0;0;0;0;0;0;0;0	Hemoglobin subunit beta;LVV-hemorphin-7;Spinorphin	HBB	D9YZU5_HUMAN Beta-globin OS=Homo sapiens GN=HBB PE=3 SV=1;HBB_HUMAN Hemoglobin subunit beta OS=Homo sapiens GN=HBB PE=1 SV=2;C8C504_HUMAN Beta-globin OS=Homo sapiens GN=HBB PE=3 SV=1;Q9UK54_HUMAN Hemoglobin beta subunit variant (Fragment) OS=Homo sapiens G	64	13	13	2	3	3	1	1	0	0	0	0	2	1	2	2	4	3	1	1	0	1	2	2	1	1	5	4	9	11	3	3	6	6	4	4	6	5	2	1	6	6
D9ZGG2;P04004;J7HH10;B7Z553;H0YJW9;F5GX75	D9ZGG2;P04004;J7HH10	18;18;9;6;3;2	18;18;9;6;3;2	16;16;9;4;3;2	Vitronectin;Vitronectin V65 subunit;Vitronectin V10 subunit;Somatomedin-B	VTN	D9ZGG2_HUMAN Vitronectin OS=Homo sapiens GN=VTN PE=4 SV=1;VTNC_HUMAN Vitronectin OS=Homo sapiens GN=VTN PE=1 SV=1;J7HH10_HUMAN Vitronectin (Fragment) OS=Homo sapiens PE=4 SV=1	6	18	18	16	12	12	14	14	12	12	13	13	15	14	13	12	12	10	10	10	11	12	11	11	13	13	15	14	13	12	13	15	14	14	13	12	14	15	12	12	14	13
600;480601;480602;480603;480604;480605;480606;480607;480608;480609;480610;480611;480612;480613;480614;480615;480616;480617;480618;480619;480620;480621;480622;480623;480624;480625;480626;480627;480628;480629;480630;480631;480632;480633;480634;480635;480636;480637;480638;480639;480640;480641;480642;480643;480644;480645;480646;480647;480648;480649;480650;480651;480652;480653;480654;480655;480656;480…	188310;188311;188312;188313;188314;188315;188316;188317;188318;188319;188320;188321;188322;188323;188324;188325;188326;188327;188328;188329;188330;188331;188332;188333;188334;188335;188336;188337;188338;188339;188340;188341;188342;188343;188344;188345;188346;188347;188348;188349;188350;188351;188352;188353;188354;188355;188356;188357;188358;188359;188360;188361;188362;188363;188364;188365;188366;…
437736;437737;437738;437739;437740;437741;437742;437743;437744;437745;437746;437747;437748;437749;437750;437751;437752;437753;437754;437755;437756;437757;437758;437759;437760;437761;437762;437763;437764;437765;437766;437767;437768;437769;437770;437771;437772;437773;437774;437775;437776;437777;437778;437779;437780;437781;437782;437783;437784;437785;437786;437787;437788;437789;437790;437791;437792;…
745918;745919;745920;745921;745922;745923;745924;745925;745926;745927;745928;745929;745930;745931;745932;745933;745934;745935;745936;745937;745938;745939;745940;745941;745942;745943;745944;745945;745946;745947;745948;745949;745950;745951;745952;745953;745954;745955;745956;745957;745958;745959;745960;745961;745962;745963;745964;745965;745966;745967;745968;745969;745970;745971;745972;745973;745974;…
1264727;1264728;1264729;1264730;1264731;1264732;1264733;1264734;1264735;1264736;1264737;1264738;1264739;1264740;1264741;1264742;1264743;1264744;1264745;1264746;1264747;1264748;1264749;1264750;1264751;1264752;1264753;1264754;1264755;1264756;1264757;1264758;1264759;1264760;1264761;1264762;1264763;1264764;1264765;1264766;1264767;1264768;1264769;1264770;1264771;1264772;1264773;1264774;1264775;1264776…	188554;188570;271411;272724;437836;554593;569992;746255;746890;889299;1049423;1095192;1200590;1226272;1264338;1312746;1489328;1533696	349;350;351;352;353	307;308;350;359;422
G4V2I9;G4V2I8;E2RVJ0;P02730;G4V2I7;A0A0A0MS98;A0A173G8H7;A0A173G4C3;A0A0H3YPP8;E2J829;E2J824	G4V2I9;G4V2I8;E2RVJ0;P02730;G4V2I7;A0A0A0MS98	4;4;4;4;2;2;1;1;1;1;1	4;4;4;4;2;2;1;1;1;1;1	4;4;4;4;2;2;1;1;1;1;1	Anion exchange protein;Band 3 anion transport protein	SLC4A1	G4V2I9_HUMAN Anion exchange protein OS=Homo sapiens PE=2 SV=1;G4V2I8_HUMAN Anion exchange protein OS=Homo sapiens PE=2 SV=1;E2RVJ0_HUMAN Anion exchange protein OS=Homo sapiens GN=SLC4A1 PE=2 SV=1;B3AT_HUMAN Band 3 anion transport protein OS=Homo sapiens GN	11	4	4	4	0	0	0	0	0	0	0	0	0	0	0	0	0	0	0	0	0	0	0	0	0	0	0	0	2	1	0	0	0	0	0	0	0	0	0	0	0	0
E7ERU0;E9PHM6;F6QMI7;F8W9J4;Q03001	E7ERU0;E9PHM6;F6QMI7;F8W9J4;Q03001	2;2;2;2;2	2;2;2;2;2	2;2;2;2;2	Dystonin	DST	E7ERU0_HUMAN Dystonin OS=Homo sapiens GN=DST PE=1 SV=1;E9PHM6_HUMAN Dystonin OS=Homo sapiens GN=DST PE=1 SV=3;F6QMI7_HUMAN Dystonin OS=Homo sapiens GN=DST PE=1 SV=2;F8W9J4_HUMAN Dystonin OS=Homo sapiens GN=DST PE=1 SV=1;DYST_HUMAN Dystonin OS=Homo sapiens	5	2	2	2	1	0	0	0	0	0	1	0	0	0	0	0	0	0	0	0	0	0	0	1	1	0	0	0	1	1	0	0	1	0	1	1	0	1	0	0	1	2
E7EUF1;Q13822;B4DJD3;E5RIA2;E5RIB9;E5RJ49	E7EUF1;Q13822;B4DJD3;E5RIA2	5;5;3;3;1;1	5;5;3;3;1;1	5;5;3;3;1;1	Ectonucleotide pyrophosphatase/phosphodiesterase family member 2	ENPP2	E7EUF1_HUMAN Ectonucleotide pyrophosphatase/phosphodiesterase family member 2 OS=Homo sapiens GN=ENPP2 PE=1 SV=1;ENPP2_HUMAN Ectonucleotide pyrophosphatase/phosphodiesterase family member 2 OS=Homo sapiens GN=ENPP2 PE=1 SV=3;B4DJD3_HUMAN cDNA FLJ55077, hig	6	5	5	5	0	0	0	0	0	0	0	0	1	0	2	2	0	0	0	0	0	1	0	0	0	0	0	0	0	0	0	0	0	0	0	0	1	0	0	0	0	0
E7EWD9;O95718;B7Z5E9;F1D8R6;C0SQ93;B6ZGU5;F1D8R5;P62508	E7EWD9;O95718;B7Z5E9;F1D8R6;C0SQ93;B6ZGU5;F1D8R5;P62508	2;2;1;1;1;1;1;1	2;2;1;1;1;1;1;1	2;2;1;1;1;1;1;1	Steroid hormone receptor ERR2;Estrogen-related receptor gamma	ESRRB;NR3B3;ERRgamma;ESRRG	E7EWD9_HUMAN Steroid hormone receptor ERR2 (Fragment) OS=Homo sapiens GN=ESRRB PE=1 SV=1;ERR2_HUMAN Steroid hormone receptor ERR2 OS=Homo sapiens GN=ESRRB PE=1 SV=2;B7Z5E9_HUMAN cDNA FLJ58043, highly similar to Estrogen-related receptor gamma OS=Homo sapie	8	2	2	2	0	0	0	0	0	0	0	0	0	0	0	0	0	0	0	0	0	0	0	0	0	0	0	0	0	0	0	0	0	0	0	0	1	0	0	0	0	0
E9KL23;P01009;Q3I0J7;A6YP93;Q2L9S7	E9KL23;P01009	34;34;6;6;5	34;34;6;6;5	2;2;2;2;2	Alpha-1-antitrypsin;Short peptide from AAT	SERPINA1	E9KL23_HUMAN Epididymis secretory sperm binding protein Li 44a OS=Homo sapiens GN=SERPINA1 PE=2 SV=1;A1AT_HUMAN Alpha-1-antitrypsin OS=Homo sapiens GN=SERPINA1 PE=1 SV=3	5	34	34	2	18	17	21	22	23	22	21	21	25	22	24	26	16	17	27	26	22	21	22	23	22	23	22	22	25	26	24	24	25	24	21	21	28	27	19	21	27	27
68265;568266;568267;568268;568269;568270;568271;568272;568273;568274;568275;568276;568277;568278;568279;568280;568281;568282;568283;568284;568285;568286;568287;568288;568289;568290;568291;568292;568293;568294;568295;568296;568297;568298;568299;568300;568301;568302;568303;568304;568305;568306;568307;568308;568309;568310;568311;568312;568313;568314;568315;568316;568317;568318;568319;568320;568321;5…	130388;130389;130390;130391;130392;130393;130394;130395;130396;130397;130398;130399;130400;130401;130402;130403;130404;130405;130406;130407;130408;130409;130410;130411;130412;130413;130414;130415;130416;130417;130418;130419;130420;130421;130422;130423;130424;130425;130426;130427;130428;130429;130430;130431;130432;130433;130434;130435;130436;130437;130438;130439;130440;130441;130442;130443;130444;…
949010;949011;949012;949013;949014;949015;949016;949017;949018;949019;949020;949021;949022;949023;949024;949025;949026;949027;949028;949029;949030;949031;949032;949033;949034;949035;949036;949037;949038;949039;949040;949041;949042;949043;949044;949045;949046;949047;949048;949049;949050;949051;949052;949053;949054;949055;949056;949057;949058;949059;949060;949061;949062;949063;949064;949065;949066;…
4;1177125;1177126;1177127;1177128;1177129;1177130;1177131;1177132;1177133;1177134;1177135;1177136;1177137;1177138;1177139;1177140;1177141;1177142;1177143;1177144;1177145;1177146;1177147;1177148;1177149;1177150;1177151;1177152;1177153;1177154;1177155;1177156;1177157;1177158;1177159;1177160;1177161;1177162;1177163;1177164;1177165;1177166;1177167;1177168;1177169;1177170;1177171;1177172;1177173;11771…	130738;131038;260776;342995;470187;470378;476082;547109;577015;731366;735013;771425;775512;781617;876595;949407;962340;975548;995563;995851;1044051;1044655;1176866;1177405;1246000;1269479;1356941;1379125;1403991;1403993;1462230;1558976;1559115;1705070	36;37;38;39;40	250;266;375;382;398
E9KL26;P05155;E9PGN7;H9KV48;Q5UGI6;A0A0S2Z333;H0YCA1;C9JZJ9;Q5UGI5;A0A087WUD9;B5MCB9;CON__P50448	E9KL26;P05155;E9PGN7;H9KV48;Q5UGI6	28;28;27;26;23;10;5;1;1;1;1;1	28;28;27;26;23;10;5;1;1;1;1;1	28;28;27;26;23;10;5;1;1;1;1;1	Plasma protease C1 inhibitor	SERPING1	E9KL26_HUMAN Epididymis tissue protein Li 173 OS=Homo sapiens GN=SERPING1 PE=2 SV=1;IC1_HUMAN Plasma protease C1 inhibitor OS=Homo sapiens GN=SERPING1 PE=1 SV=2;E9PGN7_HUMAN Plasma protease C1 inhibitor OS=Homo sapiens GN=SERPING1 PE=1 SV=1;H9KV48_HUMAN Pl	12	28	28	28	20	20	20	21	19	17	21	21	20	20	19	16	18	19	20	17	20	18	19	19	20	19	19	21	20	20	23	24	23	22	21	22	24	24	21	21	25	24
;334499;334500;334501;334502;334503;334504;334505;334506;334507;334508;334509;334510;334511;334512;334513;334514;334515;334516;334517;334518;334519;334520;334521;334522;334523;334524;334525;334526;334527;334528;334529;334530;334531;334532;334533;334534;334535;334536;334537;334538;334539;334540;334541;334542;334543;334544;334545;334546;334547;334548;334549;334550;334551;334552;334553;334554;334555…	67119;67120;67121;67122;67123;67124;67125;67126;67127;67128;67129;67130;67131;67132;67133;67134;67135;67136;67137;67138;67139;67140;67141;211469;211470;211471;211472;211473;211474;211475;211476;211477;211478;211479;211480;211481;211482;211483;211484;211485;211486;211487;211488;211489;211490;211491;211492;211493;211494;211495;211496;211497;211498;211499;211500;211501;211502;211503;211504;211505;21…
4856;494857;494858;494859;494860;494861;494862;494863;494864;494865;494866;494867;494868;494869;494870;494871;494872;494873;494874;494875;494876;494877;494878;494879;494880;494881;494882;494883;494884;494885;494886;494887;494888;494889;494890;494891;494892;494893;494894;494895;494896;494897;494898;494899;494900;494901;494902;494903;494904;494905;494906;494907;494908;494909;494910;494911;494912;49…
8158;628159;628160;628161;628162;628163;628164;628165;628166;628167;628168;628169;628170;628171;628172;628173;628174;628175;628176;628177;628178;628179;628180;628181;628182;628183;628184;628185;628186;628187;628188;628189;628190;628191;628192;628193;628194;628195;628196;628197;628198;628199;628200;628201;628202;628203;628204;628205;628206;628207;628208;628209;628210;628211;628212;628213;628214;62…
4376;904377;904378;904379;904380;904381;904382;904383;904384;904385;904386;904387;904388;904389;904390;904391;904392;904393;904394;904395;904396;904397;904398;904399;904400;904401;904402;904403;904404;904405;904406;904407;904408;904409;904410;904411;904412;904413;904414;904415;904416;904417;904418;904419;904420;904421;904422;904423;904424;904425;904426;904427;904428;904429;904430;904431;904432;90…
502;1043503;1043504;1043505;1043506;1043507;1043508;1043509;1043510;1043511;1043512;1043513;1043514;1043515;1043516;1043517;1043518;1043519;1043520;1043521;1043522;1043523;1043524;1043525;1043526;1043527;1043528;1043529;1043530;1043531;1043532;1043533;1043534;1043535;1043536;1043537;1043538;1043539;1043540;1043541;1043542;1043543;1043544;1043545;1043546;1043547;1043548;1043549;1043550;1043551;104…
684;1671685;1671686;1671687;1671688;1671689;1671690;1671691;1671692;1671693;1671694;1671695;1671696;1671697;1671698;1671699;1671700;1671701;1671702;1671703;1671704;1671705;1671706;1671707;1671708;1671709;1671710;1671711;1671712;1671713;1671714;1671715;1671716;1671717;1671718;1671719;1671720;1671721;1671722;1671723;1671724;1671725;1671726;1671727;1671728;1671729;1671730;1671731;1671732;1671733;167…	67121;211625;479788;494114;585713;627049;690939;799752;822726;855135;861347;904477;998188;1043241;1043929;1050303;1126593;1461743;1461793;1465280;1470789;1472492;1472500;1489232;1520650;1546456;1672386;1778471	356;357;358;359;360;361;362;363;364;365	160;167;310;324;325;370;383;409;413;492
E9PP50;V9HWI5;P23528;G3V1A4;E9PK25;E9PQB7;B4E112;E9PLJ3;E9PS23;Q549N0;Q9Y281	E9PP50;V9HWI5;P23528;G3V1A4;E9PK25;E9PQB7;B4E112;E9PLJ3;E9PS23	8;8;8;7;7;6;5;4;4;3;3	8;8;8;7;7;6;5;4;4;3;3	8;8;8;7;7;6;5;4;4;3;3	Cofilin-1	CFL1;HEL-S-15	E9PP50_HUMAN Cofilin-1 (Fragment) OS=Homo sapiens GN=CFL1 PE=1 SV=8;V9HWI5_HUMAN Cofilin 1 (Non-muscle), isoform CRA_b OS=Homo sapiens GN=HEL-S-15 PE=2 SV=1;COF1_HUMAN Cofilin-1 OS=Homo sapiens GN=CFL1 PE=1 SV=3;G3V1A4_HUMAN Cofilin 1 (Non-muscle), isoform	11	8	8	8	4	4	3	3	4	3	4	4	3	3	1	0	2	1	3	3	3	3	1	2	2	3	3	3	4	4	3	3	3	4	3	4	3	2	2	0	3	2
F2RM37;P00740;F2RM35;Q19UJ0;Q19UI5;Q19UH5;Q19UG9;Q19UG2;Q19UG1;Q19UG6;Q19UI4;Q19UI3;Q19UI1;Q19UH9;Q19UH8;Q19UG8;Q19UG5;Q19UG4;Q19UG3;Q19UH6;Q7Z7N1;Q19UK3;Q19UJ6;Q19UJ1;Q19UK7;Q19UK9;Q19UK8;Q19UK6;Q19UK4;Q19UK5;Q19UJ5;Q19UJ4;Q19UI2	F2RM37;P00740;F2RM35	14;14;13;6;6;6;6;6;6;5;5;5;5;5;5;5;5;5;5;4;3;2;2;2;2;2;2;2;2;2;1;1;1	14;14;13;6;6;6;6;6;6;5;5;5;5;5;5;5;5;5;5;4;3;2;2;2;2;2;2;2;2;2;1;1;1	14;14;13;6;6;6;6;6;6;5;5;5;5;5;5;5;5;5;5;4;3;2;2;2;2;2;2;2;2;2;1;1;1	Coagulation factor IX;Coagulation factor IXa light chain;Coagulation factor IXa heavy chain	F9 p22;F9;factor IX F9	F2RM37_HUMAN Coagulation factor IX OS=Homo sapiens GN=F9 p22 PE=2 SV=1;FA9_HUMAN Coagulation factor IX OS=Homo sapiens GN=F9 PE=1 SV=2;F2RM35_HUMAN Serine protease OS=Homo sapiens GN=factor IX F9 PE=2 SV=1	33	14	14	14	10	9	9	11	9	9	12	12	13	12	8	8	8	8	9	10	10	8	8	9	9	9	12	12	11	11	11	11	12	11	10	9	11	11	11	11	11	11
F8VYK9;P24592	F8VYK9;P24592	2;2	2;2	2;2	Insulin-like growth factor-binding protein 6	IGFBP6	F8VYK9_HUMAN Insulin-like growth factor-binding protein 6 OS=Homo sapiens GN=IGFBP6 PE=1 SV=1;IBP6_HUMAN Insulin-like growth factor-binding protein 6 OS=Homo sapiens GN=IGFBP6 PE=1 SV=1	2	2	2	2	1	1	1	1	1	0	2	2	2	2	0	0	0	0	0	0	0	0	1	1	2	1	0	0	2	2	2	1	2	1	2	2	2	2	1	1	2	1
F8W1R7;G3V1V0;P60660;J3KND3;G8JLA2;B7Z6Z4;G3V1Y7;F8VPF3;Q6IBG5;F8VZU9;F8W180;H0YI43;F8VXL3	F8W1R7;G3V1V0;P60660;J3KND3;G8JLA2;B7Z6Z4;G3V1Y7;F8VPF3;Q6IBG5;F8VZU9;F8W180	8;8;8;7;7;7;6;6;5;4;4;2;1	8;8;8;7;7;7;6;6;5;4;4;2;1	6;6;6;5;5;5;6;4;4;4;4;2;1	Myosin light polypeptide 6	MYL6	F8W1R7_HUMAN Myosin light polypeptide 6 OS=Homo sapiens GN=MYL6 PE=1 SV=1;G3V1V0_HUMAN Myosin light polypeptide 6 OS=Homo sapiens GN=MYL6 PE=1 SV=1;MYL6_HUMAN Myosin light polypeptide 6 OS=Homo sapiens GN=MYL6 PE=1 SV=2;J3KND3_HUMAN Myosin light polypeptid	13	8	8	6	2	1	0	0	0	0	0	0	0	0	0	0	1	1	3	3	2	2	0	0	1	1	0	0	4	4	0	0	1	2	4	4	0	0	0	0	1	1
F8WCF6;P59998;R4GN08;F8WDD7;H7C0A3;A0A0A6YYG9;Q9H7Z5	F8WCF6;P59998;R4GN08;F8WDD7;H7C0A3;A0A0A6YYG9	3;3;2;2;2;2;1	3;3;2;2;2;2;1	3;3;2;2;2;2;1	Actin-related protein 2/3 complex subunit 4	ARPC4-TTLL3;ARPC4	F8WCF6_HUMAN Actin-related protein 2/3 complex subunit 4 OS=Homo sapiens GN=ARPC4-TTLL3 PE=3 SV=1;ARPC4_HUMAN Actin-related protein 2/3 complex subunit 4 OS=Homo sapiens GN=ARPC4 PE=1 SV=3;R4GN08_HUMAN Actin-related protein 2/3 complex subunit 4 (Fragment)	7	3	3	3	1	0	0	0	0	0	0	0	0	0	0	0	0	0	1	3	0	0	0	0	0	0	0	0	0	0	0	0	0	0	1	0	0	0	0	0	0	0
G3V4R8;A0PJ69;G3V2J9;Q6EMB2	G3V4R8;A0PJ69;G3V2J9;Q6EMB2	2;1;1;1	2;1;1;1	2;1;1;1	Tubulin polyglutamylase TTLL5	TTLL5	G3V4R8_HUMAN Tubulin polyglutamylase TTLL5 OS=Homo sapiens GN=TTLL5 PE=1 SV=1;A0PJ69_HUMAN TTLL5 protein (Fragment) OS=Homo sapiens GN=TTLL5 PE=2 SV=1;G3V2J9_HUMAN Tubulin polyglutamylase TTLL5 OS=Homo sapiens GN=TTLL5 PE=1 SV=1;TTLL5_HUMAN Tubulin polyglu	4	2	2	2	0	0	0	0	1	1	0	0	0	0	0	0	0	0	0	0	0	0	0	0	0	0	1	0	0	0	0	0	0	0	0	0	0	0	0	0	1	0
G3XAI2;P07942;E7EPA6;Q8TAS6	G3XAI2;P07942;E7EPA6	5;5;3;2	5;5;3;2	5;5;3;2	Laminin subunit beta-1	LAMB1	G3XAI2_HUMAN Laminin subunit beta-1 OS=Homo sapiens GN=LAMB1 PE=1 SV=1;LAMB1_HUMAN Laminin subunit beta-1 OS=Homo sapiens GN=LAMB1 PE=1 SV=2;E7EPA6_HUMAN Laminin subunit beta-1 OS=Homo sapiens GN=LAMB1 PE=1 SV=1	4	5	5	5	0	0	0	0	0	0	0	0	0	0	0	0	0	0	0	0	0	0	0	0	0	0	0	0	0	0	0	0	2	2	0	0	1	1	0	0	1	0
Q53GN8;G3XAK1;P26927;B7Z250;Q2TV78;Q13208;B7Z557;B7Z538;Q49A61;H7C0F8;B7Z3P3;B4DPN1;B4DDW3	Q53GN8;G3XAK1;P26927	32;32;32;14;13;12;10;8;5;4;3;1;1	32;32;32;14;13;12;10;8;5;4;3;1;1	30;30;30;12;12;10;8;6;4;4;3;0;0	Hepatocyte growth factor-like protein;Hepatocyte growth factor-like protein alpha chain;Hepatocyte growth factor-like protein beta chain	MST1	Q53GN8_HUMAN Macrophage stimulating 1 (Hepatocyte growth factor-like) variant (Fragment) OS=Homo sapiens PE=2 SV=1;G3XAK1_HUMAN Hepatocyte growth factor-like protein OS=Homo sapiens GN=MST1 PE=1 SV=1;HGFL_HUMAN Hepatocyte growth factor-like protein OS=Homo	13	32	32	30	4	4	5	6	5	4	18	13	5	4	5	6	5	4	7	7	9	5	5	6	10	12	7	8	16	18	9	10	18	17	12	17	18	18	4	5	16	15
H0UI63;Q9P2E3;Q6P6B6	H0UI63;Q9P2E3;Q6P6B6	2;2;1	2;2;1	2;2;1	NFX1-type zinc finger-containing protein 1	ZNFX1	H0UI63_HUMAN Zinc finger, NFX1-type containing 1, isoform CRA_b OS=Homo sapiens GN=ZNFX1 PE=4 SV=1;ZNFX1_HUMAN NFX1-type zinc finger-containing protein 1 OS=Homo sapiens GN=ZNFX1 PE=2 SV=2;Q6P6B6_HUMAN ZNFX1 protein (Fragment) OS=Homo sapiens GN=ZNFX1 PE=2	3	2	2	2	0	0	0	0	0	0	2	1	1	2	0	0	0	0	0	1	1	1	0	1	1	0	2	0	1	1	1	2	0	1	0	0	1	0	1	0	1	1
H0Y4H1;Q59FI2;H0Y6Z7;P10586;H0Y7Z9	H0Y4H1;Q59FI2;H0Y6Z7;P10586	4;4;4;4;1	4;4;4;4;1	4;4;4;4;1	Receptor-type tyrosine-protein phosphatase F	PTPRF	H0Y4H1_HUMAN Receptor-type tyrosine-protein phosphatase F (Fragment) OS=Homo sapiens GN=PTPRF PE=1 SV=1;Q59FI2_HUMAN Protein tyrosine phosphatase, receptor type, F isoform 2 variant (Fragment) OS=Homo sapiens PE=2 SV=1;H0Y6Z7_HUMAN Receptor-type tyrosine-p	5	4	4	4	0	0	0	0	0	0	0	0	0	0	0	0	0	0	0	0	0	0	0	0	0	0	0	0	0	0	1	0	0	0	1	0	1	0	0	0	1	2
H0Y755;M9MML0;P08637;Q9UN20;C9JC71;A0A0S2Z3S7	H0Y755;M9MML0;P08637;Q9UN20	4;4;4;2;1;1	4;4;4;2;1;1	2;2;2;1;1;1	Low affinity immunoglobulin gamma Fc region receptor III-A	FCGR3A	H0Y755_HUMAN Low affinity immunoglobulin gamma Fc region receptor III-A (Fragment) OS=Homo sapiens GN=FCGR3A PE=1 SV=1;M9MML0_HUMAN Fc of IgG low affinity IIIa receptor isoform 1 OS=Homo sapiens GN=FCGR3A PE=1 SV=1;FCG3A_HUMAN Low affinity immunoglobulin g	6	4	4	2	1	1	1	1	1	1	1	1	3	3	0	1	0	0	2	2	2	1	2	2	1	1	0	1	2	2	2	1	3	2	2	2	2	3	2	2	1	2
H0YAC1;P03952;A8K9A9;E9PBC5;B4DMX2;C9JCT1;C9J075	H0YAC1;P03952;A8K9A9;E9PBC5;B4DMX2	33;33;31;25;22;6;6	33;33;31;25;22;6;6	32;32;30;24;21;6;6	Plasma kallikrein;Plasma kallikrein heavy chain;Plasma kallikrein light chain	KLKB1	H0YAC1_HUMAN Plasma kallikrein (Fragment) OS=Homo sapiens GN=KLKB1 PE=1 SV=1;KLKB1_HUMAN Plasma kallikrein OS=Homo sapiens GN=KLKB1 PE=1 SV=1;A8K9A9_HUMAN cDNA FLJ77744, highly similar to Homo sapiens kallikrein B, plasma (Fletcher factor) 1 (KLKB1), mRNA	7	33	33	32	23	24	25	24	23	23	24	24	26	25	25	21	19	19	21	21	21	22	22	23	24	23	21	25	21	18	20	16	23	22	17	17	22	22	15	15	22	22
10134;1610135;1610136;1610137;1610138;1610139;1610140;1610141;1610142;1610143;1610144;1610145;1610146;1610147;1610148;1610149;1610150;1610151;1610152;1610153;1610154;1610155;1610156;1610157;1610158;1610159;1610160;1610161;1610162;1610163;1610164;1610165;1610166;1610167;1610168;1610169;1610170;1610171;1610172;1610173;1610174;1610175;1610176;1610177;1610178;1610179;1610180;1610181;1610182;1610183;1…	177716;177822;183724;184233;194024;229248;259930;263231;263277;335715;341819;443987;529270;532232;538896;583595;599247;659310;748985;839401;965437;997274;1143369;1448325;1493181;1493598;1519051;1609642;1610290;1616894;1616997;1652703;1782178	370;371;372;373;374	87;97;119;251;666
H0YLC2;H0YKT8;H0YMA1;H0YMZ1;H0YN18;H0YL69;P25789;H0YMV3;H0YKS0;H0YLS6;H0YMI6;B2RDG0	H0YLC2;H0YKT8;H0YMA1;H0YMZ1;H0YN18;H0YL69;P25789;H0YMV3;H0YKS0;H0YLS6;H0YMI6;B2RDG0	2;2;2;2;2;2;2;1;1;1;1;1	2;2;2;2;2;2;2;1;1;1;1;1	2;2;2;2;2;2;2;1;1;1;1;1	Proteasome subunit alpha type;Proteasome subunit beta type;Proteasome subunit alpha type-4	PSMA4	H0YLC2_HUMAN Proteasome subunit alpha type OS=Homo sapiens GN=PSMA4 PE=1 SV=1;H0YKT8_HUMAN Proteasome subunit beta type (Fragment) OS=Homo sapiens GN=PSMA4 PE=1 SV=8;H0YMA1_HUMAN Proteasome subunit alpha type (Fragment) OS=Homo sapiens GN=PSMA4 PE=1 SV=1;H	12	2	2	2	0	0	0	0	0	0	0	0	0	0	0	0	0	0	0	0	0	0	0	0	0	0	0	0	0	1	0	0	0	0	1	0	1	0	0	0	1	0
H2B4M4;H2B4M3;A0A0G2JMY9;Q8N6C8;Q8NHJ5;A0A0G2JMJ0;A0A0G2JM99;A0A0G2JLV5;A0A075B7A5;H7C0C3;U5QBG7;U5QB73;U5QBC5;U5QB77;U5QB82;U5QEM4;U5QEV1;U5QEM8;U5QBH1;U5QBI2;U5QET3;U5XKI1;A0A0G2JPW2;A0A0G2JN36;A0A0G2JMX0;A0A0G2JLX6;U5QEL4;U5QBG3;A0A0G2JNG2;U5QBC0;U5QBB5;A0A087WVJ8;A0A140JSW6;A0A0G2JPG2;B5ME96;U5XJZ2;U5XI37;U5XHE4;U5XHE0;U5XHD7;U5XH26;U5XH23;U5XH19;A0A0G2JQ26;A0A0G2JPY1;A0A0G2JN43;A0A0G2JPK5;A0…	H2B4M4;H2B4M3;A0A0G2JMY9;Q8N6C8	6;5;5;5;2;2;2;1;1;1;1;1;1;1;1;1;1;1;1;1;1;1;1;1;1;1;1;1;1;1;1;1;1;1;1;1;1;1;1;1;1;1;1;1;1;1;1;1;1;1;1;1;1;1;1;1;1;1;1;1;1;1;1;1;1;1;1;1;1;1;1;1;1;1;1;1;1;1;1;1;1;1;1;1;1;1;1;1;1;1;1;1;1;1;1;1;1;1;1	6;5;5;5;2;2;2;1;1;1;1;1;1;1;1;1;1;1;1;1;1;1;1;1;1;1;1;1;1;1;1;1;1;1;1;1;1;1;1;1;1;1;1;1;1;1;1;1;1;1;1;1;1;1;1;1;1;1;1;1;1;1;1;1;1;1;1;1;1;1;1;1;1;1;1;1;1;1;1;1;1;1;1;1;1;1;1;1;1;1;1;1;1;1;1;1;1;1;1	5;4;4;4;2;1;2;1;0;0;0;0;0;0;0;0;0;0;0;0;0;0;0;0;0;0;0;0;0;0;0;1;0;0;0;0;0;0;0;0;0;0;0;0;0;0;0;0;0;0;1;1;1;1;0;0;0;0;0;0;0;0;0;0;0;0;0;0;0;0;1;1;0;0;0;1;1;1;1;1;1;1;1;1;1;1;1;1;1;1;1;1;1;0;1;0;0;0;1	Leukocyte immunoglobulin-like receptor subfamily A member 3	LILRA3	H2B4M4_HUMAN LILRA3 protein OS=Homo sapiens GN=LILRA3 PE=4 SV=1;H2B4M3_HUMAN LILRA3 protein OS=Homo sapiens GN=LILRA3 PE=4 SV=1;A0A0G2JMY9_HUMAN Leukocyte immunoglobulin-like receptor subfamily A member 3 OS=Homo sapiens GN=LILRA3 PE=1 SV=1;LIRA3_HUMAN Leu	99	6	6	5	0	0	0	0	0	0	0	0	0	0	0	0	0	0	0	0	0	0	0	0	3	3	2	2	2	2	2	1	3	3	3	3	2	3	1	0	4	4
Q6LAN8;H9C5C5;P02452;I3L3H7;D3DTX7	Q6LAN8;H9C5C5;P02452	3;3;3;1;1	3;3;3;1;1	3;3;3;1;1	Collagen alpha-1(I) chain	COL1A1	Q6LAN8_HUMAN Collagen type I alpha 1 (Fragment) OS=Homo sapiens GN=COL1A1 PE=4 SV=1;H9C5C5_HUMAN Collagen alpha-1(I) chain preproprotein OS=Homo sapiens GN=COL1A1 PE=2 SV=1;CO1A1_HUMAN Collagen alpha-1(I) chain OS=Homo sapiens GN=COL1A1 PE=1 SV=5	5	3	3	3	0	0	0	0	0	0	0	0	0	0	0	0	0	0	0	0	0	0	0	0	0	1	0	0	0	0	0	0	0	0	0	0	1	1	0	0	0	0
I3L145;P04278;I3L1J1;B4DYU0;A0A0C4DGN2;I3L2X4;I3L4B9;I3L2F1;B0FWH6;B0FWH5;I3L1G4;I3L1C1;B0FWH7;I3L0M1	I3L145;P04278;I3L1J1;B4DYU0;A0A0C4DGN2;I3L2X4;I3L4B9;I3L2F1;B0FWH6;B0FWH5	15;15;12;12;12;11;8;8;8;8;4;4;4;3	15;15;12;12;12;11;8;8;8;8;4;4;4;3	14;14;11;11;11;10;7;7;7;7;3;3;3;2	Sex hormone-binding globulin	SHBG	I3L145_HUMAN Sex hormone-binding globulin OS=Homo sapiens GN=SHBG PE=1 SV=1;SHBG_HUMAN Sex hormone-binding globulin OS=Homo sapiens GN=SHBG PE=1 SV=2;I3L1J1_HUMAN Sex hormone-binding globulin OS=Homo sapiens GN=SHBG PE=1 SV=1;B4DYU0_HUMAN Sex hormone-bindi	14	15	15	14	5	5	8	7	6	7	9	7	11	12	13	13	6	6	5	6	9	10	7	6	3	2	4	4	5	6	7	7	5	5	4	3	9	8	4	5	5	5
J3KNB4;P49913	J3KNB4;P49913	2;2	2;2	2;2	Cathelicidin antimicrobial peptide;Antibacterial protein FALL-39;Antibacterial protein LL-37	CAMP	J3KNB4_HUMAN Cathelicidin antimicrobial peptide OS=Homo sapiens GN=CAMP PE=1 SV=1;CAMP_HUMAN Cathelicidin antimicrobial peptide OS=Homo sapiens GN=CAMP PE=1 SV=1	2	2	2	2	0	0	0	0	0	0	0	0	0	0	0	0	0	0	0	0	0	0	0	1	0	0	1	0	0	0	0	0	0	0	0	0	1	0	0	0	0	1
J3KPA1;P54108;B4E1S8;I3L0A1	J3KPA1;P54108;B4E1S8;I3L0A1	4;4;2;2	4;4;2;2	4;4;2;2	Cysteine-rich secretory protein 3	CRISP3	J3KPA1_HUMAN Cysteine-rich secretory protein 3 OS=Homo sapiens GN=CRISP3 PE=1 SV=1;CRIS3_HUMAN Cysteine-rich secretory protein 3 OS=Homo sapiens GN=CRISP3 PE=1 SV=1;B4E1S8_HUMAN cDNA FLJ59147, highly similar to Cysteine-rich secretory protein 3 OS=Homo sap	4	4	4	4	3	3	3	2	2	3	2	3	3	3	1	1	1	1	2	2	2	2	3	3	3	3	3	3	1	1	0	1	3	3	2	1	3	2	0	0	3	3
Q53Y51;J3KQ18;P30046;H7C342;B4DJQ7;A0A0F7RPW6;B5MC82;B4E259;A6NHG4	Q53Y51;J3KQ18;P30046;H7C342;B4DJQ7;A0A0F7RPW6;B5MC82;B4E259;A6NHG4	2;2;2;1;1;1;1;1;1	2;2;2;1;1;1;1;1;1	2;2;2;1;1;1;1;1;1	D-dopachrome decarboxylase;D-dopachrome decarboxylase-like protein	DDT;DDTL	Q53Y51_HUMAN D-dopachrome tautomerase OS=Homo sapiens GN=DDT PE=2 SV=1;J3KQ18_HUMAN D-dopachrome decarboxylase OS=Homo sapiens GN=DDT PE=1 SV=1;DOPD_HUMAN D-dopachrome decarboxylase OS=Homo sapiens GN=DDT PE=1 SV=3;H7C342_HUMAN D-dopachrome decarboxylase (	9	2	2	2	0	0	0	0	0	0	0	0	0	0	0	0	0	0	0	0	0	0	0	0	0	0	0	0	0	0	0	0	0	0	0	0	1	2	0	0	0	0
J3KQA9;Q5JR59	J3KQA9;Q5JR59	3;3	3;3	3;3	Microtubule-associated tumor suppressor candidate 2	MTUS2	J3KQA9_HUMAN Microtubule-associated tumor suppressor candidate 2 OS=Homo sapiens GN=MTUS2 PE=4 SV=1;MTUS2_HUMAN Microtubule-associated tumor suppressor candidate 2 OS=Homo sapiens GN=MTUS2 PE=1 SV=3	2	3	3	3	2	0	1	0	0	0	1	1	1	1	0	1	0	0	1	1	2	1	0	1	0	0	0	0	0	0	0	0	0	0	0	0	1	0	0	0	1	1
J3KTF8;V9HWE8;J3QQX2;P52565;J3KRE2;J3QW41;A0A0S2Z3D9;J3KRY1	J3KTF8;V9HWE8;J3QQX2;P52565;J3KRE2;J3QW41;A0A0S2Z3D9;J3KRY1	2;2;2;2;1;1;1;1	2;2;2;2;1;1;1;1	2;2;2;2;1;1;1;1	Rho GDP-dissociation inhibitor 1	ARHGDIA;HEL-S-47e	J3KTF8_HUMAN Rho GDP-dissociation inhibitor 1 (Fragment) OS=Homo sapiens GN=ARHGDIA PE=1 SV=8;V9HWE8_HUMAN Epididymis secretory sperm binding protein Li 47e OS=Homo sapiens GN=HEL-S-47e PE=2 SV=1;J3QQX2_HUMAN Rho GDP-dissociation inhibitor 1 OS=Homo sapien	8	2	2	2	1	1	0	0	0	0	1	1	0	1	0	0	0	0	1	1	0	0	0	0	0	0	0	0	1	0	0	0	0	0	0	1	0	1	0	0	0	1
J3QQN1;Q6IB22;P40306;J3QL48	J3QQN1;Q6IB22;P40306;J3QL48	2;2;2;1	2;2;2;1	2;2;2;1	Proteasome subunit beta type;Proteasome subunit beta type-10	PSMB10	J3QQN1_HUMAN Proteasome subunit beta type-10 (Fragment) OS=Homo sapiens GN=PSMB10 PE=1 SV=1;Q6IB22_HUMAN Proteasome subunit beta type OS=Homo sapiens GN=PSMB10 PE=2 SV=1;PSB10_HUMAN Proteasome subunit beta type-10 OS=Homo sapiens GN=PSMB10 PE=1 SV=1;J3QL48	4	2	2	2	0	0	0	0	0	0	0	0	0	0	0	0	0	0	0	0	0	0	0	0	0	0	0	0	0	0	0	0	0	0	0	1	1	1	0	0	0	0
Q53HL1;J3QRS3;P19105;O14950;J3KTJ1;Q2F834;Q71U02;Q6IBG1;P24844	Q53HL1;J3QRS3;P19105;O14950;J3KTJ1;Q2F834;Q71U02;Q6IBG1;P24844	5;5;5;5;3;3;3;3;3	5;5;5;5;3;3;3;3;3	5;5;5;5;3;3;3;3;3	Myosin regulatory light chain 12A;Myosin regulatory light chain 12B;Myosin regulatory light polypeptide 9	MYL12A;MYL12B;MYL9	Q53HL1_HUMAN Myosin regulatory light chain MRCL3 variant (Fragment) OS=Homo sapiens PE=2 SV=1;J3QRS3_HUMAN Myosin regulatory light chain 12A OS=Homo sapiens GN=MYL12A PE=1 SV=1;ML12A_HUMAN Myosin regulatory light chain 12A OS=Homo sapiens GN=MYL12A PE=1 SV	9	5	5	5	1	0	0	0	0	0	0	0	0	0	0	0	0	0	1	1	0	1	0	0	1	1	0	0	1	2	0	0	0	0	1	2	0	0	0	0	0	0
J3QSU6;P24821;F5H7V9;A7MBN2;E9PC84;D3YHM4;H0YGZ3;B4E1W8	J3QSU6;P24821;F5H7V9;A7MBN2;E9PC84;D3YHM4	21;20;19;19;19;18;9;9	21;20;19;19;19;18;9;9	2;1;1;1;1;1;1;1	Tenascin	TNC	J3QSU6_HUMAN Tenascin OS=Homo sapiens GN=TNC PE=1 SV=1;TENA_HUMAN Tenascin OS=Homo sapiens GN=TNC PE=1 SV=3;F5H7V9_HUMAN Tenascin OS=Homo sapiens GN=TNC PE=1 SV=1;A7MBN2_HUMAN TNC protein OS=Homo sapiens GN=TNC PE=2 SV=1;E9PC84_HUMAN Tenascin OS=Homo sapie	8	21	21	2	0	0	0	0	0	0	0	0	0	0	0	0	0	0	0	0	0	0	0	0	0	0	2	1	5	5	0	0	0	0	0	0	16	16	0	0	5	1
K7ER74;A0A024R0T9;A0A0S2Z3C2;P02655;Q6P163;V9GYJ8;K7EMC3	K7ER74;A0A024R0T9;A0A0S2Z3C2;P02655	9;7;7;7;4;3;2	9;7;7;7;4;3;2	7;7;7;7;4;3;0	Apolipoprotein C-II;Proapolipoprotein C-II	APOC4-APOC2;APOC2	K7ER74_HUMAN Protein APOC4-APOC2 OS=Homo sapiens GN=APOC4-APOC2 PE=1 SV=1;A0A024R0T9_HUMAN Apolipoprotein C-II isoform 1 OS=Homo sapiens GN=APOC2 PE=1 SV=1;A0A0S2Z3C2_HUMAN Apolipoprotein C-II isoform 2 (Fragment) OS=Homo sapiens GN=APOC2 PE=2 SV=1;APOC2_H	7	9	9	7	4	4	5	5	4	4	4	4	6	6	4	5	4	4	5	5	5	5	6	6	4	3	5	5	6	6	5	5	5	5	5	5	5	5	2	3	5	4
O75322;Q8TBA7;K9JA46;P07900;Q86U12;Q96HX7;Q2VPJ6;Q58FG0	O75322;Q8TBA7;K9JA46;P07900;Q86U12;Q96HX7;Q2VPJ6	5;5;5;5;4;4;4;1	5;5;5;5;4;4;4;1	4;4;4;4;3;3;3;1	Heat shock protein HSP 90-alpha	HSP90AA1;EL52	O75322_HUMAN Hsp89-alpha-delta-N OS=Homo sapiens PE=2 SV=1;Q8TBA7_HUMAN HSP90AA1 protein (Fragment) OS=Homo sapiens GN=HSP90AA1 PE=2 SV=2;K9JA46_HUMAN Epididymis luminal secretory protein 52 OS=Homo sapiens GN=EL52 PE=2 SV=1;HS90A_HUMAN Heat shock protein	8	5	5	4	0	0	0	0	0	0	1	1	0	0	0	1	0	0	1	1	0	0	0	0	0	0	0	0	0	1	0	0	0	0	0	1	1	0	0	0	0	1
L8E853;H2DLA2;A8K7V7	L8E853	87;12;10	2;0;0	2;0;0		VWF	L8E853_HUMAN von Willebrand factor OS=Homo sapiens GN=VWF PE=4 SV=1	3	87	2	2	13	12	8	8	2	3	4	2	24	27	6	5	9	6	1	4	5	6	18	14	36	37	51	45	58	61	56	58	61	61	42	42	64	66	26	21	68	65
475208;1475209;1475210;1475211;1475212;1475213;1475214;1475215;1475216;1475217;1475218;1475219;1475220;1475221;1475222;1475223;1475224;1475225;1475226;1475227;1475228;1475229;1475230;1475231;1475232;1475233;1475234;1475235;1475236;1475237;1475238;1475239;1475240;1475241;1475242;1475243;1475244;1475245;1475246;1475247;1475248;1475249;1475250;1475251;1475252;1475253;1475254;1475255;1475256;1475257;…	49091;61304;89079;102812;145071;178494;178577;181072;206651;293702;296635;306549;317843;362653;362659;362685;475996;503040;550400;550650;550686;594564;598694;599876;655088;660558;670044;677071;679114;691398;692848;692889;700091;793949;804912;841208;901730;936493;937035;954819;958160;977986;983152;994452;1027083;1126443;1227875;1246562;1252012;1267259;1301612;1317530;1375354;1378052;1395928;139961…	379;380;381;382;383;384;385;386;387;388;389;390;391;392	1303;1304;1385;1521;1606;1761;1860;2038;2097;2201;2456;2461;2596;2606
V9HW92;O00151	V9HW92;O00151	12;12	12;12	12;12	PDZ and LIM domain protein 1	HEL-S-112;PDLIM1	V9HW92_HUMAN Epididymis secretory protein Li 112 OS=Homo sapiens GN=HEL-S-112 PE=2 SV=1;PDLI1_HUMAN PDZ and LIM domain protein 1 OS=Homo sapiens GN=PDLIM1 PE=1 SV=4	2	12	12	12	2	1	1	1	3	3	4	5	1	0	0	0	0	0	3	2	1	0	0	0	0	0	0	0	2	3	0	1	1	1	1	1	0	0	0	0	0	0
O00187	O00187	13	13	13	Mannan-binding lectin serine protease 2;Mannan-binding lectin serine protease 2 A chain;Mannan-binding lectin serine protease 2 B chain	MASP2	MASP2_HUMAN Mannan-binding lectin serine protease 2 OS=Homo sapiens GN=MASP2 PE=1 SV=4	1	13	13	13	6	6	5	3	5	5	3	2	4	4	5	5	0	1	2	2	3	3	5	5	5	5	1	1	4	4	4	4	7	7	5	4	7	6	4	3	9	6
O00194;K7ES41;H3BUD9;H3BS49;H3BVH7;H3BN55;A2RU94;P51159;H3BU81;A0A0H4JC20;Q6IAS8	O00194;K7ES41;H3BUD9;H3BS49;H3BVH7;H3BN55;A2RU94;P51159	4;2;2;2;2;2;2;2;1;1;1	4;2;2;2;2;2;2;2;1;1;1	4;2;2;2;2;2;2;2;1;1;1	Ras-related protein Rab-27B;Ras-related protein Rab-27A	RAB27B;RAB27A	RB27B_HUMAN Ras-related protein Rab-27B OS=Homo sapiens GN=RAB27B PE=1 SV=4;K7ES41_HUMAN Ras-related protein Rab-27B (Fragment) OS=Homo sapiens GN=RAB27B PE=1 SV=1;H3BUD9_HUMAN Ras-related protein Rab-27A (Fragment) OS=Homo sapiens GN=RAB27A PE=1 SV=1;H3BS	11	4	4	4	1	1	0	0	0	0	1	1	0	0	0	0	0	1	0	0	0	0	0	0	0	0	0	0	0	0	0	0	0	0	0	1	0	0	0	0	0	0
Q5SRT3;Q53FB0;O00299	Q5SRT3;Q53FB0;O00299	10;10;10	10;10;10	10;10;10	Chloride intracellular channel protein;Chloride intracellular channel protein 1	CLIC1	Q5SRT3_HUMAN Chloride intracellular channel protein OS=Homo sapiens GN=CLIC1 PE=2 SV=2;Q53FB0_HUMAN Chloride intracellular channel protein (Fragment) OS=Homo sapiens PE=2 SV=1;CLIC1_HUMAN Chloride intracellular channel protein 1 OS=Homo sapiens GN=CLIC1 PE	3	10	10	10	7	5	1	2	3	3	6	5	0	1	0	0	2	2	4	6	0	1	1	1	0	0	2	2	2	4	2	2	3	2	4	4	0	0	0	0	1	1
O00391;A0A140VKE5;A8K477;A8K4C2;Q13876;A8MXT8	O00391;A0A140VKE5;A8K477;A8K4C2;Q13876	21;20;19;17;11;3	21;20;19;17;11;3	21;20;19;17;11;3	Sulfhydryl oxidase 1;Sulfhydryl oxidase	QSOX1;BPGF-1	QSOX1_HUMAN Sulfhydryl oxidase 1 OS=Homo sapiens GN=QSOX1 PE=1 SV=3;A0A140VKE5_HUMAN Sulfhydryl oxidase OS=Homo sapiens GN=QSCN6 PE=2 SV=1;A8K477_HUMAN Sulfhydryl oxidase OS=Homo sapiens PE=2 SV=1;A8K4C2_HUMAN Sulfhydryl oxidase OS=Homo sapiens PE=2 SV=1;Q	6	21	21	21	7	7	9	9	6	6	8	7	13	12	2	3	1	3	6	6	9	10	4	4	8	9	12	11	11	11	6	4	10	9	9	6	8	14	2	2	11	11
O43157	O43157	2	2	2	Plexin-B1	PLXNB1	PLXB1_HUMAN Plexin-B1 OS=Homo sapiens GN=PLXNB1 PE=1 SV=3	1	2	2	2	0	0	0	0	0	0	1	0	0	0	0	0	0	0	0	0	0	0	0	0	0	0	0	0	0	0	0	0	0	0	0	0	0	0	0	0	1	0
O43866	O43866	13	13	13	CD5 antigen-like	CD5L	CD5L_HUMAN CD5 antigen-like OS=Homo sapiens GN=CD5L PE=1 SV=1	1	13	13	13	3	2	6	5	5	2	4	4	2	4	1	3	1	1	4	4	2	2	2	4	3	3	1	0	3	3	4	4	7	6	1	3	9	10	2	3	4	5
V9HWG7;Q53H17;Q53GN4;Q59ER5;O75083;B3KXN4;D6RD66;B4DY05;B4DS71;B4DZX5	V9HWG7;Q53H17;Q53GN4;Q59ER5;O75083;B3KXN4;D6RD66;B4DY05	10;10;10;10;10;8;5;5;3;1	10;10;10;10;10;8;5;5;3;1	10;10;10;10;10;8;5;5;3;1	WD repeat-containing protein 1	HEL-S-52;WDR1	V9HWG7_HUMAN Epididymis secretory protein Li 52 OS=Homo sapiens GN=HEL-S-52 PE=2 SV=1;Q53H17_HUMAN WD repeat-containing protein 1 isoform 1 variant (Fragment) OS=Homo sapiens PE=2 SV=1;Q53GN4_HUMAN WD repeat domain 1, isoform CRA_a (Fragment) OS=Homo sapie	10	10	10	10	4	3	1	0	2	3	4	4	0	0	0	0	0	0	0	0	0	0	1	1	0	0	0	0	1	2	0	0	0	0	0	1	0	0	0	0	0	0
O75594	O75594	6	6	6	Peptidoglycan recognition protein 1	PGLYRP1	PGRP1_HUMAN Peptidoglycan recognition protein 1 OS=Homo sapiens GN=PGLYRP1 PE=1 SV=1	1	6	6	6	0	0	1	1	0	0	0	0	0	0	0	0	0	0	0	1	0	0	0	0	0	0	1	1	3	2	1	2	2	2	1	1	3	4	0	0	2	1
O75636;Q6UXM4;Q6UY50	O75636;Q6UXM4;Q6UY50	13;11;10	13;11;10	13;11;10	Ficolin-3	FCN3;UNQ172	FCN3_HUMAN Ficolin-3 OS=Homo sapiens GN=FCN3 PE=1 SV=2;Q6UXM4_HUMAN Ficolin (Collagen/fibrinogen domain containing) 3 (Hakata antigen), isoform CRA_b OS=Homo sapiens GN=FCN3 PE=2 SV=1;Q6UY50_HUMAN NL3 OS=Homo sapiens GN=UNQ172 PE=2 SV=1	3	13	13	13	7	10	6	4	6	5	10	9	10	9	6	4	6	7	6	6	9	10	7	8	4	6	4	4	10	9	7	8	12	12	9	9	9	8	8	10	11	11
O75882;B4DZ36	O75882;B4DZ36	29;27	29;27	29;27	Attractin	ATRN	ATRN_HUMAN Attractin OS=Homo sapiens GN=ATRN PE=1 SV=2;B4DZ36_HUMAN cDNA FLJ58441, highly similar to Attractin OS=Homo sapiens PE=2 SV=1	2	29	29	29	14	14	17	16	16	17	19	15	20	22	17	15	12	12	13	12	14	15	17	17	15	15	16	15	11	14	11	12	16	15	10	13	16	14	12	10	15	16
O94887;H7C3E4;H7C447	O94887;H7C3E4;H7C447	2;1;1	2;1;1	2;1;1	FERM, RhoGEF and pleckstrin domain-containing protein 2	FARP2	FARP2_HUMAN FERM, RhoGEF and pleckstrin domain-containing protein 2 OS=Homo sapiens GN=FARP2 PE=1 SV=3;H7C3E4_HUMAN FERM, RhoGEF and pleckstrin domain-containing protein 2 (Fragment) OS=Homo sapiens GN=FARP2 PE=1 SV=1;H7C447_HUMAN FERM, RhoGEF and pleckstr	3	2	2	2	1	0	1	0	0	1	0	0	1	1	0	0	1	0	0	0	0	0	0	1	1	1	0	0	0	1	0	0	1	0	1	0	2	2	0	0	1	1
O95445;Q5SRP5;I2D5J2;I2D5I8	O95445;Q5SRP5	11;8;4;4	11;8;4;4	11;8;4;4	Apolipoprotein M	APOM	APOM_HUMAN Apolipoprotein M OS=Homo sapiens GN=APOM PE=1 SV=2;Q5SRP5_HUMAN Apolipoprotein M OS=Homo sapiens GN=APOM PE=1 SV=1	4	11	11	11	9	8	9	9	8	10	10	9	8	9	9	9	7	7	9	7	9	8	8	9	8	8	8	8	9	7	7	7	6	5	8	7	5	6	7	5	6	7
R4GMU1;O95479	R4GMU1;O95479	5;5	5;5	5;5	GDH/6PGL endoplasmic bifunctional protein;Glucose 1-dehydrogenase;6-phosphogluconolactonase	H6PD	R4GMU1_HUMAN GDH/6PGL endoplasmic bifunctional protein OS=Homo sapiens GN=H6PD PE=1 SV=1;G6PE_HUMAN GDH/6PGL endoplasmic bifunctional protein OS=Homo sapiens GN=H6PD PE=1 SV=2	2	5	5	5	0	0	0	0	0	0	0	0	0	0	0	0	0	0	0	0	0	0	0	0	0	0	0	0	0	0	0	1	0	0	0	0	1	3	0	0	0	0
O95785;B3KR89;B9EGQ5;M0QXA7	O95785;B3KR89;B9EGQ5;M0QXA7	2;1;1;1	2;1;1;1	2;1;1;1	Protein Wiz	WIZ	WIZ_HUMAN Protein Wiz OS=Homo sapiens GN=WIZ PE=1 SV=2;B3KR89_HUMAN cDNA FLJ33864 fis, clone CTONG2006412, highly similar to Mus musculus widely-interspaced zinc finger motifs (Wiz), transcript variant 1, mRNA OS=Homo sapiens PE=2 SV=1;B9EGQ5_HUMAN Protein	4	2	2	2	0	1	1	1	0	1	0	0	0	0	1	1	0	0	0	0	1	1	1	1	0	0	0	0	0	0	1	0	0	0	0	0	1	0	1	0	0	0
V9HWC9;P00441;W8Q444;X5CN18;X5CHU1;A1YYW4;H7BYH4	V9HWC9;P00441;W8Q444;X5CN18;X5CHU1;A1YYW4;H7BYH4	2;2;1;1;1;1;1	2;2;1;1;1;1;1	2;2;1;1;1;1;1	Superoxide dismutase [Cu-Zn]	HEL-S-44;SOD1;SOD-1	V9HWC9_HUMAN Superoxide dismutase [Cu-Zn] OS=Homo sapiens GN=HEL-S-44 PE=2 SV=1;SODC_HUMAN Superoxide dismutase [Cu-Zn] OS=Homo sapiens GN=SOD1 PE=1 SV=2;W8Q444_HUMAN Superoxide dismutase-1 (Fragment) OS=Homo sapiens GN=SOD-1 PE=4 SV=1;X5CN18_HUMAN Superox	7	2	2	2	0	0	0	0	0	0	0	0	0	0	0	0	0	0	0	0	0	0	0	0	0	0	0	0	1	1	0	0	0	0	0	1	1	1	0	0	1	1
P00451;Q003V2;Q003V0;Q003U9;Q003V1;E3VWA6;B7Z2W0;A8KA37	P00451	4;1;1;1;1;1;1;1	4;1;1;1;1;1;1;1	4;1;1;1;1;1;1;1	Coagulation factor VIII;Factor VIIIa heavy chain, 200 kDa isoform;Factor VIIIa heavy chain, 92 kDa isoform;Factor VIII B chain;Factor VIIIa light chain	F8	FA8_HUMAN Coagulation factor VIII OS=Homo sapiens GN=F8 PE=1 SV=1	8	4	4	4	0	0	0	0	0	0	0	0	0	0	0	0	0	0	0	0	0	0	0	0	1	0	0	0	1	1	1	0	0	0	0	0	0	0	0	0	0	0
P00488;B2R6V9;Q9NQP5;A6PVK5;H0Y796;Q9NZ69;A0A2H0	P00488;B2R6V9	22;21;4;4;2;1;1	22;21;4;4;2;1;1	9;8;3;3;2;1;1	Coagulation factor XIII A chain	F13A1	F13A_HUMAN Coagulation factor XIII A chain OS=Homo sapiens GN=F13A1 PE=1 SV=4;B2R6V9_HUMAN cDNA, FLJ93141, highly similar to Homo sapiens coagulation factor XIII, A1 polypeptide (F13A1), mRNA OS=Homo sapiens PE=2 SV=1	7	22	22	9	12	12	10	9	9	8	13	11	15	15	9	12	10	7	13	12	11	10	12	13	10	9	3	4	11	9	6	5	12	8	9	6	8	7	6	7	13	9
V9HWH6;Q8N7G1;P00491;G3V5M2;G3V393;Q9P1G4;G3V2H3	V9HWH6;Q8N7G1;P00491;G3V5M2	7;7;7;5;2;2;1	7;7;7;5;2;2;1	7;7;7;5;2;2;1	Purine nucleoside phosphorylase	HEL-S-156an;PNP	V9HWH6_HUMAN Purine nucleoside phosphorylase OS=Homo sapiens GN=HEL-S-156an PE=2 SV=1;Q8N7G1_HUMAN Purine nucleoside phosphorylase OS=Homo sapiens PE=2 SV=1;PNPH_HUMAN Purine nucleoside phosphorylase OS=Homo sapiens GN=PNP PE=1 SV=2;G3V5M2_HUMAN Purine nuc	7	7	7	7	1	1	0	0	0	0	2	3	0	0	0	0	0	0	0	0	2	0	0	0	0	0	0	0	1	3	0	0	0	0	0	0	0	0	0	0	0	0
V9HWF4;P00558;B4E1H9;B4DHM5;B4DWQ3;B4DHB3	V9HWF4;P00558;B4E1H9;B4DHM5	8;8;7;4;3;3	8;8;7;4;3;3	7;7;6;4;3;3	Phosphoglycerate kinase;Phosphoglycerate kinase 1	HEL-S-68p;PGK1	V9HWF4_HUMAN Phosphoglycerate kinase OS=Homo sapiens GN=HEL-S-68p PE=2 SV=1;PGK1_HUMAN Phosphoglycerate kinase 1 OS=Homo sapiens GN=PGK1 PE=1 SV=3;B4E1H9_HUMAN Phosphoglycerate kinase OS=Homo sapiens PE=2 SV=1;B4DHM5_HUMAN Phosphoglycerate kinase OS=Homo s	6	8	8	7	1	1	1	1	1	2	1	1	0	0	0	0	1	0	2	0	0	0	0	0	0	0	0	0	1	1	0	1	2	1	1	1	2	0	0	0	0	0
P00734;B4DDT3;E9PIT3;Q69EZ8;C9JV37;CON__P00735;Q86WA1;Q8TD58;Q15253	P00734;B4DDT3;E9PIT3;Q69EZ8	44;38;37;27;15;9;4;4;1	44;38;37;27;15;9;4;4;1	44;38;37;27;15;9;4;4;1	Prothrombin;Activation peptide fragment 1;Activation peptide fragment 2;Thrombin light chain;Thrombin heavy chain	F2	THRB_HUMAN Prothrombin OS=Homo sapiens GN=F2 PE=1 SV=2;B4DDT3_HUMAN cDNA FLJ54622, highly similar to Prothrombin (EC 3.4.21.5) OS=Homo sapiens PE=2 SV=1;E9PIT3_HUMAN Prothrombin OS=Homo sapiens GN=F2 PE=1 SV=1;Q69EZ8_HUMAN Prothrombin (Fragment) OS=Homo sa	9	44	44	44	31	32	33	33	33	31	36	35	36	37	34	32	32	30	31	29	31	30	32	32	32	33	33	32	34	34	35	32	36	35	31	31	33	35	33	33	35	37
2835;292836;292837;292838;292839;292840;292841;292842;292843;292844;292845;292846;292847;292848;292849;292850;292851;292852;292853;292854;292855;292856;292857;292858;292859;292860;292861;292862;292863;292864;292865;292866;292867;292868;292869;292870;292871;292872;292873;292874;292875;292876;292877;292878;292879;292880;292881;292882;292883;292884;292885;292886;292887;292888;292889;292890;292891;29…
5226;625227;625228;625229;625230;625231;625232;625233;625234;625235;625236;625237;625238;625239;625240;625241;625242;625243;625244;625245;625246;625247;625248;625249;625250;625251;625252;625253;625254;625255;625256;625257;625258;625259;625260;625261;625262;625263;625264;625265;625266;625267;625268;625269;625270;625271;625272;625273;625274;625275;625276;625277;625278;625279;625280;625281;625282;62…	98697;98698;98699;98700;98701;216233;216234;216235;216236;216237;216238;216239;232678;232679;232680;232681;232682;232683;232684;232685;232686;232687;232688;232689;232690;232691;232692;232693;232694;232695;232696;232697;232698;232699;232700;232701;232702;232703;232704;232705;232706;232707;232708;232709;232710;232711;232712;232713;232714;232715;232716;232717;232718;232719;232720;232721;232722;23272…
4;388535;388536;388537;388538;388539;388540;388541;388542;388543;388544;388545;388546;388547;388548;388549;388550;388551;388552;388553;388554;388555;388556;388557;388558;388559;388560;388561;388562;388563;388564;388565;388566;388567;388568;388569;388570;388571;388572;388573;388574;388575;388576;388577;388578;388579;388580;388581;388582;388583;388584;388585;388586;388587;388588;388589;388590;38859…
7;721518;721519;721520;721521;721522;721523;721524;721525;721526;721527;721528;721529;721530;721531;721532;721533;721534;721535;721536;721537;721538;721539;721540;721541;721542;721543;721544;721545;721546;721547;721548;721549;721550;721551;721552;721553;721554;721555;721556;721557;721558;721559;721560;721561;721562;721563;721564;721565;721566;721567;721568;721569;721570;721571;721572;721573;72157…
52;1114953;1114954;1114955;1114956;1114957;1114958;1114959;1114960;1114961;1114962;1114963;1114964;1114965;1114966;1114967;1114968;1114969;1114970;1114971;1114972;1114973;1114974;1114975;1114976;1114977;1114978;1114979;1114980;1114981;1114982;1114983;1114984;1114985;1114986;1114987;1114988;1114989;1114990;1114991;1114992;1114993;1114994;1114995;1114996;1114997;1114998;1114999;1115000;1115001;1115…
85;1288286;1288287;1288288;1288289;1288290;1288291;1288292;1288293;1288294;1288295;1288296;1288297;1288298;1288299;1288300;1288301;1288302;1288303;1288304;1288305;1288306;1288307;1288308;1288309;1288310;1288311;1288312;1288313;1288314;1288315;1288316;1288317;1288318;1288319;1288320;1288321;1288322;1288323;1288324;1288325;1288326;1288327;1288328;1288329;1288330;1288331;1288332;1288333;1288334;1288…
13;1414914;1414915;1414916;1414917;1414918;1414919;1414920;1414921;1414922;1414923;1414924;1414925;1414926;1414927;1414928;1414929;1414930;1414931;1414932;1414933;1414934;1414935;1414936;1414937;1414938;1414939;1414940;1414941;1414942;1414943;1414944;1414945;1414946;1414947;1414948;1414949;1414950;1414951;1414952;1414953;1414954;1414955;1414956;1414957;1414958;1414959;1414960;1414961;1414962;1414…
23;1737224;1737225;1737226;1737227;1737228;1737229;1737230;1737231;1737232;1737233;1737234;1737235;1737236;1737237;1737238;1737239;1737240;1737241;1737242;1737243;1737244;1737245;1737246;1737247;1737248;1737249;1737250;1737251;1737252;1737253;1737254;1737255;1737256;1737257;1737258;1737259;1737260;1737261;1737262;1737263;1737264;1737265;1737266;1737267;1737268;1737269;1737270;1737271;1737272;1737…	98700;216233;232840;346288;356120;385406;388630;525282;566962;567345;609257;610179;720573;720891;735422;779705;779922;790866;826937;836317;899120;1112559;1115289;1115925;1144777;1149715;1228189;1257139;1287030;1288594;1302266;1330644;1358497;1396692;1410487;1414583;1414781;1416083;1666642;1667652;1725471;1725937;1738163;1777506	404;405;406;407;408;409;410	195;374;380;466;548;574;585
P00738;J3QR68;H0Y300;A0A0C4DGL8;J3QLC9;Q6NSB4;A0A087WU08;Q6PEJ8;B3KP77;H3BS21;A0A0U4EXB4;J3KTC3;J3KRH2;A0A0U4DJF7;A0A0U4ERW6;A0A0U4DKQ8;J3KSV1;J3QQI8;H3BMJ7	P00738;J3QR68;H0Y300;A0A0C4DGL8;J3QLC9;Q6NSB4;A0A087WU08;Q6PEJ8	28;26;26;24;22;16;16;14;12;11;8;8;8;4;4;2;2;2;2	28;26;26;24;22;16;16;14;12;11;8;8;8;4;4;2;2;2;2	12;10;10;8;12;8;8;8;6;6;4;0;4;0;4;2;2;2;2	Haptoglobin;Haptoglobin alpha chain;Haptoglobin beta chain	HP	HPT_HUMAN Haptoglobin OS=Homo sapiens GN=HP PE=1 SV=1;J3QR68_HUMAN Haptoglobin (Fragment) OS=Homo sapiens GN=HP PE=1 SV=1;H0Y300_HUMAN Haptoglobin OS=Homo sapiens GN=HP PE=1 SV=4;A0A0C4DGL8_HUMAN Haptoglobin OS=Homo sapiens GN=HP PE=1 SV=1;J3QLC9_HUMAN Hap	19	28	28	12	10	12	15	13	9	9	16	13	16	17	10	11	4	5	12	10	11	12	14	14	20	21	23	23	24	25	22	23	24	23	20	20	21	22	24	24	19	19
;1359315;1359316;1359317;1359318;1359319;1359320;1359321;1359322;1359323;1359324;1359325;1359326;1359327;1359328;1359329;1359330;1359331;1359332;1359333;1359334;1359335;1359336;1359337;1359338;1359339;1359340;1359341;1359342;1359343;1359344;1359345;1359346;1359347;1359348;1359349;1359350;1359351;1359352;1359353;1359354;1359355;1359356;1359357;1359358;1359359;1359360;1359361;1359362;1359363;135936…
;1789921;1789922;1789923;1789924;1789925;1789926;1789927;1789928;1789929;1789930;1789931;1789932;1789933;1789934;1789935;1789936;1789937;1789938;1789939;1789940;1789941;1789942;1789943;1789944;1789945;1789946;1789947;1789948;1789949;1789950;1789951;1789952;1789953;1789954;1789955;1789956;1789957;1789958;1789959;1789960;1789961;1789962;1789963;1789964;1789965;1789966;1789967;1789968;1789969;178997…	125848;125932;126109;219483;219764;572204;650434;693777;782425;935906;935920;936020;954857;955252;955805;1191835;1270308;1359209;1405080;1405488;1406062;1562435;1615166;1615528;1670869;1680700;1779076;1790145	411;412;413	263;300;343
P00739;A0A0A0MRD9;Q14552	P00739;A0A0A0MRD9	21;13;3	5;5;2	5;5;2	Haptoglobin-related protein	HPR	HPTR_HUMAN Haptoglobin-related protein OS=Homo sapiens GN=HPR PE=2 SV=2;A0A0A0MRD9_HUMAN Haptoglobin-related protein OS=Homo sapiens GN=HPR PE=1 SV=1	3	21	5	5	3	5	9	8	3	3	10	9	12	14	7	9	2	2	7	5	6	8	7	9	12	13	16	15	17	17	16	16	18	18	16	15	17	18	17	16	12	13
Q5JVE7;P00742;Q5JVE8;B7ZBK1	Q5JVE7;P00742	12;12;2;2	12;12;2;2	12;12;2;2	Coagulation factor X;Factor X light chain;Factor X heavy chain;Activated factor Xa heavy chain	F10	Q5JVE7_HUMAN Coagulation factor X OS=Homo sapiens GN=F10 PE=2 SV=1;FA10_HUMAN Coagulation factor X OS=Homo sapiens GN=F10 PE=1 SV=2	4	12	12	12	6	5	6	5	6	4	8	7	9	8	4	4	5	6	7	4	5	6	5	4	6	6	7	8	8	6	6	7	10	9	8	7	6	4	7	7	8	8
P00747;B2R7F8;B4DPH4;Q68DS2;Q5TEH5;A6PVI2;CON__P06868;Q9UMI2;Q9UE70;Q53QL7;Q15195;Q02325	P00747;B2R7F8;B4DPH4	64;62;33;18;10;10;7;2;2;2;2;2	64;62;33;18;10;10;7;2;2;2;2;2	55;53;27;15;8;8;4;2;0;2;0;2	Plasminogen;Plasmin heavy chain A;Activation peptide;Angiostatin;Plasmin heavy chain A, short form;Plasmin light chain B	PLG	PLMN_HUMAN Plasminogen OS=Homo sapiens GN=PLG PE=1 SV=2;B2R7F8_HUMAN Plasminogen OS=Homo sapiens PE=2 SV=1;B4DPH4_HUMAN cDNA FLJ58778, highly similar to Plasminogen (EC 3.4.21.7) OS=Homo sapiens PE=2 SV=1	12	64	64	55	52	50	54	53	50	51	55	52	57	59	53	52	42	42	46	45	47	47	53	49	54	55	53	52	53	52	54	51	52	54	45	47	53	56	48	52	56	55
289862;289863;289864;289865;289866;289867;289868;289869;289870;289871;289872;289873;289874;289875;289876;289877;289878;289879;289880;289881;289882;289883;289884;289885;289886;289887;289888;289889;289890;289891;289892;289893;289894;289895;289896;289897;289898;289899;289900;289901;289902;289903;289904;289905;289906;289907;289908;289909;289910;289911;289912;289913;289914;289915;289916;289917;289918;…
539871;539872;539873;539874;539875;539876;539877;539878;539879;539880;539881;539882;539883;539884;539885;539886;539887;539888;539889;539890;539891;539892;539893;539894;539895;539896;539897;539898;539899;539900;539901;539902;539903;539904;539905;539906;539907;539908;539909;539910;539911;539912;539913;539914;539915;539916;539917;539918;539919;539920;539921;539922;539923;539924;539925;539926;539927;…	102843;102844;102845;102846;102847;102848;102849;102850;102851;102852;102853;102854;102855;102856;102857;102858;102859;102860;102861;102862;102863;102864;102865;102866;102867;102868;102869;102870;102871;102872;102873;102874;102875;102876;102877;102878;102879;102880;102881;102882;102883;102884;102885;102886;102887;102888;102889;102890;102891;102892;102893;102894;102895;102896;102897;102898;102899;…
294741;294742;294743;294744;294745;294746;294747;294748;294749;294750;294751;294752;294753;294754;294755;294756;294757;294758;294759;294760;294761;294762;294763;294764;294765;294766;294767;294768;294769;294770;294771;294772;294773;294774;294775;294776;294777;294778;294779;294780;294781;294782;294783;294784;294785;294786;294787;294788;294789;294790;294791;294792;294793;294794;294795;294796;294797;…
506393;506394;506395;506396;506397;506398;506399;506400;506401;506402;506403;506404;506405;506406;506407;506408;506409;506410;506411;506412;506413;506414;506415;506416;506417;506418;506419;506420;506421;506422;506423;506424;506425;506426;506427;506428;506429;506430;506431;506432;506433;506434;506435;506436;506437;506438;506439;506440;506441;506442;506443;506444;506445;506446;506447;506448;506449;…
781878;781879;781880;781881;781882;781883;781884;781885;781886;781887;781888;781889;781890;781891;781892;781893;781894;781895;781896;781897;781898;781899;781900;781901;781902;781903;781904;781905;781906;781907;781908;781909;781910;781911;781912;781913;781914;781915;781916;781917;781918;781919;781920;781921;781922;781923;781924;781925;781926;781927;781928;781929;781930;781931;781932;781933;781934;…
02847;1102848;1102849;1102850;1102851;1102852;1102853;1102854;1102855;1102856;1102857;1102858;1102859;1102860;1102861;1102862;1102863;1102864;1102865;1102866;1102867;1102868;1102869;1102870;1102871;1102872;1102873;1102874;1102875;1102876;1102877;1102878;1102879;1102880;1102881;1102882;1102883;1102884;1102885;1102886;1102887;1102888;1102889;1102890;1102891;1102892;1102893;1102894;1102895;1102896;1…
84255;1184256;1184257;1184258;1184259;1184260;1184261;1184262;1184263;1184264;1184265;1184266;1184267;1184268;1184269;1184270;1184271;1184272;1184273;1184274;1184275;1184276;1184277;1184278;1184279;1184280;1184281;1184282;1184283;1184284;1184285;1184286;1184287;1184288;1184289;1184290;1184291;1184292;1184293;1184294;1184295;1184296;1184297;1184298;1184299;1184300;1184301;1184302;1184303;1184304;1…
77126;1477127;1477128;1477129;1477130;1477131;1477132;1477133;1477134;1477135;1477136;1477137;1477138;1477139;1477140;1477141;1477142;1477143;1477144;1477145;1477146;1477147;1477148;1477149;1477150;1477151;1477152;1477153;1477154;1477155;1477156;1477157;1477158;1477159;1477160;1477161;1477162;1477163;1477164;1477165;1477166;1477167;1477168;1477169;1477170;1477171;1477172;1477173;1477174;1477175;1…
46945;1646946;1646947;1646948;1646949;1646950;1646951;1646952;1646953;1646954;1646955;1646956;1646957;1646958;1646959;1646960;1646961;1646962;1646963;1646964;1646965;1646966;1646967;1646968;1646969;1646970;1646971;1646972;1646973;1646974;1646975;1646976;1646977;1646978;1646979;1646980;1646981;1646982;1646983;1646984;1646985;1646986;1646987;1646988;1646989;1646990;1646991;1646992;1646993;1646994;1…
01997;1701998;1701999;1702000;1702001;1702002;1702003;1702004;1702005;1702006;1702007;1702008;1702009;1702010;1702011;1702012;1702013;1702014;1702015;1702016;1702017;1702018;1702019;1702020;1702021;1702022;1702023;1702024;1702025;1702026;1702027;1702028;1702029;1702030;1702031;1702032;1702033;1702034;1702035;1702036;1702037;1702038;1702039;1702040;1702041;1702042;1702043;1702044;1702045;1702046;1…	103124;122126;168161;184758;185644;190087;234536;270055;293971;347080;347907;375342;375803;447789;505755;506201;506368;516902;555346;562386;630735;755450;755482;775208;782169;782384;869978;870076;973932;975421;1036598;1060356;1102434;1102653;1102969;1112206;1112727;1113838;1113882;1139787;1184144;1184431;1227455;1227638;1267759;1404242;1468450;1468762;1476640;1477608;1523392;1585914;1587772;15886…	419;420;421;422;423;424;425;426	76;88;201;404;423;482;604;807
V9HWE3;P00915;E5RHP7;E5RH81;E5RIF9;E5RG43;E5RFE7;E5RFL2;E5RGU8;H0YBE2;E5RII2;E5RG81;E5RJI8;E5RJF6;E5RHS7	V9HWE3;P00915;E5RHP7;E5RH81;E5RIF9;E5RG43;E5RFE7;E5RFL2	13;13;12;11;9;9;8;7;6;6;5;4;4;3;1	13;13;12;11;9;9;8;7;6;6;5;4;4;3;1	13;13;12;11;9;9;8;7;6;6;5;4;4;3;1	Carbonic anhydrase 1	HEL-S-11;CA1	V9HWE3_HUMAN Carbonic anhydrase I, isoform CRA_a OS=Homo sapiens GN=HEL-S-11 PE=2 SV=1;CAH1_HUMAN Carbonic anhydrase 1 OS=Homo sapiens GN=CA1 PE=1 SV=2;E5RHP7_HUMAN Carbonic anhydrase 1 (Fragment) OS=Homo sapiens GN=CA1 PE=1 SV=1;E5RH81_HUMAN Carbonic anhy	15	13	13	13	5	5	1	2	0	0	0	0	0	2	1	1	4	4	0	1	0	0	2	1	0	0	1	2	9	10	1	1	2	3	1	1	3	3	0	0	4	5
V9HW21;P00918;A0A0K0K1L1;E5RID5;E5RK37	V9HW21;P00918;A0A0K0K1L1	9;9;8;2;2	9;9;8;2;2	9;9;8;2;2	Carbonic anhydrase 2	HEL-76;CA2	V9HW21_HUMAN Epididymis luminal protein 76 OS=Homo sapiens GN=HEL-76 PE=2 SV=1;CAH2_HUMAN Carbonic anhydrase 2 OS=Homo sapiens GN=CA2 PE=1 SV=2;A0A0K0K1L1_HUMAN Epididymis secretory protein Li 282 OS=Homo sapiens GN=HEL-S-282 PE=2 SV=1	5	9	9	9	0	0	1	1	0	0	2	1	1	1	1	1	2	2	1	2	1	1	1	1	0	0	0	0	5	6	0	0	2	1	0	2	0	0	0	0	1	1
P01023;H0YFH1;F8W7L3;Q9BQ22	P01023	58;3;3;2	58;3;3;2	50;3;3;2	Alpha-2-macroglobulin	A2M	A2MG_HUMAN Alpha-2-macroglobulin OS=Homo sapiens GN=A2M PE=1 SV=3	4	58	58	50	25	24	30	33	31	30	34	34	37	40	35	32	21	20	31	31	31	29	41	43	43	43	29	27	31	28	31	30	36	31	19	18	41	40	26	26	39	40
548;1366549;1366550;1366551;1366552;1366553;1366554;1366555;1366556;1366557;1366558;1366559;1366560;1366561;1366562;1366563;1366564;1366565;1366566;1366567;1366568;1366569;1366570;1366571;1366572;1366573;1366574;1366575;1366576;1366577;1366578;1366579;1366580;1366581;1366582;1366583;1366584;1366585;1366586;1366587;1366588;1366589;1366590;1366591;1366592;1366593;1366594;1366595;1366596;1366597;136…	48115;66295;85714;85788;122985;124946;146368;242771;264842;264909;387860;439452;499834;503219;529906;540197;543535;543551;604903;650177;656801;823265;912119;914494;938402;958776;997556;997578;1048111;1068610;1071561;1076261;1123144;1144781;1163177;1169397;1205200;1269785;1297244;1331181;1352914;1366506;1372533;1407110;1414319;1533321;1561425;1661652;1664554;1664835;1666609;1686074;1696793;1728300…	183;189;428;429;430;431;432;433;434;435	101;151;666;688;697;713;798;1314;1378;1385
V9HWA9;P01024;B4E216;M0QYC8;M0QXZ3;M0R0Q9;M0R1Q1;A0A024R8Y7;O95568	V9HWA9;P01024;B4E216	168;168;104;20;6;6;5;1;1	168;168;104;20;6;6;5;1;1	147;147;86;19;4;6;1;0;0	Complement C3;Complement C3 beta chain;C3-beta-c;Complement C3 alpha chain;C3a anaphylatoxin;Acylation stimulating protein;Complement C3b alpha chain;Complement C3c alpha chain fragment 1;Complement C3dg fragment;Complement C3g fragment;Complement C3d fragment;Complement C3f fragment;Complement C3c alpha chain fragment 2	HEL-S-62p;C3	V9HWA9_HUMAN Epididymis secretory sperm binding protein Li 62p OS=Homo sapiens GN=HEL-S-62p PE=2 SV=1;CO3_HUMAN Complement C3 OS=Homo sapiens GN=C3 PE=1 SV=2;B4E216_HUMAN cDNA FLJ57339, highly similar to Complement C3 OS=Homo sapiens PE=2 SV=1	9	168	168	147	124	125	129	127	128	126	132	136	137	138	120	120	115	113	121	124	122	120	119	120	127	122	132	129	132	128	136	132	144	143	127	129	144	139	125	126	140	138
8;55039;55040;55041;55042;55043;55044;55045;55046;55047;55048;55049;55050;55051;55052;55053;55054;55055;55056;55057;55058;55059;55060;55061;55062;55063;55064;55065;55066;55067;55068;55069;55070;55071;55072;55073;55074;55075;55076;55077;55078;55079;55080;55081;55082;55083;55084;55085;55086;55087;55088;55089;55090;55091;55092;55093;55094;55095;55096;55097;55098;55099;55100;55101;55102;55103;55104;5…
7;103858;103859;103860;103861;103862;103863;103864;103865;103866;103867;103868;103869;103870;103871;103872;103873;103874;103875;103876;103877;103878;103879;103880;103881;103882;103883;103884;103885;103886;103887;103888;103889;103890;103891;103892;103893;103894;103895;103896;103897;103898;103899;103900;103901;103902;103903;103904;103905;103906;103907;103908;103909;103910;103911;103912;103913;10391…
8;190839;190840;190841;190842;190843;190844;190845;190846;190847;190848;190849;190850;190851;190852;190853;190854;190855;190856;190857;190858;190859;190860;190861;190862;190863;190864;190865;190866;190867;190868;190869;190870;190871;190872;190873;190874;190875;190876;190877;190878;190879;190880;190881;190882;190883;190884;190885;190886;191267;191268;191269;191270;191271;191272;191273;191274;19127…
7;229488;229489;229490;229491;229492;229493;229494;229495;229496;229497;229498;229499;229500;229501;229502;229503;229504;229505;229506;229507;229508;229509;229510;229511;229512;229513;229514;229515;229516;229517;229518;229519;229520;229521;229522;229523;229524;229525;229526;229527;229528;229529;229530;229531;229532;229533;229534;229535;229536;229537;229538;229539;229540;229541;229542;229543;22954…
3;259324;259325;259326;259327;259328;259329;259330;259331;259332;259333;259334;259335;259336;259337;259338;259339;259340;259341;259342;259343;259344;259345;259346;259347;259348;259349;259350;259351;259352;259353;259354;259355;259356;259357;259358;259359;259360;259361;259362;259363;259364;259365;259366;259367;259368;259369;259370;259371;259372;259373;259374;259375;259376;259377;259378;259379;25938…
1;296442;296443;296444;296445;296446;296447;296448;296449;296450;296451;296452;296453;296454;296455;296456;296457;296458;296459;296460;296461;296462;296463;296464;296465;296466;296467;296468;296469;296470;296471;296472;296473;296474;296475;296476;296477;296478;296479;296480;296481;296482;296483;296484;296485;296486;296487;296488;296489;296490;296491;296492;296493;296494;296495;296496;296497;29649…
8;414239;414240;414241;414242;414243;414244;414245;414246;414247;414248;414249;414250;414251;414252;414253;414254;414255;414256;414257;414258;414259;414260;414261;414262;414263;414264;414265;414266;414267;414268;414269;414270;414271;414272;414273;414274;414275;414276;414277;414278;414279;414280;414281;414282;414283;414284;414285;414286;414287;414288;414289;414290;414291;414292;414293;414294;41429…
7;448318;448319;448320;448321;448322;448323;448324;448325;448326;448327;448328;448329;448330;448331;448332;448333;448334;448335;448336;448337;448338;448339;448340;448341;448342;448343;448344;448345;448346;448347;448348;448349;448350;448351;448352;448353;448354;448355;448356;448357;448358;448359;448360;448361;448362;448363;448364;448365;448366;448367;448368;448369;448370;448371;448372;448373;44837…
3;501304;501305;501306;501307;501308;501309;501310;501311;501312;501313;501314;501315;501316;501317;501318;501319;501320;501321;501322;501323;501324;501325;501326;501327;501328;501329;501330;501331;501332;501333;501334;501335;501336;501337;501338;501339;501340;501341;501342;501343;501344;501345;501346;501347;501348;501349;501350;501351;509638;509639;509640;509641;509642;509643;509644;509645;50964…
8;550299;550300;550301;550302;550303;550304;550305;550306;550307;550308;550309;550310;550311;550312;550313;550314;550315;550316;550317;550318;550319;550320;550321;550322;550323;550324;550325;550326;550327;550328;550329;550330;550331;550332;550333;550334;550335;550336;550337;550338;550339;550340;550341;550342;550343;550344;550345;550346;550347;550348;550349;550350;550351;550352;550353;550354;55035…
4;591215;591216;591217;591218;591219;591220;591221;591222;591223;591224;591225;591226;591227;591228;591229;591230;591231;591232;591233;591234;591235;591236;591237;591238;591239;591240;591241;591242;591243;591244;591245;591246;591247;591248;591249;591250;591251;591252;591253;591254;591255;591256;591257;591258;591259;591260;591261;591262;591263;591264;591265;591266;591267;591268;591269;591270;59127…
0;613751;613752;613753;613754;613755;613756;613757;613758;613759;613760;613761;613762;613763;613764;613765;613766;613767;613768;613769;613770;613771;613772;613773;613774;613775;613776;613777;613778;613779;613780;613781;613782;613783;613784;613785;613786;613787;613788;613789;613790;613791;613792;613793;613794;613795;613796;613797;613798;613799;613800;613801;613802;613803;613804;613805;613806;61380…	15481;15482;15483;15484;15485;15486;15487;15488;15489;15490;15491;15492;15493;15494;15495;15496;15497;15498;15499;15500;15501;15502;15503;15504;15505;15506;15507;15508;15509;15510;15511;15512;15513;15514;15515;15516;15517;15518;15519;15520;15521;15522;15523;15524;15525;15526;15527;15528;15529;15530;15531;15532;15533;15534;15535;15536;15537;15538;15539;15540;15541;15542;15543;15544;15545;15546;155…
20941;20942;20943;20944;20945;20946;20947;20948;20949;20950;20951;20952;20953;20954;20955;20956;20957;20958;20959;20960;20961;20962;20963;20964;20965;20966;20967;20968;20969;20970;20971;20972;20973;20974;20975;20976;20977;20978;20979;20980;20981;20982;20983;20984;20985;20986;20987;20988;20989;20990;20991;20992;20993;20994;20995;20996;20997;20998;20999;21000;21001;21002;21003;21004;21005;21006;210…
29466;29467;29468;29469;29470;29471;29472;29473;29474;29475;29476;29477;29478;29479;29480;29481;29482;29483;29484;29485;29486;29487;29488;29489;29490;29491;29492;29493;29494;29495;29496;29497;29498;29499;29500;29501;29502;29503;29504;29505;29506;29507;29508;29509;29510;29511;29512;29513;29514;29515;29516;29517;29518;29519;29520;29521;29522;29523;29524;29525;29526;29527;29528;29529;29530;29531;295…
02166;102167;102168;102169;102170;102171;102172;102173;102174;102175;102176;102177;102178;102179;102180;102181;102182;102183;102184;102185;102186;102187;102188;102189;102190;102191;102192;102193;102194;102195;102196;102197;102198;102199;102200;102201;102202;102203;102204;102205;102206;102207;102208;102209;102210;102211;102212;102213;102214;102215;102216;102217;102218;102219;102220;102221;102222;1…
52784;152785;152786;152787;152788;152789;152790;152791;152792;152793;152835;152836;152837;152838;152839;152840;152841;152842;152843;152844;152845;152846;152847;152848;152849;152850;152851;152852;152853;152854;152855;152856;152857;152858;152859;152860;152861;152862;152863;152864;152865;152866;152867;152868;152869;152870;152871;152872;152873;152874;152875;152876;152877;152878;152879;152880;152881;1…
07908;207909;207910;207911;207912;207913;207914;207915;207916;207917;207918;207919;207920;207921;207922;207923;207924;207925;207926;207927;207928;207929;207930;207931;207932;207933;207934;207935;207936;207937;207938;207939;207940;207941;207942;207943;207944;207945;207946;207947;207948;207949;207950;207951;207952;207953;207954;207955;207956;207957;207958;207959;207960;207961;207962;207963;207964;2…
46234;246235;246236;246237;246238;246239;246240;246241;246242;246243;246244;246245;246246;246247;246248;246249;246250;246251;246252;246253;246254;246255;246256;246257;246258;246259;246260;246261;246262;246263;246264;246265;246266;246267;246268;246269;246270;246271;246272;246273;246274;246275;246276;246277;246278;246279;246280;246281;246282;246283;246284;246285;246286;246287;246288;246289;246290;2…
65749;265750;265751;265752;265753;265754;265755;265756;273954;273955;273956;273957;273958;273959;273960;273961;273962;273963;273964;273965;273966;273967;273968;273969;273970;273971;273972;273973;273974;273975;273976;273977;273978;273979;273980;273981;273982;273983;273984;273985;273986;273987;273988;273989;273990;273991;273992;273993;273994;273995;273996;273997;273998;273999;274000;274001;274002;2…
20525;320526;320527;320528;320529;320530;320531;320532;320533;320534;320535;320536;320537;320538;320539;320540;320541;320542;320543;320544;320545;320546;320547;320548;320549;320550;320551;320552;320553;320554;320555;320556;320557;320558;320559;320560;320561;320562;320563;320564;320565;320566;320567;320568;320569;320570;320571;320572;320573;320574;320575;320576;320577;320578;320579;320580;320581;3…
07345;407346;407347;407348;407349;407350;407351;407352;407353;407354;407355;407356;407357;407358;407359;407360;407361;407362;407363;407364;407365;407366;407367;407368;407369;407370;407371;407372;407373;407374;407375;407376;407377;407378;407379;407380;407381;407382;407383;407384;407385;407386;407387;407388;407389;407390;407391;407392;407393;407394;407395;407396;407397;407398;407399;407400;407401;4…
52668;452669;452670;452671;452672;452673;452674;452675;452676;452677;452678;452679;452680;452681;452682;452683;452684;452685;452686;452687;452688;452689;452690;452691;452692;452693;452694;452695;452696;452697;452698;452699;452700;452701;452702;452703;452704;452705;452706;452707;452708;452709;452710;452711;452712;452713;452714;452715;452716;452717;452718;452719;452720;452721;452722;452723;452724;4…
18133;518134;518135;518136;518137;518138;518139;518140;518141;518142;518143;518144;518145;518146;518147;518148;518149;518150;518151;518152;518153;518154;518155;518156;518157;518158;518159;518160;518161;518162;518163;518164;518165;518166;518167;518168;518169;518170;518171;518172;518173;518174;518175;518176;518177;518178;518179;518180;518181;518182;518183;518184;518185;518186;518187;518188;518189;5…
49014;549015;549016;549017;549018;549019;549020;549021;549022;549023;549024;549025;549026;549027;549028;549029;549030;549031;549032;549033;549034;549035;549036;549037;549038;549039;549040;549041;549042;549043;549044;549045;549046;549047;549048;549049;549050;549051;549052;549053;549054;549055;549056;549057;549058;549059;549060;549061;549062;549063;549064;549065;549066;549067;549068;549069;549070;5…
81141;581142;581143;581144;581145;581146;581147;581148;581149;581150;581151;581152;581153;581154;581155;581156;581157;581158;581159;581160;581161;581162;581163;581164;581165;581166;581167;581168;581169;581170;581171;581172;581173;581174;581175;581176;581177;581178;581179;581180;581181;581182;581183;581184;581185;581186;581187;581188;581189;581190;581191;581192;581193;581194;581195;581196;581197;5…
21628;621629;621630;621631;621632;621633;621634;621635;621636;621637;621638;621639;621640;621641;621642;621643;621644;621645;621646;621647;621648;621649;621650;621651;621652;621653;621654;621655;621656;621657;621658;621659;621660;621661;621662;621663;621664;621665;621666;621667;621668;621669;621670;621671;621672;621673;621674;621675;621676;621677;621678;621679;621680;621681;621682;621683;621684;6…
82323;682324;682325;682326;682327;682328;682329;682330;682331;682332;682333;682334;682335;682336;682337;682338;682339;682340;682341;682342;682343;682344;682345;682346;682347;682348;682349;682350;682351;682352;682353;682354;682355;682356;682357;682358;682359;682360;682361;682362;682363;682364;682365;682366;682367;682368;682369;682370;682371;682372;682373;682374;682375;682376;682377;682378;682379;6…
95027;695028;695029;695030;695031;695032;695033;695034;695035;695036;695037;695038;695039;695040;695041;695042;695043;695044;695045;695046;695047;695048;695049;695050;695051;695052;695053;695054;695055;695056;695057;695058;695059;695060;695061;695062;695063;695064;695065;695066;695067;695068;695069;695070;695071;695072;695073;695074;695075;695076;695077;695078;695079;695080;695081;695082;695083;6…
99707;699708;699709;699710;699711;699712;699713;699714;699715;699716;699717;699718;699719;699720;699721;699722;699723;699724;699725;699726;699727;699728;699729;699730;699731;699732;699733;699734;699735;699736;699737;699738;699739;699740;699741;699742;699743;699744;699745;699746;699747;699748;699749;699750;699751;699752;699753;699754;699755;699756;699757;699758;699759;699760;699761;699762;699763;6…
17566;717567;717568;717569;717570;717571;717572;717573;717574;717575;717576;717577;717578;717579;717580;717581;717582;717583;717584;717585;717586;717587;717588;717589;717590;717591;717592;717593;717594;717595;717596;717597;717598;717599;717600;717601;717602;717603;717604;717605;717606;717607;717608;717609;717610;717611;717612;717613;717614;717615;717616;717617;717618;717619;717620;717621;717622;7…
81442;781443;781444;781445;781446;781447;781448;781449;781450;781451;781452;781453;781454;781455;781456;781457;781458;781459;781460;781461;781462;781463;781464;781465;781466;781467;781468;781469;781470;781471;781472;781473;781474;781475;781476;781477;781478;781479;781480;781481;781482;781483;781484;781485;781486;781487;781488;781489;781490;781491;781492;781493;781494;781495;781496;781497;781498;7…
98488;798489;798490;798491;798492;798493;798494;798495;798496;798497;798498;798499;798500;798501;798502;798503;798504;798505;798506;798507;798508;798509;798510;798511;798512;798513;798514;798515;798516;798517;798518;798519;798520;798521;798522;798523;798524;798525;798526;798527;798528;798529;798530;798531;798532;798533;798534;798535;798536;798537;798538;798539;798540;798541;798542;798543;798544;7…
03784;803785;803786;803787;803788;803789;803790;803791;803792;803793;803794;803795;803796;803797;803798;803799;803800;803801;803802;803803;803804;803805;803806;803807;803808;803809;803810;803811;803812;803813;803814;803815;803816;803817;803818;803819;803820;803821;803822;803823;803824;803825;803826;803827;803828;803829;803830;803831;803832;803833;803834;803835;803836;803837;803838;803839;803840;8…
66530;866531;866532;866533;866534;866535;866536;866537;866538;866539;866540;866541;866542;866543;866544;866545;866546;866547;866548;866549;866550;866551;866552;866553;866554;866555;866556;866557;866558;866559;866560;866561;866562;866563;866564;866565;866566;866567;866568;866569;866570;866571;866572;866573;866574;866575;866576;866577;866578;866579;866580;866581;866582;866583;866584;866585;866586;8…
61543;961544;961545;961546;961547;961548;961549;961550;961551;961552;961553;961554;961555;961556;961557;961558;961559;961560;961561;961562;961563;961564;961565;961566;961567;961568;961569;961570;961571;961572;961573;961574;961575;961576;961577;961578;961579;961580;961581;961582;961583;961584;961585;961586;961587;961588;961589;961590;961591;961592;961593;961594;961595;961596;961597;961598;961599;9…
130805;1130806;1130807;1130808;1130809;1130810;1130811;1130812;1130813;1130814;1130815;1130816;1130817;1130818;1130819;1130820;1130821;1130822;1130823;1130824;1130825;1130826;1130827;1130828;1130829;1130830;1130831;1130832;1130833;1130834;1130835;1130836;1130837;1130838;1130839;1130840;1130841;1130842;1130843;1130844;1130845;1130846;1130847;1130848;1130849;1130850;1130851;1130852;1130853;1130854;…
134906;1134907;1134908;1134909;1134910;1134911;1134912;1134913;1134914;1134915;1134916;1134917;1134918;1134919;1134920;1134921;1134922;1134923;1134924;1134925;1134926;1134927;1134928;1134929;1134930;1134931;1134932;1134933;1134934;1134935;1134936;1134937;1134938;1134939;1134940;1134941;1134942;1134943;1134944;1134945;1134946;1134947;1134948;1134949;1134950;1134951;1134952;1134953;1134954;1134955;…
178970;1178971;1178972;1178973;1178974;1178975;1178976;1178977;1178978;1178979;1178980;1178981;1178982;1178983;1178984;1178985;1178986;1178987;1178988;1178989;1178990;1178991;1178992;1178993;1178994;1178995;1178996;1178997;1178998;1178999;1179000;1179001;1179002;1179003;1179004;1179005;1179006;1179007;1179008;1179009;1179010;1179011;1179012;1179013;1179014;1179015;1179016;1179017;1179018;1179019;…
202858;1202859;1202860;1202861;1202862;1202863;1202864;1202865;1202866;1202867;1202868;1202869;1202870;1202871;1202872;1202873;1202874;1202875;1202876;1202877;1202878;1202879;1202880;1202881;1202882;1202883;1202884;1202885;1202886;1202887;1202888;1202889;1202890;1202891;1202892;1202893;1202894;1202895;1202896;1202897;1202898;1202899;1202900;1202901;1202902;1202903;1202904;1202905;1202906;1202907;…
243547;1243548;1243549;1243550;1243551;1243552;1243553;1243554;1243555;1243556;1243557;1243558;1243559;1243560;1243561;1243562;1243563;1243564;1243565;1243566;1243567;1243568;1243569;1243570;1243571;1243572;1243573;1243574;1243575;1243576;1243577;1243578;1243579;1243580;1243581;1243582;1243583;1243584;1243585;1243586;1243587;1243588;1243589;1243590;1243591;1243592;1243593;1243594;1243595;1243596;…
285590;1285591;1285592;1285593;1285594;1285595;1285596;1285597;1285598;1285599;1285600;1285601;1285602;1285603;1285604;1285605;1285606;1285607;1285608;1285609;1285610;1285611;1285612;1285613;1285614;1285615;1285616;1285617;1285618;1285619;1285620;1285621;1285622;1285623;1285624;1285625;1285626;1285627;1285628;1285629;1285630;1285631;1285632;1285633;1285634;1285635;1285636;1285637;1285638;1285639;…
306459;1306460;1306461;1306462;1306463;1306464;1306465;1306466;1306467;1306468;1306469;1306470;1306471;1306472;1306473;1306474;1306475;1306476;1306477;1306478;1306479;1306480;1306481;1306482;1306483;1306484;1306485;1306486;1306487;1306488;1306489;1306490;1306491;1306492;1306493;1306494;1306495;1306496;1306497;1306498;1306499;1306500;1306501;1306502;1306503;1306504;1306505;1306506;1306507;1306508;…
367906;1367907;1367908;1367909;1367910;1367911;1367912;1367913;1367914;1367915;1367916;1367917;1367918;1367919;1367920;1367921;1367922;1367923;1367924;1367925;1367926;1367927;1367928;1367929;1367930;1367931;1367932;1367933;1367934;1367935;1367936;1367937;1367938;1367939;1367940;1367941;1367942;1367943;1367944;1367945;1367946;1367947;1367948;1367949;1367950;1367951;1367952;1367953;1367954;1367955;…
409765;1409766;1409767;1409768;1409769;1409770;1409771;1409772;1409773;1409774;1409775;1409776;1409777;1409778;1409779;1409780;1409781;1409782;1409783;1409784;1409785;1409786;1409787;1409788;1409789;1409790;1409791;1409792;1409793;1409794;1409795;1409796;1409797;1409798;1409799;1409800;1409801;1409802;1409803;1409804;1409805;1409806;1409807;1409808;1409809;1409810;1409811;1409812;1409813;1409814;…
431937;1431938;1431939;1431940;1431941;1431942;1431943;1431944;1431945;1431946;1431947;1431948;1431949;1431950;1431951;1431952;1431953;1431954;1431955;1431956;1431957;1431958;1431959;1431960;1431961;1431962;1431963;1431964;1431965;1431966;1431967;1431968;1431969;1431970;1431971;1431972;1431973;1431974;1431975;1431976;1431977;1431978;1431979;1431980;1431981;1431982;1431983;1431984;1431985;1431986;…
467069;1467070;1467071;1467072;1467073;1467074;1467075;1467076;1467077;1467078;1467079;1467080;1467081;1467082;1467083;1467084;1467085;1467086;1467087;1467088;1467089;1467090;1467091;1467092;1467093;1467094;1467095;1467096;1467097;1467098;1467099;1467100;1467101;1467102;1467103;1467104;1467105;1467106;1467107;1467108;1467109;1467110;1467111;1467112;1467113;1467114;1467115;1467116;1467117;1467118;…
536284;1536285;1536286;1536287;1536288;1536289;1536290;1536291;1536292;1536293;1536294;1536295;1536296;1536297;1536298;1536299;1536300;1536301;1536302;1536303;1536304;1536305;1536306;1536307;1536308;1536309;1536310;1536311;1536312;1536313;1536314;1536315;1536316;1536317;1536318;1536319;1536320;1536321;1536322;1536323;1536324;1536325;1536326;1536327;1536328;1536329;1536330;1536331;1536332;1536333;…
554861;1554862;1554863;1554864;1554865;1554866;1554867;1554868;1554869;1554870;1554871;1554872;1554873;1554874;1554875;1554876;1554877;1554878;1554879;1554880;1554881;1554882;1554883;1554884;1554885;1554886;1554887;1554888;1554889;1554890;1554891;1554892;1554893;1554894;1554895;1554896;1554897;1554898;1554899;1554900;1554901;1554902;1554903;1554904;1554905;1554906;1554907;1554908;1554909;1554910;…
564327;1564328;1564329;1564330;1564331;1564332;1564333;1564334;1564335;1564336;1564337;1564338;1564339;1564340;1564341;1564342;1564343;1564344;1564345;1564346;1564347;1564348;1564349;1564350;1564351;1564352;1564353;1564354;1564355;1564356;1564357;1564358;1564359;1564360;1564361;1564362;1564363;1564364;1564365;1564366;1564367;1564368;1564369;1564370;1564371;1564372;1564373;1564374;1564375;1564376;…
605853;1605854;1605855;1605856;1605857;1605858;1605859;1605860;1605861;1605862;1605863;1605864;1605865;1605866;1605867;1605868;1605869;1605870;1605871;1605872;1605873;1605874;1605875;1605876;1605877;1605878;1605879;1605880;1605881;1605882;1605883;1605884;1605885;1605886;1605887;1605888;1605889;1605890;1605891;1605892;1605893;1605894;1605895;1605896;1605897;1605898;1605899;1605900;1605901;1605902;…
630762;1630763;1630764;1630765;1630766;1630767;1630768;1630769;1630770;1630771;1630772;1630773;1630774;1630775;1630776;1630777;1630778;1630779;1630780;1630781;1630782;1630783;1630784;1630785;1630786;1630787;1630788;1630789;1630790;1630791;1630792;1630793;1630794;1630795;1630796;1630797;1630798;1630799;1630800;1630801;1630802;1630803;1630804;1630805;1630806;1630807;1630808;1630809;1630810;1630811;…
656936;1656937;1656938;1656939;1656940;1656941;1656942;1656943;1656944;1656945;1656946;1656947;1656948;1656949;1656950;1656951;1656952;1656953;1656954;1656955;1656956;1656957;1656958;1656959;1656960;1656961;1656962;1656963;1656964;1656965;1656966;1656967;1656968;1656969;1656970;1656971;1656972;1656973;1656974;1656975;1656976;1656977;1656978;1656979;1656980;1656981;1656982;1656983;1656984;1656985;…
661031;1661032;1661033;1661034;1661035;1661036;1661037;1661038;1661039;1661040;1661041;1661042;1661043;1661044;1661045;1661046;1661047;1661048;1661049;1661050;1661051;1661052;1661053;1661054;1661055;1661056;1661057;1661058;1661059;1661060;1661061;1661062;1661063;1661064;1661065;1661066;1661067;1661068;1661069;1661070;1661071;1661072;1661073;1661074;1661075;1661076;1661077;1661078;1661079;1661080;…
685495;1685496;1685497;1685498;1685499;1685500;1685501;1685502;1685503;1685504;1685505;1685506;1685507;1685508;1685509;1685510;1685511;1685512;1685513;1685514;1685515;1685516;1685517;1685518;1685519;1685520;1685521;1685522;1685523;1685524;1685525;1685526;1685527;1685528;1685529;1685530;1685531;1685532;1685533;1685534;1685535;1685536;1685537;1685538;1685539;1685540;1685541;1685542;1685543;1685544;…
731606;1731607;1731608;1731609;1731610;1731611;1731612;1731613;1731614;1731615;1731616;1731617;1731618;1731619;1731620;1731621;1731622;1731623;1731624;1731625;1731626;1731627;1731628;1731629;1731630;1731631;1731632;1731633;1731634;1731635;1731636;1731637;1731638;1731639;1731640;1731641;1731642;1731643;1731644;1731645;1731646;1731647;1731648;1731649;1731650;1731651;1731652;1731653;1731654;1731655;…
798739;1798740;1798741;1798742;1798743;1798744;1798745;1798746;1798747;1798748;1798749;1798750;1798751;1798752;1798753;1798754;1798755;1798756;1798757;1798758;1798759;1798760;1798761;1798762;1798763;1798764;1798765;1798766;1798767;1798768;1798769;1798770;1798771;1798772;1798773;1798774;1798775;1798776;1798777;1798778;1798779;1798780;1798781;1798782;1798783;1798784;1798785;1798786;1798787;1798788;…	16193;22472;23665;28432;28641;39585;43117;48202;48203;54239;68591;102707;109202;132584;132953;151527;152793;153969;158444;185284;200790;208091;220347;233782;242369;242547;246282;249691;257366;257699;265107;274121;298335;321846;353074;360852;407537;407910;416537;417338;450914;452552;514513;517392;517680;519986;528694;544140;549136;565624;580270;581288;591172;599816;624925;650517;676164;686657;6956…	436;437;438;439;440;441;442;443;444;445;446;447;448;449;450;451;452;453;454;455;456;457;458;459;460;461;462;463	42;164;201;338;368;373;441;495;581;698;791;809;826;990;1015;1018;1129;1141;1181;1199;1274;1347;1384;1400;1407;1408;1563;1656
P01031;Q59GS8	P01031;Q59GS8	94;49	94;49	85;45	Complement C5;Complement C5 beta chain;Complement C5 alpha chain;C5a anaphylatoxin;Complement C5 alpha chain	C5	CO5_HUMAN Complement C5 OS=Homo sapiens GN=C5 PE=1 SV=4;Q59GS8_HUMAN Complement component 5 variant (Fragment) OS=Homo sapiens PE=2 SV=1	2	94	94	85	59	59	56	56	59	58	65	61	71	71	58	53	48	51	57	59	56	54	59	61	62	64	71	68	66	65	64	63	75	74	61	64	71	67	54	50	69	68
;267779;267780;267781;267782;267783;267784;267785;267786;267787;267788;267789;267790;267791;267792;267793;267794;267795;267796;267797;267798;267799;267800;267801;267802;267803;267804;267805;267806;267807;267808;267809;267810;267811;267812;267813;267814;267815;267816;267817;267818;267819;267820;267821;267822;267823;267824;267825;267826;267827;267828;267829;267830;267831;267832;267833;267834;267835…
;557598;557599;557600;557601;557602;557603;557604;557605;557606;557607;557608;557609;557610;557611;557612;557613;557614;557615;557616;557617;557618;557619;557620;557621;557622;557623;557624;557625;557626;557627;557628;557629;557630;557631;557632;557633;557634;557635;557636;557637;557638;557639;557640;557641;557642;557643;557644;557645;557646;557647;557648;557649;557650;557651;557652;557653;557654…	35176;35177;35178;35179;35180;35181;35182;35183;35184;35185;35186;35187;35188;35189;35190;35191;35192;35193;35194;35195;35196;35197;35198;35199;35200;35201;35202;35203;35204;35205;35206;35207;35208;35209;35210;35211;35212;35213;35214;35215;35216;35217;35218;35219;35220;35221;35222;35223;35224;35225;35226;35227;35228;35229;35230;35231;35232;35233;35234;35235;35236;35237;35238;35239;35240;35241;352…
351251;351252;351253;351254;351255;351256;351257;351258;351259;351260;351261;351262;351263;351264;351265;351266;351267;351268;351269;351270;351271;351272;351273;351274;351275;351276;351277;351278;351279;351280;351281;351282;351283;351284;351285;351286;351287;351288;351289;351290;351291;351292;351293;351294;351295;351296;351297;351298;351299;351300;351301;351302;351303;351304;351305;351306;351307;…
725705;725706;725707;725708;725709;725710;725711;725712;725713;725714;725715;725716;725717;725718;725719;725720;725721;725722;725723;725724;725725;725726;725727;725728;725729;725730;725731;725732;725733;725734;725735;725736;725737;725738;725739;725740;725741;725742;725743;725744;725745;725746;725747;725748;725749;725750;725751;725752;725753;725754;725755;725756;725757;725758;725759;725760;725761;…
1064958;1064959;1064960;1064961;1064962;1064963;1064964;1064965;1064966;1064967;1064968;1064969;1064970;1064971;1064972;1064973;1064974;1064975;1064976;1064977;1064978;1064979;1064980;1064981;1064982;1064983;1064984;1064985;1064986;1064987;1064988;1064989;1064990;1064991;1064992;1064993;1064994;1064995;1064996;1064997;1064998;1064999;1065000;1065001;1065002;1065003;1065004;1065005;1065006;1065007…
1493752;1493753;1493754;1493755;1493756;1493757;1493758;1493759;1493760;1493761;1493762;1493763;1493764;1493765;1493766;1493767;1493768;1493769;1493770;1493771;1493772;1493773;1493774;1493775;1493776;1493777;1493778;1493779;1493780;1493781;1493782;1493783;1493784;1493785;1493786;1493787;1493788;1493789;1493790;1493791;1493792;1493793;1493794;1493795;1493796;1493797;1493798;1493799;1493800;1493801…
1789834;1789835;1789836;1789837;1789838;1789839;1789840;1789841;1789842;1789843;1789844;1789845;1789846;1789847;1789848;1789849;1789850;1789851;1789852;1789853;1789854;1789855;1789856;1789857;1789858;1789859;1789860;1789861;1789862;1789863;1789864;1789865;1789866;1789867;1789868;1789869;1789870;1789871;1789872;1789873;1789874;1789875;1789876;1789877;1789878;1789879;1789880;1789881;1789882;1789883…	35195;35318;45969;48517;64715;85940;90687;119700;167543;216097;223275;244600;251544;258838;266526;298990;305194;315114;318489;341719;351122;351950;356812;356838;356893;384739;387986;415872;493914;502691;509516;509626;517125;539758;546776;550186;554599;571119;579087;665527;666351;673144;687813;707583;726170;734492;734977;752952;754959;782526;815725;898968;925439;932522;948299;965775;1059116;106431…	464;465;466;467;468;469;470;471;472;473;474;475;476	117;173;198;534;827;853;859;1053;1057;1247;1311;1424;1507
P01591;D6RD17;D6RHJ6;C9JA05	P01591;D6RD17;D6RHJ6	6;5;4;2	6;5;4;2	6;5;4;2	Immunoglobulin J chain	IGJ;JCHAIN	IGJ_HUMAN Immunoglobulin J chain OS=Homo sapiens GN=JCHAIN PE=1 SV=4;D6RD17_HUMAN Immunoglobulin J chain (Fragment) OS=Homo sapiens GN=JCHAIN PE=1 SV=8;D6RHJ6_HUMAN Immunoglobulin J chain (Fragment) OS=Homo sapiens GN=JCHAIN PE=1 SV=1	4	6	6	6	1	1	3	4	1	0	1	2	1	2	1	1	0	0	2	2	3	3	1	4	1	1	0	2	2	2	0	0	2	2	0	0	3	3	1	2	2	3
V9GYM3;P02652;V9GYG9;V9GYE3;V9GYC1;V9GYS1	V9GYM3;P02652;V9GYG9;V9GYE3;V9GYC1;V9GYS1	14;14;12;9;7;7	14;14;12;9;7;7	14;14;12;9;7;7	Apolipoprotein A-II;Proapolipoprotein A-II;Truncated apolipoprotein A-II	APOA2	V9GYM3_HUMAN Apolipoprotein A-II OS=Homo sapiens GN=APOA2 PE=1 SV=1;APOA2_HUMAN Apolipoprotein A-II OS=Homo sapiens GN=APOA2 PE=1 SV=1;V9GYG9_HUMAN Apolipoprotein A-II (Fragment) OS=Homo sapiens GN=APOA2 PE=1 SV=1;V9GYE3_HUMAN Apolipoprotein A-II OS=Homo s	6	14	14	14	11	10	11	10	11	11	11	11	14	14	11	11	9	10	13	12	10	10	10	10	12	11	10	10	11	11	11	11	11	12	11	11	12	12	8	10	10	10
54;578655;578656;578657;578658;578659;578660;578661;578662;578663;578664;578665;578666;578667;578668;578669;578670;578671;578672;578673;578674;578675;578676;578677;578678;578679;578680;578681;578682;578683;578684;578685;578686;578687;578688;578689;578690;578691;578692;578693;578694;578695;578696;578697;578698;578699;578700;578701;578702;578703;578704;578705;578706;578707;578708;578709;578710;5787…	59373;59374;59375;59376;59377;59378;59379;59380;59381;59382;59383;59384;59385;59386;59387;59388;59389;59390;59391;59392;59393;59394;59395;59396;59397;59398;59399;59400;59401;59402;59403;59404;59405;59406;59407;59408;59409;59410;59411;59412;59413;59414;59415;59416;59417;59418;59419;59420;59421;59422;59423;59424;59425;59426;59427;59428;59429;59430;59431;59432;59433;59434;59435;59436;59437;59438;594…
;754040;754041;754042;754043;754044;754045;754046;754047;754048;754049;754050;754051;754052;754053;754054;754055;754056;754057;754058;754059;754060;754061;754062;754063;754064;754065;754066;754067;754068;754069;754070;754071;754072;754073;754074;754075;754076;754077;754078;754079;754080;754081;754082;754083;754084;754085;754086;754087;754088;1145745;1145746;1145747;1145748;1145749;1145750;1145751…
1321772;1321773;1321774;1321775;1321776;1321777;1321778;1321779;1321780;1321781;1321782;1321783;1321784;1321785;1321786;1321787;1321788;1321789;1321790;1321791;1321792;1321793;1321794;1321795;1321796;1321797;1321798;1321799;1321800;1321801;1321802;1321803;1321804;1321805;1321806;1321807;1321808;1321809;1321810;1321811;1321812;1321813;1321814;1321815;1321816;1321817;1321818;1321819;1321820;1321821…
1594874;1594875;1594876;1594877;1594878;1594879;1594880;1594881;1594882;1594883;1594884;1594885;1594886;1594887;1594888;1594889;1594890;1594891;1594892;1594893;1594894;1594895;1594896;1594897;1594898;1594899;1594900;1594901;1594902;1594903;1594904;1594905;1594906;1594907;1594908;1594909;1594910;1594911;1594912;1594913;1594914;1594915;1594916;1594917;1594918;1594919;1594920;1594921;1594922;1594923…	59438;357270;358486;359225;374750;374833;753551;1145784;1145811;1319077;1322680;1354104;1598015;1598800	478	82
P02671;A0A0S2Z3E8;Q3KRA7;Q6NSD8;A0A087WUA0;A0A0S2Z3M3;A0A0S2Z3P3;Q8WW76;Q86Z09;CON__P02672	P02671;A0A0S2Z3E8	36;23;14;14;14;8;7;6;5;1	36;23;14;14;14;8;7;6;5;1	36;23;14;14;14;8;7;6;5;1	Fibrinogen alpha chain;Fibrinopeptide A;Fibrinogen alpha chain	FGA	FIBA_HUMAN Fibrinogen alpha chain OS=Homo sapiens GN=FGA PE=1 SV=2;A0A0S2Z3E8_HUMAN Fibrinogen alpha chain isoform 2 (Fragment) OS=Homo sapiens GN=FGA PE=2 SV=1	10	36	36	36	7	7	11	10	8	6	10	11	18	17	14	15	12	13	6	6	14	14	17	17	23	20	18	16	22	24	28	30	25	25	20	21	27	26	13	14	25	24
09797;1109798;1109799;1109800;1109801;1109802;1109803;1109804;1109805;1109806;1109807;1109808;1109809;1109810;1109811;1109812;1109813;1109814;1109815;1109816;1109817;1109818;1109819;1109820;1109821;1109822;1109823;1109824;1109825;1109826;1109827;1109828;1109829;1109830;1109831;1115983;1115984;1122540;1122541;1122542;1122543;1122544;1122545;1122546;1122547;1122548;1122549;1122550;1122551;1122552;1…	89105;104129;203050;251518;256764;383874;397655;397701;406521;410448;526563;536668;540092;540176;549685;571124;571861;605196;625560;625740;899164;1050138;1053930;1109819;1115984;1122585;1125951;1142921;1163378;1163743;1183419;1245862;1416149;1503945;1538207;1636465	479;480;481;482;483;484;485	110;226;254;257;259;495;536
V9HVY1;P02675;B4E1D3;D3DP13;D6REL8;CON__P02676	V9HVY1;P02675;B4E1D3;D3DP13;D6REL8	42;42;40;37;30;5	42;42;40;37;30;5	42;42;40;37;30;5	Fibrinogen beta chain;Fibrinopeptide B;Fibrinogen beta chain	HEL-S-78p;FGB	V9HVY1_HUMAN Epididymis secretory sperm binding protein Li 78p OS=Homo sapiens GN=HEL-S-78p PE=2 SV=1;FIBB_HUMAN Fibrinogen beta chain OS=Homo sapiens GN=FGB PE=1 SV=2;B4E1D3_HUMAN cDNA FLJ53952, highly similar to Fibrinogen beta chain OS=Homo sapiens PE=2	6	42	42	42	5	5	2	1	0	2	4	4	13	14	1	3	1	0	2	2	4	5	8	7	23	24	12	11	26	30	31	31	25	23	20	21	25	27	9	8	21	21
P02741;Q5VVP7;C9JRE9	P02741;Q5VVP7	10;5;2	10;5;2	10;5;2	C-reactive protein;C-reactive protein(1-205)	CRP	CRP_HUMAN C-reactive protein OS=Homo sapiens GN=CRP PE=1 SV=1;Q5VVP7_HUMAN C-reactive protein OS=Homo sapiens GN=CRP PE=1 SV=1	3	10	10	10	1	1	0	0	0	0	2	1	3	3	3	2	0	0	0	0	0	0	0	0	2	2	3	3	8	8	8	7	9	9	4	3	10	9	8	8	7	7
V9HWP0;P02743	V9HWP0;P02743	14;14	14;14	14;14	Serum amyloid P-component;Serum amyloid P-component(1-203)	HEL-S-92n;APCS	V9HWP0_HUMAN Pentaxin OS=Homo sapiens GN=HEL-S-92n PE=2 SV=1;SAMP_HUMAN Serum amyloid P-component OS=Homo sapiens GN=APCS PE=1 SV=2	2	14	14	14	7	6	9	8	7	6	9	8	8	9	7	7	7	7	7	8	7	8	8	8	8	8	8	9	8	8	10	9	9	9	8	7	9	9	9	10	10	9
3;1174544;1174545;1174546;1174547;1174548;1174549;1174550;1174551;1174552;1174553;1174554;1174555;1174556;1174557;1174558;1174559;1174560;1174561;1174562;1174563;1174564;1174565;1174566;1174567;1174568;1174569;1174570;1174571;1174572;1174573;1174574;1174575;1174576;1174577;1174578;1174579;1174580;1174581;1174582;1174583;1174584;1174585;1174586;1174587;1174588;1174589;1174590;1174591;1174592;11745…	147957;148445;149000;149023;243449;244334;378270;384640;477002;592036;736211;737669;1175293;1561060
Q5VY30;P02753	Q5VY30;P02753	12;12	12;12	12;12	Retinol-binding protein 4;Plasma retinol-binding protein(1-182);Plasma retinol-binding protein(1-181);Plasma retinol-binding protein(1-179);Plasma retinol-binding protein(1-176)	RBP4	Q5VY30_HUMAN Retinol binding protein 4, plasma, isoform CRA_b OS=Homo sapiens GN=RBP4 PE=1 SV=2;RET4_HUMAN Retinol-binding protein 4 OS=Homo sapiens GN=RBP4 PE=1 SV=3	2	12	12	12	9	10	10	10	10	10	11	11	9	10	10	9	8	9	10	10	10	10	11	10	10	10	9	10	10	10	9	8	9	9	10	10	11	10	10	8	8	10
85;1208086;1208087;1208088;1208089;1208090;1208091;1208092;1208093;1208094;1208095;1208096;1208097;1208098;1208099;1208100;1208101;1208102;1208103;1208104;1208105;1208106;1208107;1208108;1208109;1208110;1208111;1208112;1208113;1208114;1208115;1208116;1208117;1208118;1208119;1208120;1208121;1208122;1208123;1208124;1208125;1208126;1208127;1208128;1208129;1208130;1208131;1208132;1208133;1208134;1208…	245489;504020;553535;757210;890770;890983;915099;915542;915917;1150323;1208698;1793496	495;496;497	43;69;89
P02760;B7Z8R6;S4R3Y4;S4R471;P78492	P02760;B7Z8R6;S4R3Y4	16;11;8;7;2	16;11;8;7;2	16;11;8;7;2	Protein AMBP;Alpha-1-microglobulin;Inter-alpha-trypsin inhibitor light chain;Trypstatin	AMBP	AMBP_HUMAN Protein AMBP OS=Homo sapiens GN=AMBP PE=1 SV=1;B7Z8R6_HUMAN cDNA FLJ51445, highly similar to AMBP protein OS=Homo sapiens PE=2 SV=1;S4R3Y4_HUMAN Protein AMBP OS=Homo sapiens GN=AMBP PE=1 SV=1	5	16	16	16	12	13	11	10	12	12	12	13	12	12	11	11	11	11	10	10	10	11	11	12	11	11	13	13	11	11	13	13	14	13	10	11	16	15	11	11	13	13
262;758263;758264;758265;758266;758267;758268;758269;758270;758271;758272;758273;758274;758275;758276;758277;758278;758279;758280;758281;758282;758283;758284;758285;758286;758287;758288;758289;758290;758291;758292;758293;758294;758295;758296;758297;758298;758299;758300;758301;758302;758303;758304;758305;758306;758307;758308;758309;758310;758311;758312;758313;758314;758315;758316;758317;758318;758…	46402;192266;299971;387461;413915;531551;580154;580177;758836;764954;1066696;1403988;1500684;1677070;1677365;1725312	498;499;500;501;502	63;81;182;241;243
V9HWF6;P02763	V9HWF6;P02763	9;9	9;9	7;7	Alpha-1-acid glycoprotein;Alpha-1-acid glycoprotein 1	HEL-S-153w;ORM1	V9HWF6_HUMAN Alpha-1-acid glycoprotein OS=Homo sapiens GN=HEL-S-153w PE=2 SV=1;A1AG1_HUMAN Alpha-1-acid glycoprotein 1 OS=Homo sapiens GN=ORM1 PE=1 SV=1	2	9	9	7	6	5	6	5	4	4	6	6	6	6	2	3	3	3	4	4	6	5	5	5	7	7	5	5	5	5	7	6	9	9	5	5	8	8	7	8	6	6
V9HWI6;P02774	V9HWI6;P02774	39;39	39;39	4;4	Vitamin D-binding protein	HEL-S-51;GC	V9HWI6_HUMAN Epididymis secretory protein Li 51 OS=Homo sapiens GN=HEL-S-51 PE=2 SV=1;VTDB_HUMAN Vitamin D-binding protein OS=Homo sapiens GN=GC PE=1 SV=1	2	39	39	4	33	32	35	33	35	32	32	33	35	34	33	32	32	32	32	32	33	33	32	32	32	32	33	33	31	32	33	33	34	34	31	31	34	34	32	30	35	34
281464;281465;281466;281467;281468;281469;281470;281471;281472;281473;281474;281475;281476;281477;281478;281479;281480;281481;281482;281483;281484;281485;281486;281487;281488;281489;281490;281491;281492;281493;281494;281495;281496;281497;281498;281499;281500;281501;281502;281503;281504;281505;281506;281507;281508;281509;281510;281511;281512;281513;281514;281515;281516;281517;281518;281519;281520;…
511907;511908;511909;511910;511911;511912;511913;511914;511915;511916;511917;511918;511919;511920;511921;511922;511923;511924;511925;511926;511927;511928;511929;511930;511931;511932;511933;511934;511935;511936;511937;511938;511939;511940;511941;511942;511943;511944;511945;511946;511947;511948;511949;511950;511951;511952;511953;511954;511955;511956;511957;511958;511959;511960;511961;511962;511963;…	158768;158769;158770;158771;158772;158773;158774;158775;296800;296801;296802;296803;296804;296805;296806;296807;296808;296809;296810;296811;296812;296813;296814;296815;296816;296817;296818;296819;296820;296821;296822;296823;296824;296825;296826;296827;296828;296829;296830;296831;296832;296833;296834;296835;296836;296837;296838;296839;296840;296841;296842;296843;296844;296845;296846;296847;296848;…
413174;413175;413176;413177;413178;413179;413180;413181;413182;413183;413184;413185;413186;413187;413188;413189;413190;413191;413192;413193;413194;413195;413196;413197;413198;413199;413200;413201;413202;413203;413204;413205;413206;413207;413208;413209;413210;413211;413212;413213;413214;413215;413216;413217;413218;413219;413220;413221;413222;413223;413224;413225;413226;413227;413228;413229;413230;…
603215;603216;603217;603218;603219;603220;603221;603222;603223;603224;603225;603226;603227;603228;603229;603230;603231;603232;603233;603234;603235;603236;603237;603238;603239;603240;603241;603242;603243;603244;603245;603246;603247;603248;603249;603250;603251;603252;603253;603254;603255;603256;603257;603258;603259;603260;603261;603262;603263;603264;603265;603266;603267;603268;603269;603270;603271;…
759296;759297;759298;759299;759300;759301;759302;759303;759304;759305;759306;759307;759308;759309;759310;759311;759312;759313;759314;759315;759316;759317;759318;759319;759320;759321;759322;759323;759324;759325;759326;759327;759328;759329;759330;759331;759332;759333;759334;759335;759336;759337;759338;759339;759340;759341;759342;759343;759344;759345;759346;759347;759348;759349;759350;759351;759352;…
050;1259051;1259052;1259053;1259054;1259055;1259056;1259057;1259058;1259059;1259060;1259061;1259062;1259063;1259064;1259065;1259066;1259067;1259068;1259069;1259070;1259071;1259072;1259073;1259074;1259075;1259076;1259077;1259078;1259079;1259080;1259081;1259082;1259083;1259084;1259085;1259086;1259087;1259088;1259089;1259090;1259091;1259092;1259093;1259094;1259095;1259096;1259097;1259098;1259099;125…
018;1274019;1274020;1274021;1274022;1274023;1274024;1274025;1274026;1274027;1274028;1274029;1274030;1274031;1274032;1274033;1274034;1274035;1274036;1274037;1274038;1274039;1274040;1274041;1274042;1274043;1274044;1274045;1274046;1274047;1274048;1274049;1274050;1274051;1274052;1274053;1274054;1274055;1274056;1274057;1274058;1274059;1274060;1274061;1274062;1274063;1274064;1274065;1274066;1274067;127…
233;1333234;1333235;1333236;1333237;1333238;1333239;1333240;1333241;1333242;1333243;1333244;1333245;1333246;1333247;1333248;1333249;1333250;1333251;1333252;1333253;1333254;1333255;1333256;1333257;1333258;1333259;1333260;1333261;1333262;1333263;1333264;1333265;1333266;1333267;1333268;1333269;1333270;1333271;1333272;1333273;1333274;1333275;1333276;1333277;1333278;1333279;1333280;1333281;1333282;133…
406;1445407;1445408;1445409;1445410;1445411;1445412;1445413;1445414;1445415;1445416;1445417;1445418;1445419;1445420;1445421;1445422;1445423;1445424;1445425;1445426;1445427;1445428;1445429;1445430;1445431;1445432;1445433;1445434;1445435;1445436;1445437;1445438;1445439;1445440;1445441;1445442;1445443;1445444;1445445;1445446;1445447;1445448;1445449;1445450;1445451;1445452;1445453;1445454;1445455;144…
884;1525885;1525886;1525887;1525888;1525889;1525890;1525891;1525892;1525893;1525894;1525895;1525896;1525897;1525898;1525899;1525900;1525901;1525902;1525903;1525904;1525905;1525906;1525907;1525908;1525909;1525910;1525911;1525912;1525913;1525914;1525915;1525916;1525917;1525918;1525919;1525920;1525921;1525922;1525923;1525924;1525925;1525926;1525927;1525928;1525929;1525930;1525931;1525932;1525933;152…
337;1613338;1613339;1613340;1613341;1613342;1613343;1613344;1613345;1613346;1613347;1613348;1613349;1613350;1613351;1613352;1613353;1613354;1613355;1613356;1613357;1613358;1613359;1613360;1613361;1613362;1613363;1613364;1613365;1613366;1613367;1613368;1613369;1613370;1613371;1613372;1613373;1613374;1613375;1613376;1613377;1613378;1613379;1613380;1613381;1613382;1613383;1613384;1613385;1613386;161…	158773;296970;315792;349618;349800;350490;407936;413067;478818;562774;563261;601078;615412;618424;618915;759110;760673;769005;834667;838250;838580;1258308;1258320;1260902;1273345;1278394;1278828;1331458;1387557;1388980;1394261;1394870;1446242;1526148;1526418;1600272;1614893;1626636;1784486	340;341;342;343;344	160;185;306;315;343
P02776	P02776	6	6	4	Platelet factor 4;Platelet factor 4, short form	PF4	PLF4_HUMAN Platelet factor 4 OS=Homo sapiens GN=PF4 PE=1 SV=2	1	6	6	4	4	4	4	5	5	5	5	5	4	5	3	3	4	4	4	4	3	3	4	4	4	4	4	4	4	3	3	3	5	5	3	3	4	4	3	3	4	4
P02790;Q9BS19;B7Z8Q4	P02790;Q9BS19	41;24;4	41;24;4	41;24;4	Hemopexin	HPX	HEMO_HUMAN Hemopexin OS=Homo sapiens GN=HPX PE=1 SV=2;Q9BS19_HUMAN HPX protein OS=Homo sapiens GN=HPX PE=1 SV=1	3	41	41	41	33	34	39	36	36	36	37	35	38	38	34	34	28	28	33	33	32	34	36	36	34	36	37	36	33	34	36	35	38	38	33	34	39	39	36	34	37	37
9046;159047;159048;159049;159050;159051;159052;159053;159054;159055;159056;159057;159058;159059;159060;159061;159062;159063;159064;159065;159066;159067;159068;159069;159070;159071;159072;159073;159074;159075;159076;159077;159078;159079;159080;159081;159082;159083;159084;159085;159086;159087;159088;159089;159090;159091;159092;159093;159094;159095;159096;159097;159098;159099;159100;159101;159102;15…
9544;339545;339546;339547;339548;339549;339550;339551;339552;339553;339554;339555;339556;339557;339558;339559;339560;339561;339562;339563;339564;339565;339566;339567;339568;339569;339570;339571;339572;339573;339574;339575;339576;339577;339578;339579;339580;339581;339582;339583;339584;339585;339586;339587;339588;339589;339590;339591;339592;339593;339594;339595;339596;339597;339598;339599;339600;33…
6199;476200;476201;476202;476203;476204;476205;476206;476207;476208;476209;476210;476211;476212;476213;476214;476215;476216;476217;476218;476219;476220;476221;476222;476223;476224;476225;476226;476227;476228;476229;476230;476231;476232;476233;476234;476235;476236;476237;476238;476239;476240;476241;476242;476243;476244;476245;476246;476247;476248;476249;476250;476251;476252;476253;476254;476255;47…
1828;651829;651830;651831;651832;651833;651834;651835;651836;651837;651838;651839;651840;651841;651842;651843;651844;651845;651846;651847;651848;651849;651850;651851;651852;651853;651854;651855;651856;651857;651858;651859;651860;651861;651862;651863;651864;651865;651866;651867;651868;651869;651870;651871;651872;651873;651874;651875;651876;651877;651878;651879;651880;651881;651882;651883;651884;65…	87584;87585;87586;87587;87588;87589;87590;87591;87592;87593;87594;87595;87596;87597;87598;87599;87600;87601;87602;87603;87604;87605;87606;87607;87608;87609;87610;87611;87612;87613;87614;87615;87616;87617;87618;87619;87620;87621;87622;87623;87624;87625;87626;87627;87628;87629;87630;87631;87632;87633;87634;87635;87636;87637;87638;87639;87640;87641;87642;87643;87644;87645;87646;87647;87648;87649;876…
8082;278083;278084;278085;278086;278087;278088;278089;278090;278091;278092;278093;278094;278095;278096;278097;278098;278099;278100;278101;278102;278103;278104;278105;278106;278107;278108;278109;278110;278111;278112;278113;278114;278115;278116;278117;278118;278119;278120;278121;278122;278123;278124;278125;278126;278127;278128;278129;278130;278131;278132;278133;278134;278135;278136;278137;278138;27…
8536;398537;398538;398539;398540;398541;398542;398543;398544;398545;398546;398547;398548;398549;398550;398551;398552;398553;398554;398555;398556;398557;398558;398559;398560;398561;398562;398563;398564;398565;398566;398567;398568;398569;398570;398571;398572;398573;398574;398575;398576;398577;398578;398579;398580;398581;398582;398583;398584;398585;398586;398587;398588;398589;398590;398591;398592;39…
5998;425999;426000;426001;426002;426003;426004;426005;426006;426007;426008;426009;426010;426011;426012;426013;426014;426015;426016;426017;426018;426019;426020;426021;426022;426023;426024;426025;426026;426027;426028;426029;426030;426031;426032;426033;426034;426035;426036;426037;426038;426039;426040;426041;426042;426043;426044;426045;426046;426047;426048;426049;426050;426051;426052;426053;426054;42…
0678;430679;430680;430681;430682;430683;430684;430685;430686;430687;430688;430689;430690;430691;430692;430693;430694;430695;430696;430697;430698;430699;430700;430701;430702;430703;430704;430705;430706;430707;430708;430709;430710;430711;430712;430713;430714;430715;430716;430717;430718;430719;430720;430721;430722;430723;430724;430725;430726;430727;430728;430729;430730;430731;430732;430733;430734;43…
5358;435359;435360;435361;435362;435363;435364;435365;435366;435367;435368;435369;435370;435371;435372;435373;435374;435375;435376;435377;435378;435379;435380;435381;435382;435383;435384;435385;435386;435387;435388;435389;435390;435391;435392;435393;435394;435395;435396;435397;435398;435399;435400;435401;435402;435403;435404;435405;435406;435407;435408;435409;435410;435411;435412;435413;435414;43…
3765;533766;533767;533768;533769;533770;533771;533772;533773;533774;533775;533776;533777;533778;533779;533780;533781;533782;533783;533784;533785;533786;533787;533788;533789;533790;533791;533792;533793;533794;533795;533796;533797;533798;533799;533800;533801;533802;533803;533804;533805;533806;533807;533808;533809;533810;533811;533812;533813;533814;533815;533816;533817;533818;533819;533820;533821;53…
8949;918950;918951;918952;918953;918954;918955;918956;918957;918958;918959;918960;918961;918962;918963;918964;918965;918966;918967;918968;918969;918970;918971;918972;918973;918974;918975;918976;918977;918978;918979;918980;918981;918982;918983;918984;918985;918986;918987;918988;918989;918990;918991;918992;918993;918994;918995;918996;918997;918998;918999;919000;919001;919002;919003;919004;919005;91…
1077164;1077165;1077166;1077167;1077168;1077169;1077170;1077171;1077172;1077173;1077174;1077175;1077176;1077177;1077178;1077179;1077180;1077181;1077182;1077183;1077184;1077185;1077186;1077187;1077188;1077189;1077190;1077191;1077192;1077193;1077194;1077195;1077196;1077197;1077198;1077199;1077200;1077201;1077202;1077203;1077204;1077205;1077206;1077207;1077208;1077209;1077210;1077211;1077212;1077213…
1081259;1081260;1081261;1081262;1081263;1081264;1081265;1081266;1081267;1081268;1081269;1081270;1081271;1081272;1081273;1081274;1081275;1081276;1081277;1081278;1081279;1081280;1081281;1081282;1081283;1081284;1081285;1081286;1081287;1081288;1081289;1081290;1081291;1081292;1081293;1081294;1081295;1081296;1081297;1081298;1081299;1081300;1081301;1081302;1081303;1081304;1081305;1081306;1081307;1081308…
1168026;1168027;1168028;1168029;1168030;1168031;1168032;1168033;1168034;1168035;1168036;1168037;1168038;1168039;1168040;1168041;1168042;1168043;1168044;1168045;1168046;1168047;1168048;1168049;1168050;1168051;1168052;1168053;1168054;1168055;1168056;1168057;1168058;1168059;1168060;1168061;1168062;1168063;1168064;1168065;1168066;1168067;1168068;1168069;1168070;1168071;1168072;1168073;1168074;1168075…
1300319;1300320;1300321;1300322;1300323;1300324;1300325;1300326;1300327;1300328;1300329;1300330;1300331;1300332;1300333;1300334;1300335;1300336;1300337;1300338;1300339;1300340;1300341;1300342;1300343;1300344;1300345;1300346;1300347;1300348;1300349;1300350;1300351;1300352;1300353;1300354;1300355;1300356;1300357;1300358;1300359;1300360;1300361;1300362;1300363;1300364;1300365;1300366;1300367;1300368…
1528805;1528806;1528807;1528808;1528809;1528810;1528811;1528812;1528813;1528814;1528815;1528816;1528817;1528818;1528819;1528820;1528821;1528822;1528823;1528824;1528825;1528826;1528827;1528828;1528829;1528830;1528831;1528832;1528833;1528834;1528835;1528836;1528837;1528838;1528839;1528840;1528841;1528842;1528843;1528844;1528845;1528846;1528847;1528848;1528849;1528850;1528851;1528852;1528853;1528854…
1532900;1532901;1532902;1532903;1532904;1532905;1532906;1532907;1532908;1532909;1532910;1532911;1532912;1532913;1532914;1532915;1532916;1532917;1532918;1532919;1532920;1532921;1532922;1532923;1532924;1532925;1532926;1532927;1532928;1532929;1532930;1532931;1532932;1532933;1532934;1532935;1532936;1532937;1532938;1532939;1532940;1532941;1532942;1532943;1532944;1532945;1532946;1532947;1532948;1532949…
1691100;1691101;1691102;1691103;1691104;1691105;1691106;1691107;1691108;1691109;1691110;1691111;1691112;1691113;1691114;1691115;1691116;1691117;1691118;1691119;1691120;1691121;1691122;1691123;1691124;1691125;1691126;1691127;1691128;1691129;1691130;1691131;1691132;1691133;1691134;1691135;1691136;1691137;1691138;1691139;1691140;1691141;1691142;1691143;1691144;1691145;1691146;1691147;1691148;1691149…
1795381;1795382;1795383;1795384;1795385;1795386;1795387;1795388;1795389;1795390;1795391;1795392;1795393;1795394;1795395;1795396;1795397;1795398;1795399;1795400;1795401;1795402;1795403;1795404;1795405;1795406;1795407;1795408;1795409;1795410;1795411;1795412;1795413;1795414;1795415;1795416;1795417;1795418;1795419;1795420;1795421;1795422;1795423;1795424;1795425;1795426;1795427;1795428;1795429;1795430…	87774;185728;217317;269414;280990;397974;412886;412976;432211;435084;527344;527936;530568;531208;531331;533895;542314;851191;858267;885425;919761;921700;1036348;1045563;1080600;1168390;1168975;1245807;1247164;1299315;1300506;1310862;1337218;1337260;1386227;1528139;1687622;1688450;1699344;1708673;1797767	504;505;506	177;229;409
W0UV28;P03950	W0UV28;P03950	6;6	6;6	6;6	Angiogenin	RAA1;ANG	W0UV28_HUMAN Ribonuclease A A1 OS=Homo sapiens GN=RAA1 PE=3 SV=1;ANGI_HUMAN Angiogenin OS=Homo sapiens GN=ANG PE=1 SV=1	2	6	6	6	0	1	1	1	1	0	1	1	3	2	0	0	1	0	1	1	1	1	1	0	2	1	1	1	2	0	2	1	0	3	1	1	3	2	1	1	2	2
P03951;H0Y596;D6RB32;X6R3B1;Q9UEG0	P03951	24;7;6;5;4	23;7;6;5;4	23;7;6;5;4	Coagulation factor XI;Coagulation factor XIa heavy chain;Coagulation factor XIa light chain	F11	FA11_HUMAN Coagulation factor XI OS=Homo sapiens GN=F11 PE=1 SV=1	5	24	23	23	7	8	10	9	13	12	13	15	15	14	10	11	7	8	11	11	10	10	7	8	14	14	17	15	17	13	13	11	14	11	12	11	18	16	12	11	15	14
P04040;B4DWK8;Q8TAK2	P04040;B4DWK8	19;14;7	19;14;7	19;14;7	Catalase	CAT	CATA_HUMAN Catalase OS=Homo sapiens GN=CAT PE=1 SV=3;B4DWK8_HUMAN Catalase OS=Homo sapiens PE=2 SV=1	3	19	19	19	0	1	0	0	0	0	0	0	0	0	0	0	0	0	0	0	0	0	0	0	0	1	0	0	9	10	2	1	2	4	5	3	7	7	0	0	10	8
V9HWN7;P04075;J3KPS3;H3BQN4;H3BPS8;A0A0M4FNU3;H3BUH7;H3BR04;H3BMQ8;H3BU78;A4UCS9;A4UCT0;H3BR68;B7Z1Z9;B7Z3K7;B7Z1L5	V9HWN7;P04075;J3KPS3;H3BQN4;H3BPS8;A0A0M4FNU3;H3BUH7;H3BR04	12;12;11;10;8;7;6;6;5;5;4;3;3;2;2;1	12;12;11;10;8;7;6;6;5;5;4;3;3;2;2;1	10;10;10;8;6;5;6;6;5;5;2;1;3;0;0;0	Fructose-bisphosphate aldolase;Fructose-bisphosphate aldolase A	HEL-S-87p;ALDOA	V9HWN7_HUMAN Fructose-bisphosphate aldolase OS=Homo sapiens GN=HEL-S-87p PE=2 SV=1;ALDOA_HUMAN Fructose-bisphosphate aldolase A OS=Homo sapiens GN=ALDOA PE=1 SV=2;J3KPS3_HUMAN Fructose-bisphosphate aldolase OS=Homo sapiens GN=ALDOA PE=1 SV=1;H3BQN4_HUMAN F	16	12	12	10	6	6	1	2	2	2	7	6	2	2	0	0	3	2	5	4	2	3	3	3	1	1	1	1	5	5	2	2	5	5	3	4	2	3	1	1	4	3
V9HWD8;P04217;M0R009;B3KP79;B3KWB5;Q7Z3U3;CON__Q2KJF1	V9HWD8;P04217;M0R009;B3KP79	21;21;13;13;9;2;1	21;21;13;13;9;2;1	21;21;13;13;9;2;1	Alpha-1B-glycoprotein	HEL-S-163pA;A1BG	V9HWD8_HUMAN Epididymis secretory sperm binding protein Li 163pA OS=Homo sapiens GN=HEL-S-163pA PE=2 SV=1;A1BG_HUMAN Alpha-1B-glycoprotein OS=Homo sapiens GN=A1BG PE=1 SV=4;M0R009_HUMAN Alpha-1B-glycoprotein (Fragment) OS=Homo sapiens GN=A1BG PE=1 SV=8;B3K	7	21	21	21	15	15	17	19	17	17	19	17	18	18	16	15	14	13	16	15	16	16	16	16	16	16	17	18	15	16	17	17	18	18	15	15	19	19	16	16	16	16
0910;540911;540912;540913;540914;540915;540916;540917;540918;540919;540920;540921;540922;540923;540924;540925;540926;540927;540928;540929;540930;540931;540932;540933;540934;540935;540936;540937;540938;540939;540940;540941;540942;540943;540944;540945;540946;540947;540948;540949;540950;540951;540952;540953;540954;540955;540956;540957;540958;540959;540960;540961;540962;540963;540964;540965;540966;54…	123447;123448;123449;123450;123451;123452;123453;123454;123455;123456;123457;123458;123459;123460;123461;123462;123463;123464;123465;123466;123467;123468;123469;123470;123471;123472;123473;123474;123475;123476;123477;123478;123479;123480;123481;123482;123483;123484;123485;123486;123487;123488;123489;123490;123491;123492;123493;123494;123495;123496;123497;123498;123499;123500;123501;123502;123503;…
610764;610765;610766;610767;610768;610769;610770;610771;610772;610773;610774;610775;610776;610777;610778;610779;610780;610781;610782;610783;610784;610785;610786;610787;610788;610789;610790;610791;610792;610793;610794;610795;610796;610797;610798;610799;610800;610801;610802;610803;610804;610805;610806;610807;610808;610809;610810;610811;610812;610813;610814;610815;610816;610817;610818;610819;610820;…
859187;859188;859189;859190;859191;859192;859193;859194;859195;859196;859197;859198;859199;859200;859201;859202;859203;859204;859205;859206;859207;859208;859209;859210;859211;859212;859213;859214;859215;859216;859217;859218;859219;859220;859221;859222;859223;859224;859225;859226;859227;859228;859229;859230;859231;859232;859233;859234;859235;859236;859237;859238;859239;859240;859241;859242;859243;…
3;1228654;1228655;1228656;1228657;1228658;1228659;1305174;1305175;1305176;1305177;1305178;1305179;1305180;1305181;1305182;1305183;1305184;1305185;1305186;1305187;1305188;1305189;1305190;1305191;1305192;1305193;1305194;1305195;1305196;1305197;1305198;1305199;1305200;1305201;1305202;1305203;1305204;1305205;1305206;1305207;1305208;1305209;1305210;1305211;1305212;1305213;1305214;1305215;1305216;13052…	123964;169010;169049;173213;532237;584801;611776;674295;859741;885324;908745;1086736;1086814;1228630;1305550;1346099;1386391;1403622;1478022;1669290;1669830	510;511	123;213
P04275;B4DMS3;B4DNX0	P04275	89;42;11	89;42;11	4;2;1	von Willebrand factor;von Willebrand antigen 2	VWF	VWF_HUMAN von Willebrand factor OS=Homo sapiens GN=VWF PE=1 SV=4	3	89	89	4	14	12	8	8	2	3	4	2	24	27	5	4	8	5	1	4	6	7	18	14	37	37	52	46	60	64	57	59	63	63	44	43	65	67	26	21	70	66
1457305;1457306;1457307;1457308;1457309;1457310;1457311;1457312;1457313;1470022;1470023;1470024;1470025;1470026;1470027;1470028;1470029;1470030;1470031;1474136;1474137;1474138;1474139;1474140;1474141;1474142;1474143;1474144;1474145;1474146;1474147;1474148;1474149;1474150;1474151;1474152;1474153;1474154;1474155;1474156;1474157;1474158;1474159;1474160;1474161;1474162;1474163;1474164;1474165;1474166…	49091;61304;89079;97406;102812;145071;178494;178577;181072;206651;293702;296635;306549;317843;362653;362659;362685;475996;503040;550400;550650;550686;594564;598694;599876;660558;670044;677058;679114;691398;692848;692889;700091;702970;726751;793949;804912;841208;901730;936493;937035;954819;958160;977986;983152;994452;1027083;1126443;1227875;1246562;1252012;1267259;1301612;1317530;1375354;1378052;1…	379;380;381;382;384;385;386;387;388;389;390;391;392;512;513	1303;1304;1385;1521;1606;1761;1860;2038;2097;2201;2456;2461;2596;2606;2759
V9HVZ4;P04406;Q2TSD0;E7EUT5;Q0QET7;A4UCT1;B4DRV9;Q5ZEY3;Q16768;A0A0K0K1K1;O14556	V9HVZ4;P04406;Q2TSD0;E7EUT5;Q0QET7;A4UCT1	14;14;13;12;11;7;6;4;2;1;1	14;14;13;12;11;7;6;4;2;1;1	14;14;13;12;11;7;6;4;2;1;1	Glyceraldehyde-3-phosphate dehydrogenase	HEL-S-162eP;GAPDH	V9HVZ4_HUMAN Glyceraldehyde-3-phosphate dehydrogenase OS=Homo sapiens GN=HEL-S-162eP PE=2 SV=1;G3P_HUMAN Glyceraldehyde-3-phosphate dehydrogenase OS=Homo sapiens GN=GAPDH PE=1 SV=3;Q2TSD0_HUMAN Glyceraldehyde-3-phosphate dehydrogenase OS=Homo sapiens PE=2	11	14	14	14	6	6	4	3	5	5	7	6	7	7	0	0	2	1	7	7	4	3	1	2	4	3	3	4	10	8	4	4	5	5	6	6	6	4	1	1	5	5
V9HW43;P04792;B4DL87;F8WE04;C9J3N8	V9HW43;P04792;B4DL87;F8WE04	4;4;3;2;1	4;4;3;2;1	4;4;3;2;1	Heat shock protein beta-1	HEL-S-102;HSPB1	V9HW43_HUMAN Epididymis secretory protein Li 102 OS=Homo sapiens GN=HEL-S-102 PE=2 SV=1;HSPB1_HUMAN Heat shock protein beta-1 OS=Homo sapiens GN=HSPB1 PE=1 SV=2;B4DL87_HUMAN cDNA FLJ52243, highly similar to Heat-shock protein beta-1 OS=Homo sapiens PE=2 SV	5	4	4	4	0	0	0	0	1	0	0	0	0	0	0	0	0	0	2	4	0	1	0	0	0	0	0	0	1	1	0	0	0	0	0	2	0	0	0	0	0	0
P05109	P05109	3	3	3	Protein S100-A8;Protein S100-A8, N-terminally processed	S100A8	S10A8_HUMAN Protein S100-A8 OS=Homo sapiens GN=S100A8 PE=1 SV=1	1	3	3	3	0	0	0	0	0	0	1	0	0	1	1	1	1	1	0	0	0	0	0	0	1	2	1	1	2	2	1	1	2	2	2	2	2	2	0	1	2	2
P05160;CON__Q2TBQ1	P05160	32;1	32;1	32;1	Coagulation factor XIII B chain	F13B	F13B_HUMAN Coagulation factor XIII B chain OS=Homo sapiens GN=F13B PE=1 SV=3	2	32	32	32	18	17	16	17	12	8	23	18	22	20	18	17	8	9	14	16	19	18	20	19	15	16	10	13	18	19	15	15	16	17	16	19	18	18	15	11	14	14
P05164;J3QSF7;P11678	P05164	22;5;1	22;5;1	22;5;1	Myeloperoxidase;Myeloperoxidase;89 kDa myeloperoxidase;84 kDa myeloperoxidase;Myeloperoxidase light chain;Myeloperoxidase heavy chain	MPO	PERM_HUMAN Myeloperoxidase OS=Homo sapiens GN=MPO PE=1 SV=1	3	22	22	22	0	0	0	0	2	2	0	0	0	0	0	0	0	0	0	0	0	0	1	0	1	0	3	1	10	13	6	5	7	7	2	2	14	13	2	1	10	11
P05362;Q5NKV8;B4DNT6;K7EKL8;E7ESS4;B4DQW5;A0A1C9J7T1;Q15462;Q15463;B4DW82;Q99930	P05362;Q5NKV8;B4DNT6	7;6;5;3;3;3;2;2;2;2;1	7;6;5;3;3;3;2;2;2;2;1	7;6;5;3;3;3;2;2;2;2;1	Intercellular adhesion molecule 1	ICAM1	ICAM1_HUMAN Intercellular adhesion molecule 1 OS=Homo sapiens GN=ICAM1 PE=1 SV=2;Q5NKV8_HUMAN Intercellular adhesion molecule 1 OS=Homo sapiens GN=ICAM1 PE=2 SV=1;B4DNT6_HUMAN cDNA FLJ53631, highly similar to Intercellular adhesion molecule 1 OS=Homo sapie	11	7	7	7	1	1	0	0	1	1	0	0	0	0	0	0	0	0	0	0	0	0	1	1	1	1	2	2	1	1	2	2	4	3	2	1	4	4	0	0	2	1
P05543;CON__Q9TT36	P05543	17;5	17;5	17;5	Thyroxine-binding globulin	SERPINA7	THBG_HUMAN Thyroxine-binding globulin OS=Homo sapiens GN=SERPINA7 PE=1 SV=2	2	17	17	17	12	11	12	11	11	9	12	12	14	12	10	10	9	10	13	13	10	12	12	13	11	11	12	12	11	9	12	13	14	12	10	11	11	13	7	8	12	13
P05546;Q8IVC0;CON__ENSEMBL:ENSBTAP00000018574	P05546;Q8IVC0	28;26;4	28;26;4	28;26;4	Heparin cofactor 2	SERPIND1	HEP2_HUMAN Heparin cofactor 2 OS=Homo sapiens GN=SERPIND1 PE=1 SV=3;Q8IVC0_HUMAN Serpin peptidase inhibitor, clade D (Heparin cofactor), member 1 OS=Homo sapiens GN=SERPIND1 PE=2 SV=1	3	28	28	28	23	23	22	22	20	20	23	23	24	25	24	23	21	19	22	19	22	21	21	19	20	21	24	21	21	20	22	21	22	21	19	18	23	21	21	21	21	22
95;1076796;1076797;1076798;1076799;1076800;1076801;1076802;1076803;1076804;1076805;1076806;1076807;1076808;1076809;1076810;1076811;1076812;1076813;1076814;1076815;1076816;1076817;1076818;1076819;1076820;1076821;1076822;1076823;1076824;1076825;1076826;1076827;1076828;1076829;1076830;1076831;1076832;1076833;1076834;1076835;1076836;1076837;1076838;1076839;1076840;1076841;1076842;1076843;1076844;1076…
63;1458664;1458665;1458666;1458667;1458668;1458669;1458670;1458671;1458672;1458673;1458674;1458675;1458676;1458677;1458678;1458679;1458680;1458681;1458682;1458683;1458684;1458685;1458686;1458687;1458688;1458689;1458690;1458691;1458692;1458693;1458694;1458695;1458696;1458697;1458698;1458699;1458700;1458701;1458702;1458703;1458704;1458705;1458706;1458707;1458708;1458709;1458710;1458711;1458712;1458…	195122;247670;417508;417843;479226;513400;513431;532346;539059;549789;553814;561360;576279;614055;654364;931788;1056356;1076842;1085890;1140851;1163067;1249579;1380714;1458483;1490188;1603705;1649102;1730439	527;528;529;530;531;532;533;534	162;164;287;288;307;416;461;490
P05556;C9JPK5;E7ERX5;Q5T3E6;E9PLR6;E7EUI6;E7EQW5	P05556;C9JPK5;E7ERX5;Q5T3E6;E9PLR6;E7EUI6;E7EQW5	2;1;1;1;1;1;1	2;1;1;1;1;1;1	2;1;1;1;1;1;1	Integrin beta-1;Integrin beta	ITGB1	ITB1_HUMAN Integrin beta-1 OS=Homo sapiens GN=ITGB1 PE=1 SV=2;C9JPK5_HUMAN Integrin beta-1 (Fragment) OS=Homo sapiens GN=ITGB1 PE=1 SV=1;E7ERX5_HUMAN Integrin beta-1 (Fragment) OS=Homo sapiens GN=ITGB1 PE=1 SV=8;Q5T3E6_HUMAN Integrin beta-1 (Fragment) OS=H	7	2	2	2	0	0	0	0	0	0	0	0	1	0	0	0	0	0	0	0	0	0	0	0	0	0	0	0	0	0	0	0	0	0	0	0	0	0	0	0	0	0
Q53R15;P05976;A0A024R2Q5;P08590	Q53R15;P05976	3;3;1;1	3;3;1;1	3;3;1;1	Myosin light chain 1/3, skeletal muscle isoform	MYL1	Q53R15_HUMAN Putative uncharacterized protein MYL1 (Fragment) OS=Homo sapiens GN=MYL1 PE=4 SV=1;MYL1_HUMAN Myosin light chain 1/3, skeletal muscle isoform OS=Homo sapiens GN=MYL1 PE=2 SV=3	4	3	3	3	0	0	0	0	0	0	0	0	0	1	0	0	0	0	0	0	0	0	0	0	0	0	0	0	0	0	0	0	0	0	0	0	1	1	0	0	0	0
P06396;V9H1C1	P06396	42;5	42;5	2;1	Gelsolin	GSN	GELS_HUMAN Gelsolin OS=Homo sapiens GN=GSN PE=1 SV=1	2	42	42	2	35	36	34	35	33	31	34	34	36	35	33	36	31	28	32	31	33	33	33	33	36	35	25	23	32	33	26	27	31	33	27	28	32	34	28	27	36	34
331;587332;587333;587334;587335;587336;587337;587338;587339;587340;587341;587342;587343;587344;587345;587346;587347;587348;587349;587350;587351;587352;587353;587354;587355;587356;587357;587358;587359;587360;587361;587362;587363;587364;587365;587366;587367;587368;587369;587370;587371;587372;587373;587374;587375;587376;587377;587378;587379;587380;587381;587382;587383;587384;587385;587386;587387;587…	49549;49550;49551;49552;49553;49554;49555;49556;49557;49558;49559;49560;49561;49562;49563;49564;49565;49566;49567;49568;49569;49570;49571;49572;49573;49574;49575;49576;49577;49578;49579;49580;49581;49582;49583;49584;49585;49586;49587;49588;49589;49590;49591;49592;49593;49594;49595;49596;49597;49598;49599;49600;49601;49602;49603;49604;49605;49606;49607;49608;49609;49610;49611;49612;49613;49614;496…
047;1139048;1139049;1139050;1139051;1139052;1139053;1139054;1139055;1139056;1139057;1139058;1139059;1139060;1139061;1139062;1139063;1139064;1139065;1139066;1139067;1139068;1139069;1139070;1139071;1139072;1139073;1139074;1139075;1139076;1139077;1139078;1139079;1139080;1139081;1139082;1139083;1139084;1139085;1139086;1139087;1139088;1139089;1139090;1139091;1139092;1139093;1139094;1139095;1139096;113…
349;1421350;1421351;1421352;1421353;1421354;1421355;1421356;1421357;1421358;1421359;1421360;1421361;1421362;1421363;1421364;1421365;1421366;1421367;1421368;1421369;1421370;1421371;1421372;1421373;1421374;1421375;1421376;1421377;1421378;1421379;1421380;1421381;1421382;1421383;1421384;1421385;1421386;1421387;1421388;1421389;1421390;1421391;1421392;1421393;1421394;1421395;1421396;1421397;1421398;142…	50245;57530;106165;115062;115162;125339;245332;259230;357051;357168;360392;404676;424743;648879;671513;1139076;1141879;1141939;1141991;1143639;1165383;1172424;1222720;1267893;1267932;1282795;1283425;1395680;1421814;1479168;1479560;1479881;1537673;1582709;1582885;1583048;1619656;1619968;1631335;1661642;1758215;1758367	535;536;537;538;539;540	52;270;310;433;439;536
Q5JP69;P06681;A0A0G2JL69;Q53HP3;B4DV48;Q53GZ8;H0Y3H6;B4DQI1;Q95IG1;E9PDZ0;A0A0G2JK28;B3KTX9;Q8N6L6;H0Y868;A0A0G2JI59;C9JYQ5;A2ABG0;Q6LDG4;Q86SV5	Q5JP69;P06681;A0A0G2JL69;Q53HP3;B4DV48;Q53GZ8;H0Y3H6;B4DQI1;Q95IG1;E9PDZ0	33;33;32;32;31;31;26;25;24;20;14;12;8;5;4;4;4;2;2	11;11;11;11;10;11;5;7;6;2;4;2;4;2;1;1;1;2;1	5;5;5;5;4;5;0;2;5;2;4;2;3;2;1;1;1;2;1	Complement C2;Complement C2b fragment;Complement C2a fragment	C2	Q5JP69_HUMAN Complement component 2, isoform CRA_b OS=Homo sapiens GN=C2 PE=1 SV=1;CO2_HUMAN Complement C2 OS=Homo sapiens GN=C2 PE=1 SV=2;A0A0G2JL69_HUMAN Complement C2 OS=Homo sapiens GN=C2 PE=1 SV=1;Q53HP3_HUMAN Complement component 2 variant (Fragment)	19	33	11	5	20	21	24	25	22	19	21	22	26	27	22	20	16	13	17	18	21	21	19	20	25	23	24	22	22	22	24	24	27	27	24	23	26	29	21	20	28	29
3202;593203;593204;593205;593206;593207;593208;593209;593210;593211;593212;593213;593214;593215;593216;593217;593218;593219;593220;593221;593222;593223;593224;593225;593226;593227;593228;593229;593230;593231;593232;593233;593234;593235;593236;593237;593238;593239;593240;593241;593242;593243;593244;593245;593246;593247;593248;593249;593250;593251;593252;593253;593254;593255;593256;593257;593258;59…	84949;126714;126935;182464;186745;209955;216435;242746;296680;336110;378660;409978;410082;443054;523266;532256;592837;593017;777103;911470;1053493;1072628;1123099;1143214;1147003;1176272;1204988;1249470;1253083;1301706;1366364;1486384;1607086	233;237;238;239;240;241;541;542;543	227;280;306;316;359;362;452;586;631
P06727;Q13784	P06727;Q13784	47;34	47;34	45;34	Apolipoprotein A-IV	APOA4	APOA4_HUMAN Apolipoprotein A-IV OS=Homo sapiens GN=APOA4 PE=1 SV=3;Q13784_HUMAN APOA4 protein (Fragment) OS=Homo sapiens GN=APOA4 PE=2 SV=1	2	47	47	45	38	39	41	39	35	37	42	42	41	40	29	27	29	31	34	37	40	38	36	36	34	34	38	35	25	25	29	22	35	34	25	22	37	38	28	28	36	35
804;338805;338806;338807;338808;338809;338810;338811;338812;338813;338814;338815;338816;338817;338818;338819;338820;338821;338822;338823;338824;338825;338826;338827;338828;338829;338830;338831;338832;338833;338834;338835;338836;338837;338838;338839;338840;338841;338842;338843;338844;338845;338846;338847;338848;338849;338850;338851;338852;338853;338854;338855;338856;338857;338858;338859;338860;338…	68993;68994;68995;68996;68997;68998;68999;69000;69001;69002;69003;69004;69005;69006;69007;69008;69009;69010;69011;69012;69013;69014;69015;69016;69017;69018;69019;69020;69021;69022;69023;69024;69025;69026;69027;69028;69029;69030;69031;69032;69033;69034;69035;69036;69037;69038;69039;69040;69041;69042;69043;69044;69045;69046;69047;69048;69049;69050;69051;69052;69053;69054;69055;69056;69057;69058;690…
88;663689;663690;663691;663692;663693;663694;663695;663696;663697;663698;663699;663700;663701;663702;663703;663704;663705;663706;663707;663708;663709;663710;663711;663712;663713;663714;663715;663716;663717;663718;663719;663720;663721;663722;663723;663724;663725;663726;663727;663728;663729;663730;663731;663732;663733;663734;663735;663736;663737;663738;663739;663740;663741;663742;663743;663744;6637…
41;862042;862043;862044;862045;862046;862047;862048;862049;862050;862051;862052;862053;862054;862055;862056;862057;862058;862059;862060;862061;862062;862063;862064;862065;862066;862067;862068;862069;862070;862071;862072;862073;862074;862075;862076;862077;862078;862079;862080;862081;862082;862083;862084;862085;862086;862087;862088;862089;862090;862091;862092;862093;862094;862095;862096;862097;8620…
66;916967;916968;916969;916970;916971;916972;916973;916974;916975;916976;916977;916978;916979;916980;916981;916982;916983;916984;916985;916986;916987;916988;916989;916990;916991;916992;916993;916994;916995;916996;916997;916998;916999;917000;917001;917002;917003;917004;917005;917006;917007;917008;917009;917010;917011;917012;917013;917014;917015;917016;917017;917018;917019;917020;917021;917022;9170…
190217;1190218;1190219;1190220;1190221;1190222;1190223;1190224;1190225;1190226;1190227;1190228;1190229;1190230;1190231;1190232;1190233;1190234;1190235;1190236;1190237;1190238;1190239;1190240;1190241;1190242;1190243;1190244;1190245;1190246;1190247;1190248;1190249;1190250;1190251;1190252;1190253;1190254;1190255;1190256;1190257;1190258;1190259;1190260;1190261;1190262;1190263;1190264;1190265;1190266;…
328788;1328789;1328790;1328791;1328792;1328793;1328794;1328795;1328796;1328797;1328798;1328799;1328800;1328801;1328802;1328803;1328804;1328805;1328806;1328807;1328808;1328809;1328810;1328811;1328812;1328813;1328814;1328815;1328816;1328817;1328818;1328819;1328820;1328821;1328822;1328823;1328824;1328825;1328826;1328827;1328828;1328829;1328830;1328831;1328832;1328833;1328834;1328835;1328836;1328837;…	68994;69009;94785;107907;233903;295282;351954;352118;352756;661775;661912;662838;663094;677110;715136;716158;773445;834064;834240;861630;874390;879114;879285;898031;917029;929773;982796;982977;1014439;1177951;1190490;1258192;1258334;1267109;1292031;1292592;1326915;1327490;1328787;1329380;1465040;1487742;1488075;1546298;1594101;1609052;1618140	544;545	245;322
P06732;B2R892;B4DUP1;B4DNF8	P06732;B2R892;B4DUP1	5;4;3;2	5;4;3;2	5;4;3;2	Creatine kinase M-type;Creatine kinase M-type, N-terminally processed	CKM	KCRM_HUMAN Creatine kinase M-type OS=Homo sapiens GN=CKM PE=1 SV=2;B2R892_HUMAN cDNA, FLJ93793, highly similar to Homo sapiens creatine kinase, muscle (CKM), mRNA OS=Homo sapiens PE=2 SV=1;B4DUP1_HUMAN cDNA FLJ57602, highly similar to Creatine kinase M-typ	4	5	5	5	0	0	0	0	0	0	5	4	0	0	0	0	0	0	0	0	0	0	0	0	0	0	0	0	0	0	0	0	0	0	0	0	0	0	0	0	0	0
Q5U077;P07195;A8MW50;C9J7H8;F5H793	Q5U077;P07195;A8MW50	9;9;5;4;3	9;9;5;4;3	8;8;4;4;3	L-lactate dehydrogenase;L-lactate dehydrogenase B chain	LDHB	Q5U077_HUMAN L-lactate dehydrogenase OS=Homo sapiens GN=LDHB PE=2 SV=1;LDHB_HUMAN L-lactate dehydrogenase B chain OS=Homo sapiens GN=LDHB PE=1 SV=2;A8MW50_HUMAN L-lactate dehydrogenase (Fragment) OS=Homo sapiens GN=LDHB PE=1 SV=1	5	9	9	8	2	1	1	3	2	3	3	4	1	1	0	1	2	2	2	3	1	2	2	2	1	1	1	1	2	2	3	2	5	3	3	3	4	4	1	1	4	3
P07357;Q05CV2	P07357	26;12	26;12	26;12	Complement component C8 alpha chain	C8A	CO8A_HUMAN Complement component C8 alpha chain OS=Homo sapiens GN=C8A PE=1 SV=2	2	26	26	26	11	13	13	15	13	15	14	15	16	16	13	11	14	12	15	15	13	13	12	14	15	14	16	14	15	15	16	16	16	18	15	16	20	21	15	13	15	17
75681;1775682;1775683;1775684;1775685;1775686;1775687;1775688;1775689;1775690;1775691;1775692;1775693;1775694;1775695;1775696;1775697;1775698;1775699;1775700;1775701;1775702;1775703;1775704;1775705;1775706;1775707;1775708;1775709;1775710;1775711;1775712;1775713;1775714;1775715;1775716;1775717;1775718;1775719;1775720;1775721;1775722;1775723;1775724;1775725;1775726;1775727;1775728;1775729;1775730;1…	12699;65039;78246;96838;171330;203703;295803;295836;444520;449646;646545;702121;702268;754091;757017;780213;881410;1046660;1046772;1050424;1226343;1227925;1258166;1344797;1744421;1775861	547;548;549;550;551;552	309;319;362;414;461;492
P07360;Q5SQ08	P07360;Q5SQ08	10;6	10;6	10;6	Complement component C8 gamma chain	C8G	CO8G_HUMAN Complement component C8 gamma chain OS=Homo sapiens GN=C8G PE=1 SV=3;Q5SQ08_HUMAN Complement component C8 gamma chain (Fragment) OS=Homo sapiens GN=C8G PE=1 SV=1	2	10	10	10	9	9	10	10	8	9	10	10	10	10	9	8	7	8	8	8	8	8	8	8	9	9	10	10	9	9	9	9	10	9	10	8	9	9	10	9	9	9
P07737;K7EJ44;CON__P02584;I3L3D5	P07737;K7EJ44	10;6;4;4	10;6;4;4	10;6;4;4	Profilin-1	PFN1	PROF1_HUMAN Profilin-1 OS=Homo sapiens GN=PFN1 PE=1 SV=2;K7EJ44_HUMAN Profilin OS=Homo sapiens GN=PFN1 PE=1 SV=1	4	10	10	10	6	7	5	4	6	6	7	6	6	6	3	3	5	5	6	5	6	5	5	6	4	4	3	5	5	5	4	3	5	4	4	6	4	4	1	1	6	5
W0UV93;P07998;G3V357	W0UV93;P07998;G3V357	3;3;2	3;3;2	3;3;2	Ribonuclease pancreatic	RAC1;RNASE1	W0UV93_HUMAN Ribonuclease A C1 OS=Homo sapiens GN=RAC1 PE=3 SV=1;RNAS1_HUMAN Ribonuclease pancreatic OS=Homo sapiens GN=RNASE1 PE=1 SV=4;G3V357_HUMAN Ribonuclease pancreatic OS=Homo sapiens GN=RNASE1 PE=1 SV=1	3	3	3	3	0	0	1	0	0	0	0	0	0	0	0	0	0	0	0	0	0	0	0	0	1	0	0	0	0	0	0	0	1	0	0	0	3	3	0	0	2	2
P08185;B2R9F2;G3V350;G3V4V7	P08185;B2R9F2;G3V350	14;13;7;5	14;13;7;5	14;13;7;5	Corticosteroid-binding globulin	SERPINA6	CBG_HUMAN Corticosteroid-binding globulin OS=Homo sapiens GN=SERPINA6 PE=1 SV=1;B2R9F2_HUMAN cDNA, FLJ94361, highly similar to Homo sapiens serine (or cysteine) proteinase inhibitor, clade A(alpha-1 antiproteinase, antitrypsin), member 6 (SERPINA6), mRNA O	4	14	14	14	9	9	9	9	10	11	9	10	10	10	9	9	7	6	11	9	10	9	9	8	10	11	11	11	9	8	10	10	13	12	10	10	9	9	10	6	9	8
P08311	P08311	7	7	7	Cathepsin G	CTSG	CATG_HUMAN Cathepsin G OS=Homo sapiens GN=CTSG PE=1 SV=2	1	7	7	7	0	0	0	0	0	0	0	0	0	0	0	0	0	0	0	0	0	0	0	0	0	0	0	0	5	6	2	2	1	2	0	0	1	3	0	0	1	2
P08514;B4DLU2;B7Z8B0;Q59FA8;Q0MVN7	P08514;B4DLU2	9;7;2;2;1	9;7;2;2;1	9;7;2;2;1	Integrin alpha-IIb;Integrin alpha-IIb heavy chain;Integrin alpha-IIb light chain, form 1;Integrin alpha-IIb light chain, form 2	ITGA2B	ITA2B_HUMAN Integrin alpha-IIb OS=Homo sapiens GN=ITGA2B PE=1 SV=3;B4DLU2_HUMAN cDNA FLJ56496, highly similar to Integrin alpha-IIb OS=Homo sapiens PE=2 SV=1	5	9	9	9	2	5	0	0	0	0	1	1	1	1	0	0	0	0	2	1	0	0	0	0	2	3	0	0	2	3	0	0	1	0	3	3	0	0	0	0	0	1
P08567;Q59GZ2	P08567;Q59GZ2	9;6	9;6	9;6	Pleckstrin	PLEK	PLEK_HUMAN Pleckstrin OS=Homo sapiens GN=PLEK PE=1 SV=3;Q59GZ2_HUMAN PLEK protein variant (Fragment) OS=Homo sapiens PE=2 SV=1	2	9	9	9	3	3	2	2	2	1	3	3	2	1	0	0	1	1	4	3	2	1	3	2	1	2	1	0	2	2	0	0	1	0	2	2	0	0	0	0	1	0
P08697;A0A0G2JPA8;C9JMH6;A0A0J9YY65;C9JPV4;A0A0J9YWQ3;CON__P28800	P08697;A0A0G2JPA8;C9JMH6;A0A0J9YY65	26;20;15;14;11;10;2	26;20;15;14;11;10;2	26;20;15;14;11;10;2	Alpha-2-antiplasmin	SERPINF2	A2AP_HUMAN Alpha-2-antiplasmin OS=Homo sapiens GN=SERPINF2 PE=1 SV=3;A0A0G2JPA8_HUMAN Alpha-2-antiplasmin OS=Homo sapiens GN=SERPINF2 PE=1 SV=1;C9JMH6_HUMAN Alpha-2-antiplasmin (Fragment) OS=Homo sapiens GN=SERPINF2 PE=1 SV=1;A0A0J9YY65_HUMAN Alpha-2-antip	7	26	26	26	22	19	20	20	19	18	24	24	21	23	20	20	16	15	19	18	20	18	19	19	19	19	22	21	21	21	20	20	23	21	21	21	23	23	19	20	22	23
951866;951867;951868;951869;951870;951871;951872;951873;951874;951875;951876;951877;951878;951879;951880;951881;951882;951883;951884;951885;951886;951887;951888;951889;951890;951891;951892;951893;951894;951895;951896;951897;951898;951899;951900;951901;951902;951903;951904;951905;951906;951907;951908;951909;951910;951911;951912;951913;951914;951915;951916;951917;951918;951919;951920;951921;951922;…	211021;245926;251769;343355;377144;424905;526879;537497;537600;546274;614862;710270;839536;868860;877471;878044;878083;952819;1015621;1065128;1095762;1145410;1149807;1190999;1357940;1705809	562;563;564;565;566	267;268;345;401;480
P09172;Q5T382	P09172	15;1	15;1	15;1	Dopamine beta-hydroxylase;Soluble dopamine beta-hydroxylase	DBH	DOPO_HUMAN Dopamine beta-hydroxylase OS=Homo sapiens GN=DBH PE=1 SV=3	2	15	15	15	6	5	4	2	3	5	0	0	8	5	4	4	0	0	7	3	0	0	2	0	0	0	0	0	4	4	0	0	2	2	7	8	3	2	3	3	7	8
V9HWE9;P09211;A0A087X2E9;A8MX94;A0A087X243;C7DJS2;C7DJS1	V9HWE9;P09211;A0A087X2E9;A8MX94	3;3;2;2;1;1;1	3;3;2;2;1;1;1	3;3;2;2;1;1;1	Glutathione S-transferase P	HEL-S-22;GSTP1	V9HWE9_HUMAN Epididymis secretory protein Li 22 OS=Homo sapiens GN=HEL-S-22 PE=2 SV=1;GSTP1_HUMAN Glutathione S-transferase P OS=Homo sapiens GN=GSTP1 PE=1 SV=2;A0A087X2E9_HUMAN Glutathione S-transferase P (Fragment) OS=Homo sapiens GN=GSTP1 PE=1 SV=1;A8MX	7	3	3	3	0	0	0	0	0	0	1	1	0	0	0	0	1	0	1	1	0	1	0	0	0	0	0	0	1	0	0	0	0	0	1	1	0	0	0	0	0	0
P09382	P09382	2	2	2	Galectin-1	LGALS1	LEG1_HUMAN Galectin-1 OS=Homo sapiens GN=LGALS1 PE=1 SV=2	1	2	2	2	0	0	0	0	0	0	0	1	0	0	0	0	0	0	0	0	0	0	0	0	0	0	1	0	0	0	0	0	0	0	0	0	0	0	0	0	0	0
P0DJI8	P0DJI8	13	4	4	Serum amyloid A-1 protein;Amyloid protein A;Serum amyloid protein A(2-104);Serum amyloid protein A(3-104);Serum amyloid protein A(2-103);Serum amyloid protein A(2-102);Serum amyloid protein A(4-101)	SAA1	SAA1_HUMAN Serum amyloid A-1 protein OS=Homo sapiens GN=SAA1 PE=1 SV=1	1	13	4	4	4	4	2	1	2	2	2	3	2	2	2	2	1	1	2	2	2	2	2	2	5	5	3	3	8	7	10	9	9	9	4	5	12	11	10	9	5	5
442011;442012;442013;442014;442015;442016;442017;442018;442019;442020;442021;442022;442023;442024;442025;442026;442027;442028;442029;442030;442031;442032;442033;442034;442035;442036;442037;442038;442039;442040;442041;442042;442043;442044;442045;442046;442047;442048;442049;442050;442051;442052;442053;442054;442055;442056;442057;442058;442059;442060;442061;442062;442063;442064;442065;442066;442067;…	147969;245778;245820;290846;291678;440335;559752;559987;1141477;1231044;1231864;1296286;1305135	101	42
P0DJI9	P0DJI9	11	4	4	Serum amyloid A-2 protein	SAA2	SAA2_HUMAN Serum amyloid A-2 protein OS=Homo sapiens GN=SAA2 PE=1 SV=1	1	11	4	4	2	2	1	0	1	1	1	2	1	1	1	1	1	1	1	1	1	1	1	1	4	3	3	3	6	6	9	8	6	6	5	6	8	7	8	7	6	6
94;1296195;1296196;1296197;1296198;1296199;1296200;1296201;1296202;1296203;1296204;1296205;1296206;1296207;1296208;1296209;1296210;1296211;1296212;1296213;1296214;1296215;1296216;1296217;1296218;1296219;1296220;1296221;1296222;1296223;1296224;1296225;1296226;1296227;1296228;1296229;1296230;1296231;1296232;1296233;1296234;1296235;1296236;1296237;1296238;1296239;1296240;1296241;1296242;1296243;1296…	147969;245778;245820;290846;291678;523012;523105;559380;1141477;1230169;1296286	101	42
P10643;A8K2T4	P10643;A8K2T4	42;41	42;41	2;2	Complement component C7	C7	CO7_HUMAN Complement component C7 OS=Homo sapiens GN=C7 PE=1 SV=2;A8K2T4_HUMAN cDNA FLJ78207, highly similar to Human complement protein component C7 mRNA OS=Homo sapiens PE=2 SV=1	2	42	42	2	23	25	26	26	25	26	24	25	27	28	21	21	13	12	24	25	28	25	22	25	28	28	28	25	26	26	28	25	36	35	26	26	33	35	26	24	24	24
892;981893;981894;981895;981896;981897;981898;981899;981900;981901;981902;981903;981904;981905;981906;981907;981908;981909;981910;981911;981912;981913;981914;981915;981916;981917;981918;981919;981920;981921;981922;981923;981924;981925;981926;981927;981928;981929;981930;981931;981932;981933;981934;981935;981936;981937;981938;981939;981940;981941;981942;981943;981944;981945;981946;981947;981948;981…
5;1780716;1780717;1780718;1780719;1780720;1780721;1780722;1780723;1780724;1780725;1780726;1780727;1780728;1780729;1780730;1780731;1780732;1780733;1780734;1780735;1780736;1780737;1780738;1780739;1780740;1780741;1780742;1780743;1780744;1780745;1780746;1780747;1780748;1780749;1780750;1780751;1780752;1780753;1780754;1780755;1780756;1780757;1780758;1780759;1780760;1780761;1780762;1780763;1780764;17807…	13159;25513;171044;215793;249606;348500;349030;356718;377289;506463;539379;539439;567749;651083;699898;801869;887290;899769;899941;909397;909497;959415;982146;1059566;1138765;1200140;1246425;1253093;1267959;1277712;1347970;1366981;1377414;1389049;1389475;1557642;1602593;1602927;1602928;1675343;1710105;1780696	567;568;569;570;571;572	588;624;637;663;717;815
P10909;H0YC35;H0YLK8;E7ERK6;B4DW11;E7ETB4;Q8IWL5;H0YAS8;E5RJZ5;E5RG36;E5RGB0;E5RH61;Q8IWM0;Q6LDQ3	P10909;H0YC35;H0YLK8	25;15;15;12;10;10;8;8;7;6;6;6;4;2	25;15;15;12;10;10;8;8;7;6;6;6;4;2	25;15;15;12;10;10;8;8;7;6;6;6;4;2	Clusterin;Clusterin beta chain;Clusterin alpha chain;Clusterin	CLU	CLUS_HUMAN Clusterin OS=Homo sapiens GN=CLU PE=1 SV=1;H0YC35_HUMAN Clusterin (Fragment) OS=Homo sapiens GN=CLU PE=1 SV=1;H0YLK8_HUMAN Clusterin (Fragment) OS=Homo sapiens GN=CLU PE=1 SV=1	14	25	25	25	17	19	20	20	20	20	20	19	22	22	19	19	20	19	19	19	19	18	18	18	20	18	18	18	17	17	19	17	19	20	17	16	19	19	14	13	20	21
606784;606785;606786;606787;606788;606789;606790;606791;606792;606793;606794;606795;606796;606797;606798;606799;606800;606801;606802;606803;606804;606805;606806;606807;606808;606809;606810;606811;606812;606813;606814;606815;606816;606817;606818;606819;606820;606821;606822;606823;606824;606825;606826;606827;606828;606829;606830;606831;606832;606833;606834;606835;606836;606837;606838;606839;606840;…	109368;109369;109370;109371;109372;109373;109374;109375;109376;109377;109378;109379;109380;109381;109382;109383;109384;109385;109386;109387;109388;109389;109390;109391;109392;109393;109394;109395;109396;109397;109398;109399;109400;109401;109402;109403;109404;109405;109406;109407;109408;109409;109410;109411;109412;109413;109414;109415;109416;109417;109418;109419;109420;109421;109422;109423;109424;…
473281;473282;473283;473284;473285;473286;473287;473288;473289;473290;473291;473292;473293;473294;473295;473296;473297;473298;473299;473300;473301;473302;473303;473304;473305;473306;473307;473308;473309;473310;473311;473312;473313;473314;473315;473316;473317;473318;473319;473320;473321;473322;473323;473324;473325;473326;473327;473328;473329;473330;473331;473332;473333;473334;473335;473336;473337;…
72;1206173;1206174;1206175;1206176;1206177;1206178;1206179;1206180;1206181;1206182;1206183;1206184;1206185;1206186;1206187;1206188;1206189;1206190;1206191;1206192;1206193;1206194;1206195;1206196;1206197;1206198;1206199;1206200;1206201;1206202;1206203;1206204;1206205;1206206;1206207;1206208;1206209;1206210;1206211;1206212;1206213;1206214;1206215;1206216;1206217;1206218;1206219;1206220;1206221;1206…
01;1674602;1674603;1674604;1674605;1674606;1674607;1674608;1674609;1674610;1674611;1674612;1674613;1674614;1674615;1674616;1674617;1674618;1674619;1674620;1674621;1674622;1674623;1674624;1674625;1674626;1674627;1674628;1674629;1674630;1674631;1674632;1674633;1674634;1674635;1674636;1674637;1674638;1674639;1674640;1674641;1674642;1674643;1674644;1674645;1674646;1674647;1674648;1674649;1674650;1674…	109943;110120;185302;337404;339950;342510;361916;443858;473317;664459;665145;792558;793113;820801;832913;868330;868419;1206488;1228079;1251641;1308275;1460333;1461447;1673572;1791247	573;574;575	172;176;431
V9HWB4;P11021;B4DEF7	V9HWB4;P11021;B4DEF7	9;9;6	9;9;6	9;9;6	78 kDa glucose-regulated protein	HEL-S-89n;HSPA5	V9HWB4_HUMAN Epididymis secretory sperm binding protein Li 89n OS=Homo sapiens GN=HEL-S-89n PE=2 SV=1;GRP78_HUMAN 78 kDa glucose-regulated protein OS=Homo sapiens GN=HSPA5 PE=1 SV=2;B4DEF7_HUMAN cDNA FLJ60062, highly similar to 78 kDa glucose-regulated pro	3	9	9	9	0	2	2	1	1	1	2	2	4	5	0	1	2	1	2	0	4	3	2	2	1	0	0	0	2	3	1	1	3	3	3	2	2	2	0	0	2	1
V9HW22;P11142;Q53HF2;B3KTV0;E9PKE3;Q53GZ6;Q96IS6;E9PN89;B4E1Q1;B4DTX2;E9PNE6;A0A024R6B5;P54652;E9PI65;E9PQQ4;E9PQK7;E9PK54;E9PLF4;A8K7Q2;E9PN25;E9PPY6;Q9NZ87;Q9NWW3;E9PM13;Q96H53;E9PS65;A4D111;Q96BE0	V9HW22;P11142;Q53HF2;B3KTV0;E9PKE3;Q53GZ6;Q96IS6;E9PN89;B4E1Q1	13;13;12;12;12;12;11;10;8;6;6;6;6;5;5;5;5;5;5;3;3;1;1;1;1;1;1;1	13;13;12;12;12;12;11;10;8;6;6;6;6;5;5;5;5;5;5;3;3;1;1;1;1;1;1;1	11;11;10;10;10;10;10;9;7;5;4;4;4;4;4;4;4;4;4;2;2;1;1;1;1;1;1;1	Heat shock cognate 71 kDa protein	HEL-S-72p;HSPA8	V9HW22_HUMAN Epididymis luminal protein 33 OS=Homo sapiens GN=HEL-S-72p PE=2 SV=1;HSP7C_HUMAN Heat shock cognate 71 kDa protein OS=Homo sapiens GN=HSPA8 PE=1 SV=1;Q53HF2_HUMAN Heat shock 70kDa protein 8 isoform 2 variant (Fragment) OS=Homo sapiens PE=2 SV=	28	13	13	11	6	4	3	3	4	3	2	3	1	1	0	0	0	0	3	6	4	4	4	2	0	1	0	0	5	5	1	2	3	4	3	5	1	1	0	0	3	3
P11226	P11226	7	7	7	Mannose-binding protein C	MBL2	MBL2_HUMAN Mannose-binding protein C OS=Homo sapiens GN=MBL2 PE=1 SV=2	1	7	7	7	4	3	0	0	1	1	3	2	2	2	3	3	1	2	0	0	0	0	3	2	1	1	3	2	2	2	5	4	2	2	2	3	2	4	0	0	6	6
Q59EZ3;P11717;Q13660	Q59EZ3;P11717	6;6;1	6;6;1	6;6;1	Cation-independent mannose-6-phosphate receptor	IGF2R	Q59EZ3_HUMAN Insulin-like growth factor 2 receptor variant (Fragment) OS=Homo sapiens PE=2 SV=1;MPRI_HUMAN Cation-independent mannose-6-phosphate receptor OS=Homo sapiens GN=IGF2R PE=1 SV=3	3	6	6	6	0	0	0	0	0	0	0	0	0	0	0	1	0	0	0	0	0	0	0	0	0	0	1	1	0	0	0	1	0	0	1	0	1	1	0	0	1	5
P13671;C9JC72	P13671	37;4	37;4	5;1	Complement component C6	C6	CO6_HUMAN Complement component C6 OS=Homo sapiens GN=C6 PE=1 SV=3	2	37	37	5	23	26	23	23	24	22	24	25	29	28	21	19	14	13	23	20	21	22	24	26	29	28	23	25	24	24	25	23	33	30	25	24	29	27	16	15	26	27
25;958526;958527;958528;958529;958530;958531;958532;958533;958534;958535;958536;958537;958538;958539;958540;958541;958542;958543;958544;958545;958546;958547;958548;958549;958550;958551;958552;958553;958554;958555;958556;958557;958558;958559;958560;958561;958562;958563;958564;958565;958566;958567;958568;958569;958570;958571;958572;958573;958574;958575;958576;958577;958578;958579;958580;958581;9585…	68268;87002;178098;178393;182630;191665;238536;242073;356607;378779;532827;538750;539500;594478;673129;673131;677876;775545;820810;958498;1125707;1177896;1183649;1258325;1293450;1379653;1404539;1416863;1417074;1462146;1495658;1619276;1619323;1775589;1784178;1784362;1799554	578	193
P13727;H0YCG3	P13727	3;1	3;1	3;1	Bone marrow proteoglycan;Eosinophil granule major basic protein	PRG2	PRG2_HUMAN Bone marrow proteoglycan OS=Homo sapiens GN=PRG2 PE=1 SV=2	2	3	3	3	0	0	0	0	0	1	0	1	1	1	1	0	0	0	0	2	1	0	0	0	1	1	0	0	0	0	0	0	1	0	0	0	0	1	0	0	0	0
P14543;B4DM05	P14543	9;3	9;3	9;3	Nidogen-1	NID1	NID1_HUMAN Nidogen-1 OS=Homo sapiens GN=NID1 PE=1 SV=3	2	9	9	9	0	0	0	0	0	0	0	0	1	1	0	0	0	0	0	0	0	0	0	0	0	0	1	1	1	1	2	1	3	1	1	2	2	2	1	1	2	1
V9HWB8;P14618;B4DNK4;A0A024R5Z9;H3BTN5;B4DRT3;A0A024R609;H3BQ34;Q8WUW7;H3BUW1;H3BTJ2;Q504U3;H3BR70;H3BT25;H3BU13;H3BN34;Q9UKK4;H3BQZ3;Q9UN47;Q9NYI7;Q9UK31;B4DPM0;Q16716;Q16715;P30613	V9HWB8;P14618;B4DNK4;A0A024R5Z9;H3BTN5;B4DRT3;A0A024R609;H3BQ34;Q8WUW7	15;15;13;13;12;12;9;8;8;7;7;7;7;6;3;2;2;2;1;1;1;1;1;1;1	15;15;13;13;12;12;9;8;8;7;7;7;7;6;3;2;2;2;1;1;1;1;1;1;1	15;15;13;13;12;12;9;8;8;7;7;7;7;6;3;2;2;2;1;1;1;1;1;1;1	Pyruvate kinase;Pyruvate kinase PKM	HEL-S-30;PKM;PKM2	V9HWB8_HUMAN Pyruvate kinase OS=Homo sapiens GN=HEL-S-30 PE=2 SV=1;KPYM_HUMAN Pyruvate kinase PKM OS=Homo sapiens GN=PKM PE=1 SV=4;B4DNK4_HUMAN Pyruvate kinase OS=Homo sapiens GN=PKM PE=1 SV=1;A0A024R5Z9_HUMAN Pyruvate kinase OS=Homo sapiens GN=PKM2 PE=3 S	25	15	15	15	5	5	3	2	4	4	5	5	2	3	0	0	0	0	5	6	1	1	0	0	1	2	1	2	6	6	2	1	3	1	5	4	1	2	0	0	3	5
Q5CAQ5;V9HWP2;P14625;Q59FC6;Q96GW1;B4DHT9;B4DU71;B4DQX3;F8W026;H0YIV0	Q5CAQ5;V9HWP2;P14625;Q59FC6;Q96GW1;B4DHT9;B4DU71	12;12;12;10;6;6;6;4;3;1	12;12;12;10;6;6;6;4;3;1	9;9;9;7;4;5;5;2;1;1	Endoplasmin	TRA1;HEL-S-125m;HSP90B1	Q5CAQ5_HUMAN Tumor rejection antigen (Gp96) 1 OS=Homo sapiens GN=TRA1 PE=2 SV=1;V9HWP2_HUMAN Epididymis luminal protein 35 OS=Homo sapiens GN=HEL-S-125m PE=2 SV=1;ENPL_HUMAN Endoplasmin OS=Homo sapiens GN=HSP90B1 PE=1 SV=1;Q59FC6_HUMAN Tumor rejection anti	10	12	12	9	1	2	0	0	0	0	1	2	2	3	1	0	0	0	3	2	0	2	3	1	1	1	0	0	2	3	0	0	2	3	2	0	2	2	0	0	2	6
P15169;B1AP58	P15169	12;3	12;3	10;2	Carboxypeptidase N catalytic chain	CPN1	CBPN_HUMAN Carboxypeptidase N catalytic chain OS=Homo sapiens GN=CPN1 PE=1 SV=1	2	12	12	10	10	9	11	8	8	7	9	9	12	11	10	11	8	7	10	10	4	6	10	10	11	10	11	11	11	10	11	11	11	11	10	10	12	11	9	9	11	12
W6MEN3;P15291;B7ZAH9;B4DLB8;B4DMM8;W6MEN4;Q86XA6	W6MEN3;P15291;B7ZAH9;B4DLB8	3;3;2;2;1;1;1	3;3;2;2;1;1;1	3;3;2;2;1;1;1	Beta-1,4-galactosyltransferase 1;Lactose synthase A protein;N-acetyllactosamine synthase;Beta-N-acetylglucosaminylglycopeptide beta-1,4-galactosyltransferase;Beta-N-acetylglucosaminyl-glycolipid beta-1,4-galactosyltransferase;Processed beta-1,4-galactosyltransferase 1	B4GALT1	W6MEN3_HUMAN Beta-1,4-galactosyltransferase 1 OS=Homo sapiens GN=B4GALT1 PE=2 SV=1;B4GT1_HUMAN Beta-1,4-galactosyltransferase 1 OS=Homo sapiens GN=B4GALT1 PE=1 SV=5;B7ZAH9_HUMAN cDNA, FLJ79193, highly similar to Beta-1,4-galactosyltransferase 1 (EC 2.4.1.-	7	3	3	3	0	0	0	0	0	0	0	0	0	0	0	0	0	0	0	0	0	0	0	0	0	0	0	0	0	0	1	0	2	2	0	0	2	3	0	1	0	0
P15924;Q4LE79;B4E2A0;B4DKX6;B4DWT7;G1UI31;Q6ZP16	P15924;Q4LE79;B4E2A0;B4DKX6	14;11;10;7;3;1;1	14;11;10;7;3;1;1	14;11;10;7;3;1;1	Desmoplakin	DSP;DSP variant protein	DESP_HUMAN Desmoplakin OS=Homo sapiens GN=DSP PE=1 SV=3;Q4LE79_HUMAN DSP variant protein (Fragment) OS=Homo sapiens GN=DSP variant protein PE=2 SV=1;B4E2A0_HUMAN cDNA FLJ61543, highly similar to Desmoplakin OS=Homo sapiens PE=2 SV=1;B4DKX6_HUMAN cDNA FLJ53	7	14	14	14	0	0	0	0	0	0	0	0	1	1	1	0	0	0	0	0	0	0	0	0	0	0	0	0	0	0	0	0	0	0	0	0	0	0	0	0	0	0
P16930;H0YLC7;B7Z4W2;H3BNP8	P16930;H0YLC7;B7Z4W2	4;2;2;1	4;2;2;1	4;2;2;1	Fumarylacetoacetase	FAH	FAAA_HUMAN Fumarylacetoacetase OS=Homo sapiens GN=FAH PE=1 SV=2;H0YLC7_HUMAN Fumarylacetoacetase (Fragment) OS=Homo sapiens GN=FAH PE=1 SV=1;B7Z4W2_HUMAN cDNA FLJ51912, highly similar to Fumarylacetoacetase (EC 3.7.1.2) OS=Homo sapiens PE=2 SV=1	4	4	4	4	0	0	1	0	0	0	0	1	0	0	0	0	0	0	0	0	0	0	0	0	0	1	1	0	0	0	0	0	0	0	0	1	1	2	0	0	0	0
P18065;C9JMY1;Q59FF1;C9JW52;H7C1H0	P18065;C9JMY1	12;6;5;2;1	12;6;5;2;1	12;6;5;2;1	Insulin-like growth factor-binding protein 2	IGFBP2	IBP2_HUMAN Insulin-like growth factor-binding protein 2 OS=Homo sapiens GN=IGFBP2 PE=1 SV=2;C9JMY1_HUMAN Insulin-like growth factor-binding protein 2 OS=Homo sapiens GN=IGFBP2 PE=1 SV=1	5	12	12	12	0	0	0	2	1	0	2	2	3	4	0	0	0	0	0	1	3	0	1	2	2	2	2	1	5	6	4	4	6	6	4	4	11	11	4	4	8	8
P18428;Q8TCF0	P18428;Q8TCF0	17;15	17;15	17;15	Lipopolysaccharide-binding protein	LBP	LBP_HUMAN Lipopolysaccharide-binding protein OS=Homo sapiens GN=LBP PE=1 SV=3;Q8TCF0_HUMAN LBP protein OS=Homo sapiens GN=LBP PE=2 SV=1	2	17	17	17	5	5	4	6	3	2	6	7	9	8	5	7	3	4	6	6	4	5	6	6	8	8	7	6	9	6	9	8	14	13	8	7	16	14	11	9	12	11
Q53FL7;P19320;E9PDD2;F8UU18;F8UV74;F2YYR6;G0ZI12	Q53FL7;P19320;E9PDD2	12;12;7;5;2;2;2	12;12;7;5;2;2;2	12;12;7;5;2;2;2	Vascular cell adhesion protein 1	VCAM1	Q53FL7_HUMAN Vascular cell adhesion molecule 1 isoform a variant (Fragment) OS=Homo sapiens PE=2 SV=1;VCAM1_HUMAN Vascular cell adhesion protein 1 OS=Homo sapiens GN=VCAM1 PE=1 SV=1;E9PDD2_HUMAN Vascular cell adhesion protein 1 OS=Homo sapiens GN=VCAM1 PE=	7	12	12	12	0	0	0	0	0	1	0	0	2	1	0	1	0	0	1	0	1	0	1	0	1	1	4	1	1	3	1	1	2	3	3	3	8	8	2	3	7	6
P19652	P19652	9	7	7	Alpha-1-acid glycoprotein 2	ORM2	A1AG2_HUMAN Alpha-1-acid glycoprotein 2 OS=Homo sapiens GN=ORM2 PE=1 SV=2	1	9	7	7	4	4	3	3	2	2	4	4	5	5	2	3	2	2	4	3	4	3	4	4	4	4	3	3	3	3	4	5	7	7	4	5	8	9	4	5	5	5
P20160;Q86SR2	P20160;Q86SR2	4;3	4;3	4;3	Azurocidin	AZU1	CAP7_HUMAN Azurocidin OS=Homo sapiens GN=AZU1 PE=1 SV=3;Q86SR2_HUMAN AZU1 protein (Fragment) OS=Homo sapiens GN=AZU1 PE=2 SV=1	2	4	4	4	0	0	0	0	0	0	0	0	0	0	0	0	0	0	0	0	0	0	0	0	0	0	0	0	2	2	0	0	0	1	0	0	2	2	0	0	0	1
P20851;Q5VVQ7;B4DDY0	P20851	8;3;3	8;3;3	8;3;3	C4b-binding protein beta chain	C4BPB	C4BPB_HUMAN C4b-binding protein beta chain OS=Homo sapiens GN=C4BPB PE=1 SV=1	3	8	8	8	5	5	5	5	5	5	6	5	6	7	5	4	5	4	5	5	5	5	7	5	6	6	6	6	6	6	5	6	7	6	6	5	6	5	6	6	6	5
P21333;Q5HY54;Q60FE6;Q60FE5;A6NDY9;A0A087WWY3;Q8TES4;Q6NXF2;Q96C61;B4E2F9;F8WE98;B4DTD5;Q86TQ3;H0Y5F3;H0Y5C6;Q2VP91;A0A024R321;O75369;Q14315;H7C2E7	P21333;Q5HY54;Q60FE6;Q60FE5;A6NDY9;A0A087WWY3;Q8TES4	73;72;72;72;68;68;40;26;25;21;15;14;10;4;4;4;2;2;2;1	73;72;72;72;68;68;40;26;25;21;15;14;10;4;4;4;2;2;2;1	73;72;72;72;68;68;40;26;25;21;15;14;10;4;4;4;2;2;2;1	Filamin-A	FLNA;FLJ00119	FLNA_HUMAN Filamin-A OS=Homo sapiens GN=FLNA PE=1 SV=4;Q5HY54_HUMAN Filamin-A OS=Homo sapiens GN=FLNA PE=1 SV=1;Q60FE6_HUMAN Filamin A OS=Homo sapiens GN=FLNA PE=2 SV=1;Q60FE5_HUMAN Filamin A OS=Homo sapiens GN=FLNA PE=1 SV=1;A6NDY9_HUMAN Filamin A OS=Homo	20	73	73	73	42	37	21	21	24	25	33	27	17	19	1	1	19	21	55	48	21	22	26	22	15	16	5	3	37	36	6	10	20	22	35	38	4	4	1	0	19	14
P22792	P22792	18	18	18	Carboxypeptidase N subunit 2	CPN2	CPN2_HUMAN Carboxypeptidase N subunit 2 OS=Homo sapiens GN=CPN2 PE=1 SV=3	1	18	18	18	12	11	13	13	11	11	13	12	16	14	14	12	12	8	13	13	9	9	11	12	12	13	12	12	14	14	14	12	13	15	12	11	15	15	13	13	14	12
P22894;A8K9E4;B4E0I2;H7C1M3;B4E0T0	P22894;A8K9E4;B4E0I2;H7C1M3	6;5;4;3;1	6;5;4;3;1	6;5;4;3;1	Neutrophil collagenase	MMP8	MMP8_HUMAN Neutrophil collagenase OS=Homo sapiens GN=MMP8 PE=1 SV=1;A8K9E4_HUMAN cDNA FLJ76459, highly similar to Homo sapiens matrix metallopeptidase 8 (neutrophil collagenase) (MMP8), mRNA OS=Homo sapiens PE=2 SV=1;B4E0I2_HUMAN cDNA FLJ51588, highly simi	5	6	6	6	0	0	0	0	0	0	0	0	0	0	0	0	0	0	0	0	0	0	0	0	0	0	0	0	1	1	0	1	2	2	0	0	4	3	0	0	2	1
P23142;Q8NBH6;CON__ENSEMBL:ENSBTAP00000016046;A0A0U1RRA4	P23142;Q8NBH6	23;20;11;2	23;20;11;2	8;8;5;2	Fibulin-1	FBLN1	FBLN1_HUMAN Fibulin-1 OS=Homo sapiens GN=FBLN1 PE=1 SV=4;Q8NBH6_HUMAN Fibulin-1 OS=Homo sapiens PE=2 SV=1	4	23	23	8	13	14	16	15	12	14	12	13	16	15	9	9	8	7	12	15	11	14	14	13	13	13	10	8	13	14	11	11	14	14	12	11	14	17	12	10	16	17
P23470;O60420	P23470	5;1	5;1	5;1	Receptor-type tyrosine-protein phosphatase gamma	PTPRG	PTPRG_HUMAN Receptor-type tyrosine-protein phosphatase gamma OS=Homo sapiens GN=PTPRG PE=1 SV=4	2	5	5	5	0	0	0	0	0	0	2	1	1	1	1	0	0	0	0	0	0	0	1	1	1	1	0	0	1	1	0	0	1	1	0	0	2	1	1	0	1	1
P26022	P26022	4	4	4	Pentraxin-related protein PTX3	PTX3	PTX3_HUMAN Pentraxin-related protein PTX3 OS=Homo sapiens GN=PTX3 PE=1 SV=3	1	4	4	4	0	0	0	0	0	0	0	0	0	0	0	0	0	0	0	0	0	0	0	0	0	0	0	0	1	1	3	2	0	0	3	2	3	2	2	2	0	0
V9HWC0;P26038;Q6PJT4;B7Z4C7	V9HWC0;P26038;Q6PJT4	6;6;5;2	6;6;5;2	3;3;2;1	Moesin	HEL70;MSN	V9HWC0_HUMAN Epididymis luminal protein 70 OS=Homo sapiens GN=HEL70 PE=2 SV=1;MOES_HUMAN Moesin OS=Homo sapiens GN=MSN PE=1 SV=3;Q6PJT4_HUMAN MSN protein (Fragment) OS=Homo sapiens GN=MSN PE=2 SV=1	4	6	6	3	1	1	1	0	0	0	0	1	0	0	0	0	0	0	1	1	0	0	0	0	0	0	0	0	0	1	0	0	1	0	0	0	1	1	0	0	2	0
P27169;B4DX19;Q96P89;F8WF42;B1PWC6;Q96P90	P27169;B4DX19	15;11;3;2;1;1	15;11;3;2;1;1	15;11;3;2;1;1	Serum paraoxonase/arylesterase 1	PON1	PON1_HUMAN Serum paraoxonase/arylesterase 1 OS=Homo sapiens GN=PON1 PE=1 SV=3;B4DX19_HUMAN cDNA FLJ57644, highly similar to Serum paraoxonase/arylesterase 1 (EC 3.1.1.2) OS=Homo sapiens PE=2 SV=1	6	15	15	15	10	10	13	13	12	13	13	12	13	13	11	11	10	10	11	10	10	10	10	9	11	11	11	10	11	11	12	10	12	12	11	11	12	11	11	11	11	11
711974;711975;711976;711977;711978;711979;711980;711981;711982;711983;711984;711985;711986;711987;711988;711989;711990;711991;711992;711993;711994;711995;711996;711997;711998;711999;712000;712001;712002;712003;712004;712005;712006;712007;712008;712009;712010;712011;712012;712013;712014;712015;712016;712017;712018;712019;712020;712021;712022;712023;712024;712025;712026;712027;712028;712029;712030;…	405287;436553;480643;544536;544801;675403;694409;711423;885947;911682;1330220;1376804;1376935;1675870;1792956	604;605;606	88;127;289
P27487	P27487	3	3	3	Dipeptidyl peptidase 4;Dipeptidyl peptidase 4 membrane form;Dipeptidyl peptidase 4 soluble form	DPP4	DPP4_HUMAN Dipeptidyl peptidase 4 OS=Homo sapiens GN=DPP4 PE=1 SV=2	1	3	3	3	0	0	0	0	0	0	0	0	0	0	1	0	0	0	0	0	0	0	1	0	0	0	0	0	0	0	0	2	0	1	0	0	0	1	0	0	0	0
Q53G71;V9HW88;P27797;B4DHR1;K7EL50;B4E2Y9	Q53G71;V9HW88;P27797;B4DHR1	3;3;3;2;1;1	3;3;3;2;1;1	3;3;3;2;1;1	Calreticulin	HEL-S-99n;CALR	Q53G71_HUMAN Calreticulin variant (Fragment) OS=Homo sapiens PE=2 SV=1;V9HW88_HUMAN Calreticulin, isoform CRA_b OS=Homo sapiens GN=HEL-S-99n PE=2 SV=1;CALR_HUMAN Calreticulin OS=Homo sapiens GN=CALR PE=1 SV=1;B4DHR1_HUMAN cDNA FLJ53009, highly similar to C	6	3	3	3	1	1	0	0	0	0	0	0	0	0	2	2	1	1	1	1	2	2	1	1	0	0	1	1	2	2	0	0	1	0	1	1	2	2	0	1	1	1
V9HWC7;P30041;A4UCS6;B4DUK1	V9HWC7;P30041;A4UCS6	8;8;4;1	8;8;4;1	8;8;4;1	Peroxiredoxin-6	HEL-S-128m;PRDX6	V9HWC7_HUMAN Epididymis secretory sperm binding protein Li 128m OS=Homo sapiens GN=HEL-S-128m PE=2 SV=1;PRDX6_HUMAN Peroxiredoxin-6 OS=Homo sapiens GN=PRDX6 PE=1 SV=3;A4UCS6_HUMAN Peroxiredoxin 6 (Fragment) OS=Homo sapiens PE=2 SV=1	4	8	8	8	2	2	0	0	0	0	1	1	0	1	0	0	2	1	3	1	1	2	1	1	0	0	0	0	6	6	0	0	2	0	1	1	0	0	0	0	2	2
V9HWI1;P30043;M0R192;M0QZL1	V9HWI1;P30043;M0R192	6;6;3;1	6;6;3;1	6;6;3;1	Flavin reductase (NADPH)	HEL-S-10;BLVRB	V9HWI1_HUMAN Epididymis secretory protein Li 10 OS=Homo sapiens GN=HEL-S-10 PE=2 SV=1;BLVRB_HUMAN Flavin reductase (NADPH) OS=Homo sapiens GN=BLVRB PE=1 SV=3;M0R192_HUMAN Flavin reductase (NADPH) OS=Homo sapiens GN=BLVRB PE=1 SV=1	4	6	6	6	0	0	0	0	0	0	0	0	0	0	0	0	0	0	0	0	0	0	0	0	0	0	0	0	5	5	0	0	0	0	0	0	0	0	0	0	2	3
Q59EA3;P33151;B4DU18;I3L1J2;Q4VAI4;B4DTP0	Q59EA3;P33151;B4DU18;I3L1J2;Q4VAI4	9;9;8;7;6;3	9;9;8;7;6;3	9;9;8;7;6;3	Cadherin-5	CDH5	Q59EA3_HUMAN Cadherin 5, type 2 preproprotein variant (Fragment) OS=Homo sapiens PE=2 SV=1;CADH5_HUMAN Cadherin-5 OS=Homo sapiens GN=CDH5 PE=1 SV=5;B4DU18_HUMAN cDNA FLJ51093, highly similar to Cadherin-5 OS=Homo sapiens PE=2 SV=1;I3L1J2_HUMAN Cadherin-5 O	6	9	9	9	1	1	4	4	4	3	4	3	4	6	1	1	3	3	3	2	1	0	1	1	1	1	2	2	1	0	2	1	2	2	2	1	1	1	1	1	4	5
P33908	P33908	4	4	4	Mannosyl-oligosaccharide 1,2-alpha-mannosidase IA	MAN1A1	MA1A1_HUMAN Mannosyl-oligosaccharide 1,2-alpha-mannosidase IA OS=Homo sapiens GN=MAN1A1 PE=1 SV=3	1	4	4	4	0	1	2	2	1	2	1	1	1	1	0	0	0	0	0	1	1	1	0	0	1	1	2	1	0	0	2	2	2	3	0	0	4	3	2	1	3	2
Q53XB4;P34096	Q53XB4;P34096	3;3	3;3	3;3	Ribonuclease 4	RAB1;RNASE4	Q53XB4_HUMAN Full-length cDNA clone CS0DF032YM23 of Fetal brain of Homo sapiens (human) OS=Homo sapiens GN=RAB1 PE=2 SV=1;RNAS4_HUMAN Ribonuclease 4 OS=Homo sapiens GN=RNASE4 PE=1 SV=3	2	3	3	3	0	0	1	0	0	0	1	0	0	1	0	0	0	0	0	0	1	0	0	0	1	1	0	0	1	0	0	0	1	1	0	1	2	2	0	0	1	1
P35555;Q75N88;Q9NP01;Q59HB9;H0YND0;B4E3I6	P35555;Q75N88	3;2;1;1;1;1	3;2;1;1;1;1	3;2;1;1;1;1	Fibrillin-1	FBN1	FBN1_HUMAN Fibrillin-1 OS=Homo sapiens GN=FBN1 PE=1 SV=3;Q75N88_HUMAN Fibrillin 1 OS=Homo sapiens GN=FBN1 PE=4 SV=1	6	3	3	3	0	0	1	2	0	0	0	0	1	0	0	0	0	0	0	0	0	0	0	0	0	2	1	0	0	1	0	0	1	1	0	0	2	1	0	0	2	1
Q8TAY0;P35858;B0AZL7	Q8TAY0;P35858;B0AZL7	24;24;23	24;24;23	24;24;23	Insulin-like growth factor-binding protein complex acid labile subunit	IGFALS	Q8TAY0_HUMAN Insulin-like growth factor binding protein, acid labile subunit OS=Homo sapiens GN=IGFALS PE=2 SV=1;ALS_HUMAN Insulin-like growth factor-binding protein complex acid labile subunit OS=Homo sapiens GN=IGFALS PE=1 SV=1;B0AZL7_HUMAN cDNA, FLJ7945	3	24	24	24	17	18	17	18	18	18	21	21	21	22	19	19	17	16	18	18	20	21	19	19	17	18	18	19	17	17	17	16	19	19	19	16	14	16	13	14	19	20
P35908;CON__P35908;Q01546;CON__Q01546;H0YID6	P35908;CON__P35908	29;28;6;5;3	29;28;6;5;3	18;17;0;0;0	Keratin, type II cytoskeletal 2 epidermal	KRT2	K22E_HUMAN Keratin, type II cytoskeletal 2 epidermal OS=Homo sapiens GN=KRT2 PE=1 SV=2;	5	29	29	18	0	0	0	0	0	0	0	0	1	0	0	1	0	0	2	2	5	4	1	1	1	1	0	0	0	0	0	0	2	3	2	1	1	1	0	0	0	0
P36871;B4DFP1;B7Z6C2;B4DDQ8	P36871;B4DFP1;B7Z6C2	3;2;2;1	3;2;2;1	3;2;2;1	Phosphoglucomutase-1	PGM1	PGM1_HUMAN Phosphoglucomutase-1 OS=Homo sapiens GN=PGM1 PE=1 SV=3;B4DFP1_HUMAN cDNA FLJ51818, highly similar to Phosphoglucomutase-1 (EC 5.4.2.2) OS=Homo sapiens PE=2 SV=1;B7Z6C2_HUMAN cDNA FLJ50663, highly similar to Phosphoglucomutase-1 (EC 5.4.2.2) OS=H	4	3	3	3	0	0	0	0	0	0	1	1	0	0	0	0	0	0	0	0	0	0	0	0	0	0	0	0	0	0	0	0	0	0	0	0	0	0	0	0	1	0
P36980;V9GYE7	P36980;V9GYE7	10;9	4;4	4;4	Complement factor H-related protein 2	CFHR2	FHR2_HUMAN Complement factor H-related protein 2 OS=Homo sapiens GN=CFHR2 PE=1 SV=1;V9GYE7_HUMAN Complement factor H-related protein 2 OS=Homo sapiens GN=CFHR2 PE=1 SV=1	2	10	4	4	8	8	8	9	8	8	7	7	7	8	8	8	7	5	7	6	8	7	9	8	8	8	9	9	8	6	9	9	9	9	9	9	8	7	9	9	8	8
P37802;X6RJP6;B7Z5A2;C9J5W6;Q9UI15	P37802;X6RJP6	13;12;2;1;1	13;12;2;1;1	13;12;2;1;1	Transgelin-2	TAGLN2	TAGL2_HUMAN Transgelin-2 OS=Homo sapiens GN=TAGLN2 PE=1 SV=3;X6RJP6_HUMAN Transgelin-2 (Fragment) OS=Homo sapiens GN=TAGLN2 PE=1 SV=1	5	13	13	13	6	7	5	6	8	6	10	10	6	6	1	0	2	2	5	5	4	3	4	3	3	1	3	2	6	6	4	2	6	6	7	5	2	2	2	4	4	3
P40197	P40197	7	7	7	Platelet glycoprotein V	GP5	GPV_HUMAN Platelet glycoprotein V OS=Homo sapiens GN=GP5 PE=1 SV=1	1	7	7	7	2	0	0	0	1	0	1	0	0	0	0	0	2	0	0	0	2	0	1	1	0	0	3	5	1	1	0	0	0	1	0	0	0	0	0	0	1	0
P40967;F8W1D1;H0YIJ2;F8VYZ1;F8VZV2;F8VUB1;F8VZC6;F8VXH8	P40967;F8W1D1;H0YIJ2	3;2;2;1;1;1;1;1	3;2;2;1;1;1;1;1	3;2;2;1;1;1;1;1	Melanocyte protein PMEL;M-alpha;M-beta	PMEL	PMEL_HUMAN Melanocyte protein PMEL OS=Homo sapiens GN=PMEL PE=1 SV=2;F8W1D1_HUMAN Melanocyte protein PMEL (Fragment) OS=Homo sapiens GN=PMEL PE=1 SV=1;H0YIJ2_HUMAN Melanocyte protein PMEL (Fragment) OS=Homo sapiens GN=PMEL PE=1 SV=1	8	3	3	3	0	1	0	0	0	0	0	0	0	1	0	0	0	0	0	0	0	0	0	0	1	1	0	0	0	0	0	0	1	0	0	0	1	0	0	0	0	0
P43251;C9JSN9	P43251;C9JSN9	12;7	12;7	12;7	Biotinidase	BTD	BTD_HUMAN Biotinidase OS=Homo sapiens GN=BTD PE=1 SV=2;C9JSN9_HUMAN Biotinidase (Fragment) OS=Homo sapiens GN=BTD PE=1 SV=1	2	12	12	12	7	6	6	5	7	7	9	10	9	9	5	5	4	5	7	7	6	5	6	6	6	7	7	6	8	6	5	5	4	5	5	4	5	4	5	4	5	5
P43652	P43652	39	39	38	Afamin	AFM	AFAM_HUMAN Afamin OS=Homo sapiens GN=AFM PE=1 SV=1	1	39	39	38	26	25	24	26	21	23	27	29	28	31	24	21	21	21	24	24	24	24	24	27	24	21	25	24	24	20	23	22	27	26	23	24	22	25	19	18	27	28
05;659906;659907;659908;659909;659910;659911;659912;659913;659914;659915;659916;659917;659918;659919;659920;659921;659922;659923;659924;659925;659926;659927;659928;659929;659930;659931;659932;659933;659934;659935;659936;659937;659938;659939;659940;659941;659942;659943;659944;659945;659946;659947;659948;659949;659950;659951;659952;659953;659954;659955;659956;659957;659958;659959;670117;739456;7394…	45375;45384;67249;158983;194158;242749;318305;343220;381538;448583;473067;510550;510841;510895;562462;594547;605401;656223;659415;670117;739458;790432;838456;838480;899024;937764;997645;1071674;1115964;1232558;1249836;1250316;1250386;1270822;1280612;1403966;1450211;1462791;1517662	620;621;622;623	63;70;101;535
P48059;A0A0J9YXC7;B4DUX2;C9JF46;A0A0M3HER1;F8WB59;A0A0J9YYC1;D3DX71;Q7Z4I3;Q7Z4I4;Q7Z4I5;B3KNZ3;A0A024RAH1;Q7Z4I7	P48059;A0A0J9YXC7	6;5;2;2;2;1;1;1;1;1;1;1;1;1	6;5;2;2;2;1;1;1;1;1;1;1;1;1	6;5;2;2;2;1;1;1;1;1;1;1;1;1	LIM and senescent cell antigen-like-containing domain protein 1	LIMS1	LIMS1_HUMAN LIM and senescent cell antigen-like-containing domain protein 1 OS=Homo sapiens GN=LIMS1 PE=1 SV=4;A0A0J9YXC7_HUMAN LIM and senescent cell antigen-like-containing domain protein 3 OS=Homo sapiens GN=LIMS4 PE=1 SV=1	14	6	6	6	1	0	0	1	0	0	1	1	0	0	0	0	0	0	1	2	0	0	0	0	0	0	0	0	0	0	0	0	0	0	1	1	0	0	0	0	0	0
P48740;F8W876;B4DUI7;C9JMA2	P48740;F8W876;B4DUI7	17;9;9;3	17;9;9;3	8;2;2;2	Mannan-binding lectin serine protease 1;Mannan-binding lectin serine protease 1 heavy chain;Mannan-binding lectin serine protease 1 light chain	MASP1	MASP1_HUMAN Mannan-binding lectin serine protease 1 OS=Homo sapiens GN=MASP1 PE=1 SV=3;F8W876_HUMAN Mannan-binding lectin serine protease 1 OS=Homo sapiens GN=MASP1 PE=1 SV=1;B4DUI7_HUMAN cDNA FLJ55004, highly similar to Complement-activating component of	4	17	17	8	10	12	12	9	9	10	12	12	11	10	8	8	2	2	4	7	11	12	7	8	9	9	10	10	10	9	10	6	13	11	13	10	10	11	10	9	11	11
P51884;Q53FV4;CON__Q05443	P51884;Q53FV4	14;12;6	14;12;6	14;12;6	Lumican	LUM	LUM_HUMAN Lumican OS=Homo sapiens GN=LUM PE=1 SV=2;Q53FV4_HUMAN Lumican variant (Fragment) OS=Homo sapiens PE=2 SV=1	3	14	14	14	11	11	12	11	10	11	12	11	13	13	10	10	9	9	10	10	10	10	10	10	10	11	7	7	10	10	9	9	8	8	10	10	12	12	7	7	10	8
Q6EZE9;P59666;P59665	Q6EZE9;P59666;P59665	4;4;4	4;4;4	4;4;4	Neutrophil defensin 3;HP 3-56;Neutrophil defensin 2;Neutrophil defensin 1;HP 1-56;Neutrophil defensin 2	DEFA3;DEFA1	Q6EZE9_HUMAN Defensin, alpha 3, neutrophil-specific OS=Homo sapiens GN=DEFA3 PE=2 SV=1;DEF3_HUMAN Neutrophil defensin 3 OS=Homo sapiens GN=DEFA3 PE=1 SV=1;DEF1_HUMAN Neutrophil defensin 1 OS=Homo sapiens GN=DEFA1 PE=1 SV=1	3	4	4	4	1	0	2	1	2	2	0	0	2	2	0	0	0	0	2	1	2	2	2	0	1	2	2	2	2	2	3	3	1	2	2	2	3	3	2	2	1	2
V9HWK1;P60174;B4DUI5;Q53HE2;Q2QD09;U3KQF3;U3KPZ0;U3KPS5	V9HWK1;P60174;B4DUI5;Q53HE2;Q2QD09	8;8;7;7;4;3;3;1	8;8;7;7;4;3;3;1	8;8;7;7;4;3;3;1	Triosephosphate isomerase	HEL-S-49;TPI1	V9HWK1_HUMAN Triosephosphate isomerase OS=Homo sapiens GN=HEL-S-49 PE=2 SV=1;TPIS_HUMAN Triosephosphate isomerase OS=Homo sapiens GN=TPI1 PE=1 SV=3;B4DUI5_HUMAN Triosephosphate isomerase OS=Homo sapiens PE=2 SV=1;Q53HE2_HUMAN Triosephosphate isomerase (Fra	8	8	8	8	1	2	1	0	2	1	3	3	0	1	0	0	1	3	3	3	3	3	1	1	0	0	0	0	3	3	1	1	1	0	2	1	0	0	0	0	3	1
V9HW98;P62258;G9K389;G9K388;B7ZA86;K7EM20;B4DJF2;I3L3T1;K7EIT4;B4DJB0;I3L0W5;B3KT37	V9HW98;P62258;G9K389;G9K388;B7ZA86	8;8;7;7;6;3;2;2;2;2;1;1	6;6;5;5;5;2;1;1;1;2;1;1	6;6;5;5;5;2;1;1;1;2;1;1	14-3-3 protein epsilon	HEL2;YWHAE;YWHAE/FAM22B fusion;YWHAE/FAM22A fusion	V9HW98_HUMAN Epididymis luminal protein 2 OS=Homo sapiens GN=HEL2 PE=2 SV=1;1433E_HUMAN 14-3-3 protein epsilon OS=Homo sapiens GN=YWHAE PE=1 SV=1;G9K389_HUMAN YWHAE/FAM22B fusion protein (Fragment) OS=Homo sapiens GN=YWHAE/FAM22B fusion PE=2 SV=1;G9K388_HU	12	8	6	6	2	2	0	0	0	1	1	2	0	0	0	0	0	0	2	2	2	2	0	0	0	0	0	0	2	4	0	0	0	1	2	2	5	2	0	0	1	2
V9HW56;P67936;B4DVY2;B4DTB1;K7ENT6;K7EPV9;K7EMU5;K7EPB9	V9HW56;P67936;B4DVY2;B4DTB1	12;12;11;9;5;3;3;1	12;12;11;9;5;3;3;1	8;8;8;7;1;1;1;1	Tropomyosin alpha-4 chain	HEL-S-108;TPM4	V9HW56_HUMAN Epididymis secretory protein Li 108 OS=Homo sapiens GN=HEL-S-108 PE=2 SV=1;TPM4_HUMAN Tropomyosin alpha-4 chain OS=Homo sapiens GN=TPM4 PE=1 SV=3;B4DVY2_HUMAN cDNA FLJ54184, highly similar to Tropomyosin alpha-4 chain OS=Homo sapiens PE=2 SV=1	8	12	12	8	5	5	2	0	1	3	4	3	1	1	0	0	1	2	6	5	1	1	4	3	2	0	0	0	1	4	0	0	1	1	3	4	0	1	0	0	1	1
P68366;C9JEV8;C9JQ00;C9JJQ8;C9JDL2;C9JDS9;C9K0S6;Q6QMJ5;Q9H853;A6NHL2	P68366	11;4;4;4;3;3;1;1;1;1	11;4;4;4;3;3;1;1;1;1	4;3;3;3;2;0;0;0;0;0	Tubulin alpha-4A chain	TUBA4A	TBA4A_HUMAN Tubulin alpha-4A chain OS=Homo sapiens GN=TUBA4A PE=1 SV=1	10	11	11	4	3	3	1	1	2	1	4	3	4	1	0	0	0	0	8	5	0	0	0	0	1	0	0	0	5	3	1	1	2	1	2	5	0	0	0	0	1	1
P80108	P80108	26	26	26	Phosphatidylinositol-glycan-specific phospholipase D	GPLD1	PHLD_HUMAN Phosphatidylinositol-glycan-specific phospholipase D OS=Homo sapiens GN=GPLD1 PE=1 SV=3	1	26	26	26	16	14	20	18	13	13	14	15	18	18	11	10	13	13	13	12	14	13	15	13	14	16	17	15	14	13	13	9	13	15	13	14	14	15	9	7	16	13
P80723	P80723	2	2	2	Brain acid soluble protein 1	BASP1	BASP1_HUMAN Brain acid soluble protein 1 OS=Homo sapiens GN=BASP1 PE=1 SV=2	1	2	2	2	0	0	0	0	0	0	0	0	0	0	0	0	0	0	0	0	0	0	0	0	0	0	0	0	0	0	0	0	0	0	0	0	1	2	0	0	1	0
Q02413	Q02413	4	4	4	Desmoglein-1	DSG1	DSG1_HUMAN Desmoglein-1 OS=Homo sapiens GN=DSG1 PE=1 SV=2	1	4	4	4	0	0	0	0	0	0	0	0	0	0	0	0	0	0	0	0	0	0	0	0	0	0	0	0	0	0	0	0	1	0	0	0	0	2	0	0	0	0
Q02779	Q02779	2	2	2	Mitogen-activated protein kinase kinase kinase 10	MAP3K10	M3K10_HUMAN Mitogen-activated protein kinase kinase kinase 10 OS=Homo sapiens GN=MAP3K10 PE=1 SV=3	1	2	2	2	0	0	0	0	0	0	1	0	0	0	0	0	0	0	0	0	0	0	0	0	0	0	0	0	0	0	0	0	0	0	0	0	1	1	0	0	0	1
Q02985;Q8WW96;A0A087WYK9;V9GYX2;Q6NSD3	Q02985;Q8WW96;A0A087WYK9;V9GYX2;Q6NSD3	10;5;5;5;5	9;4;4;5;4	2;2;2;0;2	Complement factor H-related protein 3	CFHR3;CFHR4	FHR3_HUMAN Complement factor H-related protein 3 OS=Homo sapiens GN=CFHR3 PE=1 SV=2;Q8WW96_HUMAN CFHR3 protein OS=Homo sapiens GN=CFHR3 PE=2 SV=1;A0A087WYK9_HUMAN Complement factor H-related protein 3 OS=Homo sapiens GN=CFHR3 PE=1 SV=1;V9GYX2_HUMAN Complem	5	10	9	2	5	5	4	5	6	4	4	5	5	6	4	2	2	3	5	4	4	4	5	5	4	5	1	1	5	5	6	5	7	8	4	4	7	7	4	4	6	6
Q03591;B1AKG0;Q6LBM9	Q03591;B1AKG0	17;16;1	8;7;1	3;2;0	Complement factor H-related protein 1	CFHR1	FHR1_HUMAN Complement factor H-related protein 1 OS=Homo sapiens GN=CFHR1 PE=1 SV=2;B1AKG0_HUMAN Complement factor H-related protein 1 OS=Homo sapiens GN=CFHR1 PE=1 SV=1	3	17	8	3	13	12	13	14	12	12	11	11	12	12	13	13	12	11	10	10	13	13	14	13	14	14	15	15	11	10	14	15	13	13	14	13	12	11	15	15	13	13
949724;949725;949726;949727;949728;949729;949730;949731;949732;949733;949734;949735;949736;949737;949738;949739;949740;949741;949742;949743;949744;949745;949746;949747;949748;949749;949750;949751;949752;949753;949754;949755;949756;949757;949758;949759;949760;949761;949762;949763;949764;949765;949766;949767;949768;949769;949770;949771;949772;949773;949774;949775;949776;949777;949778;949779;949780;…	171408;171553;177050;337919;700881;701087;719893;838392;867634;949836;1085956;1085969;1373673;1424238;1424957;1498220;1765330	75	273
Q04756;D6RAR4;CON__ENSEMBL:ENSBTAP00000023055	Q04756;D6RAR4	18;17;5	18;17;5	18;17;5	Hepatocyte growth factor activator;Hepatocyte growth factor activator short chain;Hepatocyte growth factor activator long chain	HGFAC	HGFA_HUMAN Hepatocyte growth factor activator OS=Homo sapiens GN=HGFAC PE=1 SV=1;D6RAR4_HUMAN Hepatocyte growth factor activator OS=Homo sapiens GN=HGFAC PE=1 SV=1	3	18	18	18	8	9	9	10	13	9	11	9	8	11	5	6	4	4	9	8	8	9	11	9	8	7	9	11	8	5	9	9	13	12	8	8	10	10	6	4	10	11
Q06033;A0A087WW43;E7ET33;B4DPQ4	Q06033;A0A087WW43;E7ET33;B4DPQ4	32;26;26;25	32;26;26;25	25;19;19;18	Inter-alpha-trypsin inhibitor heavy chain H3	ITIH3	ITIH3_HUMAN Inter-alpha-trypsin inhibitor heavy chain H3 OS=Homo sapiens GN=ITIH3 PE=1 SV=2;A0A087WW43_HUMAN Inter-alpha-trypsin inhibitor heavy chain H3 OS=Homo sapiens GN=ITIH3 PE=1 SV=1;E7ET33_HUMAN Inter-alpha-trypsin inhibitor heavy chain H3 OS=Homo s	4	32	32	25	14	15	18	17	18	16	20	17	21	21	13	13	11	10	15	14	13	14	15	16	19	17	16	18	18	19	21	21	26	26	13	13	25	23	21	17	24	23
9;552450;552451;552452;552453;552454;552455;552456;552457;552458;552459;552460;552461;552462;552463;552464;552465;552466;552467;552468;552469;552470;552471;552472;552473;552474;552475;552476;552477;552478;552479;552480;552481;552482;552483;552484;552485;552486;552487;552488;552489;552490;552491;552492;552493;552494;552495;552496;552497;552498;552499;552500;552501;552502;552503;552504;552505;55250…	36975;77616;88650;143465;210858;282677;328349;382606;406338;418329;478417;513560;543970;546371;552012;692990;763728;888814;995004;995326;1035590;1064105;1135562;1277488;1346300;1349028;1375967;1651857;1666290;1666423;1677610;1745647	632;633;634;635;636;637;638;639;640	65;295;354;359;392;439;512;601;802
Q07954;Q59FG2;Q6PJ72;Q6LBN5	Q07954	13;4;2;1	13;4;2;1	13;4;2;1	Prolow-density lipoprotein receptor-related protein 1;Low-density lipoprotein receptor-related protein 1 85 kDa subunit;Low-density lipoprotein receptor-related protein 1 515 kDa subunit;Low-density lipoprotein receptor-related protein 1 intracellular domain	LRP1	LRP1_HUMAN Prolow-density lipoprotein receptor-related protein 1 OS=Homo sapiens GN=LRP1 PE=1 SV=2	4	13	13	13	0	0	0	0	0	0	0	0	2	2	0	0	0	0	0	0	0	0	0	1	1	0	0	0	1	0	0	0	0	1	0	0	2	0	0	0	4	4
Q08830;D3DSP9	Q08830;D3DSP9	5;4	5;4	5;4	Fibrinogen-like protein 1	FGL1	FGL1_HUMAN Fibrinogen-like protein 1 OS=Homo sapiens GN=FGL1 PE=1 SV=3;D3DSP9_HUMAN Fibrinogen-like 1, isoform CRA_d OS=Homo sapiens GN=FGL1 PE=4 SV=1	2	5	5	5	0	0	0	0	0	0	0	0	0	0	0	0	0	0	0	0	0	0	0	0	3	3	0	0	0	0	2	1	5	5	1	0	3	4	2	3	1	1
Q13103;C9J6K0	Q13103;C9J6K0	5;4	5;4	5;4	Secreted phosphoprotein 24	SPP2	SPP24_HUMAN Secreted phosphoprotein 24 OS=Homo sapiens GN=SPP2 PE=1 SV=1;C9J6K0_HUMAN Secreted phosphoprotein 24 (Fragment) OS=Homo sapiens GN=SPP2 PE=1 SV=1	2	5	5	5	2	3	3	3	3	4	3	4	5	5	3	3	2	3	2	2	0	1	2	3	3	3	3	3	2	3	3	4	1	0	4	4	3	0	1	1	2	4
Q13201;E7EPG1;B7Z7R8	Q13201;E7EPG1;B7Z7R8	15;12;12	15;12;12	15;12;12	Multimerin-1;Platelet glycoprotein Ia*;155 kDa platelet multimerin	MMRN1	MMRN1_HUMAN Multimerin-1 OS=Homo sapiens GN=MMRN1 PE=1 SV=3;E7EPG1_HUMAN Multimerin-1 OS=Homo sapiens GN=MMRN1 PE=1 SV=1;B7Z7R8_HUMAN cDNA FLJ55622, highly similar to Multimerin-1 OS=Homo sapiens PE=2 SV=1	3	15	15	15	0	0	0	0	0	0	1	1	1	0	0	0	2	1	1	0	1	1	0	0	0	0	1	3	0	1	0	0	2	3	0	0	1	1	0	0	1	1
V9HWG1;Q13228;H0Y532;B4DPI7;C9JVL0;F2Z2W8;F8WCR4;Q9H8A8;A6PVX1	V9HWG1;Q13228;H0Y532;B4DPI7	3;3;2;2;1;1;1;1;1	3;3;2;2;1;1;1;1;1	3;3;2;2;1;1;1;1;1	Selenium-binding protein 1	HEL-S-134P;SELENBP1	V9HWG1_HUMAN Epididymis secretory sperm binding protein Li 134P OS=Homo sapiens GN=HEL-S-134P PE=2 SV=1;SBP1_HUMAN Selenium-binding protein 1 OS=Homo sapiens GN=SELENBP1 PE=1 SV=2;H0Y532_HUMAN Selenium-binding protein 1 (Fragment) OS=Homo sapiens GN=SELENB	9	3	3	3	0	0	0	0	0	0	0	0	0	0	0	0	0	0	0	0	0	0	0	0	0	0	0	0	1	0	0	0	0	0	0	0	0	0	0	0	0	0
Q13790;B2RC09	Q13790;B2RC09	7;6	7;6	7;6	Apolipoprotein F	APOF	APOF_HUMAN Apolipoprotein F OS=Homo sapiens GN=APOF PE=1 SV=2;B2RC09_HUMAN cDNA, FLJ95794, highly similar to Homo sapiens apolipoprotein F (APOF), mRNA OS=Homo sapiens PE=2 SV=1	2	7	7	7	2	2	3	2	2	2	2	2	2	3	2	2	2	2	2	2	2	1	1	2	2	2	2	2	2	2	2	2	3	2	2	2	4	4	1	1	3	2
Q14019	Q14019	2	2	2	Coactosin-like protein	COTL1	COTL1_HUMAN Coactosin-like protein OS=Homo sapiens GN=COTL1 PE=1 SV=3	1	2	2	2	0	0	0	0	0	0	1	1	0	0	0	0	0	0	0	1	0	0	0	0	0	0	0	0	1	1	0	0	0	0	0	0	0	0	0	0	0	0
Q14126	Q14126	3	3	3	Desmoglein-2	DSG2	DSG2_HUMAN Desmoglein-2 OS=Homo sapiens GN=DSG2 PE=1 SV=2	1	3	3	3	0	0	0	0	0	0	0	1	1	0	0	0	0	0	0	0	0	0	0	0	0	0	0	0	0	0	0	0	1	0	0	0	0	0	0	0	1	1
Q14520;B7Z8Q5	Q14520	21;7	21;7	21;7	Hyaluronan-binding protein 2;Hyaluronan-binding protein 2 50 kDa heavy chain;Hyaluronan-binding protein 2 50 kDa heavy chain alternate form;Hyaluronan-binding protein 2 27 kDa light chain;Hyaluronan-binding protein 2 27 kDa light chain alternate form	HABP2	HABP2_HUMAN Hyaluronan-binding protein 2 OS=Homo sapiens GN=HABP2 PE=1 SV=1	2	21	21	21	11	13	11	11	7	8	13	14	12	12	8	9	7	7	10	8	10	10	11	10	13	12	13	14	12	12	10	10	16	15	15	13	14	14	10	8	14	14
[truncated: 115 more rows]
[truncated: 414 more columns]
