# Supplementary material for: Proteomic analysis identifies a signature of disease severity in the plasma of COVID-19 pneumonia patients associated to neutrophil, platelet and complement activation
Source: Clin Proteomics. 2022 Nov 8;19:38. doi: 10.1186/s12014-022-09377-7 (PMC9641302; doi:10.1186/s12014-022-09377-7)
Supplement: Supplementary file 4 — Additional file 4: Table S4: Proteins with statistically different levels in COVID-19 patients. [file 12014_2022_9377_MOESM4_ESM.xlsx]

## Sheet: non-ICU vs HD
Table S4 (sheet1). Proteins with statistically different levels between non-ICU patients and HD shown in the Vulcano Plots of Figure 2A.
Significant	NEGATIVE LOG(P-value)	Difference	Protein IDs	Majority protein IDs	Protein names	Gene names	id	Peptides	Razor + unique peptides	Unique peptides	Sequence coverage [%]	Unique + razor sequence coverage [%]	Unique sequence coverage [%]	Mol. weight [kDa]	Q-value	Score	Intensity	MS/MS count	iBAQ HD10a	iBAQ HD10b	iBAQ HD1a	iBAQ HD1b	iBAQ HD2a	iBAQ HD2b	iBAQ HD3a	iBAQ HD3b	iBAQ HD4a	iBAQ HD4b	iBAQ HD5a	iBAQ HD5b	iBAQ HD6a	iBAQ HD6b	iBAQ HD7a	iBAQ HD7b	iBAQ HD8a	iBAQ HD8b	iBAQ HD9a	iBAQ HD9b	iBAQ Pz111a	iBAQ Pz111b	iBAQ Pz12a	iBAQ Pz12b	iBAQ PZ148a	iBAQ PZ148b	iBAQ Pz15a	iBAQ Pz15b	iBAQ Pz16a	iBAQ Pz16b	iBAQ PZ178a
+	1.80412	-1.52698	A0A024QZN4;V9HWK2;P18206;B3KXA2;B4E3Q9;Q5JQ13;B4DKC9;B4DTM7;A0A096LPE1	A0A024QZN4;V9HWK2;P18206;B3KXA2;B4E3Q9;Q5JQ13	Vinculin	VCL	2	35	35	35	41.3	41.3	41.3	116.72	0	323.31	3718900000	636	-0.888428	-1.04703	-3.60621	-2.6683	-1.53508	-1.98793	-1.99398	-2.27204	-5.51894	-3.82195	-7.00686	-7.4429	-2.29389	-2.87926	-0.101186	0.238762	-2.676	-2.08702	-1.69178	-2.70221	-4.81044	-5.99443	-4.73624	-4.58496	-1.60504	-1.46065	-4.35529	-3.62578	-2.75115	-2.62151	-1.79885
+	2.4218	0.863003	A0A024R035;P02748;CON__Q3MHN2;REV__Q3C1W0;REV__Q4AC99	A0A024R035;P02748	Complement component C9;Complement component C9a;Complement component C9b	C9	5	30	30	29	56.9	56.9	55.6	63.203	0	323.31	202600000000	11381	4.3097	4.19925	3.6335	3.74073	3.77442	3.86285	4.40534	3.98512	4.03693	4.31789	2.98118	2.69348	2.95425	2.69283	4.56518	4.68389	3.88046	3.99826	3.94383	3.73763	4.90702	5.17594	3.94677	3.97402	5.47955	5.35443	4.87282	5.3301	6.11106	6.08465	4.86044
+	5.22911	-1.62362	K7ERI9;A0A024R0T8;P02654;K7EKP1;K7EJI9;K7ELM9;K7EPF9	K7ERI9;A0A024R0T8;P02654;K7EKP1;K7EJI9;K7ELM9;K7EPF9	Apolipoprotein C-I;Truncated apolipoprotein C-I	APOC1	8	6	6	6	31.2	31.2	31.2	8.647	0	166.19	21595000000	2399	5.22	5.13168	4.81024	4.94571	4.76145	4.46156	6.62557	6.45506	6.30389	6.43259	5.67841	5.69083	4.61699	4.8521	4.98043	5.21991	4.93614	5.35428	5.47043	5.30271	3.39415	3.65513	2.55149	3.03173	4.0362	4.50965	2.17857	2.05279	1.17877	1.12418	2.95087
+	9.91675	-1.22076	A0A024R3E3;P02647;F8W696;Q9Y355;Q8TDB0;CON__P15497	A0A024R3E3;P02647;F8W696	Apolipoprotein A-I;Proapolipoprotein A-I;Truncated apolipoprotein A-I	APOA1	19	47	47	47	88.8	88.8	88.8	30.777	0	323.31	2798400000000	64634	10.1624	10.2354	9.2705	9.14016	9.53709	9.27544	10.7283	10.2705	10.0039	10.2782	10.0775	9.97061	8.9346	8.82221	9.88115	9.8821	9.70882	9.87828	9.3557	9.1272	9.01553	9.23552	8.68772	8.76203	8.86042	8.84593	8.01288	8.43609	8.47706	8.52335	9.16897
+	2.90632	-2.17338	A0A024R694;P12814;H9KV75;B7Z565;Q86TX4;B4DFY0;B3KUX9;B7Z2W3;H7C5W8;A1L0V1;A0A0S2Z3G9;O43707;G3V2W4;H0YJW3;G3V2N5;B4DRP5;P35609;H0YJ11;Q96BG6;B7Z2N5;B4DSX0;B4E337;Q5ZEZ4;G3V2X9;B7Z4V1;A0A0S2Z3C0;A0A0S2Z3X3;F5GXS2;B2R8Y4;Q08043;H7C144;B7Z4P6;Q59FD9;B7Z4K1;B4DZQ2;A0A087WSZ2;G3V5M4;G3V2E8;B3W6H4;K7EJH8;K7EP19;B7Z4P8;Q4VAM3	A0A024R694;P12814;H9KV75;B7Z565;Q86TX4;B4DFY0	Alpha-actinin-1	ACTN1	27	33	33	29	48.7	48.7	43.9	103.06	0	161.28	1928000000	478	-0.852392	-0.815876	-3.58947	-4.72189	-2.24399	-1.96504	-2.00859	-2.27935	-6.25789	-5.07579	-5.38274	-8.01237	-2.64229	-5.04261	0.213889	-0.30052	-2.1144	-2.44711	-4.23395	-2.34928	-5.85561	-5.89713	-7.0017	-4.9694	-1.42329	-0.970041	-4.9755	-5.93479	-6.4883	-5.22743	-1.13367
+	3.0655	-1.04075	B2R815;A0A024R6I9;P29622	B2R815;A0A024R6I9;P29622	Kallistatin	SERPINA4	31	24	24	24	65.8	65.8	65.8	48.525	0	323.31	57705000000	5132	2.77593	3.03818	2.84328	2.84456	2.79743	2.85589	4.24652	3.81596	4.28448	4.30799	3.22293	3.47077	4.20159	4.10754	4.11061	3.79581	3.41576	3.52427	3.21667	3.10132	2.92882	3.24462	3.07223	3.13671	3.82525	3.69349	1.85104	1.34729	1.73234	1.52566	3.17337
+	2.01741	0.940496	A0A024R6P0;B3KS79;P01011;G3V595;A0A087WY93	A0A024R6P0;B3KS79;P01011;G3V595	Alpha-1-antichymotrypsin;Alpha-1-antichymotrypsin His-Pro-less	SERPINA3	34	32	32	18	68.6	68.6	31.2	47.65	0	323.31	1999400000000	48632	7.30231	7.31637	6.8812	6.98011	7.13901	7.0373	8.13708	7.7456	7.69886	7.97547	6.65733	6.5423	5.93434	5.88084	7.54799	7.50663	6.9576	7.10884	7.3641	7.15761	8.03499	8.22341	8.04742	7.94344	9.41955	9.21789	8.54956	8.85742	9.76275	9.8016	8.68278
+	1.9633	1.09993	A0A0U1RR20;A0A024R930;Q92954;B3KQ20;B4DW29;B7Z759;E9PLR3	A0A0U1RR20;A0A024R930;Q92954;B3KQ20	Proteoglycan 4;Proteoglycan 4 C-terminal part	PRG4	44	15	15	12	14	14	11.7	146.45	0	323.31	10498000000	979	-1.94881	-2.01245	-3.01083	-3.75995	-4.14376	-4.70055	-1.31545	-1.66326	-2.56857	-1.83705	-4.94891	-3.74978	-1.45516	-1.90137	-2.87126	-2.91443	-3.0503	-3.19773	-2.28425	-2.02705	-3.84986	-4.3462	-1.56771	-1.82541	-0.216084	0.14986	-0.563391	-0.408346	-0.634851	-0.263151	-1.12566
+	2.37469	-2.09927	A0A024RB87;P61224;E7ESV4;F5H6R7;F5H004;F5GX62;Q9BXV4;A0A0J9YXB3;Q5U0C3;A8KAH9;P62834;A6NIZ1;F5H077;F5GWU8;F5H491;F5H0B7;F5H500;F5H823;B7ZB78;F5GZG1;F5GYB5;B7ZAY2;F5H4H0;F5GYH7;A0A075B6Q0;F8WBC0	A0A024RB87;P61224;E7ESV4;F5H6R7;F5H004;F5GX62;Q9BXV4;A0A0J9YXB3;Q5U0C3;A8KAH9;P62834;A6NIZ1;F5H077;F5GWU8;F5H491;F5H0B7;F5H500;F5H823;B7ZB78;F5GZG1;F5GYB5;B7ZAY2	Ras-related protein Rap-1b;Ras-related protein Rap-1A;Ras-related protein Rap-1b-like protein	RAP1B	58	8	8	2	48.9	48.9	7.6	20.825	0	22.962	889540000	194	-0.0520611	0	-2.02098	-2.61047	-1.31008	-1.5419	0.703287	0	-2.34657	-3.01657	-7.24411	-7.86231	-2.73745	-3.49055	0.346614	-0.075983	-1.90638	-1.76002	-2.30425	-2.09481	-5.63027	-5.1007	-5.22088	-4.69672	0.125491	0.465584	-3.92845	-3.14197	-5.98694	-4.52041	-0.373232
+	1.39511	1.12767	V9HWJ7;Q53FI1;A0A024RDT4;P13796;Q59GX5;Q5TBN3;B3KUI1;Q5TBN5;B4DPW9;A0A0A0MSQ0;Q53GY0;P13797;Q96HI1;B4DI60;B4DPU6;B4DG31;U3KQI3;C9JAM8;Q14651	V9HWJ7;Q53FI1;A0A024RDT4;P13796;Q59GX5	Plastin-2	HEL-S-37	68	26	26	26	51.5	51.5	51.5	70.289	0	323.31	4958000000	806	-1.81216	-1.74362	-3.15787	-3.71209	-4.71955	-3.89856	-2.46961	-3.3924	-2.86732	-3.52316	-4.80276	-5.06217	-4.37133	-4.59771	-2.71434	-2.31596	-3.12958	-0.965416	-2.54684	-3.85699	-3.01277	-2.67384	-2.49247	-2.47568	-0.0712671	-0.578493	-0.854532	-0.00341034	0.320354	0.611904	-0.471178
+	4.15653	-1.81232	A0A087WW89;A0A0F7TAG7;A0A0B4J1Y9	A0A087WW89;A0A0F7TAG7;A0A0B4J1Y9		IGHV3-72	76	4	4	2	47.5	47.5	21.8	11.167	0	214.1	2037400000	349	0.777735	0.709505	1.40088	1.16509	0.915617	0.795251	1.282	0.919718	0.369436	0.744419	-0.911289	-0.343513	-0.179711	-0.41703	2.31174	2.35061	1.0393	1.36301	0.745479	0.652584	1.06724	1.1975	-2.21365	-2.11198	-0.929927	-0.774185	-4.04437	-2.86759	-0.0879202	-0.575645	-0.790688
+	1.97574	-1.17753	A8K6C1;A0A0S2Z3F6;P11597;Q5TZS4;B4DMZ5;A0A0S2Z3I8;H3BRJ9;Q9H4L8	A8K6C1;A0A0S2Z3F6;P11597;Q5TZS4;B4DMZ5;A0A0S2Z3I8;H3BRJ9	Cholesteryl ester transfer protein	CETP	101	9	9	9	28	28	28	54.78	0	222.9	910240000	211	-1.75148	-3.02351	-2.90887	-3.51584	-2.40811	-2.65802	-0.964514	-1.81246	-0.996622	-1.18591	-4.49043	-2.91673	-1.59648	-4.25221	-1.71965	-2.17113	-2.17394	-2.5583	-1.76048	-1.53485	-6.73247	-3.37233	-5.66763	-4.61561	-5.24344	-4.06936	-3.48217	-4.21144	-2.66576	-2.09032	-5.35072
+	2.77257	-1.59515	A0A0S2Z4I5;P27918;E9PAQ1;B3KVK6;A0A0S2Z515;C9J7V5	A0A0S2Z4I5;P27918;E9PAQ1;B3KVK6	Properdin	CFP	104	9	9	9	28.6	28.6	28.6	51.276	0	167.98	14219000000	963	2.50487	2.50856	0.981438	0.902438	1.50327	1.05013	2.70303	2.50406	1.67591	2.21762	0.728281	0.606083	0.343133	0.343288	1.22345	0.852589	0.618473	0.750326	1.98391	1.79961	1.4551	1.75428	0	0.190041	0.136577	0.499249	0.104282	0.459167	1.68976	1.21439	0
+	2.67374	1.70353	A0A0S2Z4Q2;Q15582;Q53GU8;A0A0S2Z4K6;H0Y8L3;S4R3C6;Q59F63;H0Y9D7;H0YAB8;H0Y8M8;C7FFS5;D6RBX4;H0YAH8	A0A0S2Z4Q2;Q15582;Q53GU8;A0A0S2Z4K6;H0Y8L3	Transforming growth factor-beta-induced protein ig-h3	TGFBI	106	22	22	22	43	43	43	74.68	0	210.16	2990900000	494	-2.5433	-2.14383	-2.74233	-3.19211	-4.4287	-5.72275	-0.578522	-1.08486	-3.82202	-2.418	-6.96668	-3.89926	-1.18707	-4.99595	-4.93545	-5.1953	-3.52542	-3.78696	-2.24553	-3.22175	-2.8343	-2.40654	-1.4271	-1.29218	-2.35968	-1.10332	-0.523584	-1.06015	-0.742654	-0.197948	-2.55902
+	2.65302	-1.56487	A0A0X9UWL5;A0A0X9TDD0;P06312;A0A125QYY6;Q9NP29	A0A0X9UWL5;A0A0X9TDD0;P06312	Ig kappa chain V-IV region	IGKV4-1	108	3	3	2	37.2	37.2	29.2	12.468	0	64.743	609900000	223	-0.588375	-0.600151	-0.0774364	0.217498	-2.27802	-1.71129	-1.40915	-1.35809	-0.85659	-0.247187	-2.25781	-1.26584	-1.4965	-1.38538	0.225644	0.532902	0.38686	0.733046	-0.973153	-2.06513	-0.804935	-0.371062	-3.71495	-3.85788	-2.4517	-2.14336	-5.16068	-5.21159	-1.0104	-1.41507	-4.26199
+	6.22382	4.2863	A0A140VJJ6;P02679;C9JEU5;C9JC84;D3DP16;Q7Z664;C9JPQ9;C9JU00	A0A140VJJ6;P02679;C9JEU5;C9JC84;D3DP16;Q7Z664	Fibrinogen gamma chain	FGG	113	25	25	25	66.8	66.8	66.8	49.496	0	323.31	65774000000	4061	-0.633724	-0.871941	-2.51748	-2.79858	-3.97657	-3.64073	-0.193487	-0.841652	1.06184	1.1181	-2.70998	-5.14406	-4.22039	-4.15827	-2.0635	-3.4533	-1.4865	-2.27291	0.379138	0.140032	3.76843	3.97123	1.07699	0.89992	5.02325	5.15857	4.75896	5.08385	4.35913	4.71029	3.47908
+	1.76044	-1.09995	A0A140VK24;P04180;J3QSE5;J3QKT0;I3L1Q6	A0A140VK24;P04180;J3QSE5	Phosphatidylcholine-sterol acyltransferase	LCAT	117	11	11	11	34.5	34.5	34.5	49.577	0	323.31	9065100000	1086	1.45386	1.36152	0.693014	0.820848	0.72122	0.513553	1.47958	1.07861	1.37215	1.49056	0.489237	0	0.2	0.163639	0.930411	0.853464	0.657658	0.941969	0.507873	0.162558	0.787293	1.02109	0.934376	0.812647	0.385322	0.860893	0.594021	0.678648	0.853559	0.989651	0.692533
+	1.39215	-3.19159	A0A1B1CYC5	A0A1B1CYC5		A0A1B1CYC5	128	2	2	2	38.2	38.2	38.2	3.7183	0	50.564	69671000000	1400	8.47408	8.31418	8.05338	8.20212	7.68649	7.50257	-4.12721	-4.30079	7.18059	7.65431	6.60945	6.46404	6.9572	6.93686	8.24527	8.24281	7.58622	7.88925	7.33327	7.21901	8.24941	8.3537	6.11681	6.22974	5.5404	5.99523	6.26567	6.58998	6.29463	6.3654	-4.53423
+	1.8487	-2.1405	A2NB45;B7ZMG8;A0A087X0Q4;A0A087WW87;A2IPI1;A0A075B6P5;P01615;P01614;A0A125QYY8	A2NB45;B7ZMG8;A0A087X0Q4;A0A087WW87;A2IPI1;A0A075B6P5;P01615;P01614	Ig kappa chain V-II region FR;Ig kappa chain V-II region Cum	IGKV2-40	131	3	3	2	38.9	38.9	38.9	12.388	0	164.75	3045300000	304	1.56768	1.81256	1.03118	1.07523	0.806036	0.869721	1.114	1.4143	2.14411	2.3848	-0.862968	-0.443399	-3.01727	-3.75603	1.78969	1.59406	1.01439	1.07841	1.43906	1.22673	1.4331	1.88508	-2.00673	-2.20094	1.25375	0.797792	-3.23758	-1.05477	1.18181	1.71853	0.310976
+	4.01197	-0.917899	Q5T985;A2RTY6;P19823;D3DRR6;B4DM79;Q5T987	Q5T985;A2RTY6;P19823;D3DRR6;B4DM79	Inter-alpha-trypsin inhibitor heavy chain H2	ITIH2	132	41	41	34	49.9	49.9	44.5	105.21	0	323.31	628300000000	20715	5.77424	5.79091	5.78117	5.7215	5.79205	5.70574	6.83447	6.38298	6.47401	6.71228	5.47971	5.3074	5.09163	4.95572	6.1647	6.16905	5.35205	5.61402	5.94778	5.70858	5.49739	5.64461	5.30322	5.20421	5.74541	5.72333	4.71735	5.05005	5.89622	5.79041	5.43459
+	4.60077	-3.74765	A2VCK8;P62328;Q0P5T0;Q0P5U7;Q0P5Q0;Q0P5P4;Q0P5N8	A2VCK8;P62328;Q0P5T0;Q0P5U7;Q0P5Q0;Q0P5P4;Q0P5N8	Thymosin beta-4;Hematopoietic system regulatory peptide	TMSB4X	133	5	5	5	86.4	86.4	86.4	5.0526	0	91.625	7134800000	450	5.71094	5.73995	4.61063	4.11975	4.86234	4.07301	6.66707	6.11428	4.62782	5.04678	-0.558672	-0.114565	4.11755	4.14956	5.51506	5.62299	3.51995	3.58901	4.41594	4.36899	3.22079	2.87713	0.199223	-0.424301	2.5967	2.62602	0.347456	0.750175	2.56454	2.08089	1.56476
+	2.33443	-1.20615	B4DG86;A2VDG3;B4E2Y8;E9PEK4;Q59HE0;P07333;D6RGW1	B4DG86;A2VDG3;B4E2Y8;E9PEK4;Q59HE0;P07333	Macrophage colony-stimulating factor 1 receptor	CSF1R	134	3	3	3	13.4	13.4	13.4	37.448	0	62.014	719580000	120	-1.25494	-1.4397	-1.5151	-2.51224	-1.94308	-2.16609	-2.30098	-2.60498	-1.59988	-1.54467	-3.47228	-2.6577	-5.9304	-2.68568	-1.36824	-2.41329	-1.8092	-1.61613	-3.77536	-3.29248	-2.86421	-2.65885	-5.02671	-3.66562	-3.14716	-5.10897	-4.45329	-6.39887	-2.43681	-2.17497	-2.42856
+	2.8668	-0.598844	E9KL36;A6XGL1;P02766;A0A087WT59;A6XMH1;A0A087WV45;Q8TDB2;Q53WY6	E9KL36;A6XGL1;P02766;A0A087WT59;A6XMH1;A0A087WV45	Transthyretin	HEL111	144	14	14	14	73.5	73.5	73.5	15.887	0	323.31	270470000000	12219	7.07763	7.11403	7.45076	6.85903	7.32026	7.46481	8.54653	7.89803	7.73344	7.87955	7.78999	8.07904	8.71291	8.71449	8.20068	7.84412	7.59732	7.70406	7.67156	7.72535	7.45422	7.33477	6.48559	6.78988	7.19006	7.16107	6.01543	5.80977	7.10931	7.12845	6.95011
+	5.85565	-2.72715	A6XND1;A6XND0;P17936;B4DP07;B3KVF9;B3KTQ0;B4DN53;Q6ZSD0;H0Y5K2;B3KVY6;B3KTS0;B3KWK7;A6XNC9;B3KRZ1;C9JMX4;H0Y485;B3KTS7;B3KPF0;B3KRJ8	A6XND1;A6XND0;P17936;B4DP07;B3KVF9;B3KTQ0;B4DN53;Q6ZSD0;H0Y5K2;B3KVY6;B3KTS0;B3KWK7;A6XNC9;B3KRZ1	Insulin-like growth factor-binding protein 3	IGFBP3	145	9	9	9	47.1	47.1	47.1	28.98	0	144.6	3765200000	610	0.109055	-0.00316238	0.655745	0.62139	0.0872993	-0.325446	1.72781	1.4508	1.19193	1.57248	-1.17273	-1.27332	-1.03024	-1.54005	0.670718	0.23814	0.151716	0.370806	0.155801	0.203281	-0.805762	-0.545836	-3.40505	-6.39978	-0.490796	-5.35006	-6.1341	-5.37416	0.0390043	-0.206261	-1.45442
+	2.96547	-1.15587	A8K1K1;J3KRP0;Q96KN2;B4E180	A8K1K1;J3KRP0;Q96KN2;B4E180	Beta-Ala-His dipeptidase	CNDP1	147	24	24	24	59	59	59	56.734	0	323.31	14170000000	1711	1.35936	1.65411	1.99652	1.6596	1.48827	1.28937	2.00298	1.63054	1.69069	2.08143	0.678476	-0.00873756	-0.262767	-0.408482	1.67319	1.41363	0.433414	0.416721	0.674645	0.276012	1.16313	1.49513	1.61304	1.79147	0.701423	1.00496	-0.280748	-0.28969	1.37299	0.905563	1.50661
+	1.58861	-1.23627	A8K3K1;P68133;P68032;B7Z6P1;D2JYH4;P63267;P62736;Q13707;B3KW67;Q7Z7J6;A6NL76;B3KUD3;B4DUI8;C9JFL5;F6UVQ4;F6QUT6;B7Z6I1;C9JUM1;F8WB63;B8ZZJ2;F8WCH0;K4EQ44;K4EP00;K4ENJ5;B3KPP5;A0A173GMX0;Q562S2;Q562X1;Q562W2;Q562U0;Q562T8;Q562R0;Q562Q6;Q562P8	A8K3K1;P68133;P68032;B7Z6P1;D2JYH4;P63267;P62736;Q13707;B3KW67;Q7Z7J6;A6NL76;B3KUD3;B4DUI8;C9JFL5;F6UVQ4;F6QUT6;B7Z6I1	Actin, alpha skeletal muscle;Actin, alpha cardiac muscle 1;Actin, gamma-enteric smooth muscle;Actin, aortic smooth muscle	ACTA1	152	12	12	2	33.2	33.2	9	42.047	0	272.59	52728000000	4495	4.804	4.64874	3.41268	3.27174	4.03405	3.85625	4.79394	4.21271	2.21787	2.53137	0.153572	0.0102749	3.1832	3.00141	5.30869	5.1747	2.32954	2.60691	2.01896	1.87964	1.88145	2.13765	2.07142	2.08141	4.31749	4.21028	2.69526	3.34688	3.15709	3.08708	4.4356
+	3.13007	-1.24286	B2R773;A8K660;Q15848	B2R773;A8K660;Q15848	Adiponectin	ADIPOQ	154	5	5	5	37.7	37.7	37.7	26.425	0	323.31	20854000000	1212	2.97937	2.92284	3.18141	3.11376	3.2637	3.13146	2.90389	2.38305	3.00134	3.34954	3.44627	3.00614	1.67869	1.8016	3.24106	3.09018	3.05026	3.32901	2.80229	2.57286	2.57241	2.80081	0.171072	0.244623	3.08342	3.16935	1.3348	1.7755	2.46414	2.25045	2.34484
+	2.67056	1.69765	B2R4M6;P06702	B2R4M6;P06702	Protein S100;Protein S100-A9	S100A9	162	3	3	3	28.1	28.1	28.1	13.21	0	52.096	653690000	148	-4.52386	-5.59236	-4.6596	-6.61709	-4.06641	-5.04489	-3.69517	-3.87337	-3.66408	-4.33746	-5.14818	-7.54147	-3.93088	-1.41173	-4.97554	-3.0304	-4.943	-5.60072	-5.27612	-3.9561	-3.91824	-3.25111	-4.59964	-2.86752	-5.34352	-1.94589	-0.679878	-5.3976	-1.01364	-0.506697	0.284834
+	1.41206	1.43356	Q0VAS5;B2R4R0;P62805;Q6B823	Q0VAS5;B2R4R0;P62805;Q6B823	Histone H4	HIST1H4H	163	3	3	3	29.1	29.1	29.1	11.314	0	11.38	1180900000	121	-3.95676	-4.60828	-3.40696	-3.97569	-5.08522	-3.46745	-5.25352	-3.87331	-3.86898	-3.34005	-4.25766	-6.52532	-6.31957	-2.26236	-4.58384	-5.47373	-4.03686	-6.4479	-3.65337	-4.1972	-7.90307	-6.03849	-3.42259	-3.12021	0.294662	0.842102	-2.93529	-1.96495	-1.63729	-2.5191	0.690502
+	1.97769	0.724531	B2R888;P08571;F1C4A7;D6RFL4	B2R888;P08571;F1C4A7;D6RFL4	Monocyte differentiation antigen CD14;Monocyte differentiation antigen CD14;Monocyte differentiation antigen CD14, urinary form;Monocyte differentiation antigen CD14, membrane-bound form	CD14	167	14	14	14	48	48	48	40.048	0	323.31	19715000000	1621	0.343094	0.406862	0.795128	0.104962	1.08397	0.907649	1.93698	1.96296	1.77737	1.98783	0.0870056	0.598318	0.445935	0.698244	0.995748	0.863987	0.701502	0.987501	0.819495	0.896742	1.52713	2.0442	1.68577	1.79147	1.69932	1.9196	2.30904	2.34175	3.51999	3.4173	2.1501
+	2.76055	2.1173	B2ZDQ1;X6R8F3;P80188	B2ZDQ1;X6R8F3;P80188	Neutrophil gelatinase-associated lipocalin	NGAL	178	6	6	6	46.2	46.2	46.2	22.687	0	62.881	1079500000	168	-5.19257	-2.42406	-1.42891	-2.88611	-1.56865	-2.28721	-5.00748	-5.032	-3.26064	-3.40258	-5.83812	-6.84675	-6.86446	-3.91397	-5.23853	-3.86064	-3.31733	-6.2496	-5.43599	-4.0695	-3.60335	-2.98159	-2.084	-1.6796	0.00751781	-0.145782	-0.793367	-1.02096	-1.29281	-0.712404	-2.87643
+	3.86898	-1.22184	B4E1B2;H7C5E8;F8WCI6;C9JB55;F8WEK9;F8WC57	B4E1B2		B4E1B2	201	57	57	2	70.9	70.9	1.9	74.831	0	323.31	109570000000	9412	3.73919	3.79093	3.95072	4.06853	3.31382	3.11244	4.59647	4.12313	4.02018	4.27206	3.22269	3.16375	2.29393	2.23975	3.9956	3.91674	3.12799	3.47774	3.76483	3.63816	3.43152	3.68275	2.6679	2.47755	3.16397	3.33634	2.07298	2.64043	3.34465	3.32776	3.46726
+	4.11732	-1.83685	B7Z8A2;Q9UHG3;Q584P1;B7Z3Y2;F8W8W4;C9K055;C9JM55;Q53ST0;C9JGT6	B7Z8A2;Q9UHG3;Q584P1;B7Z3Y2;F8W8W4	Prenylcysteine oxidase 1	PCYOX1	213	14	14	14	37.8	37.8	37.8	54.553	0	146.28	1369900000	317	-1.49268	-1.63184	-4.10419	-3.55235	-2.39441	-2.66257	-0.147488	0.347298	-0.455126	-0.129513	-1.83613	-1.80167	-3.3154	-3.0778	-1.45725	-1.62285	-1.05886	-1.93409	-3.77947	-3.11772	-5.64076	-6.10381	-1.83871	-1.73893	-2.0863	-2.52083	-5.31499	-3.74266	-4.69447	-5.12069	-2.62472
+	5.99525	-1.49433	C9JV77;B7Z8Q2;P02765	C9JV77;B7Z8Q2;P02765	Alpha-2-HS-glycoprotein;Alpha-2-HS-glycoprotein chain A;Alpha-2-HS-glycoprotein chain B	AHSG	214	14	14	6	48.4	48.4	29.3	39.411	0	323.31	525110000000	23939	8.4463	8.52553	8.13658	7.63876	7.27978	7.07886	7.95974	7.49213	8.4722	8.71149	7.77527	7.59233	6.65044	6.55606	8.27201	8.30823	7.7381	8.03588	8.06995	7.95381	7.67802	7.81774	5.30962	5.34224	6.51371	6.476	5.0955	5.49851	7.18904	7.19415	6.51893
+	3.18249	-2.70708	D0PNI1;P63104;E7EX29;E7ESK7;B0AZS6;E5RGE1;E5RIR4;E9PD24;E7EVZ2;B7Z2E6;H0YB80;Q2F831;Q6LD62;P27348;P31947;Q4VY20;Q3YBA8;A0A0J9YWZ2;Q53RR5;Q4VY19;B4DY04;Q53S41;E9PG15;A0A0J9YWE8;Q59EQ2;B4DMT8	D0PNI1;P63104;E7EX29;E7ESK7;B0AZS6	14-3-3 protein zeta/delta	YWHAZ	240	12	12	10	55.1	55.1	47.8	27.745	0	115.54	3434800000	334	1.4015	1.62891	-0.438051	-0.268149	1.38685	-0.336263	1.62885	1.32383	-0.561497	-0.421198	-2.32138	-6.31083	-0.287564	-0.207644	2.173	1.0122	-0.045248	-0.640953	-0.519151	-0.0658798	-1.35108	-1.42161	-2.31966	-2.66368	-0.315976	0.970654	-1.37949	-0.717079	-1.146	-0.432705	0.301279
+	1.49326	2.39431	D1MGQ2;P69905;G3V1N2;A0A0K2BMD8;U6A216;E9M4D4;I1VZV6;Q96T46;P78461;Q4ZGM8;E1B2D1;V9H1D9;Q86YL2;Q6J1Z9;Q9NQT3;Q9BX83;Q86YQ4;Q86YQ1;E9LUX2;U6A3P2;U6A493;U3PXP0;Q86YQ5;Q7Z7B4;Q1W6G9;P02008	D1MGQ2;P69905;G3V1N2;A0A0K2BMD8;U6A216;E9M4D4;I1VZV6;Q96T46;P78461;Q4ZGM8;E1B2D1;V9H1D9;Q86YL2;Q6J1Z9;Q9NQT3;Q9BX83	Hemoglobin subunit alpha	HBA2	242	9	9	5	83.8	83.8	59.9	15.257	0	166.81	8005700000	683	-1.17267	-0.5926	-2.67006	-6.44914	-6.44408	-6.18861	-2.99473	-4.46163	-1.28296	-1.26001	-4.77924	-7.11712	0.0614786	-0.4153	-5.83342	-4.74697	-2.98965	-5.75252	-1.76665	-1.85533	-2.83085	-3.0268	-1.82631	-3.10506	4.56983	4.84446	-5.66967	-2.73249	0.410954	0.0203571	0.197145
+	3.00858	-1.77693	D3DPU2;B4DNW7;B4DI38;B2RDY9;B4DNY3;Q01518;B4DNA3;B4DUZ8;Q5T0R7;Q5T0R6;Q5T0R5;Q5T0R4;Q5T0R3;Q5T0R2;Q5T0R1;Q5T0R9;Q5T0R8;Q5T0S3	D3DPU2;B4DNW7;B4DI38;B2RDY9;B4DNY3;Q01518;B4DNA3;B4DUZ8	Adenylyl cyclase-associated protein;Adenylyl cyclase-associated protein 1	CAP1	245	11	11	11	38.7	38.7	38.7	51.672	0	111.24	764860000	161	-1.00535	-1.22855	-3.52501	-3.9775	-4.005	-3.15933	-2.37849	-3.55129	-5.05274	-4.98945	-4.85241	-4.7605	-2.14609	-1.98389	-1.66621	-1.63027	-2.27006	-2.03129	-2.84245	-4.73548	-5.2226	-3.42998	-7.30583	-6.32135	-2.01605	-2.29503	-5.27174	-5.14053	-3.1567	-3.63713	-2.91681
+	1.52467	-1.23786	D3DQH8;P09486;B2RDL6;B4DRV4;F5GY03;E5RK62;Q6QE20;F5H4E2	D3DQH8;P09486;B2RDL6;B4DRV4;F5GY03	SPARC	SPARC	246	8	8	8	39.7	39.7	39.7	36.051	0	41.409	540750000	130	-0.92445	-1.71353	-3.62469	-3.04654	-2.70669	-2.86654	-2.05771	-2.61733	-3.1476	-2.97972	-6.30798	-5.36872	-1.10198	-3.44591	-3.34533	-4.84988	-3.62719	-2.03702	-1.31288	-1.69312	-5.36413	-5.84615	-7.81511	-4.73753	-4.21602	-4.19161	-4.52846	-4.1075	-1.46468	-1.63032	-4.18859
+	5.19238	4.40045	D3DQX7	D3DQX7	Serum amyloid A protein	SAA1	247	13	13	4	75.4	75.4	17.2	13.562	0	323.31	268150000000	7360	1.6619	1.98569	-1.39295	-1.50944	-0.777933	-2.02619	2.70006	2.045	0.980179	1.25976	-1.01917	-1.32286	-3.70727	-2.29456	1.01684	1.98536	0.0353394	2.14275	2.72992	3.01239	4.53626	4.76856	4.34096	4.15224	7.78311	7.71746	7.9719	8.38412	9.94674	9.92674	7.4716
+	2.53323	-1.03249	D3JV41;P02775;D3JV43;D3JV42	D3JV41;P02775;D3JV43;D3JV42	C-X-C motif chemokine;Platelet basic protein;Connective tissue-activating peptide III;TC-2;Connective tissue-activating peptide III(1-81);Beta-thromboglobulin;Neutrophil-activating peptide 2(74);Neutrophil-activating peptide 2(73);Neutrophil-activating peptide 2;TC-1;Neutrophil-activating peptide 2(1-66);Neutrophil-activating peptide 2(1-63)	PPBP	251	6	6	6	41.3	41.3	41.3	13.708	0	120.23	22178000000	2183	3.97737	3.94792	3.42958	3.31981	3.78697	4.06146	4.63597	4.20295	2.69632	3.2755	1.83439	1.68967	4.35435	4.30382	4.6528	4.67065	4.10901	4.29626	4.36897	4.22603	2.58643	2.39234	2.75074	2.69048	3.96418	3.98434	2.19155	2.4745	3.61198	3.91265	3.69193
+	2.04799	0.671849	E9KL26;P05155;E9PGN7;H9KV48;Q5UGI6;A0A0S2Z333;H0YCA1;C9JZJ9;Q5UGI5;A0A087WUD9;B5MCB9;CON__P50448	E9KL26;P05155;E9PGN7;H9KV48;Q5UGI6	Plasma protease C1 inhibitor	SERPING1	262	28	28	28	46.4	46.4	46.4	55.154	0	323.31	678070000000	24998	6.58486	6.49198	5.65882	5.66977	5.90568	5.33495	6.9751	6.45834	6.58108	6.85565	5.02893	5.07672	5.44633	5.36589	6.24887	5.54411	5.66608	5.95483	5.75108	5.47753	6.7455	6.82908	5.85738	5.92493	7.43223	7.54097	6.4995	6.8476	7.2642	7.2636	7.34911
+	4.54979	-0.89642	H0YAC1;P03952;A8K9A9;E9PBC5;B4DMX2;C9JCT1;C9J075	H0YAC1;P03952;A8K9A9;E9PBC5;B4DMX2	Plasma kallikrein;Plasma kallikrein heavy chain;Plasma kallikrein light chain	KLKB1	274	33	33	32	58.9	58.9	57.9	76.773	0	323.31	90786000000	6146	3.14524	3.10213	2.6396	2.66976	3.09439	2.89761	4.24859	3.92283	3.89828	4.00891	2.88154	2.8281	2.45641	2.32485	3.35242	3.38619	2.93746	3.24596	3.08487	2.95987	2.87243	3.08594	2.7563	2.74867	2.50501	2.58872	2.05789	2.58558	3.05017	3.02748	2.68358
+	2.51208	-1.89198	J3KPA1;P54108;B4E1S8;I3L0A1	J3KPA1;P54108;B4E1S8;I3L0A1	Cysteine-rich secretory protein 3	CRISP3	280	4	4	4	23.2	23.2	23.2	30.975	0	133.24	866280000	158	-1.16323	-1.07724	-0.322605	-0.687976	-2.13317	-0.751206	-0.7558	-0.683416	-0.131264	-0.448849	-3.10189	-3.50912	-2.67091	-2.48518	-0.420566	-0.400711	-1.47742	-1.27809	-1.21697	-1.52822	-1.37993	-0.937385	-0.921524	-0.959251	-2.69435	-1.98646	-5.54367	-1.85869	-0.169209	-0.0630264	-1.96977
+	2.02818	1.11974	L8E853;H2DLA2;A8K7V7	L8E853		VWF	289	87	2	2	43.6	0.8	0.8	298.38	0	85.467	1258200000	226	-3.95467	-8.86826	-5.49172	-5.39285	-6.80195	-5.19916	-3.07333	-4.05181	-6.58821	-6.24715	-7.45552	-7.04478	-6.99793	-6.57167	-4.15796	-6.06369	-4.5548	-5.71119	-4.57426	-6.56915	-5.68607	-4.99158	-7.17265	-7.49419	-3.53536	-2.63916	-4.32776	-5.28585	-4.7681	-5.3392	-3.91541
+	1.6764	0.869421	O75636;Q6UXM4;Q6UY50	O75636;Q6UXM4;Q6UY50	Ficolin-3	FCN3	299	13	13	13	56.9	56.9	56.9	32.903	0	323.31	29677000000	2271	2.92141	2.40865	0.0244198	0.150445	1.00553	0.534131	3.55007	2.96774	2.55729	2.94798	-0.452028	-0.528887	1.86019	1.865	0.836453	1.17743	1.97373	2.1872	2.09923	1.68734	1.74403	1.92704	-0.688465	-0.441847	3.0726	3.11303	2.34995	2.7844	4.25976	4.57026	3.01394
+	3.15301	-1.05282	O75882;B4DZ36	O75882;B4DZ36	Attractin	ATRN	300	29	29	29	25.5	25.5	25.5	158.54	0	323.31	27003000000	2756	1.07288	1.10233	0.648247	0.37641	0.408649	0.294377	1.60228	1.13375	1.61102	1.85697	0.516201	0.472038	0.130895	0.367243	0.751176	0.763271	0.549965	0.963268	0.87918	0.76486	0.46559	0.599565	0.0949612	-0.057766	0.405559	0.393036	0	0.295815	0.82957	0.937851	0.0421581
+	3.55413	-0.934758	O95445;Q5SRP5;I2D5J2;I2D5I8	O95445;Q5SRP5	Apolipoprotein M	APOM	302	11	11	11	85.1	85.1	85.1	21.253	0	323.31	38054000000	2769	4.36967	4.37971	3.97334	3.88585	3.83258	3.84926	5.31921	4.83997	4.74806	5.05899	3.85346	3.58101	3.2054	3.20492	4.74481	4.71677	4.09586	4.35958	3.7626	3.62688	3.19082	3.34966	3.28386	3.3682	4.44946	4.81974	3.1809	3.85508	3.84773	3.67916	4.5391
+	3.1574	-0.884912	P00488;B2R6V9;Q9NQP5;A6PVK5;H0Y796;Q9NZ69;A0A2H0	P00488;B2R6V9	Coagulation factor XIII A chain	F13A1	307	22	22	9	35.7	35.7	16.5	83.266	0	290.07	11668000000	1306	1.1999	0.975954	0.140976	-0.199765	-0.122398	-0.13104	1.69817	1.49075	1.18802	1.30427	-0.66667	-0.0939789	0.0264425	-0.579004	1.18327	1.04017	0.265188	0.697411	0.618423	0.90736	0.102479	0.366893	-3.43374	-2.94209	0.96219	0.852837	-0.948122	-1.69159	0.434691	-0.505146	0.556915
+	3.04205	2.51919	P00738;J3QR68;H0Y300;A0A0C4DGL8;J3QLC9;Q6NSB4;A0A087WU08;Q6PEJ8;B3KP77;H3BS21;A0A0U4EXB4;J3KTC3;J3KRH2;A0A0U4DJF7;A0A0U4ERW6;A0A0U4DKQ8;J3KSV1;J3QQI8;H3BMJ7	P00738;J3QR68;H0Y300;A0A0C4DGL8;J3QLC9;Q6NSB4;A0A087WU08;Q6PEJ8	Haptoglobin;Haptoglobin alpha chain;Haptoglobin beta chain	HP	311	28	28	12	63.3	63.3	43.3	45.205	0	323.31	286780000000	9827	1.64119	2.11436	2.39522	2.40686	0.554552	0.375098	2.69411	2.48806	2.79509	3.16986	0.513231	0.710327	-0.276164	-0.29846	2.16952	2.05522	1.33918	1.77888	1.99501	1.92249	4.33209	4.55407	4.81213	4.88693	7.10807	7.19908	5.94474	6.34917	7.64283	7.52465	5.75416
+	3.17098	-0.565882	V9GYM3;P02652;V9GYG9;V9GYE3;V9GYC1;V9GYS1	V9GYM3;P02652;V9GYG9;V9GYE3;V9GYC1;V9GYS1	Apolipoprotein A-II;Proapolipoprotein A-II;Truncated apolipoprotein A-II	APOA2	321	14	14	14	57.9	57.9	57.9	14.914	0	323.31	661200000000	16878	8.92215	9.25756	8.12313	8.12469	8.01185	7.70669	9.5507	9.25756	9.05147	9.04689	8.73641	8.47218	7.98409	7.59184	8.85097	8.32827	7.97038	8.09051	8.26976	8.05314	7.8814	8.18193	7.46331	7.47393	8.25325	7.93486	7.07667	7.93851	7.80321	7.60942	8.57186
+	1.95765	1.43662	P02671;A0A0S2Z3E8;Q3KRA7;Q6NSD8;A0A087WUA0;A0A0S2Z3M3;A0A0S2Z3P3;Q8WW76;Q86Z09;CON__P02672	P02671;A0A0S2Z3E8	Fibrinogen alpha chain;Fibrinopeptide A;Fibrinogen alpha chain	FGA	322	36	36	36	55.2	55.2	55.2	94.972	0	323.31	124470000000	6648	0.195463	0.426256	0.352198	0.805806	0.892416	0.460349	0.49053	0.347029	1.04289	1.16848	2.83657	2.80482	3.00033	3.14549	-0.745908	-0.658747	3.11049	3.16006	4.30902	4.29795	3.54442	3.62885	2.1604	2.052	4.93108	5.00687	4.38864	4.86213	4.06102	4.16036	3.48503
+	3.61435	3.78743	V9HVY1;P02675;B4E1D3;D3DP13;D6REL8;CON__P02676	V9HVY1;P02675;B4E1D3;D3DP13;D6REL8	Fibrinogen beta chain;Fibrinopeptide B;Fibrinogen beta chain	HEL-S-78p	323	42	42	42	74.7	74.7	74.7	55.928	0	323.31	55034000000	4197	-1.48395	-0.990248	-3.22031	-3.74732	-6.59424	-3.71098	-2.88715	-0.805378	0.0509949	0.373997	-3.5966	-3.28944	-4.24764	-5.79666	-3.75796	-3.51456	-2.06379	-1.38915	0.106725	-0.190765	3.36117	3.52988	0.371635	0.272715	4.84181	5.06853	4.29067	4.80816	3.92306	3.80964	3.16241
+	5.59424	6.04649	P02741;Q5VVP7;C9JRE9	P02741;Q5VVP7	C-reactive protein;C-reactive protein(1-205)	CRP	324	10	10	10	36.2	36.2	36.2	25.038	0	128.95	70930000000	3286	-0.967564	-1.28294	-4.94892	-5.91945	-5.14929	-4.61463	-0.495651	-1.6078	0.885523	1.35983	-0.114191	-1.32719	-3.54533	-5.23886	-6.16425	-5.72828	-5.89834	-4.9536	-2.918	-5.5036	-0.0621405	-0.416059	0.147913	0.191113	6.73499	7.0002	6.81443	6.87615	6.9053	7.14751	2.637
+	3.06864	-0.95833	Q5VY30;P02753	Q5VY30;P02753	Retinol-binding protein 4;Plasma retinol-binding protein(1-182);Plasma retinol-binding protein(1-181);Plasma retinol-binding protein(1-179);Plasma retinol-binding protein(1-176)	RBP4	326	12	12	12	74.9	74.9	74.9	22.974	0	323.31	119080000000	5502	6.13172	6.21214	5.03382	5.11166	5.23373	5.07058	6.24061	6.60024	5.74272	6.16554	5.40045	5.53683	5.55363	5.79416	6.43725	6.48999	5.24407	5.50879	6.03393	5.95314	5.70635	4.79846	5.12371	5.38174	5.32809	5.28016	4.32437	4.64296	5.19132	5.29449	5.374
+	2.21638	-0.623475	P02760;B7Z8R6;S4R3Y4;S4R471;P78492	P02760;B7Z8R6;S4R3Y4	Protein AMBP;Alpha-1-microglobulin;Inter-alpha-trypsin inhibitor light chain;Trypstatin	AMBP	327	16	16	16	50.6	50.6	50.6	38.999	0	323.31	234460000000	8439	5.9058	5.88428	5.94071	5.5663	5.83152	5.53754	7.03703	6.44703	6.27122	6.66772	5.34457	5.49739	5.66278	5.62549	5.91675	5.72823	5.02496	5.30611	5.86455	6.03477	5.6148	5.72136	4.76738	4.67955	5.45348	5.6969	4.93403	5.55739	6.27821	6.34197	5.20137
+	3.49479	1.76489	V9HWF6;P02763	V9HWF6;P02763	Alpha-1-acid glycoprotein;Alpha-1-acid glycoprotein 1	HEL-S-153w	328	9	9	7	42.8	42.8	34.3	23.511	0	323.31	42808000000	3439	2.21309	1.95224	0.727747	0.468804	-0.0443802	0.0301199	2.28165	2.1678	1.85278	2.14176	0.830879	0.517469	1.35368	1.24168	1.74836	1.90115	2.20391	2.28145	0.844378	0.419662	2.65397	3.04662	1.62531	1.53335	3.08447	3.00398	3.76255	4.11162	5.74546	5.34083	2.37313
+	1.97604	-0.958752	P02776	P02776	Platelet factor 4;Platelet factor 4, short form	PF4	330	6	6	4	36.6	36.6	12.9	10.845	0	94.053	22036000000	2137	4.92286	4.71539	4.51196	4.71394	4.90514	4.2946	5.5649	5.09012	4.80751	5.16152	2.97637	2.69269	4.32323	4.53291	4.90438	4.80015	3.93775	4.2909	4.86848	4.61438	3.70366	3.82137	3.13227	2.83591	5.1127	4.86027	2.62352	2.95092	5.21607	5.44547	3.78083
+	2.84726	2.76673	P04275;B4DMS3;B4DNX0	P04275	von Willebrand factor;von Willebrand antigen 2	VWF	337	89	89	4	43.7	43.7	2.3	309.26	0	323.31	74748000000	6549	-2.29554	-2.66281	-0.275974	-2.9733	-5.91714	-5.48154	-4.19364	-5.52654	-1.58534	-1.07401	-4.17451	-5.11436	-1.74703	-2.26491	-6.87081	-1.77559	-1.80027	-1.64882	-1.54962	-2.20188	0.0996733	0.0967321	0.512922	0.947626	2.40835	2.47496	1.93491	2.39482	1.98524	2.04632	1.15084
+	1.54701	1.75601	P05109	P05109	Protein S100-A8;Protein S100-A8, N-terminally processed	S100A8	340	3	3	3	46.2	46.2	46.2	10.834	0	123.39	1603500000	319	-5.07536	-4.56881	-4.74883	-4.42717	-4.6286	-2.9956	-3.41022	-4.15345	-4.85652	-3.85374	1.31492	1.28741	-0.84978	-0.893295	-5.57424	-4.84227	-6.74038	-6.03767	-5.1895	-5.26002	-3.51773	-2.51544	-5.43281	-4.34372	-0.641791	-0.289289	-3.23133	-2.48575	-0.832808	-0.962269	1.03581
+	1.95803	-0.803318	P05160;CON__Q2TBQ1	P05160	Coagulation factor XIII B chain	F13B	341	32	32	32	59.2	59.2	59.2	75.51	0	323.31	24989000000	2773	2.21607	2.12421	1.3197	1.18726	0.939026	0.219665	2.61081	2.39462	1.9627	2.3427	1.38105	1.01637	0.407086	0.370863	1.85188	1.85432	1.41413	1.46746	2.13997	1.98702	1.10954	1.3447	0.175018	-0.196873	2.07174	2.00709	0.906185	1.32355	1.87181	2.1222	1.94526
+	1.42573	1.48794	P05164;J3QSF7;P11678	P05164	Myeloperoxidase;Myeloperoxidase;89 kDa myeloperoxidase;84 kDa myeloperoxidase;Myeloperoxidase light chain;Myeloperoxidase heavy chain	MPO	342	22	22	22	39.5	39.5	39.5	83.868	0	235.69	2221900000	395	-4.24422	-3.97507	-5.5537	-3.31315	-3.89514	-4.50252	-3.31598	-4.53042	-7.29836	-2.11083	-5.68917	-6.12856	-6.54346	-6.9858	-5.19865	-3.95722	-5.55317	-5.14079	-7.74539	-7.79472	-5.72232	-6.28996	-5.64592	-5.62589	-0.525565	-0.0111637	-2.71443	-2.28871	-2.39089	-1.7531	-4.16078
+	2.5737	-0.877537	P05543;CON__Q9TT36	P05543	Thyroxine-binding globulin	SERPINA7	344	17	17	17	50.8	50.8	50.8	46.324	0	323.31	38775000000	2107	3.12975	3.10159	3.31511	3.23879	2.49728	1.43957	2.78161	2.8479	3.2815	3.52502	2.05003	2.06515	3.26971	3.20798	3.6942	3.39029	2.80555	2.82055	2.49494	2.30713	3.05345	3.13198	2.05069	1.98626	2.32568	2.02159	2.69748	2.78389	2.6862	2.55631	2.10876
+	3.75035	-1.13678	P06396;V9H1C1	P06396	Gelsolin	GSN	348	42	42	2	63	63	2.3	85.696	0	323.31	234260000000	12241	5.47419	5.55398	4.79236	4.82691	4.53164	4.3139	6.04778	5.47456	5.52804	5.78496	4.57408	4.37988	4.52407	4.25281	5.20938	5.20904	5.08679	5.26937	4.83184	4.52379	4.51838	4.64262	2.94007	2.95592	4.87929	5.07557	3.67799	4.3323	4.6579	4.44428	4.41514
+	10.2315	-2.10434	P06727;Q13784	P06727;Q13784	Apolipoprotein A-IV	APOA4	350	47	47	45	80.6	80.6	77.5	45.398	0	323.31	657150000000	26269	8.07422	8.10091	6.9006	6.82238	6.30232	5.97995	8.2718	7.80702	7.34946	7.68469	6.37489	6.32843	6.56186	6.24492	7.96878	7.93793	7.93098	8.13463	6.9546	6.83897	5.90502	6.10215	6.87036	6.8791	4.14077	4.3365	4.1573	4.44352	5.74628	5.90316	4.19328
+	3.71618	-2.31723	P07737;K7EJ44;CON__P02584;I3L3D5	P07737;K7EJ44	Profilin-1	PFN1	355	10	10	10	83.6	83.6	83.6	15.054	0	148.18	3708400000	537	1.78162	1.68952	0.102598	-0.031642	1.35683	1.06789	1.94338	1.78754	-0.19932	0.211996	-1.12041	-1.46902	1.00909	0.803631	1.64154	1.26754	0.429251	0.616421	1.09289	0.918451	-1.41278	-0.654946	-1.77565	-1.20843	0.699847	0.995218	-0.675138	-0.879309	0.881852	0.767698	0.711256
+	3.32307	-2.29586	P08567;Q59GZ2	P08567;Q59GZ2	Pleckstrin	PLEK	360	9	9	9	40.3	40.3	40.3	40.124	0	140.04	1011600000	139	0.982529	0.901665	-2.17519	-2.90294	-1.49214	-1.19868	-0.741652	-0.856316	-2.75221	-3.91791	-5.71676	-6.37297	-1.21933	-1.10963	0.0450449	0.239527	-1.62657	-1.89484	-1.64292	-2.31597	-3.58048	-2.35107	-3.71061	-5.24673	-2.06012	-1.02109	-5.03805	-4.99521	-3.87675	-5.43733	-0.699062
+	2.74958	3.86282	P0DJI9	P0DJI9	Serum amyloid A-2 protein	SAA2	366	11	4	4	65.6	26.2	26.2	13.527	0	323.31	23076000000	1215	-4.34761	-3.50173	-4.68207	-4.359	-5.43223	-4.04029	-4.43102	-3.10218	-4.62799	-4.59293	-8.31754	-7.15346	-2.79355	-5.94776	-4.47676	-5.44018	-5.21113	-3.93214	-6.80032	-5.791	-0.956456	-1.27119	-4.66795	-4.8722	2.44971	2.4154	5.58484	5.95896	5.70113	5.53481	0.0718784
+	1.75917	1.60649	P18065;C9JMY1;Q59FF1;C9JW52;H7C1H0	P18065;C9JMY1	Insulin-like growth factor-binding protein 2	IGFBP2	382	12	12	12	47.1	47.1	47.1	34.814	0	199.53	1731500000	406	-3.16765	-4.18946	-3.90574	-3.06958	-3.58117	-4.08855	-2.96202	-3.56497	-2.72924	-2.24488	-5.69473	-6.63352	-4.87732	-4.68888	-2.69854	-4.34394	-4.12297	-4.36022	-4.53796	-2.5509	-3.28087	-3.22021	-2.72746	-3.52357	-0.185302	-0.0682049	-0.886805	-0.552687	0.51291	0.531034	-1.32833
+	5.09329	1.93158	P18428;Q8TCF0	P18428;Q8TCF0	Lipopolysaccharide-binding protein	LBP	383	17	17	17	37.2	37.2	37.2	53.383	0	323.31	45818000000	2361	1.53856	1.44939	0.622253	-0.119245	-0.154911	-0.287684	1.72548	1.23483	1.8749	2.08932	1.13115	2.0303	0.535041	0.776987	1.35315	1.3459	0.431755	0.484556	0.961614	0.726164	2.14511	1.96905	1.59836	1.55089	2.41881	2.67882	2.99755	3.33112	5.64555	5.60321	2.34683
+	4.57992	2.34961	P19652	P19652	Alpha-1-acid glycoprotein 2	ORM2	385	9	7	7	42.8	34.3	34.3	23.602	0	144.87	5488600000	816	-1.77092	-2.51536	-5.05929	-3.5509	-3.53794	-4.25608	-1.92161	-2.99469	0.333744	0.569944	-0.697735	-0.667484	-2.08769	-1.07231	-1.42659	-0.93914	-1.59926	-1.15921	-1.06954	-1.69938	-0.0952005	-0.220765	-1.16098	-0.849119	-1.13478	-1.21097	0.775291	0.898235	4.07009	3.58698	0.0186825
+	1.82335	-1.77317	P21333;Q5HY54;Q60FE6;Q60FE5;A6NDY9;A0A087WWY3;Q8TES4;Q6NXF2;Q96C61;B4E2F9;F8WE98;B4DTD5;Q86TQ3;H0Y5F3;H0Y5C6;Q2VP91;A0A024R321;O75369;Q14315;H7C2E7	P21333;Q5HY54;Q60FE6;Q60FE5;A6NDY9;A0A087WWY3;Q8TES4	Filamin-A	FLNA	388	73	73	73	43.3	43.3	43.3	280.74	0	323.31	12368000000	2086	0.193737	0.201023	-2.02748	-2.35059	-1.46772	-1.55705	-0.791487	-1.43306	-2.48532	-2.27405	-7.24836	-7.29727	-1.43131	-1.20368	0.986468	1.00858	-2.01389	-1.43353	-1.86596	-2.15263	-2.98955	-2.71747	-5.87669	-6.18989	-0.41118	-0.345251	-4.6641	-3.54494	-2.10013	-1.73985	-0.345068
+	2.8741	-0.708733	P27169;B4DX19;Q96P89;F8WF42;B1PWC6;Q96P90	P27169;B4DX19	Serum paraoxonase/arylesterase 1	PON1	395	15	15	15	63.7	63.7	63.7	39.731	0	323.31	156360000000	7615	4.78766	4.76608	5.60456	5.63291	5.61313	5.1009	6.06675	5.65268	5.6892	5.93867	5.21868	5.32668	5.51364	5.51279	5.6476	5.47522	4.53573	4.77389	5.32913	5.18727	5.38237	5.54707	4.32203	3.98977	5.70168	5.7425	4.66153	5.04815	5.81769	5.72972	4.74839
+	1.76493	-1.10311	Q53G71;V9HW88;P27797;B4DHR1;K7EL50;B4E2Y9	Q53G71;V9HW88;P27797;B4DHR1	Calreticulin	HEL-S-99n	397	3	3	3	13.8	13.8	13.8	46.918	0	75.951	494490000	61	-2.78128	-3.20552	-6.19335	-5.51701	-4.70855	-4.31054	-3.64661	-4.30829	-3.92198	-2.91061	-3.05903	-3.86376	-1.35143	-2.37579	-2.82147	-3.6465	-1.72461	-1.6243	-5.44961	-2.13019	-6.20683	-3.99223	-5.33596	-4.90381	-2.7209	-2.66932	-6.37012	-5.40497	-4.82823	-2.69629	-4.16538
+	2.00792	-0.959863	Q59EA3;P33151;B4DU18;I3L1J2;Q4VAI4;B4DTP0	Q59EA3;P33151;B4DU18;I3L1J2;Q4VAI4	Cadherin-5	CDH5	400	9	9	9	11.5	11.5	11.5	89.923	0	30.874	1347800000	219	-2.68938	-2.59801	-2.06691	-2.64986	-2.2355	-2.48314	-2.0242	-2.03495	-1.86186	-0.97126	-3.66612	-3.95906	-2.17586	-2.34934	-2.0155	-2.01618	-3.86371	-6.45599	-2.73967	-2.98761	-3.76184	-3.60536	-3.49421	-3.57519	-4.43969	-4.80369	-3.30844	-3.6411	-2.0811	-2.63969	-3.45666
+	5.54427	-0.93578	Q8TAY0;P35858;B0AZL7	Q8TAY0;P35858;B0AZL7	Insulin-like growth factor-binding protein complex acid labile subunit	IGFALS	404	24	24	24	44.8	44.8	44.8	66.066	0	323.31	45512000000	3687	2.56421	2.68287	3.23343	3.27109	3.16834	3.02719	4.0084	3.36069	3.52813	3.94066	2.94216	3.41533	2.76506	2.67133	3.3953	3.35624	3.26783	3.20696	3.1105	3.23402	2.24226	2.41586	1.59971	2.01818	1.87794	2.01127	1.39473	1.77744	2.9951	2.95842	2.58123
+	1.68586	-1.80253	P37802;X6RJP6;B7Z5A2;C9J5W6;Q9UI15	P37802;X6RJP6	Transgelin-2	TAGLN2	408	13	13	13	76.9	76.9	76.9	22.391	0	272.32	3220000000	499	1.10173	1.24767	-0.0475998	0.281344	1.38274	1.35993	1.5516	1.19708	-0.422319	0.112024	-5.08481	-7.83023	-1.16263	-1.83697	1.2377	1.3467	-0.703085	-1.13638	-1.74776	-1.99065	-3.40059	-5.06484	-1.57874	-1.61633	0.316558	0.572212	-1.51498	-1.33249	-0.00204945	0.146936	0.432182
+	1.72896	-1.17569	P43251;C9JSN9	P43251;C9JSN9	Biotinidase	BTD	411	12	12	12	29.1	29.1	29.1	61.132	0	291.66	7893400000	1227	0.45014	0.320705	0.340078	0.12202	0.00295639	-0.208234	1.58788	1.41045	1.07388	1.53829	0.256029	0.407829	-0.187667	-0.0870171	1.14836	1.07186	0.177832	-0.0434971	-0.010232	0.233402	0.390962	0.779984	-0.342934	-0.274952	0.580762	0.255793	-0.532352	-0.34947	-0.0357542	0	0.064415
+	6.28894	-1.24886	P43652	P43652	Afamin	AFM	412	39	39	38	63.1	63.1	63.1	69.068	0	323.31	170580000000	8400	5.33168	5.23262	4.25272	4.40372	4.47451	4.51184	5.09078	4.71569	5.11685	5.43722	3.88525	3.88777	4.10818	3.92547	4.715	4.6491	4.37491	4.46805	4.13948	3.97451	4.23166	4.27642	3.21267	3.08457	3.85792	3.90236	2.92245	3.57295	3.44693	3.37941	3.97456
+	1.76585	-0.627901	P51884;Q53FV4;CON__Q05443	P51884;Q53FV4	Lumican	LUM	415	14	14	14	40.2	40.2	40.2	38.429	0	323.31	31923000000	2788	4.15687	4.09107	3.29467	3.39463	2.79989	2.77719	4.21154	3.77518	4.3473	4.25117	2.53913	2.11102	2.28351	2.08145	2.95004	2.83649	2.39584	2.58541	3.39437	3.03521	2.25358	2.48465	0.145905	0	2.40709	2.38892	1.31288	1.79698	2.17638	2.09797	1.91479
+	3.85656	3.03482	Q6EZE9;P59666;P59665	Q6EZE9;P59666;P59665	Neutrophil defensin 3;HP 3-56;Neutrophil defensin 2;Neutrophil defensin 1;HP 1-56;Neutrophil defensin 2	DEFA3	416	4	4	4	20.2	20.2	20.2	10.245	0	17.491	3144000000	226	-2.54031	-3.43721	0.471241	-0.145654	1.9064	1.46247	-3.93827	-3.29162	1.11846	1.0746	-6.08359	-4.38878	-4.84035	-6.4227	-0.0695333	0.0104637	-0.483101	0	-0.223792	-6.89437	1.00462	1.37478	1.1678	1.29211	3.18237	3.39404	2.22153	2.68036	0.440181	0.61887	2.44843
+	2.86885	-1.07882	P80108	P80108	Phosphatidylinositol-glycan-specific phospholipase D	GPLD1	421	26	26	26	47	47	47	92.335	0	323.31	18796000000	2475	1.90903	1.62888	1.36374	1.14223	0.532619	0.244876	1.92039	1.60951	1.33335	1.63756	0.154474	0.332489	1.09031	0.778893	0.965886	0.904696	0.772346	0.916029	1.3098	1.21358	0.673974	1.03872	0.934591	0.550741	0.212937	0.413628	-0.270859	-0.0751915	0.794581	0.912342	0.796577
+	4.43916	-1.01934	Q04756;D6RAR4;CON__ENSEMBL:ENSBTAP00000023055	Q04756;D6RAR4	Hepatocyte growth factor activator;Hepatocyte growth factor activator short chain;Hepatocyte growth factor activator long chain	HGFAC	427	18	18	18	41.2	41.2	41.2	70.681	0	323.31	11690000000	1276	1.14451	1.71159	0.733925	0.713744	1.79137	1.34006	1.93203	1.63338	1.2295	1.95141	-0.87509	-0.218565	-0.01472	-0.225712	1.08926	1.13857	0.879667	0.905508	0.777955	0.353983	0.622893	0.729529	0.249723	0.166191	-0.0303698	-0.542175	-0.070385	0.196476	0.570617	0.910198	0.000505447
+	3.69069	-1.3485	Q15166;F8WD41;C9JZ99;B4E2I0	Q15166;F8WD41;C9JZ99;B4E2I0	Serum paraoxonase/lactonase 3	PON3	438	8	8	8	34.5	34.5	34.5	39.607	0	139.1	779180000	224	-2.01394	-2.391	-2.98319	-2.91015	-2.52021	-2.858	-0.954348	-0.915281	-2.05637	-1.04766	-4.19696	-3.83104	-2.2213	-2.42755	-1.35321	-0.7964	-3.16183	-2.05365	-2.41933	-2.47058	-3.05464	-3.5746	-3.13499	-2.57955	-3.01799	-2.38857	-4.27453	-3.65067	-2.78409	-2.99525	-3.15721
+	7.98958	-2.13533	Q56G89	Q56G89		Q56G89	444	84	84	3	83.4	83.4	6.7	69.084	0	323.31	17772000000000	244970	12.124	12.1659	11.4338	11.4147	11.6951	11.46	12.8633	12.42	11.7767	12.1038	10.9864	10.7759	11.3921	11.3119	11.5882	11.5502	11.0461	11.2924	11.6506	11.5109	11.788	11.7985	8.73586	8.82237	8.6182	8.54852	8.12899	8.58133	9.84438	9.77265	9.83975
+	1.96448	-1.05273	Q6EMK4	Q6EMK4	Vasorin	VASN	445	7	7	7	16	16	16	71.712	0	256.67	3274300000	371	-0.567652	-0.646858	-0.251068	-1.49369	-1.84653	-0.772872	-0.784702	-0.728601	-0.779581	-0.673605	-3.21443	-2.97423	-0.00162029	-0.241741	-0.579579	-0.856773	-0.846327	-0.614981	-0.427802	-0.42837	-1.36795	-0.964995	-2.60675	-2.63024	-1.04656	-1.18385	-1.75973	-2.29067	-0.617425	-0.461338	-2.55283
+	6.75488	-2.59509	Q6UXB8	Q6UXB8	Peptidase inhibitor 16	PI16	448	4	4	2	11.4	11.4	5.2	49.471	0	16.682	694470000	148	-1.18542	-0.998674	-1.95579	-2.48902	-2.13967	-3.25736	-1.57068	-1.61389	-0.445271	-0.326464	-1.68347	-1.8832	-6.22389	-6.31052	-2.38187	-2.08945	-3.27009	-2.63571	-1.93314	-1.9804	-4.64697	-4.65417	-6.2375	-5.51006	-5.0272	-3.07578	-3.72128	-4.93208	-5.26242	-4.70067	-2.26398
+	3.70499	-2.36185	Q86UX7;F5H1C6;H0YFT5;F5H3I6	Q86UX7;F5H1C6	Fermitin family homolog 3	FERMT3	454	21	21	21	40.6	40.6	40.6	75.952	0	323.31	5626600000	764	1.25352	1.16913	-0.0244198	0.0691519	-0.121233	-0.214486	0.398399	0.274792	-2.03155	-1.82837	-2.19834	-4.83176	0.371778	0.507904	1.35487	0.476885	-0.695299	-1.86137	-2.04787	-0.91584	-2.76589	-1.08152	-3.47604	-3.41486	-0.172315	-0.132402	-3.30612	-2.72669	-1.47839	-1.18781	-0.423347
+	1.94864	-1.40503	Q92496;A0A0C4DH21	Q92496;A0A0C4DH21	Complement factor H-related protein 4	CFHR4	458	10	5	5	23	14	14	65.35	0	36.698	1602700000	237	-1.45521	-1.12368	-1.02845	-1.27456	-3.59294	-3.93637	-2.07629	-2.38877	-1.76325	-1.39404	-2.60394	-2.53966	-4.29879	-4.26266	-1.54009	-1.93443	-1.43305	-1.08544	-0.64466	-0.987169	-2.95703	-2.58725	-5.36662	-3.57689	-1.63745	-1.24477	-1.74593	-1.08057	-1.20693	-1.1759	-2.08216
+	4.12196	-0.818546	Q96PD5;M0R2W8;M0QYW3	Q96PD5	N-acetylmuramoyl-L-alanine amidase	PGLYRP2	460	26	26	23	65.6	65.6	58	62.216	0	323.31	83758000000	5533	3.9889	3.89197	4.00548	4.09191	4.48102	4.35638	4.98231	4.55688	4.55926	4.81582	2.68959	2.70846	3.92058	3.84253	3.88763	3.87228	3.74771	3.90624	3.97311	3.90045	3.52093	3.80307	2.73743	2.66868	3.43722	3.47208	2.13366	2.67914	3.56271	3.59284	2.70341
+	1.70294	-0.826238	Q9UGM5;Q5J875;E9PG08;B7Z8T3;C9JC68;F8WEP7	Q9UGM5;Q5J875;E9PG08;B7Z8T3	Fetuin-B	FETUB	470	9	9	9	36.9	36.9	36.9	42.054	0	196.62	7063800000	1041	0.601271	0.622749	1.1942	0.760665	0.479521	0.836766	1.69795	1.0701	1.27649	1.55297	2.41283	2.41178	-0.886764	-0.854174	1.14478	1.32987	1.01274	1.25336	0.47083	0.549259	1.20747	1.47687	0.10681	-0.030489	0.41273	0.447319	-0.975323	-0.867601	0.947803	1.38311	0.748213
+	1.89995	-1.90809	Q9Y490;Q9Y4G6;H0YMT1;A0A1C7CYV7;A0A1B0GVU7;G1UI21;B4DGF3	Q9Y490	Talin-1	TLN1	472	90	90	90	55.3	55.3	55.3	269.76	0	323.31	20583000000	3150	0.759523	0.80377	-0.747938	-1.13583	-0.0819874	-0.176023	0.346972	-0.0119495	-1.84724	-1.71566	-5.61149	-6.681	-1.13975	-0.915756	1.26952	1.30862	-1.32857	-1.39831	-1.8825	-2.12201	-2.63072	-2.72022	-3.27108	-3.44584	0.326097	0.348696	-2.15967	-2.34101	-1.02276	-0.667206	0.594648
[truncated: 29 more columns]

## Sheet: ICU-F vs HD
Table S4 (sheet2). Proteins with statistically different levels between ICU patients and HD shown in the Vulcano Plots of Figure 2B.
Significant	NEGATIVE LOG(P-value)	Difference	Protein IDs	Majority protein IDs	Protein names	Gene names	id	Peptides	Razor + unique peptides	Unique peptides	Sequence coverage [%]	Unique + razor sequence coverage [%]	Unique sequence coverage [%]	Mol. weight [kDa]	Q-value	Score	Intensity	MS/MS count	iBAQ HD10a	iBAQ HD10b	iBAQ HD1a	iBAQ HD1b	iBAQ HD2a	iBAQ HD2b	iBAQ HD3a	iBAQ HD3b	iBAQ HD4a	iBAQ HD4b	iBAQ HD5a	iBAQ HD5b	iBAQ HD6a	iBAQ HD6b	iBAQ HD7a	iBAQ HD7b	iBAQ HD8a	iBAQ HD8b	iBAQ HD9a	iBAQ HD9b	iBAQ Pz111a	iBAQ Pz111b	iBAQ Pz12a	iBAQ Pz12b	iBAQ PZ148a	iBAQ PZ148b	iBAQ Pz15a	iBAQ Pz15b	iBAQ Pz16a	iBAQ Pz16b	iBAQ PZ178a
+	6.20651	1.53413	A0A024R035;P02748;CON__Q3MHN2;REV__Q3C1W0;REV__Q4AC99	A0A024R035;P02748	Complement component C9;Complement component C9a;Complement component C9b	C9	5	30	30	29	56.9	56.9	55.6	63.203	0	323.31	202600000000	11381	4.3097	4.19925	3.6335	3.74073	3.77442	3.86285	4.40534	3.98512	4.03693	4.31789	2.98118	2.69348	2.95425	2.69283	4.56518	4.68389	3.88046	3.99826	3.94383	3.73763	4.90702	5.17594	3.94677	3.97402	5.47955	5.35443	4.87282	5.3301	6.11106	6.08465	4.86044
+	5.26159	-1.93429	K7ERI9;A0A024R0T8;P02654;K7EKP1;K7EJI9;K7ELM9;K7EPF9	K7ERI9;A0A024R0T8;P02654;K7EKP1;K7EJI9;K7ELM9;K7EPF9	Apolipoprotein C-I;Truncated apolipoprotein C-I	APOC1	8	6	6	6	31.2	31.2	31.2	8.647	0	166.19	21595000000	2399	5.22	5.13168	4.81024	4.94571	4.76145	4.46156	6.62557	6.45506	6.30389	6.43259	5.67841	5.69083	4.61699	4.8521	4.98043	5.21991	4.93614	5.35428	5.47043	5.30271	3.39415	3.65513	2.55149	3.03173	4.0362	4.50965	2.17857	2.05279	1.17877	1.12418	2.95087
+	2.23303	0.777127	A0A024R1Q4;A0A024R1G8;O14791;U5LKM6;U5LI90;U5LGU2;U5LH96;U5LKG0;U5LH46;U5LKP5;U5LKJ0;U5LKH9;U5LIH6;U5LIG7;U5LHF6;U5LKQ0;U5LIJ1;U5LKT7;U5LIA9;U5LGY0;A0A1B2FJ89;A0A1B2FJP1;A0A1B2FJD8;A0A1B2FJC1;A0A1B2FJ11;A0A1B2FIW1;A0A1B2FKD8;A0A1B2FK76;A0A1B2FK40;A0A1B2FJZ7;A0A1B2FJH1;A0A1B2FJE5;A0A1B2FJ64;A0A1B2FJ32;A0A1B2FIX3;A0A1B2FIW3;A0A1B2FK27;A0A1B2FJX9;A0A1B2FJS4;A0A1B2FJK3;A0A1B2FJJ4;A0A1B2FJI7;A0A1B2FJ8…	A0A024R1Q4;A0A024R1G8;O14791;U5LKM6;U5LI90;U5LGU2;U5LH96;U5LKG0;U5LH46;U5LKP5;U5LKJ0;U5LKH9;U5LIH6;U5LIG7;U5LHF6;U5LKQ0;U5LIJ1;U5LKT7;U5LIA9;U5LGY0;A0A1B2FJ89;A0A1B2FJP1;A0A1B2FJD8;A0A1B2FJC1;A0A1B2FJ11;A0A1B2FIW1;A0A1B2FKD8;A0A1B2FK76;A0A1B2FK40;A0A1B2FJZ7;A0A1B2FJH1;A0A1B2FJE5;A0A1B2FJ64;A0A1B2FJ32;A0A1B2FIX3;A0A1B2FIW3;A0A1B2FK27;A0A1B2FJX9;A0A1B2FJS4;A0A1B2FJK3;A0A1B2FJJ4;A0A1B2FJI7;A0A1B2FJ8…	Apolipoprotein L1	APOL1	13	18	18	3	54.5	54.5	2.8	43.928	0	323.31	30549000000	2448	2.51528	2.51962	1.94207	2.05938	1.48423	1.34522	2.88711	2.48664	3.19865	3.30028	2.71205	2.23606	0.380031	0.39805	2.64455	2.35855	1.83825	1.88303	1.98604	1.74475	2.13386	2.4793	2.69089	2.60626	2.20682	2.15912	2.0414	2.59878	2.33632	2.67144	3.38336
+	1.59573	1.47423	A0A024R1U8;P22692	A0A024R1U8;P22692	Insulin-like growth factor-binding protein 4	IGFBP4	16	4	4	4	22.5	22.5	22.5	27.934	0	69.773	1581400000	109	-0.600534	-0.484346	-0.872126	-4.70516	-4.02842	-5.30423	0.375053	-0.353102	-0.653822	-0.64493	-4.47396	-2.38947	-5.47657	-6.8731	-3.41278	-1.06827	-1.31367	-1.04955	-0.6951	-1.57045	-1.12523	-1.01534	-3.67624	-3.72985	-2.23084	-2.30948	-4.01029	-2.62022	-0.872861	-1.01012	-2.87464
+	3.17223	-0.758554	A0A024R3E3;P02647;F8W696;Q9Y355;Q8TDB0;CON__P15497	A0A024R3E3;P02647;F8W696	Apolipoprotein A-I;Proapolipoprotein A-I;Truncated apolipoprotein A-I	APOA1	19	47	47	47	88.8	88.8	88.8	30.777	0	323.31	2798400000000	64634	10.1624	10.2354	9.2705	9.14016	9.53709	9.27544	10.7283	10.2705	10.0039	10.2782	10.0775	9.97061	8.9346	8.82221	9.88115	9.8821	9.70882	9.87828	9.3557	9.1272	9.01553	9.23552	8.68772	8.76203	8.86042	8.84593	8.01288	8.43609	8.47706	8.52335	9.16897
+	4.49712	4.53282	A0A024R462;B7ZLE5;P02751;Q6MZM7;Q6N084;Q59G22;Q68CX6;H0Y7Z1;B4DTK1;B4DU16;Q5CZ99;Q6MZF4;A6YID2;A6YID6;A6YID4;A6YID3;O95617;A6YID5;Q9UQS6;Q6PJE5;B4DN21;B4DTH2;A6YID7;Q9H382;Q7L553;Q53S27;O95608;Q14328;Q14327	A0A024R462;B7ZLE5;P02751;Q6MZM7;Q6N084;Q59G22;Q68CX6	Fibronectin;Anastellin;Ugl-Y1;Ugl-Y2;Ugl-Y3	FN1	22	93	93	84	55.9	55.9	50.4	259.21	0	323.31	355480000000	18786	-0.0966911	-0.0715027	-5.73284	-6.28965	-6.05209	-6.25099	3.73842	3.39779	3.55042	3.8605	-1.2023	-1.07133	0.170421	0.157288	-3.28511	-3.23436	1.45037	1.73728	2.43607	2.22208	2.65238	2.86447	4.2508	4.142	4.73345	4.80151	3.92851	4.32907	3.939	3.93946	5.15561
+	5.22307	1.49682	A0A024R6I6;G3V2W1;Q9UK55;CON__ENSEMBL:ENSBTAP00000013050	A0A024R6I6;G3V2W1;Q9UK55	Protein Z-dependent protease inhibitor	SERPINA10	29	17	17	2	46.6	46.6	5.9	50.706	0	323.31	8754700000	893	-0.473757	0.0343418	-0.2153	-0.25208	-0.795633	-1.30925	0.160477	0.0632172	0.636702	1.0891	-1.69926	-2.45815	-1.04486	-1.32885	-0.0220747	-0.132296	-0.592873	-0.534868	-0.853625	-0.492254	-1.10988	-0.835265	0.313177	0.552181	-0.0437384	-0.00576019	0.785553	0.927324	1.86906	1.89855	-0.459272
+	10.2884	2.09557	A0A024R6P0;B3KS79;P01011;G3V595;A0A087WY93	A0A024R6P0;B3KS79;P01011;G3V595	Alpha-1-antichymotrypsin;Alpha-1-antichymotrypsin His-Pro-less	SERPINA3	34	32	32	18	68.6	68.6	31.2	47.65	0	323.31	1999400000000	48632	7.30231	7.31637	6.8812	6.98011	7.13901	7.0373	8.13708	7.7456	7.69886	7.97547	6.65733	6.5423	5.93434	5.88084	7.54799	7.50663	6.9576	7.10884	7.3641	7.15761	8.03499	8.22341	8.04742	7.94344	9.41955	9.21789	8.54956	8.85742	9.76275	9.8016	8.68278
+	1.84144	1.32348	A0A024R8G4;Q76LX8;E7EV88;A0A0C4DFV8;B3KWF7	A0A024R8G4;Q76LX8	A disintegrin and metalloproteinase with thrombospondin motifs 13	ADAMTS13	40	7	7	7	10	10	10	112.5	0	19.807	1284300000	141	-4.97258	-3.66488	-4.40547	-3.10866	-3.18996	-6.51208	-3.99272	-4.54205	-2.52454	-2.15261	-3.92225	-7.56645	-6.38594	-6.01232	-4.87557	-6.45148	-5.27861	-5.75801	-4.70524	-4.3968	-4.72524	-4.1321	-3.01199	-3.05	-4.96287	-4.58676	-4.6569	-3.46619	-2.72416	-2.77525	-5.40887
+	4.76197	1.63153	A0A0U1RR20;A0A024R930;Q92954;B3KQ20;B4DW29;B7Z759;E9PLR3	A0A0U1RR20;A0A024R930;Q92954;B3KQ20	Proteoglycan 4;Proteoglycan 4 C-terminal part	PRG4	44	15	15	12	14	14	11.7	146.45	0	323.31	10498000000	979	-1.94881	-2.01245	-3.01083	-3.75995	-4.14376	-4.70055	-1.31545	-1.66326	-2.56857	-1.83705	-4.94891	-3.74978	-1.45516	-1.90137	-2.87126	-2.91443	-3.0503	-3.19773	-2.28425	-2.02705	-3.84986	-4.3462	-1.56771	-1.82541	-0.216084	0.14986	-0.563391	-0.408346	-0.634851	-0.263151	-1.12566
+	2.46515	0.586351	A0A024R944;P01008;A0A0K0Q2Z1;Q8TCE1;Q9UE54;Q8IZZ8;Q8J001;Q9UBW9;Q8IZZ9;Q8J000	A0A024R944;P01008;A0A0K0Q2Z1	Antithrombin-III	SERPINC1	45	35	35	30	66.4	66.4	61.2	52.602	0	323.31	540100000000	21459	6.09606	5.95383	5.70938	5.72527	5.84752	5.66819	7.07856	6.57774	6.39674	6.82874	5.70124	5.67142	5.47121	5.42871	6.49034	6.52585	5.74632	6.07182	5.66016	5.50504	6.11331	6.40575	5.59931	5.57871	6.37588	6.38539	5.67364	5.76498	6.4846	6.72437	6.17757
+	1.79387	0.571609	A0A024R962;A0A024R984;Q14006;A0A0D9SG88;Q5TFM2;U5TZG9	A0A024R962;A0A024R984		hCG_40889	46	84	84	2	72.7	72.7	1.4	139.07	0	323.31	1277500000000	50172	6.64168	6.63717	6.17128	6.09327	5.80165	5.4881	7.22519	6.85283	6.77027	6.97025	5.11739	5.06624	5.43741	5.38786	6.17059	6.09036	5.65986	5.92225	6.03644	5.83064	6.12916	6.33476	5.59249	5.60301	6.71175	6.7695	5.9195	6.32439	6.6118	6.60429	6.1148
+	1.86522	0.658651	A0A024RAA7;P02747	A0A024RAA7;P02747	Complement C1q subcomponent subunit C	C1QC	51	9	9	9	51.4	51.4	51.4	25.773	0	252.53	135190000000	5028	5.36897	5.31915	4.40548	4.83231	4.80128	4.79597	5.99677	5.51665	5.3713	5.71425	4.40338	4.57871	4.30261	4.53665	5.05628	5.28992	4.34672	4.8319	4.93105	4.74681	5.06679	5.33531	4.27674	4.37418	5.36882	5.38941	4.83261	5.38301	6.22619	5.94672	5.12749
+	4.35909	1.06384	A0A024RAG6;P02745;X6RLJ0;Q9H2L7	A0A024RAG6;P02745;X6RLJ0	Complement C1q subcomponent subunit A	C1QA	54	9	9	9	53.1	53.1	53.1	26.016	0	323.31	37810000000	2513	2.45366	2.58401	3.05384	2.86727	3.82301	3.63484	4.00554	3.77759	3.22583	4.01053	2.17932	2.32593	3.02536	2.56101	2.62453	2.85549	2.50891	2.36254	2.0527	2.05296	2.48566	2.78666	2.73301	2.45063	4.07194	3.71331	3.32334	4.06336	3.94049	3.96249	3.63317
+	7.17155	2.84652	V9HWJ7;Q53FI1;A0A024RDT4;P13796;Q59GX5;Q5TBN3;B3KUI1;Q5TBN5;B4DPW9;A0A0A0MSQ0;Q53GY0;P13797;Q96HI1;B4DI60;B4DPU6;B4DG31;U3KQI3;C9JAM8;Q14651	V9HWJ7;Q53FI1;A0A024RDT4;P13796;Q59GX5	Plastin-2	HEL-S-37	68	26	26	26	51.5	51.5	51.5	70.289	0	323.31	4958000000	806	-1.81216	-1.74362	-3.15787	-3.71209	-4.71955	-3.89856	-2.46961	-3.3924	-2.86732	-3.52316	-4.80276	-5.06217	-4.37133	-4.59771	-2.71434	-2.31596	-3.12958	-0.965416	-2.54684	-3.85699	-3.01277	-2.67384	-2.49247	-2.47568	-0.0712671	-0.578493	-0.854532	-0.00341034	0.320354	0.611904	-0.471178
+	1.87602	-0.987843	A0A087WW89;A0A0F7TAG7;A0A0B4J1Y9	A0A087WW89;A0A0F7TAG7;A0A0B4J1Y9		IGHV3-72	76	4	4	2	47.5	47.5	21.8	11.167	0	214.1	2037400000	349	0.777735	0.709505	1.40088	1.16509	0.915617	0.795251	1.282	0.919718	0.369436	0.744419	-0.911289	-0.343513	-0.179711	-0.41703	2.31174	2.35061	1.0393	1.36301	0.745479	0.652584	1.06724	1.1975	-2.21365	-2.11198	-0.929927	-0.774185	-4.04437	-2.86759	-0.0879202	-0.575645	-0.790688
+	2.09202	1.67096	A0A087WXI2;Q9Y6R7;A0A087WUZ2	A0A087WXI2;Q9Y6R7	IgGFc-binding protein	FCGBP	79	61	61	61	30.1	30.1	30.1	445.21	0	323.31	7755100000	1111	-2.91816	-2.73252	-2.62902	-2.77196	-5.16025	-4.53758	-5.08307	-5.38515	-5.63189	-4.57673	-4.12475	-3.94011	-6.36941	-7.62183	-4.43595	-4.31849	-4.97009	-4.26484	-6.34081	-4.86057	-2.56956	-2.76093	-2.16379	-2.02672	-5.08421	-4.49632	-5.12641	-3.821	-2.53508	-2.71189	-4.60851
+	4.62673	1.30674	A0A087X1J7;P22352;H0YBE4;E5RG32;H0YC19	A0A087X1J7;P22352	Glutathione peroxidase;Glutathione peroxidase 3	GPX3	86	7	7	7	32.4	32.4	32.4	25.402	0	241.4	26712000000	1955	1.70502	1.83915	2.79265	2.71613	1.97392	1.80079	3.04749	2.61742	2.61105	2.8084	2.13769	2.11775	2.0309	2.0709	3.22349	2.96526	2.28867	2.57388	1.75177	1.64012	2.75042	3.0648	2.6096	2.57799	3.96728	4.02776	2.31837	2.61083	3.91733	3.94528	3.12573
+	6.25407	1.47679	A0A096LPE2;P35542;Q15423;A0A0D6A0A8;E9PR14;G3V1D9;A0A0D5ZZZ2	A0A096LPE2;P35542	Serum amyloid A-4 protein	SAA2-SAA4	89	11	7	3	51	34.6	20.2	23.353	0	323.31	108430000000	4847	4.83733	4.8234	4.03853	4.18269	3.99599	3.87692	5.3385	4.7389	5.17097	5.40252	2.99306	3.0417	3.61831	3.42465	5.31303	5.52744	4.75978	5.17389	3.57922	3.47705	4.64634	4.76773	5.07609	5.21454	5.99178	6.09677	5.4728	6.10974	5.48715	5.81771	5.8367
+	3.2613	1.06999	A0A0A0MRJ7;P12259;B4DU26;Q2I258;Q2HZZ0;Q1L610;Q8WWQ7;Q8TD21;F6MG31	A0A0A0MRJ7;P12259	Coagulation factor V;Coagulation factor V heavy chain;Coagulation factor V light chain	F5	90	59	59	42	29.7	29.7	22.8	252.23	0	323.31	72836000000	3601	1.14763	1.19485	1.38745	0.439811	0.817429	0.710736	2.17863	1.59686	2.18927	1.67002	0.933189	0.888084	0.693625	0.236311	-0.509402	-0.412085	1.45923	1.24137	0.340079	0.89802	1.50718	1.22981	1.33542	1.49158	2.01556	2.81016	1.89424	2.33283	1.74546	2.02129	1.44251
+	2.06634	2.00701	A0A0K0K1J1;P01034	A0A0K0K1J1;P01034	Cystatin-C	CST3	98	6	6	6	45.2	45.2	45.2	15.799	0	127.18	4113200000	340	-0.0791016	0.350185	-0.658829	-1.13649	0.320324	-0.529752	0.395601	0.114819	0.355675	-0.447283	-2.49692	-3.07999	-5.29772	-6.06075	-0.507321	-0.218287	-0.699545	-0.346291	0.258836	0.0212097	0.418458	0.712651	-4.23692	-5.72696	0.705869	0.664808	-4.68907	-1.93336	2.27264	1.89934	1.23649
+	3.61433	1.06401	A0A0S2Z3D5;P02649;J9ZVQ3;H0Y7L5;E9PEV4;E7ERP7;Q6LBZ1;A0A0S2Z3J5;A0A0S2Z3B1;D9ZB55;Q6LA97;Q6ZP45;CON__Q03247;Q13791	A0A0S2Z3D5;P02649;J9ZVQ3;H0Y7L5;E9PEV4;E7ERP7;Q6LBZ1	Apolipoprotein E	APOE	100	29	29	9	73.2	73.2	22.4	36.154	0	323.31	580140000000	19159	6.21502	6.23086	5.58522	5.64015	5.77527	5.7321	6.4931	6.28197	6.27243	6.58047	5.62358	5.60763	5.56822	5.58967	6.66258	6.73979	5.08196	5.46557	6.51417	6.37155	5.84586	6.04172	6.60435	6.56877	7.49006	7.73771	6.59621	7.30049	6.54303	6.53676	7.37699
+	3.22387	-1.63258	A8K6C1;A0A0S2Z3F6;P11597;Q5TZS4;B4DMZ5;A0A0S2Z3I8;H3BRJ9;Q9H4L8	A8K6C1;A0A0S2Z3F6;P11597;Q5TZS4;B4DMZ5;A0A0S2Z3I8;H3BRJ9	Cholesteryl ester transfer protein	CETP	101	9	9	9	28	28	28	54.78	0	222.9	910240000	211	-1.75148	-3.02351	-2.90887	-3.51584	-2.40811	-2.65802	-0.964514	-1.81246	-0.996622	-1.18591	-4.49043	-2.91673	-1.59648	-4.25221	-1.71965	-2.17113	-2.17394	-2.5583	-1.76048	-1.53485	-6.73247	-3.37233	-5.66763	-4.61561	-5.24344	-4.06936	-3.48217	-4.21144	-2.66576	-2.09032	-5.35072
+	2.57375	0.989199	A0A0S2Z3Y1;Q08380;B4DVE1;B4DWA8;B3KP88;B4DDG4;B4DI70;K7EP36;K7ESM3;K7EKQ5;K7ERZ6;K7EJY8;K7EJD3;K7ES75;K7EN99	A0A0S2Z3Y1;Q08380;B4DVE1;B4DWA8;B3KP88;B4DDG4;B4DI70	Galectin-3-binding protein	LGALS3BP	102	17	17	17	40.5	40.5	40.5	65.33	0	323.31	33004000000	2758	2.02573	1.94405	2.06189	1.56475	1.81891	1.54644	1.08811	0.683023	1.59042	1.77821	0.206383	0.557623	1.12119	1.44532	2.28776	2.14871	1.28467	1.29499	0.282744	0.949621	2.15765	1.52841	2.29284	2.59792	2.14433	2.21954	2.79211	3.1109	2.49654	2.58838	1.96941
+	2.44173	1.16555	A0A0S2Z4F1;Q12805;A0A0S2Z3V1;B2R6M6;A8KAJ3;Q59G97;A0A0U1RQV3;B4DWH0;Q53TA7;B3KS53;C9JQX7;C9J4J8;C9JPZ9;Q580Q6;C9JUM4	A0A0S2Z4F1;Q12805;A0A0S2Z3V1;B2R6M6;A8KAJ3;Q59G97;A0A0U1RQV3;B4DWH0;Q53TA7;B3KS53	EGF-containing fibulin-like extracellular matrix protein 1	EFEMP1	103	15	15	15	43.2	43.2	43.2	54.64	0	323.31	4751100000	756	-1.13638	-1.23023	-1.92557	-2.03174	-2.24056	-1.29061	-0.669174	-0.602434	-0.00336266	0	-1.01917	-1.80737	-3.14847	-3.23063	-1.73142	-1.46706	-1.04141	-1.34347	-0.650458	-1.44975	-1.25582	-0.516969	-2.22025	-2.53351	-0.374766	0.340878	-0.791716	-0.447851	0.499217	0.62253	-1.02285
+	2.14529	0.789279	A0A0S2Z4K3;A0A0S2Z4L3;P07225;Q9NSD0;Q16519;G5E9F8;B4E1L6;H7BXT0;Q8IXD4;Q8IXC3;Q8IXD1;Q16441;CON__P07224;Q8IXD0;Q06F34;Q8IXD2;Q8IXC9;Q7KYZ1;Q8IVH1;Q8IXD3;Q06F35;Q8J011;Q8J010;C9K0R0;Q1W146;Q1W147;Q1W148	A0A0S2Z4K3;A0A0S2Z4L3;P07225;Q9NSD0;Q16519;G5E9F8;B4E1L6	Vitamin K-dependent protein S	PROS1	105	31	31	31	57.4	57.4	57.4	75.122	0	323.31	86367000000	7263	3.48537	3.51258	2.86603	2.92876	2.40743	2.25369	3.91368	3.54141	3.87402	4.08993	1.24492	0.925812	2.19778	2.06942	2.98359	3.16448	2.47145	2.69879	3.17323	2.75214	3.28178	3.40512	2.58379	2.60494	3.72492	3.82421	2.84485	3.11443	3.94954	4.01592	3.31319
+	3.94546	2.13973	A0A0S2Z4Q2;Q15582;Q53GU8;A0A0S2Z4K6;H0Y8L3;S4R3C6;Q59F63;H0Y9D7;H0YAB8;H0Y8M8;C7FFS5;D6RBX4;H0YAH8	A0A0S2Z4Q2;Q15582;Q53GU8;A0A0S2Z4K6;H0Y8L3	Transforming growth factor-beta-induced protein ig-h3	TGFBI	106	22	22	22	43	43	43	74.68	0	210.16	2990900000	494	-2.5433	-2.14383	-2.74233	-3.19211	-4.4287	-5.72275	-0.578522	-1.08486	-3.82202	-2.418	-6.96668	-3.89926	-1.18707	-4.99595	-4.93545	-5.1953	-3.52542	-3.78696	-2.24553	-3.22175	-2.8343	-2.40654	-1.4271	-1.29218	-2.35968	-1.10332	-0.523584	-1.06015	-0.742654	-0.197948	-2.55902
+	4.7893	-2.06497	A0A0X9UWL5;A0A0X9TDD0;P06312;A0A125QYY6;Q9NP29	A0A0X9UWL5;A0A0X9TDD0;P06312	Ig kappa chain V-IV region	IGKV4-1	108	3	3	2	37.2	37.2	29.2	12.468	0	64.743	609900000	223	-0.588375	-0.600151	-0.0774364	0.217498	-2.27802	-1.71129	-1.40915	-1.35809	-0.85659	-0.247187	-2.25781	-1.26584	-1.4965	-1.38538	0.225644	0.532902	0.38686	0.733046	-0.973153	-2.06513	-0.804935	-0.371062	-3.71495	-3.85788	-2.4517	-2.14336	-5.16068	-5.21159	-1.0104	-1.41507	-4.26199
+	10.2863	5.129	A0A140VJJ6;P02679;C9JEU5;C9JC84;D3DP16;Q7Z664;C9JPQ9;C9JU00	A0A140VJJ6;P02679;C9JEU5;C9JC84;D3DP16;Q7Z664	Fibrinogen gamma chain	FGG	113	25	25	25	66.8	66.8	66.8	49.496	0	323.31	65774000000	4061	-0.633724	-0.871941	-2.51748	-2.79858	-3.97657	-3.64073	-0.193487	-0.841652	1.06184	1.1181	-2.70998	-5.14406	-4.22039	-4.15827	-2.0635	-3.4533	-1.4865	-2.27291	0.379138	0.140032	3.76843	3.97123	1.07699	0.89992	5.02325	5.15857	4.75896	5.08385	4.35913	4.71029	3.47908
+	3.32549	0.738416	A0A140VKF3;P36955;I3L4N7;I3L107;I3L4F9;I3L4Z0;CON__Q95121;I3L2R7;I3L3Z3;I3L425;I3L1U4	A0A140VKF3;P36955	Pigment epithelium-derived factor	SERPINF1	123	19	19	19	59.3	59.3	59.3	46.312	0	323.31	98363000000	6172	4.63736	4.64206	3.83147	3.54386	3.91755	3.44722	4.84109	4.56267	4.08415	4.46231	3.52384	3.54508	3.64178	3.48587	3.71002	3.70205	3.92901	4.11204	3.89566	3.75883	3.69803	3.84401	3.14774	3.26881	4.59043	4.55355	3.66008	4.2974	5.08608	5.08842	4.41677
+	3.63255	-3.04259	A2VCK8;P62328;Q0P5T0;Q0P5U7;Q0P5Q0;Q0P5P4;Q0P5N8	A2VCK8;P62328;Q0P5T0;Q0P5U7;Q0P5Q0;Q0P5P4;Q0P5N8	Thymosin beta-4;Hematopoietic system regulatory peptide	TMSB4X	133	5	5	5	86.4	86.4	86.4	5.0526	0	91.625	7134800000	450	5.71094	5.73995	4.61063	4.11975	4.86234	4.07301	6.66707	6.11428	4.62782	5.04678	-0.558672	-0.114565	4.11755	4.14956	5.51506	5.62299	3.51995	3.58901	4.41594	4.36899	3.22079	2.87713	0.199223	-0.424301	2.5967	2.62602	0.347456	0.750175	2.56454	2.08089	1.56476
+	1.92953	0.757993	A3KPE2;B0YIW2;P02656	A3KPE2;B0YIW2;P02656	Apolipoprotein C-III	APOC3	136	8	8	8	58.6	58.6	58.6	10.852	0	323.31	418660000000	7632	8.00821	8.11004	7.03416	6.87326	7.0444	6.83638	7.98447	7.54619	7.44854	7.73955	7.52118	7.36535	6.52217	6.50995	7.68958	7.58052	7.51942	7.76348	7.52642	7.4367	6.9614	7.1901	8.75986	8.77985	8.52904	8.51697	6.89482	7.50922	7.13089	7.28706	8.32639
+	2.01541	-0.651908	E9KL36;A6XGL1;P02766;A0A087WT59;A6XMH1;A0A087WV45;Q8TDB2;Q53WY6	E9KL36;A6XGL1;P02766;A0A087WT59;A6XMH1;A0A087WV45	Transthyretin	HEL111	144	14	14	14	73.5	73.5	73.5	15.887	0	323.31	270470000000	12219	7.07763	7.11403	7.45076	6.85903	7.32026	7.46481	8.54653	7.89803	7.73344	7.87955	7.78999	8.07904	8.71291	8.71449	8.20068	7.84412	7.59732	7.70406	7.67156	7.72535	7.45422	7.33477	6.48559	6.78988	7.19006	7.16107	6.01543	5.80977	7.10931	7.12845	6.95011
+	2.42145	-1.67156	A6XND1;A6XND0;P17936;B4DP07;B3KVF9;B3KTQ0;B4DN53;Q6ZSD0;H0Y5K2;B3KVY6;B3KTS0;B3KWK7;A6XNC9;B3KRZ1;C9JMX4;H0Y485;B3KTS7;B3KPF0;B3KRJ8	A6XND1;A6XND0;P17936;B4DP07;B3KVF9;B3KTQ0;B4DN53;Q6ZSD0;H0Y5K2;B3KVY6;B3KTS0;B3KWK7;A6XNC9;B3KRZ1	Insulin-like growth factor-binding protein 3	IGFBP3	145	9	9	9	47.1	47.1	47.1	28.98	0	144.6	3765200000	610	0.109055	-0.00316238	0.655745	0.62139	0.0872993	-0.325446	1.72781	1.4508	1.19193	1.57248	-1.17273	-1.27332	-1.03024	-1.54005	0.670718	0.23814	0.151716	0.370806	0.155801	0.203281	-0.805762	-0.545836	-3.40505	-6.39978	-0.490796	-5.35006	-6.1341	-5.37416	0.0390043	-0.206261	-1.45442
+	2.27022	0.713106	B4DWN1;A8K7T4;Q12907;D6RIU4;D6RDX1;D6RBV2	B4DWN1;A8K7T4;Q12907;D6RIU4;D6RDX1;D6RBV2	Vesicular integral-membrane protein VIP36	LMAN2	157	2	2	2	8.1	8.1	8.1	32.577	0	19.288	599250000	89	-2.81384	-4.35308	-3.05687	-2.74751	-3.14143	-3.33553	-2.39329	-2.77788	-2.66401	-2.74186	-4.42345	-4.33483	-4.59106	-4.61683	-2.08177	-2.44774	-3.0493	-3.04095	-3.04328	-3.24269	-3.56118	-3.28473	-3.33496	-3.30302	-2.27523	-2.28384	-2.49422	-1.9171	-3.09005	-2.05912	-2.64892
+	3.17091	1.77371	B2R4C5;P61626;F8VV32;A0A0B4J259	B2R4C5;P61626;F8VV32;A0A0B4J259	Lysozyme;Lysozyme C	LYZ	161	7	7	7	55.4	55.4	55.4	16.537	0	278.22	4951700000	446	0.427067	0.315842	0.628729	0.440757	0.666285	-0.752988	0.270529	0.558386	1.13481	1.29227	-2.48551	-2.40392	-4.05627	-4.60331	-0.779773	-0.00911903	0	0.215952	0.799039	0.658588	0.33056	0.48363	-0.898382	-0.888102	-0.00751781	0.750853	-0.719212	-2.18266	1.80405	1.32462	0.898998
+	5.94775	3.20039	B2R4M6;P06702	B2R4M6;P06702	Protein S100;Protein S100-A9	S100A9	162	3	3	3	28.1	28.1	28.1	13.21	0	52.096	653690000	148	-4.52386	-5.59236	-4.6596	-6.61709	-4.06641	-5.04489	-3.69517	-3.87337	-3.66408	-4.33746	-5.14818	-7.54147	-3.93088	-1.41173	-4.97554	-3.0304	-4.943	-5.60072	-5.27612	-3.9561	-3.91824	-3.25111	-4.59964	-2.86752	-5.34352	-1.94589	-0.679878	-5.3976	-1.01364	-0.506697	0.284834
+	9.46937	4.49631	Q0VAS5;B2R4R0;P62805;Q6B823	Q0VAS5;B2R4R0;P62805;Q6B823	Histone H4	HIST1H4H	163	3	3	3	29.1	29.1	29.1	11.314	0	11.38	1180900000	121	-3.95676	-4.60828	-3.40696	-3.97569	-5.08522	-3.46745	-5.25352	-3.87331	-3.86898	-3.34005	-4.25766	-6.52532	-6.31957	-2.26236	-4.58384	-5.47373	-4.03686	-6.4479	-3.65337	-4.1972	-7.90307	-6.03849	-3.42259	-3.12021	0.294662	0.842102	-2.93529	-1.96495	-1.63729	-2.5191	0.690502
+	3.44944	1.15577	B2R5G8	B2R5G8	Serum amyloid A protein		164	7	3	3	55.4	32.3	32.3	14.808	0	323.31	9678200000	839	3.32198	3.14849	0.364088	0.496888	1.82367	1.41514	2.09545	2.3756	1.91386	2.19554	0.666307	-0.0846767	2.23724	1.51204	2.69117	2.5214	1.68666	1.89374	2.67474	1.83606	2.69071	2.59439	2.9966	2.79312	4.10546	3.33494	3.15635	3.72394	2.68108	2.1518	3.73629
+	9.63861	1.95245	B2R888;P08571;F1C4A7;D6RFL4	B2R888;P08571;F1C4A7;D6RFL4	Monocyte differentiation antigen CD14;Monocyte differentiation antigen CD14;Monocyte differentiation antigen CD14, urinary form;Monocyte differentiation antigen CD14, membrane-bound form	CD14	167	14	14	14	48	48	48	40.048	0	323.31	19715000000	1621	0.343094	0.406862	0.795128	0.104962	1.08397	0.907649	1.93698	1.96296	1.77737	1.98783	0.0870056	0.598318	0.445935	0.698244	0.995748	0.863987	0.701502	0.987501	0.819495	0.896742	1.52713	2.0442	1.68577	1.79147	1.69932	1.9196	2.30904	2.34175	3.51999	3.4173	2.1501
+	7.05691	2.02466	B2RA39;Q9BXR6;Q05CF5	B2RA39;Q9BXR6;Q05CF5	Complement factor H-related protein 5	CFHR5	170	19	19	18	46.4	46.4	44.1	64.391	0	259.05	11329000000	1155	-1.38773	-1.06589	0.158388	0.152282	0.783718	0.793309	0.391033	0.0832424	-0.490351	-0.230295	0.417625	-0.400919	-1.55322	-1.6836	-3.85896	-1.74266	-1.23285	-0.320967	0.0466642	-0.0212097	-0.685857	-0.533074	1.95189	2.00462	0.673553	0.7351	2.26554	2.67503	1.66133	1.72719	0.315985
+	3.21915	0.836991	B2RMS9;Q14624;B7Z544;H7C0L5;Q68DH2;B7Z551;Q59FS1;B7Z8Q7	B2RMS9;Q14624;B7Z544;H7C0L5;Q68DH2;B7Z551;Q59FS1	Inter-alpha-trypsin inhibitor heavy chain H4;70 kDa inter-alpha-trypsin inhibitor heavy chain H4;35 kDa inter-alpha-trypsin inhibitor heavy chain H4	ITIH4	177	55	55	2	60.8	60.8	3.3	103.36	0	323.31	928780000000	29653	5.86417	5.79468	5.79309	5.59809	5.65083	5.40277	6.61844	6.25873	6.59469	6.85561	5.32079	5.31659	5.34345	5.11619	6.22322	6.0205	5.2817	5.53561	5.55698	5.38887	5.93105	6.05208	5.30291	5.24033	6.67151	6.631	5.99194	6.36024	7.27396	7.08223	5.83198
+	4.06759	2.9248	B2ZDQ1;X6R8F3;P80188	B2ZDQ1;X6R8F3;P80188	Neutrophil gelatinase-associated lipocalin	NGAL	178	6	6	6	46.2	46.2	46.2	22.687	0	62.881	1079500000	168	-5.19257	-2.42406	-1.42891	-2.88611	-1.56865	-2.28721	-5.00748	-5.032	-3.26064	-3.40258	-5.83812	-6.84675	-6.86446	-3.91397	-5.23853	-3.86064	-3.31733	-6.2496	-5.43599	-4.0695	-3.60335	-2.98159	-2.084	-1.6796	0.00751781	-0.145782	-0.793367	-1.02096	-1.29281	-0.712404	-2.87643
+	2.27241	0.634987	B3KNX0;P09871;F8WCZ6;A8K2N0;A0A087X232;H0Y5D1;F5H7T4;B5MCV4	B3KNX0;P09871;F8WCZ6;A8K2N0;A0A087X232	Complement C1s subcomponent;Complement C1s subcomponent heavy chain;Complement C1s subcomponent light chain	C1S	181	33	33	33	53.5	53.5	53.5	76.694	0	323.31	134000000000	8780	4.24705	4.3096	3.934	4.12989	3.87045	3.79404	5.02442	4.64633	4.38076	4.7892	3.17639	3.05409	3.32696	3.26083	4.14566	4.22451	3.76586	4.01763	4.1067	3.93505	4.25572	4.35687	3.36454	3.43348	4.26649	4.45479	3.93958	4.36326	5.05898	4.97425	3.91674
+	2.62305	0.734597	B4DPQ0;Q53HU9;Q53HT9;A8K5J8;F5H2D0;P00736;B4E1B0;D3DUT5;F5H1V0;F5H6Y3;F5H3N3;F5H3A3;F5H1N6;F5GWL0	B4DPQ0;Q53HU9;Q53HT9;A8K5J8;F5H2D0;P00736;B4E1B0	Complement C1r subcomponent;Complement C1r subcomponent heavy chain;Complement C1r subcomponent light chain	C1R	191	38	38	37	60.5	60.5	59.2	81.889	0	323.31	163020000000	9098	3.75523	3.6439	3.74995	3.66558	3.52748	3.32392	4.68071	4.18811	4.38477	4.48509	3.04569	2.87822	2.71912	2.97578	3.65823	3.69396	3.18207	3.2615	3.67448	3.44592	3.96674	4.21863	2.87999	2.94322	3.99548	4.06473	3.87472	4.17595	4.7997	4.7618	3.43238
+	4.39999	2.44409	B4E0X1;P61769;H0YLF3;F5H6I0;A6XND9;A6XMH4;A6XMH5	B4E0X1;P61769;H0YLF3;F5H6I0;A6XND9;A6XMH4;A6XMH5	Beta-2-microglobulin;Beta-2-microglobulin;Beta-2-microglobulin form pI 5.3	B2M	200	4	4	4	36.9	36.9	36.9	13.946	0	93.511	9633500000	443	1.29315	1.25296	1.32342	1.16543	0.886471	0.413262	0.957199	0.40801	1.72233	1.45434	-1.03553	-0.624094	-0.715211	-5.58536	-0.169646	1.68445	1.08557	1.01933	-0.595414	1.49347	3.07536	2.9416	-0.12063	-1.10456	2.76574	3.08236	1.34458	1.95971	2.75025	2.30978	3.16837
+	4.43189	1.09561	B4E1D8;A6PVY5;F2Z2V7;CON__Q28065	B4E1D8		B4E1D8	203	39	39	2	75.2	75.2	6	60.405	0	323.31	577440000000	29571	6.14554	6.11697	5.90116	5.86161	5.14633	4.88495	6.48125	5.99088	6.30466	6.58767	4.5982	4.5039	4.29113	4.37808	5.7637	5.70049	5.42091	5.65361	5.63721	5.42788	5.83551	6.03487	5.58805	5.55468	6.75782	6.82453	6.26594	6.62992	7.35161	7.34673	6.29681
+	1.6646	0.58863	B4E1Z4;P00751;H7C5H1;A0A0G2JH38;Q7Z685;D2KT84;D2KT85;H7C526;C9JRT3;A0A0G2JHM4;A0A0G2JJ82;F2Z3N2;B4E1Z1;F8WCJ9;A0A0G2JJM0	B4E1Z4;P00751	Complement factor B;Complement factor B Ba fragment;Complement factor B Bb fragment	CFB	204	74	74	4	59.2	59.2	5.1	140.94	0	323.31	1056900000000	31638	6.39092	6.37633	5.77961	5.85632	5.26006	5.11728	6.35539	5.91488	5.95389	6.2493	5.00311	4.72647	5.30513	5.02691	5.92632	5.84313	5.50195	5.76386	5.54355	5.33122	6.04961	6.22303	5.10181	5.02875	6.14151	6.27862	5.78526	6.26741	6.18669	6.17253	5.82806
+	1.27056	0.985255	B4E367;Q6UX71	B4E367;Q6UX71	Plexin domain-containing protein 2	PLXDC2	208	5	5	5	13.2	13.2	13.2	58.183	0	15.674	594830000	99	-4.34845	-4.26537	-5.64907	-5.65503	-5.15538	-6.96824	-2.24142	-2.81667	-2.23199	-2.39268	-5.3977	-4.45478	-7.58702	-5.5108	-3.27037	-3.69737	-3.56311	-4.15351	-5.68959	-5.43405	-5.23625	-4.73769	-5.86548	-6.35416	-2.85203	-3.13824	-6.22923	-5.80806	-2.99977	-3.99569	-3.89794
+	2.25072	1.00178	B7Z1F8	B7Z1F8		B7Z1F8	209	22	22	2	73	73	6.7	30.444	0	323.31	631830000000	19214	6.87452	7.07394	6.08246	6.01667	5.75759	5.66331	7.16079	6.79942	7.45461	7.6889	5.59599	5.45713	5.09456	4.96884	6.64958	6.5954	5.90757	6.41305	6.66315	6.53021	6.78839	7.02227	5.21465	5.14528	7.23944	7.11872	6.79639	7.22208	7.63262	7.56891	6.17983
+	3.92783	-1.11599	C9JV77;B7Z8Q2;P02765	C9JV77;B7Z8Q2;P02765	Alpha-2-HS-glycoprotein;Alpha-2-HS-glycoprotein chain A;Alpha-2-HS-glycoprotein chain B	AHSG	214	14	14	6	48.4	48.4	29.3	39.411	0	323.31	525110000000	23939	8.4463	8.52553	8.13658	7.63876	7.27978	7.07886	7.95974	7.49213	8.4722	8.71149	7.77527	7.59233	6.65044	6.55606	8.27201	8.30823	7.7381	8.03588	8.06995	7.95381	7.67802	7.81774	5.30962	5.34224	6.51371	6.476	5.0955	5.49851	7.18904	7.19415	6.51893
+	1.56641	0.756457	B7Z9B1;P55290	B7Z9B1;P55290	Cadherin-13	CDH13	215	3	3	3	6.4	6.4	6.4	83.407	0	33.22	322460000	78	-4.96967	-4.90563	-5.08294	-4.9424	-5.81967	-5.71244	-3.92598	-5.16256	-5.00923	-4.4453	-6.11726	-6.53187	-5.74274	-5.92267	-4.29072	-5.65718	-4.91794	-5.0139	-5.83902	-5.62	-5.68478	-5.38391	-6.43834	-7.02317	-3.92389	-4.91236	-4.58238	-3.94714	-4.29415	-5.08384	-5.53262
+	3.21324	1.59155	B7ZKX2;P59923	B7ZKX2;P59923	Zinc finger protein 445	ZNF445	216	2	2	2	2.4	2.4	2.4	117.67	0.004415	3.593	8659200000	239	-2.18733	-1.65918	-3.54751	-3.85941	-1.60919	-0.925485	0	0.27055	-1.50922	1.02181	-3.64357	-6.50534	-0.965396	-2.96749	-1.318	-0.383375	-1.71577	-1.85792	-1.54706	-1.48603	-1.61078	-1.4338	-2.33611	-1.9303	-0.23346	-0.160988	-0.982483	-0.439108	-0.595586	-0.330862	-0.18358
+	4.34459	4.24537	D1MGQ2;P69905;G3V1N2;A0A0K2BMD8;U6A216;E9M4D4;I1VZV6;Q96T46;P78461;Q4ZGM8;E1B2D1;V9H1D9;Q86YL2;Q6J1Z9;Q9NQT3;Q9BX83;Q86YQ4;Q86YQ1;E9LUX2;U6A3P2;U6A493;U3PXP0;Q86YQ5;Q7Z7B4;Q1W6G9;P02008	D1MGQ2;P69905;G3V1N2;A0A0K2BMD8;U6A216;E9M4D4;I1VZV6;Q96T46;P78461;Q4ZGM8;E1B2D1;V9H1D9;Q86YL2;Q6J1Z9;Q9NQT3;Q9BX83	Hemoglobin subunit alpha	HBA2	242	9	9	5	83.8	83.8	59.9	15.257	0	166.81	8005700000	683	-1.17267	-0.5926	-2.67006	-6.44914	-6.44408	-6.18861	-2.99473	-4.46163	-1.28296	-1.26001	-4.77924	-7.11712	0.0614786	-0.4153	-5.83342	-4.74697	-2.98965	-5.75252	-1.76665	-1.85533	-2.83085	-3.0268	-1.82631	-3.10506	4.56983	4.84446	-5.66967	-2.73249	0.410954	0.0203571	0.197145
+	12.2434	6.94586	D3DQX7	D3DQX7	Serum amyloid A protein	SAA1	247	13	13	4	75.4	75.4	17.2	13.562	0	323.31	268150000000	7360	1.6619	1.98569	-1.39295	-1.50944	-0.777933	-2.02619	2.70006	2.045	0.980179	1.25976	-1.01917	-1.32286	-3.70727	-2.29456	1.01684	1.98536	0.0353394	2.14275	2.72992	3.01239	4.53626	4.76856	4.34096	4.15224	7.78311	7.71746	7.9719	8.38412	9.94674	9.92674	7.4716
+	5.46569	3.80137	D9YZU5;P68871;C8C504;Q9UK54;Q14473;Q6V0K9;Q52MT0;Q0Z944;E9NGZ5;B3VL05;Q9BWV6;Q9GZL9;B3VL86;Q3Y9I8;Q8IUL9;Q4TWB7;A0A1B4WRL5;Q4TZM4;Q4JLR8;B2M1S6;A1YZ08;Q9BWU5;Q8IZI0;Q3LR79;B3VL31;B5ANL9;F8W6P5;B3VL17;Q6VFQ5;Q9UBV6;Q14484;Q9UP81;D5FZW3;Q6VFQ6;B2M1S7;B2M0Y1;E9M263;Q9BXA2;A9YUX2;Q3L3Q5;Q6J1Z8;CON__Q3SX09;Q9UM85;Q9UE59;Q5GMQ1;Q5XTR9;A0A140KFU0;A8MUF7;Q14476;B7UCU6;Q14474;Q9UNL6;E9PBW4;CON__P02070;E7C…	D9YZU5;P68871;C8C504;Q9UK54;Q14473;Q6V0K9;Q52MT0;Q0Z944;E9NGZ5;B3VL05;Q9BWV6;Q9GZL9;B3VL86;Q3Y9I8;Q8IUL9;Q4TWB7;A0A1B4WRL5;Q4TZM4;Q4JLR8;B2M1S6;A1YZ08;Q9BWU5;Q8IZI0;Q3LR79;B3VL31	Hemoglobin subunit beta;LVV-hemorphin-7;Spinorphin	HBB	255	13	13	2	89.8	89.8	19	15.998	0	247.18	13120000000	1163	-0.766262	-1.03622	-3.65627	-3.2311	-4.66464	-5.92693	-4.16341	-4.13635	-2.53959	-2.70982	-1.95362	-2.33405	0.462874	0.378901	-3.07526	-2.82422	-4.93567	-3.84792	-1.95777	-2.50842	-3.17944	-3.0712	-1.24201	-1.99224	4.66065	5.05102	-1.55712	-1.5501	0.2301	0.229231	0.146931
+	2.9157	0.692295	D9ZGG2;P04004;J7HH10;B7Z553;H0YJW9;F5GX75	D9ZGG2;P04004;J7HH10	Vitronectin;Vitronectin V65 subunit;Vitronectin V10 subunit;Somatomedin-B	VTN	256	18	18	16	48.5	48.5	44.8	54.305	0	323.31	518240000000	16931	6.53363	6.45331	6.10989	6.14669	5.95869	5.76922	6.70966	6.32141	6.5978	6.80538	5.95084	5.85691	5.2985	5.19372	6.57586	6.5347	5.75651	6.04541	5.72758	5.4367	6.2176	6.42642	5.58097	5.64122	6.4138	6.48178	5.66188	6.35981	6.82412	6.75301	6.70263
+	1.85343	0.725386	E9KL23;P01009;Q3I0J7;A6YP93;Q2L9S7	E9KL23;P01009	Alpha-1-antitrypsin;Short peptide from AAT	SERPINA1	261	34	34	2	69.4	69.4	5.7	46.736	0	323.31	211950000000	12753	4.04576	4.0855	4.72965	4.34646	4.96631	4.72418	4.54469	3.99361	4.5233	4.88762	4.74934	5.1413	3.9749	4.00716	6.57416	6.33811	3.91197	3.8851	4.81854	4.90847	4.0845	4.27944	3.59994	3.63786	6.18923	6.30005	5.24057	5.58272	6.23598	6.36896	4.70751
+	6.70596	1.45976	E9KL26;P05155;E9PGN7;H9KV48;Q5UGI6;A0A0S2Z333;H0YCA1;C9JZJ9;Q5UGI5;A0A087WUD9;B5MCB9;CON__P50448	E9KL26;P05155;E9PGN7;H9KV48;Q5UGI6	Plasma protease C1 inhibitor	SERPING1	262	28	28	28	46.4	46.4	46.4	55.154	0	323.31	678070000000	24998	6.58486	6.49198	5.65882	5.66977	5.90568	5.33495	6.9751	6.45834	6.58108	6.85565	5.02893	5.07672	5.44633	5.36589	6.24887	5.54411	5.66608	5.95483	5.75108	5.47753	6.7455	6.82908	5.85738	5.92493	7.43223	7.54097	6.4995	6.8476	7.2642	7.2636	7.34911
+	5.39356	1.25303	F2RM37;P00740;F2RM35;Q19UJ0;Q19UI5;Q19UH5;Q19UG9;Q19UG2;Q19UG1;Q19UG6;Q19UI4;Q19UI3;Q19UI1;Q19UH9;Q19UH8;Q19UG8;Q19UG5;Q19UG4;Q19UG3;Q19UH6;Q7Z7N1;Q19UK3;Q19UJ6;Q19UJ1;Q19UK7;Q19UK9;Q19UK8;Q19UK6;Q19UK4;Q19UK5;Q19UJ5;Q19UJ4;Q19UI2	F2RM37;P00740;F2RM35	Coagulation factor IX;Coagulation factor IXa light chain;Coagulation factor IXa heavy chain	F9 p22	264	14	14	14	49.2	49.2	49.2	51.744	0	323.31	25580000000	2619	1.59157	1.39643	1.57923	1.38808	1.25097	0.664931	2.84583	2.29912	2.19264	2.3754	1.18894	0.936594	1.02052	1.08963	1.83974	1.84091	1.35258	1.54869	1.20142	1.18652	1.20118	1.26142	2.35084	2.17108	2.92277	3.10699	2.21882	2.55195	3.02251	3.14389	2.24571
+	3.15057	2.01955	F8VYK9;P24592	F8VYK9;P24592	Insulin-like growth factor-binding protein 6	IGFBP6	265	2	2	2	11.8	11.8	11.8	25.152	0	116.68	788270000	112	-3.23666	-2.91533	-2.7698	-3.69895	-3.2433	-5.13902	-1.18608	-1.82895	-1.81977	-1.46658	-5.31381	-7.39539	-5.4425	-4.67116	-3.17892	-4.69951	-4.05051	-5.34681	-3.20968	-3.81867	-1.46888	-2.34841	-4.43251	-5.33507	-0.656638	-0.333036	-1.64497	-1.84538	-0.741309	-2.11589	-0.597233
+	2.31899	1.10315	Q53GN8;G3XAK1;P26927;B7Z250;Q2TV78;Q13208;B7Z557;B7Z538;Q49A61;H7C0F8;B7Z3P3;B4DPN1;B4DDW3	Q53GN8;G3XAK1;P26927	Hepatocyte growth factor-like protein;Hepatocyte growth factor-like protein alpha chain;Hepatocyte growth factor-like protein beta chain	MST1	270	32	32	30	59.4	59.4	56.5	80.349	0	323.31	6603800000	907	-1.05961	-1.23106	-2.05397	-1.70396	-1.418	-1.57884	1.07669	0.374695	-2.73605	-2.79762	-2.77272	-1.80155	-1.94921	-2.36961	-0.65277	-0.795519	-1.11754	-1.23631	-1.7337	-1.64199	-1.15749	-0.503089	-1.96851	-1.97438	0.685271	0.878881	-1.09946	-0.55862	0.288932	0.587454	-0.223101
+	1.78235	1.38778	H0Y755;M9MML0;P08637;Q9UN20;C9JC71;A0A0S2Z3S7	H0Y755;M9MML0;P08637;Q9UN20	Low affinity immunoglobulin gamma Fc region receptor III-A	FCGR3A	273	4	4	2	15.9	15.9	8.5	30.725	0	56.913	693650000	139	-3.94963	-4.429	-3.13732	-3.01543	-2.40856	-2.52235	-2.01212	-3.20482	0.0172691	0.380796	-6.50979	-4.2916	-4.50023	-6.27655	-0.862187	-1.13106	-1.19264	-1.73592	-1.13219	-1.22666	-3.41591	-6.65812	-4.30972	-2.85254	-0.749642	-0.731586	0.0224972	-2.01526	0.602695	-0.192513	-0.955473
+	2.19832	-1.22015	I3L145;P04278;I3L1J1;B4DYU0;A0A0C4DGN2;I3L2X4;I3L4B9;I3L2F1;B0FWH6;B0FWH5;I3L1G4;I3L1C1;B0FWH7;I3L0M1	I3L145;P04278;I3L1J1;B4DYU0;A0A0C4DGN2;I3L2X4;I3L4B9;I3L2F1;B0FWH6;B0FWH5	Sex hormone-binding globulin	SHBG	278	15	15	14	62.5	62.5	62.5	37.487	0	323.31	9182200000	872	-0.863674	-0.961782	0.815599	0.217757	0.661858	0.236089	0.0580406	0.663853	1.29526	1.53271	3.32225	3.5305	0.75195	1.43517	0.556277	0.442814	1.37306	1.61062	-0.325355	-0.201399	-2.77253	-3.00309	-2.23705	-1.24262	0.0562677	0.565081	0.998968	1.38037	0.0271463	-0.0657063	-1.46055
+	2.29972	1.46292	L8E853;H2DLA2;A8K7V7	L8E853		VWF	289	87	2	2	43.6	0.8	0.8	298.38	0	85.467	1258200000	226	-3.95467	-8.86826	-5.49172	-5.39285	-6.80195	-5.19916	-3.07333	-4.05181	-6.58821	-6.24715	-7.45552	-7.04478	-6.99793	-6.57167	-4.15796	-6.06369	-4.5548	-5.71119	-4.57426	-6.56915	-5.68607	-4.99158	-7.17265	-7.49419	-3.53536	-2.63916	-4.32776	-5.28585	-4.7681	-5.3392	-3.91541
+	2.91906	1.56984	O00187	O00187	Mannan-binding lectin serine protease 2;Mannan-binding lectin serine protease 2 A chain;Mannan-binding lectin serine protease 2 B chain	MASP2	291	13	13	13	24.1	24.1	24.1	75.702	0	323.31	4490800000	567	-0.452913	-0.902096	-2.03391	-2.54803	-1.60284	-1.81246	-2.04627	-3.20328	-1.86034	-2.56525	-1.518	-1.53607	-5.01226	-4.14837	-1.81808	-2.04581	-1.71515	-1.76298	-1.48695	-1.64664	-1.40368	-1.31085	-4.60104	-4.58749	-0.721547	-0.632639	-0.743465	-0.102585	0.362933	0.348682	0.121635
+	2.23352	1.34505	O00391;A0A140VKE5;A8K477;A8K4C2;Q13876;A8MXT8	O00391;A0A140VKE5;A8K477;A8K4C2;Q13876	Sulfhydryl oxidase 1;Sulfhydryl oxidase	QSOX1	294	21	21	21	35.5	35.5	35.5	82.577	0	296.79	6092200000	802	-1.18038	-0.944714	-1.83252	-1.77103	-2.27297	-2.07157	-2.06238	-1.98293	-1.01569	-0.602976	-4.21434	-4.34241	-4.63821	-3.28896	-1.60637	-1.68185	-1.4135	-1.13995	-2.07243	-2.05138	-1.54615	-1.04968	-0.837679	-1.07693	-0.285453	-0.0749302	-1.97441	-1.92177	-0.91952	-1.15723	-1.02465
+	3.07266	2.04292	O75594	O75594	Peptidoglycan recognition protein 1	PGLYRP1	298	6	6	6	48	48	48	21.731	0	39.554	402700000	66	-3.37125	-5.02354	-4.24235	-4.00238	-4.56777	-5.38674	-4.21594	-5.62274	-2.56588	-4.64346	-6.25287	-6.91207	-4.21794	-6.96743	-6.81918	1.32829	-4.27896	-5.35015	-5.13455	-4.35253	-5.58803	-3.53421	-4.86134	-4.24073	-1.41174	-1.57098	-3.66423	-2.50207	-1.87615	-1.9621	-4.02928
+	3.28534	1.58838	O75636;Q6UXM4;Q6UY50	O75636;Q6UXM4;Q6UY50	Ficolin-3	FCN3	299	13	13	13	56.9	56.9	56.9	32.903	0	323.31	29677000000	2271	2.92141	2.40865	0.0244198	0.150445	1.00553	0.534131	3.55007	2.96774	2.55729	2.94798	-0.452028	-0.528887	1.86019	1.865	0.836453	1.17743	1.97373	2.1872	2.09923	1.68734	1.74403	1.92704	-0.688465	-0.441847	3.0726	3.11303	2.34995	2.7844	4.25976	4.57026	3.01394
+	15.3303	4.64698	P00738;J3QR68;H0Y300;A0A0C4DGL8;J3QLC9;Q6NSB4;A0A087WU08;Q6PEJ8;B3KP77;H3BS21;A0A0U4EXB4;J3KTC3;J3KRH2;A0A0U4DJF7;A0A0U4ERW6;A0A0U4DKQ8;J3KSV1;J3QQI8;H3BMJ7	P00738;J3QR68;H0Y300;A0A0C4DGL8;J3QLC9;Q6NSB4;A0A087WU08;Q6PEJ8	Haptoglobin;Haptoglobin alpha chain;Haptoglobin beta chain	HP	311	28	28	12	63.3	63.3	43.3	45.205	0	323.31	286780000000	9827	1.64119	2.11436	2.39522	2.40686	0.554552	0.375098	2.69411	2.48806	2.79509	3.16986	0.513231	0.710327	-0.276164	-0.29846	2.16952	2.05522	1.33918	1.77888	1.99501	1.92249	4.33209	4.55407	4.81213	4.88693	7.10807	7.19908	5.94474	6.34917	7.64283	7.52465	5.75416
+	4.10541	2.70841	P00739;A0A0A0MRD9;Q14552	P00739;A0A0A0MRD9	Haptoglobin-related protein	HPR	312	21	5	5	49.7	23.9	23.9	39.029	0	185.48	3165200000	399	-4.19343	-3.24619	-4.73404	-4.76964	-3.5495	-4.85711	-0.592049	-0.617292	-0.00197411	0.191399	-1.23097	-1.35183	-5.96622	-5.89504	-4.11291	-4.42617	-4.87593	-3.2475	-4.58065	-3.76595	-4.82489	-5.2286	-2.28985	-2.59527	-0.79173	-1.12967	-1.57774	-1.37152	0.299808	0.0118828	0.87933
+	2.73218	0.922161	Q5JVE7;P00742;Q5JVE8;B7ZBK1	Q5JVE7;P00742	Coagulation factor X;Factor X light chain;Factor X heavy chain;Activated factor Xa heavy chain	F10	313	12	12	12	29.9	29.9	29.9	54.731	0	195.03	10685000000	1240	0.111893	-0.199766	0.351021	0.275283	0.194801	-0.548314	1.75759	0.833921	0.490725	0.705151	-1.20618	-1.4226	-0.210191	-0.0877342	0.480224	0.3911	-0.508503	-0.994421	0.0658922	-0.112814	-0.0173655	0.225034	0.54987	0.469482	0.80724	0.673746	0.570581	0.996983	1.85536	1.91435	0.593143
+	3.00408	2.99899	V9HWE3;P00915;E5RHP7;E5RH81;E5RIF9;E5RG43;E5RFE7;E5RFL2;E5RGU8;H0YBE2;E5RII2;E5RG81;E5RJI8;E5RJF6;E5RHS7	V9HWE3;P00915;E5RHP7;E5RH81;E5RIF9;E5RG43;E5RFE7;E5RFL2	Carbonic anhydrase 1	HEL-S-11	315	13	13	13	73.9	73.9	73.9	28.87	0	172.51	6527700000	615	-0.781891	-0.529161	-4.31705	-3.59478	-6.43051	-6.3024	-5.10535	-5.13563	-3.63524	-2.88815	-3.93641	-4.39844	-0.414515	-0.726397	-5.06931	-3.96419	-3.9577	-5.565	-3.23579	-3.63235	-4.71128	-6.91165	-4.32527	-2.50616	3.15099	3.15194	-3.82488	-4.19814	-1.55541	-1.85002	-2.06275
+	2.50123	0.675302	V9HWA9;P01024;B4E216;M0QYC8;M0QXZ3;M0R0Q9;M0R1Q1;A0A024R8Y7;O95568	V9HWA9;P01024;B4E216	Complement C3;Complement C3 beta chain;C3-beta-c;Complement C3 alpha chain;C3a anaphylatoxin;Acylation stimulating protein;Complement C3b alpha chain;Complement C3c alpha chain fragment 1;Complement C3dg fragment;Complement C3g fragment;Complement C3d fragment;Complement C3f fragment;Complement C3c alpha chain fragment 2	HEL-S-62p	318	168	168	147	88.5	88.5	80.9	187.15	0	323.31	7286600000000	199000	8.51341	8.4793	7.64151	7.59111	7.33209	7.10825	8.82318	8.38582	8.31751	8.59611	7.42181	7.28623	7.17622	7.152	8.28954	8.34114	7.50433	7.73067	7.68536	7.41089	8.08662	8.2874	7.34871	7.35461	8.66161	8.65458	7.69088	8.09396	8.99506	8.9868	8.12294
+	5.53315	1.00734	P01031;Q59GS8	P01031;Q59GS8	Complement C5;Complement C5 beta chain;Complement C5 alpha chain;C5a anaphylatoxin;Complement C5 alpha chain	C5	319	94	94	85	71.3	71.3	66.4	188.3	0	323.31	362900000000	22415	3.80446	3.80481	3.27524	3.21835	3.44184	3.21941	4.09253	3.76761	4.13906	4.42735	2.7928	2.61285	3.40308	3.36767	3.99543	3.91108	3.07918	3.30883	3.39238	3.2874	3.69097	3.8366	4.11429	4.13877	4.52803	4.53432	3.93238	4.37103	4.82103	4.98543	4.23857
+	3.92727	2.15925	P02671;A0A0S2Z3E8;Q3KRA7;Q6NSD8;A0A087WUA0;A0A0S2Z3M3;A0A0S2Z3P3;Q8WW76;Q86Z09;CON__P02672	P02671;A0A0S2Z3E8	Fibrinogen alpha chain;Fibrinopeptide A;Fibrinogen alpha chain	FGA	322	36	36	36	55.2	55.2	55.2	94.972	0	323.31	124470000000	6648	0.195463	0.426256	0.352198	0.805806	0.892416	0.460349	0.49053	0.347029	1.04289	1.16848	2.83657	2.80482	3.00033	3.14549	-0.745908	-0.658747	3.11049	3.16006	4.30902	4.29795	3.54442	3.62885	2.1604	2.052	4.93108	5.00687	4.38864	4.86213	4.06102	4.16036	3.48503
+	10.0501	5.34208	V9HVY1;P02675;B4E1D3;D3DP13;D6REL8;CON__P02676	V9HVY1;P02675;B4E1D3;D3DP13;D6REL8	Fibrinogen beta chain;Fibrinopeptide B;Fibrinogen beta chain	HEL-S-78p	323	42	42	42	74.7	74.7	74.7	55.928	0	323.31	55034000000	4197	-1.48395	-0.990248	-3.22031	-3.74732	-6.59424	-3.71098	-2.88715	-0.805378	0.0509949	0.373997	-3.5966	-3.28944	-4.24764	-5.79666	-3.75796	-3.51456	-2.06379	-1.38915	0.106725	-0.190765	3.36117	3.52988	0.371635	0.272715	4.84181	5.06853	4.29067	4.80816	3.92306	3.80964	3.16241
+	12.2277	8.48118	P02741;Q5VVP7;C9JRE9	P02741;Q5VVP7	C-reactive protein;C-reactive protein(1-205)	CRP	324	10	10	10	36.2	36.2	36.2	25.038	0	128.95	70930000000	3286	-0.967564	-1.28294	-4.94892	-5.91945	-5.14929	-4.61463	-0.495651	-1.6078	0.885523	1.35983	-0.114191	-1.32719	-3.54533	-5.23886	-6.16425	-5.72828	-5.89834	-4.9536	-2.918	-5.5036	-0.0621405	-0.416059	0.147913	0.191113	6.73499	7.0002	6.81443	6.87615	6.9053	7.14751	2.637
+	3.41156	1.39336	V9HWP0;P02743	V9HWP0;P02743	Serum amyloid P-component;Serum amyloid P-component(1-203)	HEL-S-92n	325	14	14	14	53.8	53.8	53.8	25.387	0	323.31	135280000000	6767	5.33253	5.25093	4.11293	3.94771	3.20073	2.89548	5.4867	5.12464	4.81986	4.99055	3.76073	3.93261	4.28166	4.28461	5.47121	5.53013	4.74832	5.0385	5.75688	5.65208	5.00308	5.29689	4.91994	4.96736	6.83516	6.80725	5.39741	6.09462	5.6699	5.68085	6.78946
+	5.99648	2.67306	V9HWF6;P02763	V9HWF6;P02763	Alpha-1-acid glycoprotein;Alpha-1-acid glycoprotein 1	HEL-S-153w	328	9	9	7	42.8	42.8	34.3	23.511	0	323.31	42808000000	3439	2.21309	1.95224	0.727747	0.468804	-0.0443802	0.0301199	2.28165	2.1678	1.85278	2.14176	0.830879	0.517469	1.35368	1.24168	1.74836	1.90115	2.20391	2.28145	0.844378	0.419662	2.65397	3.04662	1.62531	1.53335	3.08447	3.00398	3.76255	4.11162	5.74546	5.34083	2.37313
+	3.58291	0.713077	P02790;Q9BS19;B7Z8Q4	P02790;Q9BS19	Hemopexin	HPX	331	41	41	41	76.4	76.4	76.4	51.676	0	323.31	2947900000000	68687	8.8031	8.79229	8.56555	8.44317	8.25987	8.21242	9.36291	9.04243	9.15704	9.44763	8.59955	8.54438	8.26625	8.27952	8.94747	8.90837	8.32078	8.65109	8.39152	8.29963	8.47093	8.57807	8.26267	8.26789	8.72379	8.57929	8.33053	8.71822	9.6457	9.54325	9.13383
+	3.81281	1.16102	P03951;H0Y596;D6RB32;X6R3B1;Q9UEG0	P03951	Coagulation factor XI;Coagulation factor XIa heavy chain;Coagulation factor XIa light chain	F11	333	24	23	23	54.7	53.6	53.6	70.108	0	323.31	11093000000	1478	-1.31108	-1.35763	-0.849604	-0.440619	-0.561016	-0.720155	0.394695	0.466766	0.217402	0.238829	-1.46002	-1.3991	-2.16033	-1.46934	-0.632785	-1.06697	-1.19134	-0.807444	-0.812907	-0.846159	0.0173655	0.0432062	1.52454	0.581802	0.798173	0.625509	-0.2265	0.153559	0.889571	0.751171	-0.313831
+	9.87564	4.66089	P04275;B4DMS3;B4DNX0	P04275	von Willebrand factor;von Willebrand antigen 2	VWF	337	89	89	4	43.7	43.7	2.3	309.26	0	323.31	74748000000	6549	-2.29554	-2.66281	-0.275974	-2.9733	-5.91714	-5.48154	-4.19364	-5.52654	-1.58534	-1.07401	-4.17451	-5.11436	-1.74703	-2.26491	-6.87081	-1.77559	-1.80027	-1.64882	-1.54962	-2.20188	0.0996733	0.0967321	0.512922	0.947626	2.40835	2.47496	1.93491	2.39482	1.98524	2.04632	1.15084
+	3.66204	3.14734	P05109	P05109	Protein S100-A8;Protein S100-A8, N-terminally processed	S100A8	340	3	3	3	46.2	46.2	46.2	10.834	0	123.39	1603500000	319	-5.07536	-4.56881	-4.74883	-4.42717	-4.6286	-2.9956	-3.41022	-4.15345	-4.85652	-3.85374	1.31492	1.28741	-0.84978	-0.893295	-5.57424	-4.84227	-6.74038	-6.03767	-5.1895	-5.26002	-3.51773	-2.51544	-5.43281	-4.34372	-0.641791	-0.289289	-3.23133	-2.48575	-0.832808	-0.962269	1.03581
+	4.28367	2.80155	P05164;J3QSF7;P11678	P05164	Myeloperoxidase;Myeloperoxidase;89 kDa myeloperoxidase;84 kDa myeloperoxidase;Myeloperoxidase light chain;Myeloperoxidase heavy chain	MPO	342	22	22	22	39.5	39.5	39.5	83.868	0	235.69	2221900000	395	-4.24422	-3.97507	-5.5537	-3.31315	-3.89514	-4.50252	-3.31598	-4.53042	-7.29836	-2.11083	-5.68917	-6.12856	-6.54346	-6.9858	-5.19865	-3.95722	-5.55317	-5.14079	-7.74539	-7.79472	-5.72232	-6.28996	-5.64592	-5.62589	-0.525565	-0.0111637	-2.71443	-2.28871	-2.39089	-1.7531	-4.16078
+	5.22495	1.40504	Q5JP69;P06681;A0A0G2JL69;Q53HP3;B4DV48;Q53GZ8;H0Y3H6;B4DQI1;Q95IG1;E9PDZ0;A0A0G2JK28;B3KTX9;Q8N6L6;H0Y868;A0A0G2JI59;C9JYQ5;A2ABG0;Q6LDG4;Q86SV5	Q5JP69;P06681;A0A0G2JL69;Q53HP3;B4DV48;Q53GZ8;H0Y3H6;B4DQI1;Q95IG1;E9PDZ0	Complement C2;Complement C2b fragment;Complement C2a fragment	C2	349	33	11	5	57.6	23.9	12.4	83.267	0	323.31	36620000000	2754	1.33442	1.28485	0.562513	0.524941	0.609137	0.43187	1.62123	1.14821	2.06497	2.31618	0.736195	0.896986	-0.181548	-0.92835	1.35917	1.13808	1.06203	1.3184	0.298593	0.10746	1.75265	1.48529	0.550293	0.933445	1.8619	2.38217	1.36092	1.82114	3.44243	3.22448	2.58024
+	3.11036	-1.23345	P06727;Q13784	P06727;Q13784	Apolipoprotein A-IV	APOA4	350	47	47	45	80.6	80.6	77.5	45.398	0	323.31	657150000000	26269	8.07422	8.10091	6.9006	6.82238	6.30232	5.97995	8.2718	7.80702	7.34946	7.68469	6.37489	6.32843	6.56186	6.24492	7.96878	7.93793	7.93098	8.13463	6.9546	6.83897	5.90502	6.10215	6.87036	6.8791	4.14077	4.3365	4.1573	4.44352	5.74628	5.90316	4.19328
+	2.46327	1.59332	Q5U077;P07195;A8MW50;C9J7H8;F5H793	Q5U077;P07195;A8MW50	L-lactate dehydrogenase;L-lactate dehydrogenase B chain	LDHB	352	9	9	8	32.6	32.6	29	36.638	0	46.639	3262000000	314	-0.755962	-1.29727	-2.23299	-0.875876	-1.12063	-1.11993	0.305017	0.219164	-2.81041	-2.79441	-7.0364	-4.69707	-0.585425	-0.772131	-0.128455	0	-1.62103	-0.881821	-1.47483	-1.31953	-4.3016	-2.782	-1.26543	-1.43262	0.116735	0.352991	-0.620955	-0.25176	-0.460973	-0.625326	0.0488434
+	2.28718	0.619834	P07357;Q05CV2	P07357	Complement component C8 alpha chain	C8A	353	26	26	26	53.4	53.4	53.4	65.163	0	323.31	80552000000	4988	3.52097	3.51138	3.25787	3.21312	3.18567	3.11373	4.34511	4.01539	3.41397	3.54084	2.36027	2.34597	2.96185	2.68129	3.91303	3.93866	3.22123	3.34532	3.54758	3.36296	3.60152	3.79417	3.48787	3.3324	3.46427	3.67322	3.67865	4.16321	4.40785	4.3184	3.55756
+	1.96189	0.631003	P07360;Q5SQ08	P07360;Q5SQ08	Complement component C8 gamma chain	C8G	354	10	10	10	61.9	61.9	61.9	22.277	0	323.31	53373000000	3748	4.39062	4.35814	3.57747	3.45322	3.18892	2.9818	5.1934	4.74348	4.25297	4.5814	3.13515	2.6339	2.57414	2.49229	4.19464	4.01482	3.74163	3.99444	4.1514	3.85098	4.33568	4.55585	3.67461	3.7487	4.48915	4.4519	3.44412	4.00327	4.81548	4.76757	4.27787
+	1.11578	-1.37096	P08567;Q59GZ2	P08567;Q59GZ2	Pleckstrin	PLEK	360	9	9	9	40.3	40.3	40.3	40.124	0	140.04	1011600000	139	0.982529	0.901665	-2.17519	-2.90294	-1.49214	-1.19868	-0.741652	-0.856316	-2.75221	-3.91791	-5.71676	-6.37297	-1.21933	-1.10963	0.0450449	0.239527	-1.62657	-1.89484	-1.64292	-2.31597	-3.58048	-2.35107	-3.71061	-5.24673	-2.06012	-1.02109	-5.03805	-4.99521	-3.87675	-5.43733	-0.699062
+	3.1993	0.762551	P08697;A0A0G2JPA8;C9JMH6;A0A0J9YY65;C9JPV4;A0A0J9YWQ3;CON__P28800	P08697;A0A0G2JPA8;C9JMH6;A0A0J9YY65	Alpha-2-antiplasmin	SERPINF2	361	26	26	26	66.6	66.6	66.6	54.565	0	323.31	234150000000	8190	5.11842	5.1737	4.76262	4.54392	4.98199	4.82729	6.27086	5.79781	5.71255	6.21839	4.43633	4.55942	4.81919	4.73613	5.13826	4.37195	4.9562	5.2013	4.69234	4.6302	5.22796	5.39118	5.02242	5.04763	4.86367	5.27358	4.93353	5.37708	5.94105	5.97063	5.39954
+	8.97104	7.38402	P0DJI9	P0DJI9	Serum amyloid A-2 protein	SAA2	366	11	4	4	65.6	26.2	26.2	13.527	0	323.31	23076000000	1215	-4.34761	-3.50173	-4.68207	-4.359	-5.43223	-4.04029	-4.43102	-3.10218	-4.62799	-4.59293	-8.31754	-7.15346	-2.79355	-5.94776	-4.47676	-5.44018	-5.21113	-3.93214	-6.80032	-5.791	-0.956456	-1.27119	-4.66795	-4.8722	2.44971	2.4154	5.58484	5.95896	5.70113	5.53481	0.0718784
+	4.2273	1.2123	P10643;A8K2T4	P10643;A8K2T4	Complement component C7	C7	367	42	42	2	62.8	62.8	2.7	93.517	0	323.31	117640000000	9137	2.5602	2.59611	2.8042	2.74814	2.56775	2.58489	2.70033	2.47076	3.29204	3.57183	1.71353	1.76472	0.0133677	-0.265989	3.06981	3.1825	2.70908	2.78183	2.17677	2.12053	3.36917	3.41911	3.12332	2.87805	3.49877	3.5048	2.99626	3.34468	4.33517	4.24955	3.09465
+	1.18246	1.37796	P11226	P11226	Mannose-binding protein C	MBL2	371	7	7	7	34.7	34.7	34.7	26.143	0	45.908	1960000000	286	0.618847	0.326731	-4.94653	-6.33709	-3.89277	-3.85273	-0.913593	-3.15925	-2.78651	-2.51618	-0.970898	-1.26745	-2.31929	-1.64117	-4.4138	-4.95696	-5.41877	-3.22558	-1.38428	-2.11413	-3.60433	-3.54633	-1.85322	-1.96958	-2.55058	-2.22574	0.241617	0.572565	-2.67826	-2.45302	-1.14098
+	1.93416	0.964757	P13671;C9JC72	P13671	Complement component C6	C6	373	37	37	5	49.1	49.1	8.6	104.79	0	323.31	90126000000	7051	2.19346	2.23172	2.51208	2.32542	2.34342	2.21663	3.09113	2.54151	3.26457	3.45939	1.27654	1.59457	-0.00243282	0.355139	2.1026	2.30209	1.75733	1.74735	2.1373	1.7907	2.68197	2.92052	2.07641	2.07281	2.84352	2.86316	2.63779	2.83335	4.15784	4.22399	2.38074
+	2.26799	0.996716	P15169;B1AP58	P15169	Carboxypeptidase N catalytic chain	CPN1	378	12	12	10	48.7	48.7	42.4	52.286	0	323.31	36576000000	2433	2.85221	2.79203	2.45438	2.01266	1.2997	1.46711	3.39132	2.91964	3.35485	3.70897	2.0918	2.26033	1.85802	1.9586	2.5599	2.2631	-0.467705	-0.0334015	2.24524	2.24102	2.35544	2.31824	2.22777	2.20112	3.46018	3.4842	3.3357	3.52948	3.78814	3.88877	3.00427
+	6.85415	2.8699	P18065;C9JMY1;Q59FF1;C9JW52;H7C1H0	P18065;C9JMY1	Insulin-like growth factor-binding protein 2	IGFBP2	382	12	12	12	47.1	47.1	47.1	34.814	0	199.53	1731500000	406	-3.16765	-4.18946	-3.90574	-3.06958	-3.58117	-4.08855	-2.96202	-3.56497	-2.72924	-2.24488	-5.69473	-6.63352	-4.87732	-4.68888	-2.69854	-4.34394	-4.12297	-4.36022	-4.53796	-2.5509	-3.28087	-3.22021	-2.72746	-3.52357	-0.185302	-0.0682049	-0.886805	-0.552687	0.51291	0.531034	-1.32833
+	8.80814	2.93903	P18428;Q8TCF0	P18428;Q8TCF0	Lipopolysaccharide-binding protein	LBP	383	17	17	17	37.2	37.2	37.2	53.383	0	323.31	45818000000	2361	1.53856	1.44939	0.622253	-0.119245	-0.154911	-0.287684	1.72548	1.23483	1.8749	2.08932	1.13115	2.0303	0.535041	0.776987	1.35315	1.3459	0.431755	0.484556	0.961614	0.726164	2.14511	1.96905	1.59836	1.55089	2.41881	2.67882	2.99755	3.33112	5.64555	5.60321	2.34683
+	5.57748	2.49989	Q53FL7;P19320;E9PDD2;F8UU18;F8UV74;F2YYR6;G0ZI12	Q53FL7;P19320;E9PDD2	Vascular cell adhesion protein 1	VCAM1	384	12	12	12	21.8	21.8	21.8	81.263	0	253.74	936960000	162	-4.67922	-3.91296	-4.81477	-5.46661	-5.11425	-5.42364	-4.38074	-4.90665	-5.26285	-7.13265	-5.37335	-7.76245	-5.25366	-5.21939	-6.576	-5.31719	-6.18575	-4.66802	-7.60418	-2.47452	-5.71545	-5.76632	-3.93452	-5.03877	-7.49141	-4.22948	-5.27563	-4.84327	-4.93308	-4.18826	-3.41969
+	6.39546	2.8915	P19652	P19652	Alpha-1-acid glycoprotein 2	ORM2	385	9	7	7	42.8	34.3	34.3	23.602	0	144.87	5488600000	816	-1.77092	-2.51536	-5.05929	-3.5509	-3.53794	-4.25608	-1.92161	-2.99469	0.333744	0.569944	-0.697735	-0.667484	-2.08769	-1.07231	-1.42659	-0.93914	-1.59926	-1.15921	-1.06954	-1.69938	-0.0952005	-0.220765	-1.16098	-0.849119	-1.13478	-1.21097	0.775291	0.898235	4.07009	3.58698	0.0186825
+	2.89192	0.944487	P20851;Q5VVQ7;B4DDY0	P20851	C4b-binding protein beta chain	C4BPB	387	8	8	8	44.4	44.4	44.4	28.357	0	191.9	65312000000	2264	4.6635	4.69637	4.31216	4.3162	3.84635	3.55818	2.92922	3.79227	4.53449	4.56318	1.5776	1.03765	3.49994	3.40867	3.72606	3.39813	2.92513	3.12704	3.85165	3.81688	4.75131	4.84587	3.54271	3.1866	4.33058	4.45001	3.94969	4.21926	4.42402	4.54597	3.76591
+	2.60007	0.81926	P22792	P22792	Carboxypeptidase N subunit 2	CPN2	389	18	18	18	56.5	56.5	56.5	60.556	0	323.31	63511000000	4110	3.029	2.72579	3.05637	2.23039	2.6834	2.30698	3.72726	3.37615	3.20189	3.88634	2.26514	2.87194	3.28944	3.1432	3.26163	2.90004	0.985222	1.25796	3.1282	2.93628	2.77919	2.75376	2.51812	2.43979	3.86309	3.72349	3.36273	3.57897	3.64302	3.73991	3.27229
+	2.08871	-0.712205	Q8TAY0;P35858;B0AZL7	Q8TAY0;P35858;B0AZL7	Insulin-like growth factor-binding protein complex acid labile subunit	IGFALS	404	24	24	24	44.8	44.8	44.8	66.066	0	323.31	45512000000	3687	2.56421	2.68287	3.23343	3.27109	3.16834	3.02719	4.0084	3.36069	3.52813	3.94066	2.94216	3.41533	2.76506	2.67133	3.3953	3.35624	3.26783	3.20696	3.1105	3.23402	2.24226	2.41586	1.59971	2.01818	1.87794	2.01127	1.39473	1.77744	2.9951	2.95842	2.58123
+	3.91765	1.09939	P36980;V9GYE7	P36980;V9GYE7	Complement factor H-related protein 2	CFHR2	407	10	4	4	51.5	17	17	30.65	0	68.358	14192000000	1077	1.46337	1.68212	1.84637	1.8315	1.30487	1.38285	3.08138	2.92557	0.849205	0.798763	1.55981	1.28452	-0.323113	-0.0323582	0.539767	0.908129	0.998878	1.41228	0.724406	0.7763	1.76295	1.83682	2.57573	2.74792	2.36922	2.43319	2.53235	2.64357	2.10924	1.75732	2.02069
+	2.39379	1.10027	P48740;F8W876;B4DUI7;C9JMA2	P48740;F8W876;B4DUI7	Mannan-binding lectin serine protease 1;Mannan-binding lectin serine protease 1 heavy chain;Mannan-binding lectin serine protease 1 light chain	MASP1	414	17	17	8	35.2	35.2	16.7	79.246	0	323.31	10907000000	1456	1.04019	1.10354	-0.0712337	-0.586959	-0.439461	-0.0473471	1.55256	0.981318	0.917635	1.28863	-0.690926	-1.01827	-3.19548	-3.72891	-0.364533	0.0557632	0.15925	0.664053	0.010232	-0.132147	-0.0407534	0.185784	0.111183	-0.30641	0.666903	0.696154	0.0506096	-0.129091	0.827285	0.64554	0.859644
+	1.98042	-0.758319	P51884;Q53FV4;CON__Q05443	P51884;Q53FV4	Lumican	LUM	415	14	14	14	40.2	40.2	40.2	38.429	0	323.31	31923000000	2788	4.15687	4.09107	3.29467	3.39463	2.79989	2.77719	4.21154	3.77518	4.3473	4.25117	2.53913	2.11102	2.28351	2.08145	2.95004	2.83649	2.39584	2.58541	3.39437	3.03521	2.25358	2.48465	0.145905	0	2.40709	2.38892	1.31288	1.79698	2.17638	2.09797	1.91479
+	4.67148	3.48766	Q6EZE9;P59666;P59665	Q6EZE9;P59666;P59665	Neutrophil defensin 3;HP 3-56;Neutrophil defensin 2;Neutrophil defensin 1;HP 1-56;Neutrophil defensin 2	DEFA3	416	4	4	4	20.2	20.2	20.2	10.245	0	17.491	3144000000	226	-2.54031	-3.43721	0.471241	-0.145654	1.9064	1.46247	-3.93827	-3.29162	1.11846	1.0746	-6.08359	-4.38878	-4.84035	-6.4227	-0.0695333	0.0104637	-0.483101	0	-0.223792	-6.89437	1.00462	1.37478	1.1678	1.29211	3.18237	3.39404	2.22153	2.68036	0.440181	0.61887	2.44843
+	4.21062	1.26469	Q03591;B1AKG0;Q6LBM9	Q03591;B1AKG0	Complement factor H-related protein 1	CFHR1	426	17	8	3	64.5	34.8	9.4	37.65	0	323.31	58768000000	2147	2.4747	3.06522	3.75253	3.77807	3.1585	2.80322	3.41496	2.77599	2.60999	2.89614	3.2949	3.8415	2.19929	1.78191	2.80305	2.43697	2.81307	3.02692	3.78017	4.30722	4.16415	4.32513	3.83706	3.79465	1.6592	1.7649	3.55629	4.04733	3.56949	3.52238	4.35279
+	5.22943	1.63102	Q06033;A0A087WW43;E7ET33;B4DPQ4	Q06033;A0A087WW43;E7ET33;B4DPQ4	Inter-alpha-trypsin inhibitor heavy chain H3	ITIH3	428	32	32	25	50.6	50.6	45.4	99.848	0	323.31	117980000000	7962	2.11842	2.10752	2.79413	2.70482	2.52463	2.00936	3.03201	2.77856	3.94007	4.22748	1.40105	1.41166	1.44125	1.28155	2.99419	2.98208	1.86249	2.02478	2.12924	2.14023	2.89925	2.93573	2.27368	2.26629	4.14967	4.14723	3.62124	4.06195	4.99263	4.90653	2.88549
+	5.90876	1.2298	Q14520;B7Z8Q5	Q14520	Hyaluronan-binding protein 2;Hyaluronan-binding protein 2 50 kDa heavy chain;Hyaluronan-binding protein 2 50 kDa heavy chain alternate form;Hyaluronan-binding protein 2 27 kDa light chain;Hyaluronan-binding protein 2 27 kDa light chain alternate form	HABP2	437	21	21	21	44.8	44.8	44.8	62.671	0	323.31	39348000000	3159	2.38316	2.54935	2.03462	1.84235	1.54965	2.30827	3.34914	3.49752	2.9297	3.02754	2.28467	2.02015	0.936633	0.784235	2.41772	2.2929	2.13971	2.4132	2.41123	2.18978	2.94814	3.07594	2.71894	2.92336	3.15531	3.31753	2.02876	2.50445	3.89106	3.90114	3.90618
+	1.64858	-0.88766	Q15166;F8WD41;C9JZ99;B4E2I0	Q15166;F8WD41;C9JZ99;B4E2I0	Serum paraoxonase/lactonase 3	PON3	438	8	8	8	34.5	34.5	34.5	39.607	0	139.1	779180000	224	-2.01394	-2.391	-2.98319	-2.91015	-2.52021	-2.858	-0.954348	-0.915281	-2.05637	-1.04766	-4.19696	-3.83104	-2.2213	-2.42755	-1.35321	-0.7964	-3.16183	-2.05365	-2.41933	-2.47058	-3.05464	-3.5746	-3.13499	-2.57955	-3.01799	-2.38857	-4.27453	-3.65067	-2.78409	-2.99525	-3.15721
+	6.25309	-1.53214	Q56G89	Q56G89		Q56G89	444	84	84	3	83.4	83.4	6.7	69.084	0	323.31	17772000000000	244970	12.124	12.1659	11.4338	11.4147	11.6951	11.46	12.8633	12.42	11.7767	12.1038	10.9864	10.7759	11.3921	11.3119	11.5882	11.5502	11.0461	11.2924	11.6506	11.5109	11.788	11.7985	8.73586	8.82237	8.6182	8.54852	8.12899	8.58133	9.84438	9.77265	9.83975
+	2.11987	-1.46953	Q6UXB8	Q6UXB8	Peptidase inhibitor 16	PI16	448	4	4	2	11.4	11.4	5.2	49.471	0	16.682	694470000	148	-1.18542	-0.998674	-1.95579	-2.48902	-2.13967	-3.25736	-1.57068	-1.61389	-0.445271	-0.326464	-1.68347	-1.8832	-6.22389	-6.31052	-2.38187	-2.08945	-3.27009	-2.63571	-1.93314	-1.9804	-4.64697	-4.65417	-6.2375	-5.51006	-5.0272	-3.07578	-3.72128	-4.93208	-5.26242	-4.70067	-2.26398
+	1.59284	-1.42849	Q86UX7;F5H1C6;H0YFT5;F5H3I6	Q86UX7;F5H1C6	Fermitin family homolog 3	FERMT3	454	21	21	21	40.6	40.6	40.6	75.952	0	323.31	5626600000	764	1.25352	1.16913	-0.0244198	0.0691519	-0.121233	-0.214486	0.398399	0.274792	-2.03155	-1.82837	-2.19834	-4.83176	0.371778	0.507904	1.35487	0.476885	-0.695299	-1.86137	-2.04787	-0.91584	-2.76589	-1.08152	-3.47604	-3.41486	-0.172315	-0.132402	-3.30612	-2.72669	-1.47839	-1.18781	-0.423347
+	2.083	0.856287	Q96IY4;A0A087WSY5;CON__Q2KIG3	Q96IY4;A0A087WSY5	Carboxypeptidase B2	CPB2	459	14	14	14	48.7	48.7	48.7	48.424	0	323.31	18591000000	1904	1.38113	1.4424	1.19733	0.885097	1.17932	0.687661	2.734	2.4344	1.53063	2.50545	1.08252	0.586361	0.803241	0.575731	1.36381	0.964275	0.933369	1.00822	1.55562	1.62254	0.29318	0.651433	1.69458	1.71603	2.07835	2.25247	0.93787	1.93583	2.38513	2.39507	1.79771
+	2.12088	-0.619402	Q96PD5;M0R2W8;M0QYW3	Q96PD5	N-acetylmuramoyl-L-alanine amidase	PGLYRP2	460	26	26	23	65.6	65.6	58	62.216	0	323.31	83758000000	5533	3.9889	3.89197	4.00548	4.09191	4.48102	4.35638	4.98231	4.55688	4.55926	4.81582	2.68959	2.70846	3.92058	3.84253	3.88763	3.87228	3.74771	3.90624	3.97311	3.90045	3.52093	3.80307	2.73743	2.66868	3.43722	3.47208	2.13366	2.67914	3.56271	3.59284	2.70341
+	1.605	1.11037	Q9BWP8	Q9BWP8	Collectin-11	COLEC11	464	4	4	4	17.7	17.7	17.7	28.665	0	35.389	481650000	109	-3.04662	-3.76415	-2.19394	-2.59742	-2.05076	-2.06993	-2.2054	-2.59316	-3.84825	-3.39167	-4.09828	-6.34232	-3.23271	-2.85371	-2.46854	-2.06307	-3.07632	-2.67669	-7.05843	-5.60806	-1.93122	-1.54363	-1.61153	-1.77421	-2.01522	-2.79286	-2.32	-1.92507	-3.32712	-2.65514	-2.36161
+	5.01978	2.34084	Q9HDC9;H0Y512	Q9HDC9;H0Y512	Adipocyte plasma membrane-associated protein	APMAP	466	12	12	12	38.2	38.2	38.2	46.48	0	117.01	3235400000	427	-1.87911	-2.12403	-2.90281	-2.69451	-4.11104	-3.89579	-1.31948	-1.2924	-1.40364	-0.858768	-6.33056	-4.5077	-5.0912	-3.99876	-2.02451	-3.71713	-3.50286	-2.09949	-1.80907	-2.71868	-5.56734	-5.47394	-1.42273	-1.04337	0.416949	0.244801	-0.997272	-0.828926	-0.509564	0.081625	-0.0296631
+	3.12491	0.834183	Q9NZP8	Q9NZP8	Complement C1r subcomponent-like protein	C1RL	468	11	10	4	27.9	26.1	9.2	53.498	0	323.31	9667400000	567	1.02849	1.26317	0.700665	0.536843	-0.15008	-0.594722	-0.19397	-0.3909	0.927452	1.3092	-0.147263	0.397121	0.234851	0.40802	0.897496	0.424253	0.499664	0.851065	-1.02783	0.723427	1.26828	1.49067	0.0888157	-0.0104599	0.477677	0.766499	0.894175	1.42423	1.03924	1.30191	0.580118
[truncated: 29 more columns]

## Sheet: ICU-F vs non-ICU
Table S4 (sheet3). Proteins with statistically different levels between ICU patients and non-ICU shown in the Vulcano Plots of Figure 2C.
Significant	NEGATIVE LOG(P-value)	Difference	Protein IDs	Majority protein IDs	Protein names	Gene names	id	Peptides	Razor + unique peptides	Unique peptides	Sequence coverage [%]	Unique + razor sequence coverage [%]	Unique sequence coverage [%]	Mol. weight [kDa]	Q-value	Score	Intensity	MS/MS count	iBAQ HD10a	iBAQ HD10b	iBAQ HD1a	iBAQ HD1b	iBAQ HD2a	iBAQ HD2b	iBAQ HD3a	iBAQ HD3b	iBAQ HD4a	iBAQ HD4b	iBAQ HD5a	iBAQ HD5b	iBAQ HD6a	iBAQ HD6b	iBAQ HD7a	iBAQ HD7b	iBAQ HD8a	iBAQ HD8b	iBAQ HD9a	iBAQ HD9b	iBAQ Pz111a	iBAQ Pz111b	iBAQ Pz12a	iBAQ Pz12b	iBAQ PZ148a	iBAQ PZ148b	iBAQ Pz15a	iBAQ Pz15b	iBAQ Pz16a	iBAQ Pz16b	iBAQ PZ178a
+	3.97215	1.39275	A0A024R1Q4;A0A024R1G8;O14791;U5LKM6;U5LI90;U5LGU2;U5LH96;U5LKG0;U5LH46;U5LKP5;U5LKJ0;U5LKH9;U5LIH6;U5LIG7;U5LHF6;U5LKQ0;U5LIJ1;U5LKT7;U5LIA9;U5LGY0;A0A1B2FJ89;A0A1B2FJP1;A0A1B2FJD8;A0A1B2FJC1;A0A1B2FJ11;A0A1B2FIW1;A0A1B2FKD8;A0A1B2FK76;A0A1B2FK40;A0A1B2FJZ7;A0A1B2FJH1;A0A1B2FJE5;A0A1B2FJ64;A0A1B2FJ32;A0A1B2FIX3;A0A1B2FIW3;A0A1B2FK27;A0A1B2FJX9;A0A1B2FJS4;A0A1B2FJK3;A0A1B2FJJ4;A0A1B2FJI7;A0A1B2FJ8…	A0A024R1Q4;A0A024R1G8;O14791;U5LKM6;U5LI90;U5LGU2;U5LH96;U5LKG0;U5LH46;U5LKP5;U5LKJ0;U5LKH9;U5LIH6;U5LIG7;U5LHF6;U5LKQ0;U5LIJ1;U5LKT7;U5LIA9;U5LGY0;A0A1B2FJ89;A0A1B2FJP1;A0A1B2FJD8;A0A1B2FJC1;A0A1B2FJ11;A0A1B2FIW1;A0A1B2FKD8;A0A1B2FK76;A0A1B2FK40;A0A1B2FJZ7;A0A1B2FJH1;A0A1B2FJE5;A0A1B2FJ64;A0A1B2FJ32;A0A1B2FIX3;A0A1B2FIW3;A0A1B2FK27;A0A1B2FJX9;A0A1B2FJS4;A0A1B2FJK3;A0A1B2FJJ4;A0A1B2FJI7;A0A1B2FJ8…	Apolipoprotein L1	APOL1	13	18	18	3	54.5	54.5	2.8	43.928	0	323.31	30549000000	2448	2.51528	2.51962	1.94207	2.05938	1.48423	1.34522	2.88711	2.48664	3.19865	3.30028	2.71205	2.23606	0.380031	0.39805	2.64455	2.35855	1.83825	1.88303	1.98604	1.74475	2.13386	2.4793	2.69089	2.60626	2.20682	2.15912	2.0414	2.59878	2.33632	2.67144	3.38336
+	3.33714	2.46783	A0A024R1U8;P22692	A0A024R1U8;P22692	Insulin-like growth factor-binding protein 4	IGFBP4	16	4	4	4	22.5	22.5	22.5	27.934	0	69.773	1581400000	109	-0.600534	-0.484346	-0.872126	-4.70516	-4.02842	-5.30423	0.375053	-0.353102	-0.653822	-0.64493	-4.47396	-2.38947	-5.47657	-6.8731	-3.41278	-1.06827	-1.31367	-1.04955	-0.6951	-1.57045	-1.12523	-1.01534	-3.67624	-3.72985	-2.23084	-2.30948	-4.01029	-2.62022	-0.872861	-1.01012	-2.87464
+	1.64718	2.45412	A0A024R462;B7ZLE5;P02751;Q6MZM7;Q6N084;Q59G22;Q68CX6;H0Y7Z1;B4DTK1;B4DU16;Q5CZ99;Q6MZF4;A6YID2;A6YID6;A6YID4;A6YID3;O95617;A6YID5;Q9UQS6;Q6PJE5;B4DN21;B4DTH2;A6YID7;Q9H382;Q7L553;Q53S27;O95608;Q14328;Q14327	A0A024R462;B7ZLE5;P02751;Q6MZM7;Q6N084;Q59G22;Q68CX6	Fibronectin;Anastellin;Ugl-Y1;Ugl-Y2;Ugl-Y3	FN1	22	93	93	84	55.9	55.9	50.4	259.21	0	323.31	355480000000	18786	-0.0966911	-0.0715027	-5.73284	-6.28965	-6.05209	-6.25099	3.73842	3.39779	3.55042	3.8605	-1.2023	-1.07133	0.170421	0.157288	-3.28511	-3.23436	1.45037	1.73728	2.43607	2.22208	2.65238	2.86447	4.2508	4.142	4.73345	4.80151	3.92851	4.32907	3.939	3.93946	5.15561
+	1.51629	1.23162	A0A024R4F1;P06733;E2DRY6;K7EM90;A4UCS8;F5H1C3;A4QMW8;E5RI09;E5RG95;K7EPM1;K7EKN2;B4DUJ6;E5RGZ4;F5H0C8;Q6FHV6;A8K3B0;P13929;P09104	A0A024R4F1;P06733;E2DRY6	Alpha-enolase;Enolase	ENO1	23	8	8	8	28.3	28.3	28.3	47.168	0	99.362	741650000	196	-1.81332	-1.98738	-4.0876	-2.96709	-3.92922	-2.49481	-1.35153	-1.35977	-4.05107	-3.80292	-6.83651	-8.61739	-4.56162	-1.75106	-1.85966	-1.95909	-2.95452	-2.8333	-3.28373	-3.65515	-6.38678	-4.09005	-3.47874	-3.94053	-2.28795	-1.95196	-4.15523	-3.59546	-3.68716	-3.41399	-2.82122
+	2.09187	0.945308	A0A024R6I6;G3V2W1;Q9UK55;CON__ENSEMBL:ENSBTAP00000013050	A0A024R6I6;G3V2W1;Q9UK55	Protein Z-dependent protease inhibitor	SERPINA10	29	17	17	2	46.6	46.6	5.9	50.706	0	323.31	8754700000	893	-0.473757	0.0343418	-0.2153	-0.25208	-0.795633	-1.30925	0.160477	0.0632172	0.636702	1.0891	-1.69926	-2.45815	-1.04486	-1.32885	-0.0220747	-0.132296	-0.592873	-0.534868	-0.853625	-0.492254	-1.10988	-0.835265	0.313177	0.552181	-0.0437384	-0.00576019	0.785553	0.927324	1.86906	1.89855	-0.459272
+	2.44868	1.15507	A0A024R6P0;B3KS79;P01011;G3V595;A0A087WY93	A0A024R6P0;B3KS79;P01011;G3V595	Alpha-1-antichymotrypsin;Alpha-1-antichymotrypsin His-Pro-less	SERPINA3	34	32	32	18	68.6	68.6	31.2	47.65	0	323.31	1999400000000	48632	7.30231	7.31637	6.8812	6.98011	7.13901	7.0373	8.13708	7.7456	7.69886	7.97547	6.65733	6.5423	5.93434	5.88084	7.54799	7.50663	6.9576	7.10884	7.3641	7.15761	8.03499	8.22341	8.04742	7.94344	9.41955	9.21789	8.54956	8.85742	9.76275	9.8016	8.68278
+	2.30813	1.46068	A0A024R8G4;Q76LX8;E7EV88;A0A0C4DFV8;B3KWF7	A0A024R8G4;Q76LX8	A disintegrin and metalloproteinase with thrombospondin motifs 13	ADAMTS13	40	7	7	7	10	10	10	112.5	0	19.807	1284300000	141	-4.97258	-3.66488	-4.40547	-3.10866	-3.18996	-6.51208	-3.99272	-4.54205	-2.52454	-2.15261	-3.92225	-7.56645	-6.38594	-6.01232	-4.87557	-6.45148	-5.27861	-5.75801	-4.70524	-4.3968	-4.72524	-4.1321	-3.01199	-3.05	-4.96287	-4.58676	-4.6569	-3.46619	-2.72416	-2.77525	-5.40887
+	2.31325	0.630316	A0A024R944;P01008;A0A0K0Q2Z1;Q8TCE1;Q9UE54;Q8IZZ8;Q8J001;Q9UBW9;Q8IZZ9;Q8J000	A0A024R944;P01008;A0A0K0Q2Z1	Antithrombin-III	SERPINC1	45	35	35	30	66.4	66.4	61.2	52.602	0	323.31	540100000000	21459	6.09606	5.95383	5.70938	5.72527	5.84752	5.66819	7.07856	6.57774	6.39674	6.82874	5.70124	5.67142	5.47121	5.42871	6.49034	6.52585	5.74632	6.07182	5.66016	5.50504	6.11331	6.40575	5.59931	5.57871	6.37588	6.38539	5.67364	5.76498	6.4846	6.72437	6.17757
+	2.31515	0.974627	A0A024R962;A0A024R984;Q14006;A0A0D9SG88;Q5TFM2;U5TZG9	A0A024R962;A0A024R984		hCG_40889	46	84	84	2	72.7	72.7	1.4	139.07	0	323.31	1277500000000	50172	6.64168	6.63717	6.17128	6.09327	5.80165	5.4881	7.22519	6.85283	6.77027	6.97025	5.11739	5.06624	5.43741	5.38786	6.17059	6.09036	5.65986	5.92225	6.03644	5.83064	6.12916	6.33476	5.59249	5.60301	6.71175	6.7695	5.9195	6.32439	6.6118	6.60429	6.1148
+	1.87676	1.02778	A0A024RAA7;P02747	A0A024RAA7;P02747	Complement C1q subcomponent subunit C	C1QC	51	9	9	9	51.4	51.4	51.4	25.773	0	252.53	135190000000	5028	5.36897	5.31915	4.40548	4.83231	4.80128	4.79597	5.99677	5.51665	5.3713	5.71425	4.40338	4.57871	4.30261	4.53665	5.05628	5.28992	4.34672	4.8319	4.93105	4.74681	5.06679	5.33531	4.27674	4.37418	5.36882	5.38941	4.83261	5.38301	6.22619	5.94672	5.12749
+	1.66157	1.69895	A0A024RB87;P61224;E7ESV4;F5H6R7;F5H004;F5GX62;Q9BXV4;A0A0J9YXB3;Q5U0C3;A8KAH9;P62834;A6NIZ1;F5H077;F5GWU8;F5H491;F5H0B7;F5H500;F5H823;B7ZB78;F5GZG1;F5GYB5;B7ZAY2;F5H4H0;F5GYH7;A0A075B6Q0;F8WBC0	A0A024RB87;P61224;E7ESV4;F5H6R7;F5H004;F5GX62;Q9BXV4;A0A0J9YXB3;Q5U0C3;A8KAH9;P62834;A6NIZ1;F5H077;F5GWU8;F5H491;F5H0B7;F5H500;F5H823;B7ZB78;F5GZG1;F5GYB5;B7ZAY2	Ras-related protein Rap-1b;Ras-related protein Rap-1A;Ras-related protein Rap-1b-like protein	RAP1B	58	8	8	2	48.9	48.9	7.6	20.825	0	22.962	889540000	194	-0.0520611	0	-2.02098	-2.61047	-1.31008	-1.5419	0.703287	0	-2.34657	-3.01657	-7.24411	-7.86231	-2.73745	-3.49055	0.346614	-0.075983	-1.90638	-1.76002	-2.30425	-2.09481	-5.63027	-5.1007	-5.22088	-4.69672	0.125491	0.465584	-3.92845	-3.14197	-5.98694	-4.52041	-0.373232
+	2.27691	1.71885	V9HWJ7;Q53FI1;A0A024RDT4;P13796;Q59GX5;Q5TBN3;B3KUI1;Q5TBN5;B4DPW9;A0A0A0MSQ0;Q53GY0;P13797;Q96HI1;B4DI60;B4DPU6;B4DG31;U3KQI3;C9JAM8;Q14651	V9HWJ7;Q53FI1;A0A024RDT4;P13796;Q59GX5	Plastin-2	HEL-S-37	68	26	26	26	51.5	51.5	51.5	70.289	0	323.31	4958000000	806	-1.81216	-1.74362	-3.15787	-3.71209	-4.71955	-3.89856	-2.46961	-3.3924	-2.86732	-3.52316	-4.80276	-5.06217	-4.37133	-4.59771	-2.71434	-2.31596	-3.12958	-0.965416	-2.54684	-3.85699	-3.01277	-2.67384	-2.49247	-2.47568	-0.0712671	-0.578493	-0.854532	-0.00341034	0.320354	0.611904	-0.471178
+	1.53229	1.09191	A0A087X0I0;A0A140T9L7;A0A140T8Z8;A0A140T9C0;A0A140T8Y3;A0A140TA52;A0A140TA41;P22105;A0A140T902;A0A140TA33;Q6IPK3;B6RHJ5;Q16473;Q9UE34	A0A087X0I0;A0A140T9L7;A0A140T8Z8;A0A140T9C0;A0A140T8Y3;A0A140TA52;A0A140TA41;P22105;A0A140T902;A0A140TA33;Q6IPK3	Tenascin-X	TNXB	83	18	18	18	13.6	13.6	13.6	213.08	0	79.292	449090000	115	-4.79472	-4.84529	-4.1475	-3.71433	-6.39886	-4.95654	-3.82075	-3.95728	-4.28474	-3.82859	-6.04147	-5.7679	-5.55485	-5.87938	-5.09957	-4.92487	-6.16432	-6.42188	-6.66573	-5.88601	-6.73214	-7.44403	-6.59589	-5.976	-1.90102	-7.33004	-7.23998	-5.00343	-5.46503	-5.72381	-5.04179
+	1.64407	1.08636	B3KX75;A0A087X0M8;O00533;C9J905;C9JH37;C9JW79	B3KX75;A0A087X0M8;O00533	Neural cell adhesion molecule L1-like protein;Processed neural cell adhesion molecule L1-like protein	CHL1	84	11	11	11	13.7	13.7	13.7	124.76	0	86.73	794260000	156	-5.6894	-5.88582	-5.80674	-4.0004	-5.65214	-6.58038	-3.5578	-3.9309	-4.31643	-3.28369	-5.0144	-4.85025	-4.65085	-4.62942	-3.95552	-3.53026	-4.5582	-3.86048	-4.72397	-4.69647	-5.90051	-5.57839	-4.21851	-5.08092	-4.4583	-4.47578	-4.62912	-3.9414	-3.48137	-3.3151	-5.44054
+	1.76297	1.08552	A0A090N7U9;Q99969;C9J8S2	A0A090N7U9;Q99969;C9J8S2	Retinoic acid receptor responder protein 2	RARRES2	88	3	3	3	25.2	25.2	25.2	18.617	0	22.429	837030000	152	-0.6896	-0.733843	-1.67313	-1.84815	-1.99032	-2.17574	-0.50518	-0.84211	-0.460785	-0.0211239	-1.66929	-1.91087	-3.99435	-3.11753	-1.42673	-4.24989	-1.49519	-1.06043	-0.871188	-1.30917	-1.05076	-1.0332	-2.14791	-1.92172	-1.33953	-1.809	-0.783842	-0.634428	0.224883	0.352077	-1.87583
+	3.30646	1.1127	A0A096LPE2;P35542;Q15423;A0A0D6A0A8;E9PR14;G3V1D9;A0A0D5ZZZ2	A0A096LPE2;P35542	Serum amyloid A-4 protein	SAA2-SAA4	89	11	7	3	51	34.6	20.2	23.353	0	323.31	108430000000	4847	4.83733	4.8234	4.03853	4.18269	3.99599	3.87692	5.3385	4.7389	5.17097	5.40252	2.99306	3.0417	3.61831	3.42465	5.31303	5.52744	4.75978	5.17389	3.57922	3.47705	4.64634	4.76773	5.07609	5.21454	5.99178	6.09677	5.4728	6.10974	5.48715	5.81771	5.8367
+	2.78948	1.24462	A0A0A0MRJ7;P12259;B4DU26;Q2I258;Q2HZZ0;Q1L610;Q8WWQ7;Q8TD21;F6MG31	A0A0A0MRJ7;P12259	Coagulation factor V;Coagulation factor V heavy chain;Coagulation factor V light chain	F5	90	59	59	42	29.7	29.7	22.8	252.23	0	323.31	72836000000	3601	1.14763	1.19485	1.38745	0.439811	0.817429	0.710736	2.17863	1.59686	2.18927	1.67002	0.933189	0.888084	0.693625	0.236311	-0.509402	-0.412085	1.45923	1.24137	0.340079	0.89802	1.50718	1.22981	1.33542	1.49158	2.01556	2.81016	1.89424	2.33283	1.74546	2.02129	1.44251
+	1.53973	1.90145	A0A0K0K1J1;P01034	A0A0K0K1J1;P01034	Cystatin-C	CST3	98	6	6	6	45.2	45.2	45.2	15.799	0	127.18	4113200000	340	-0.0791016	0.350185	-0.658829	-1.13649	0.320324	-0.529752	0.395601	0.114819	0.355675	-0.447283	-2.49692	-3.07999	-5.29772	-6.06075	-0.507321	-0.218287	-0.699545	-0.346291	0.258836	0.0212097	0.418458	0.712651	-4.23692	-5.72696	0.705869	0.664808	-4.68907	-1.93336	2.27264	1.89934	1.23649
+	2.15492	1.11742	A0A0S2Z3D5;P02649;J9ZVQ3;H0Y7L5;E9PEV4;E7ERP7;Q6LBZ1;A0A0S2Z3J5;A0A0S2Z3B1;D9ZB55;Q6LA97;Q6ZP45;CON__Q03247;Q13791	A0A0S2Z3D5;P02649;J9ZVQ3;H0Y7L5;E9PEV4;E7ERP7;Q6LBZ1	Apolipoprotein E	APOE	100	29	29	9	73.2	73.2	22.4	36.154	0	323.31	580140000000	19159	6.21502	6.23086	5.58522	5.64015	5.77527	5.7321	6.4931	6.28197	6.27243	6.58047	5.62358	5.60763	5.56822	5.58967	6.66258	6.73979	5.08196	5.46557	6.51417	6.37155	5.84586	6.04172	6.60435	6.56877	7.49006	7.73771	6.59621	7.30049	6.54303	6.53676	7.37699
+	2.62773	1.71247	A0A0S2Z4I5;P27918;E9PAQ1;B3KVK6;A0A0S2Z515;C9J7V5	A0A0S2Z4I5;P27918;E9PAQ1;B3KVK6	Properdin	CFP	104	9	9	9	28.6	28.6	28.6	51.276	0	167.98	14219000000	963	2.50487	2.50856	0.981438	0.902438	1.50327	1.05013	2.70303	2.50406	1.67591	2.21762	0.728281	0.606083	0.343133	0.343288	1.22345	0.852589	0.618473	0.750326	1.98391	1.79961	1.4551	1.75428	0	0.190041	0.136577	0.499249	0.104282	0.459167	1.68976	1.21439	0
+	1.77894	0.812937	A0A0S2Z4K3;A0A0S2Z4L3;P07225;Q9NSD0;Q16519;G5E9F8;B4E1L6;H7BXT0;Q8IXD4;Q8IXC3;Q8IXD1;Q16441;CON__P07224;Q8IXD0;Q06F34;Q8IXD2;Q8IXC9;Q7KYZ1;Q8IVH1;Q8IXD3;Q06F35;Q8J011;Q8J010;C9K0R0;Q1W146;Q1W147;Q1W148	A0A0S2Z4K3;A0A0S2Z4L3;P07225;Q9NSD0;Q16519;G5E9F8;B4E1L6	Vitamin K-dependent protein S	PROS1	105	31	31	31	57.4	57.4	57.4	75.122	0	323.31	86367000000	7263	3.48537	3.51258	2.86603	2.92876	2.40743	2.25369	3.91368	3.54141	3.87402	4.08993	1.24492	0.925812	2.19778	2.06942	2.98359	3.16448	2.47145	2.69879	3.17323	2.75214	3.28178	3.40512	2.58379	2.60494	3.72492	3.82421	2.84485	3.11443	3.94954	4.01592	3.31319
+	2.01766	1.15463	A0A140VJI7;Q16610;C8CHS3;B7ZAS5	A0A140VJI7;Q16610;C8CHS3	Extracellular matrix protein 1	ECM1	112	25	25	25	66.7	66.7	66.7	60.673	0	323.31	15534000000	1602	0.670759	0.518538	0.401943	0.555737	0.504007	0.325917	1.46236	1.22122	1.1758	1.36811	-0.0153313	-0.0826416	-0.0853071	-0.675484	0.0220747	-0.0702229	0.952829	1.00186	1.48174	1.36331	0.649291	0.98943	-0.400625	-0.440672	0.825234	0.910021	0.0764008	0.151724	1.08183	0.902937	0.68865
+	2.37399	1.36179	A0A140VK24;P04180;J3QSE5;J3QKT0;I3L1Q6	A0A140VK24;P04180;J3QSE5	Phosphatidylcholine-sterol acyltransferase	LCAT	117	11	11	11	34.5	34.5	34.5	49.577	0	323.31	9065100000	1086	1.45386	1.36152	0.693014	0.820848	0.72122	0.513553	1.47958	1.07861	1.37215	1.49056	0.489237	0	0.2	0.163639	0.930411	0.853464	0.657658	0.941969	0.507873	0.162558	0.787293	1.02109	0.934376	0.812647	0.385322	0.860893	0.594021	0.678648	0.853559	0.989651	0.692533
+	2.18861	0.705758	A0A140VKF3;P36955;I3L4N7;I3L107;I3L4F9;I3L4Z0;CON__Q95121;I3L2R7;I3L3Z3;I3L425;I3L1U4	A0A140VKF3;P36955	Pigment epithelium-derived factor	SERPINF1	123	19	19	19	59.3	59.3	59.3	46.312	0	323.31	98363000000	6172	4.63736	4.64206	3.83147	3.54386	3.91755	3.44722	4.84109	4.56267	4.08415	4.46231	3.52384	3.54508	3.64178	3.48587	3.71002	3.70205	3.92901	4.11204	3.89566	3.75883	3.69803	3.84401	3.14774	3.26881	4.59043	4.55355	3.66008	4.2974	5.08608	5.08842	4.41677
+	2.29802	0.874694	A0A182DWH7;P49908;A0A182DWH8;A0A024R054;R4GMT5	A0A182DWH7;P49908;A0A182DWH8	Selenoprotein P	SEPP1	126	9	9	9	31.3	31.3	31.3	35.116	0	178.32	13715000000	959	2.35398	2.39534	1.52672	1.48398	1.4754	1.50556	3.24286	2.85744	2.05628	2.59588	0.878113	0.954702	1.3406	1.50354	2.32118	2.34994	1.71461	2.36677	1.75825	1.43921	1.96372	2.28886	2.2227	1.94154	2.01349	2.35952	0.66054	1.24354	1.6125	1.7079	1.86057
+	3.20304	0.890438	Q5T985;A2RTY6;P19823;D3DRR6;B4DM79;Q5T987	Q5T985;A2RTY6;P19823;D3DRR6;B4DM79	Inter-alpha-trypsin inhibitor heavy chain H2	ITIH2	132	41	41	34	49.9	49.9	44.5	105.21	0	323.31	628300000000	20715	5.77424	5.79091	5.78117	5.7215	5.79205	5.70574	6.83447	6.38298	6.47401	6.71228	5.47971	5.3074	5.09163	4.95572	6.1647	6.16905	5.35205	5.61402	5.94778	5.70858	5.49739	5.64461	5.30322	5.20421	5.74541	5.72333	4.71735	5.05005	5.89622	5.79041	5.43459
+	1.82007	1.23657	B4DG86;A2VDG3;B4E2Y8;E9PEK4;Q59HE0;P07333;D6RGW1	B4DG86;A2VDG3;B4E2Y8;E9PEK4;Q59HE0;P07333	Macrophage colony-stimulating factor 1 receptor	CSF1R	134	3	3	3	13.4	13.4	13.4	37.448	0	62.014	719580000	120	-1.25494	-1.4397	-1.5151	-2.51224	-1.94308	-2.16609	-2.30098	-2.60498	-1.59988	-1.54467	-3.47228	-2.6577	-5.9304	-2.68568	-1.36824	-2.41329	-1.8092	-1.61613	-3.77536	-3.29248	-2.86421	-2.65885	-5.02671	-3.66562	-3.14716	-5.10897	-4.45329	-6.39887	-2.43681	-2.17497	-2.42856
+	2.37405	1.17221	A3KPE2;B0YIW2;P02656	A3KPE2;B0YIW2;P02656	Apolipoprotein C-III	APOC3	136	8	8	8	58.6	58.6	58.6	10.852	0	323.31	418660000000	7632	8.00821	8.11004	7.03416	6.87326	7.0444	6.83638	7.98447	7.54619	7.44854	7.73955	7.52118	7.36535	6.52217	6.50995	7.68958	7.58052	7.51942	7.76348	7.52642	7.4367	6.9614	7.1901	8.75986	8.77985	8.52904	8.51697	6.89482	7.50922	7.13089	7.28706	8.32639
+	2.50997	1.20603	A8K1K1;J3KRP0;Q96KN2;B4E180	A8K1K1;J3KRP0;Q96KN2;B4E180	Beta-Ala-His dipeptidase	CNDP1	147	24	24	24	59	59	59	56.734	0	323.31	14170000000	1711	1.35936	1.65411	1.99652	1.6596	1.48827	1.28937	2.00298	1.63054	1.69069	2.08143	0.678476	-0.00873756	-0.262767	-0.408482	1.67319	1.41363	0.433414	0.416721	0.674645	0.276012	1.16313	1.49513	1.61304	1.79147	0.701423	1.00496	-0.280748	-0.28969	1.37299	0.905563	1.50661
+	2.51219	1.76067	H0YD13;H0YDW7;H0YCV9;H0Y5E4;B4DN59;A8K309;P16070;E9PKC6;H0YDX6;H0YD17;H0Y2P0;C1PHC4;C1PHC3;Q86UZ1	H0YD13;H0YDW7;H0YCV9;H0Y5E4;B4DN59;A8K309;P16070;E9PKC6;H0YDX6;H0YD17;H0Y2P0	CD44 antigen	CD44	149	3	3	3	15	15	15	22.683	0	10.921	1608500000	211	-0.592169	-0.240303	-1.91834	-1.91978	-2.46145	-2.78063	-0.771345	-0.805079	-0.453201	-0.126902	-3.12193	-3.31806	-4.06158	-4.86063	-1.15288	-2.01135	-2.51348	-1.04824	-1.04864	-1.37223	-2.03572	-1.73861	-2.25149	-3.50432	-1.15064	-0.572269	-4.632	-2.34433	-0.352963	-0.482136	-1.21317
+	1.51468	1.20186	A8K3K1;P68133;P68032;B7Z6P1;D2JYH4;P63267;P62736;Q13707;B3KW67;Q7Z7J6;A6NL76;B3KUD3;B4DUI8;C9JFL5;F6UVQ4;F6QUT6;B7Z6I1;C9JUM1;F8WB63;B8ZZJ2;F8WCH0;K4EQ44;K4EP00;K4ENJ5;B3KPP5;A0A173GMX0;Q562S2;Q562X1;Q562W2;Q562U0;Q562T8;Q562R0;Q562Q6;Q562P8	A8K3K1;P68133;P68032;B7Z6P1;D2JYH4;P63267;P62736;Q13707;B3KW67;Q7Z7J6;A6NL76;B3KUD3;B4DUI8;C9JFL5;F6UVQ4;F6QUT6;B7Z6I1	Actin, alpha skeletal muscle;Actin, alpha cardiac muscle 1;Actin, gamma-enteric smooth muscle;Actin, aortic smooth muscle	ACTA1	152	12	12	2	33.2	33.2	9	42.047	0	272.59	52728000000	4495	4.804	4.64874	3.41268	3.27174	4.03405	3.85625	4.79394	4.21271	2.21787	2.53137	0.153572	0.0102749	3.1832	3.00141	5.30869	5.1747	2.32954	2.60691	2.01896	1.87964	1.88145	2.13765	2.07142	2.08141	4.31749	4.21028	2.69526	3.34688	3.15709	3.08708	4.4356
+	1.67927	1.16241	B2R773;A8K660;Q15848	B2R773;A8K660;Q15848	Adiponectin	ADIPOQ	154	5	5	5	37.7	37.7	37.7	26.425	0	323.31	20854000000	1212	2.97937	2.92284	3.18141	3.11376	3.2637	3.13146	2.90389	2.38305	3.00134	3.34954	3.44627	3.00614	1.67869	1.8016	3.24106	3.09018	3.05026	3.32901	2.80229	2.57286	2.57241	2.80081	0.171072	0.244623	3.08342	3.16935	1.3348	1.7755	2.46414	2.25045	2.34484
+	2.11043	1.75347	B0YJC6;P22891	B0YJC6;P22891	Vitamin K-dependent protein Z	PROZ	159	13	13	13	34.7	34.7	34.7	46.94	0	180.19	2255900000	326	-1.58054	-2.12993	-1.2298	-0.503327	-6.18675	-3.20614	-0.91538	-2.13945	0.00197411	0.162594	-2.5662	-2.92748	-6.67569	-7.89229	-3.72698	-1.90501	-1.83903	-2.5263	-2.70326	-2.1375	-4.08769	-3.79936	-1.62735	-1.62535	-0.361827	-1.08433	-2.64177	-3.0741	-2.67292	-2.73528	-1.07427
+	1.67966	1.00674	B2R4C5;P61626;F8VV32;A0A0B4J259	B2R4C5;P61626;F8VV32;A0A0B4J259	Lysozyme;Lysozyme C	LYZ	161	7	7	7	55.4	55.4	55.4	16.537	0	278.22	4951700000	446	0.427067	0.315842	0.628729	0.440757	0.666285	-0.752988	0.270529	0.558386	1.13481	1.29227	-2.48551	-2.40392	-4.05627	-4.60331	-0.779773	-0.00911903	0	0.215952	0.799039	0.658588	0.33056	0.48363	-0.898382	-0.888102	-0.00751781	0.750853	-0.719212	-2.18266	1.80405	1.32462	0.898998
+	1.63544	1.50274	B2R4M6;P06702	B2R4M6;P06702	Protein S100;Protein S100-A9	S100A9	162	3	3	3	28.1	28.1	28.1	13.21	0	52.096	653690000	148	-4.52386	-5.59236	-4.6596	-6.61709	-4.06641	-5.04489	-3.69517	-3.87337	-3.66408	-4.33746	-5.14818	-7.54147	-3.93088	-1.41173	-4.97554	-3.0304	-4.943	-5.60072	-5.27612	-3.9561	-3.91824	-3.25111	-4.59964	-2.86752	-5.34352	-1.94589	-0.679878	-5.3976	-1.01364	-0.506697	0.284834
+	3.45679	3.06275	Q0VAS5;B2R4R0;P62805;Q6B823	Q0VAS5;B2R4R0;P62805;Q6B823	Histone H4	HIST1H4H	163	3	3	3	29.1	29.1	29.1	11.314	0	11.38	1180900000	121	-3.95676	-4.60828	-3.40696	-3.97569	-5.08522	-3.46745	-5.25352	-3.87331	-3.86898	-3.34005	-4.25766	-6.52532	-6.31957	-2.26236	-4.58384	-5.47373	-4.03686	-6.4479	-3.65337	-4.1972	-7.90307	-6.03849	-3.42259	-3.12021	0.294662	0.842102	-2.93529	-1.96495	-1.63729	-2.5191	0.690502
+	3.643	1.22792	B2R888;P08571;F1C4A7;D6RFL4	B2R888;P08571;F1C4A7;D6RFL4	Monocyte differentiation antigen CD14;Monocyte differentiation antigen CD14;Monocyte differentiation antigen CD14, urinary form;Monocyte differentiation antigen CD14, membrane-bound form	CD14	167	14	14	14	48	48	48	40.048	0	323.31	19715000000	1621	0.343094	0.406862	0.795128	0.104962	1.08397	0.907649	1.93698	1.96296	1.77737	1.98783	0.0870056	0.598318	0.445935	0.698244	0.995748	0.863987	0.701502	0.987501	0.819495	0.896742	1.52713	2.0442	1.68577	1.79147	1.69932	1.9196	2.30904	2.34175	3.51999	3.4173	2.1501
+	2.79933	1.68099	B2RA39;Q9BXR6;Q05CF5	B2RA39;Q9BXR6;Q05CF5	Complement factor H-related protein 5	CFHR5	170	19	19	18	46.4	46.4	44.1	64.391	0	259.05	11329000000	1155	-1.38773	-1.06589	0.158388	0.152282	0.783718	0.793309	0.391033	0.0832424	-0.490351	-0.230295	0.417625	-0.400919	-1.55322	-1.6836	-3.85896	-1.74266	-1.23285	-0.320967	0.0466642	-0.0212097	-0.685857	-0.533074	1.95189	2.00462	0.673553	0.7351	2.26554	2.67503	1.66133	1.72719	0.315985
+	2.46354	0.872399	B3KNX0;P09871;F8WCZ6;A8K2N0;A0A087X232;H0Y5D1;F5H7T4;B5MCV4	B3KNX0;P09871;F8WCZ6;A8K2N0;A0A087X232	Complement C1s subcomponent;Complement C1s subcomponent heavy chain;Complement C1s subcomponent light chain	C1S	181	33	33	33	53.5	53.5	53.5	76.694	0	323.31	134000000000	8780	4.24705	4.3096	3.934	4.12989	3.87045	3.79404	5.02442	4.64633	4.38076	4.7892	3.17639	3.05409	3.32696	3.26083	4.14566	4.22451	3.76586	4.01763	4.1067	3.93505	4.25572	4.35687	3.36454	3.43348	4.26649	4.45479	3.93958	4.36326	5.05898	4.97425	3.91674
+	2.11467	0.77833	B4DPQ0;Q53HU9;Q53HT9;A8K5J8;F5H2D0;P00736;B4E1B0;D3DUT5;F5H1V0;F5H6Y3;F5H3N3;F5H3A3;F5H1N6;F5GWL0	B4DPQ0;Q53HU9;Q53HT9;A8K5J8;F5H2D0;P00736;B4E1B0	Complement C1r subcomponent;Complement C1r subcomponent heavy chain;Complement C1r subcomponent light chain	C1R	191	38	38	37	60.5	60.5	59.2	81.889	0	323.31	163020000000	9098	3.75523	3.6439	3.74995	3.66558	3.52748	3.32392	4.68071	4.18811	4.38477	4.48509	3.04569	2.87822	2.71912	2.97578	3.65823	3.69396	3.18207	3.2615	3.67448	3.44592	3.96674	4.21863	2.87999	2.94322	3.99548	4.06473	3.87472	4.17595	4.7997	4.7618	3.43238
+	1.69166	1.43963	B4E0X1;P61769;H0YLF3;F5H6I0;A6XND9;A6XMH4;A6XMH5	B4E0X1;P61769;H0YLF3;F5H6I0;A6XND9;A6XMH4;A6XMH5	Beta-2-microglobulin;Beta-2-microglobulin;Beta-2-microglobulin form pI 5.3	B2M	200	4	4	4	36.9	36.9	36.9	13.946	0	93.511	9633500000	443	1.29315	1.25296	1.32342	1.16543	0.886471	0.413262	0.957199	0.40801	1.72233	1.45434	-1.03553	-0.624094	-0.715211	-5.58536	-0.169646	1.68445	1.08557	1.01933	-0.595414	1.49347	3.07536	2.9416	-0.12063	-1.10456	2.76574	3.08236	1.34458	1.95971	2.75025	2.30978	3.16837
+	3.2015	1.13266	B4E1B2;H7C5E8;F8WCI6;C9JB55;F8WEK9;F8WC57	B4E1B2		B4E1B2	201	57	57	2	70.9	70.9	1.9	74.831	0	323.31	109570000000	9412	3.73919	3.79093	3.95072	4.06853	3.31382	3.11244	4.59647	4.12313	4.02018	4.27206	3.22269	3.16375	2.29393	2.23975	3.9956	3.91674	3.12799	3.47774	3.76483	3.63816	3.43152	3.68275	2.6679	2.47755	3.16397	3.33634	2.07298	2.64043	3.34465	3.32776	3.46726
+	2.50418	0.867327	B4E1C2;P01042	B4E1C2;P01042	Kininogen-1;Kininogen-1 heavy chain;T-kinin;Bradykinin;Lysyl-bradykinin;Kininogen-1 light chain;Low molecular weight growth-promoting factor	KNG1	202	29	29	3	39.4	39.4	5	71.914	0	323.31	485790000000	17430	5.78261	5.70745	5.43698	5.46405	5.48613	5.39585	6.81441	6.32723	6.3359	6.61005	5.60094	5.62325	5.00843	4.82061	5.44338	5.38108	5.38633	5.53774	5.81949	5.58698	5.69382	5.90444	5.26538	5.3376	5.70989	5.72825	4.9667	5.45485	5.99339	5.94379	5.50473
+	2.08029	1.09943	B4E1D8;A6PVY5;F2Z2V7;CON__Q28065	B4E1D8		B4E1D8	203	39	39	2	75.2	75.2	6	60.405	0	323.31	577440000000	29571	6.14554	6.11697	5.90116	5.86161	5.14633	4.88495	6.48125	5.99088	6.30466	6.58767	4.5982	4.5039	4.29113	4.37808	5.7637	5.70049	5.42091	5.65361	5.63721	5.42788	5.83551	6.03487	5.58805	5.55468	6.75782	6.82453	6.26594	6.62992	7.35161	7.34673	6.29681
+	1.91996	0.837557	B4E1Z4;P00751;H7C5H1;A0A0G2JH38;Q7Z685;D2KT84;D2KT85;H7C526;C9JRT3;A0A0G2JHM4;A0A0G2JJ82;F2Z3N2;B4E1Z1;F8WCJ9;A0A0G2JJM0	B4E1Z4;P00751	Complement factor B;Complement factor B Ba fragment;Complement factor B Bb fragment	CFB	204	74	74	4	59.2	59.2	5.1	140.94	0	323.31	1056900000000	31638	6.39092	6.37633	5.77961	5.85632	5.26006	5.11728	6.35539	5.91488	5.95389	6.2493	5.00311	4.72647	5.30513	5.02691	5.92632	5.84313	5.50195	5.76386	5.54355	5.33122	6.04961	6.22303	5.10181	5.02875	6.14151	6.27862	5.78526	6.26741	6.18669	6.17253	5.82806
+	2.12552	1.11765	B7Z550;B7ZA94;B7Z555;P07358;A8K9M5	B7Z550;B7ZA94;B7Z555;P07358;A8K9M5	Complement component C8 beta chain	C8B	210	35	35	2	74.7	74.7	6	60.139	0	323.31	86346000000	7078	3.46135	3.45914	3.19413	3.2313	2.88741	2.7659	4.26897	3.96364	3.48597	3.74573	2.37032	2.18282	3.15072	2.9722	4.01593	4.131	3.07746	3.44561	3.63931	3.50289	3.57473	3.79274	2.78918	2.89802	3.60428	3.78125	3.06798	3.50459	4.39567	4.29031	3.41982
+	1.85746	1.12945	B7Z8A2;Q9UHG3;Q584P1;B7Z3Y2;F8W8W4;C9K055;C9JM55;Q53ST0;C9JGT6	B7Z8A2;Q9UHG3;Q584P1;B7Z3Y2;F8W8W4	Prenylcysteine oxidase 1	PCYOX1	213	14	14	14	37.8	37.8	37.8	54.553	0	146.28	1369900000	317	-1.49268	-1.63184	-4.10419	-3.55235	-2.39441	-2.66257	-0.147488	0.347298	-0.455126	-0.129513	-1.83613	-1.80167	-3.3154	-3.0778	-1.45725	-1.62285	-1.05886	-1.93409	-3.77947	-3.11772	-5.64076	-6.10381	-1.83871	-1.73893	-2.0863	-2.52083	-5.31499	-3.74266	-4.69447	-5.12069	-2.62472
+	1.45065	1.2971	C9JF17;P05090;B4DGC3;C9JX71;F8WBT9	C9JF17;P05090	Apolipoprotein D	APOD	225	13	13	13	36.3	36.3	36.3	24.158	0	323.31	171610000000	8428	6.04467	5.93746	5.41266	5.27609	5.59753	5.43079	6.55131	6.40189	5.65562	6.09703	4.95726	4.54919	5.57988	5.5551	5.991	5.86829	5.44891	5.57181	5.21116	5.17974	5.41486	5.60802	4.51831	4.47011	6.18594	6.22618	5.48177	6.14307	5.74546	5.76012	5.85171
+	1.67458	1.97118	D0PNI1;P63104;E7EX29;E7ESK7;B0AZS6;E5RGE1;E5RIR4;E9PD24;E7EVZ2;B7Z2E6;H0YB80;Q2F831;Q6LD62;P27348;P31947;Q4VY20;Q3YBA8;A0A0J9YWZ2;Q53RR5;Q4VY19;B4DY04;Q53S41;E9PG15;A0A0J9YWE8;Q59EQ2;B4DMT8	D0PNI1;P63104;E7EX29;E7ESK7;B0AZS6	14-3-3 protein zeta/delta	YWHAZ	240	12	12	10	55.1	55.1	47.8	27.745	0	115.54	3434800000	334	1.4015	1.62891	-0.438051	-0.268149	1.38685	-0.336263	1.62885	1.32383	-0.561497	-0.421198	-2.32138	-6.31083	-0.287564	-0.207644	2.173	1.0122	-0.045248	-0.640953	-0.519151	-0.0658798	-1.35108	-1.42161	-2.31966	-2.66368	-0.315976	0.970654	-1.37949	-0.717079	-1.146	-0.432705	0.301279
+	2.27851	2.5454	D3DQX7	D3DQX7	Serum amyloid A protein	SAA1	247	13	13	4	75.4	75.4	17.2	13.562	0	323.31	268150000000	7360	1.6619	1.98569	-1.39295	-1.50944	-0.777933	-2.02619	2.70006	2.045	0.980179	1.25976	-1.01917	-1.32286	-3.70727	-2.29456	1.01684	1.98536	0.0353394	2.14275	2.72992	3.01239	4.53626	4.76856	4.34096	4.15224	7.78311	7.71746	7.9719	8.38412	9.94674	9.92674	7.4716
+	2.95786	0.893185	D9ZGG2;P04004;J7HH10;B7Z553;H0YJW9;F5GX75	D9ZGG2;P04004;J7HH10	Vitronectin;Vitronectin V65 subunit;Vitronectin V10 subunit;Somatomedin-B	VTN	256	18	18	16	48.5	48.5	44.8	54.305	0	323.31	518240000000	16931	6.53363	6.45331	6.10989	6.14669	5.95869	5.76922	6.70966	6.32141	6.5978	6.80538	5.95084	5.85691	5.2985	5.19372	6.57586	6.5347	5.75651	6.04541	5.72758	5.4367	6.2176	6.42642	5.58097	5.64122	6.4138	6.48178	5.66188	6.35981	6.82412	6.75301	6.70263
+	2.11773	0.787912	E9KL26;P05155;E9PGN7;H9KV48;Q5UGI6;A0A0S2Z333;H0YCA1;C9JZJ9;Q5UGI5;A0A087WUD9;B5MCB9;CON__P50448	E9KL26;P05155;E9PGN7;H9KV48;Q5UGI6	Plasma protease C1 inhibitor	SERPING1	262	28	28	28	46.4	46.4	46.4	55.154	0	323.31	678070000000	24998	6.58486	6.49198	5.65882	5.66977	5.90568	5.33495	6.9751	6.45834	6.58108	6.85565	5.02893	5.07672	5.44633	5.36589	6.24887	5.54411	5.66608	5.95483	5.75108	5.47753	6.7455	6.82908	5.85738	5.92493	7.43223	7.54097	6.4995	6.8476	7.2642	7.2636	7.34911
+	2.56991	1.2206	F2RM37;P00740;F2RM35;Q19UJ0;Q19UI5;Q19UH5;Q19UG9;Q19UG2;Q19UG1;Q19UG6;Q19UI4;Q19UI3;Q19UI1;Q19UH9;Q19UH8;Q19UG8;Q19UG5;Q19UG4;Q19UG3;Q19UH6;Q7Z7N1;Q19UK3;Q19UJ6;Q19UJ1;Q19UK7;Q19UK9;Q19UK8;Q19UK6;Q19UK4;Q19UK5;Q19UJ5;Q19UJ4;Q19UI2	F2RM37;P00740;F2RM35	Coagulation factor IX;Coagulation factor IXa light chain;Coagulation factor IXa heavy chain	F9 p22	264	14	14	14	49.2	49.2	49.2	51.744	0	323.31	25580000000	2619	1.59157	1.39643	1.57923	1.38808	1.25097	0.664931	2.84583	2.29912	2.19264	2.3754	1.18894	0.936594	1.02052	1.08963	1.83974	1.84091	1.35258	1.54869	1.20142	1.18652	1.20118	1.26142	2.35084	2.17108	2.92277	3.10699	2.21882	2.55195	3.02251	3.14389	2.24571
+	3.64343	0.841349	H0YAC1;P03952;A8K9A9;E9PBC5;B4DMX2;C9JCT1;C9J075	H0YAC1;P03952;A8K9A9;E9PBC5;B4DMX2	Plasma kallikrein;Plasma kallikrein heavy chain;Plasma kallikrein light chain	KLKB1	274	33	33	32	58.9	58.9	57.9	76.773	0	323.31	90786000000	6146	3.14524	3.10213	2.6396	2.66976	3.09439	2.89761	4.24859	3.92283	3.89828	4.00891	2.88154	2.8281	2.45641	2.32485	3.35242	3.38619	2.93746	3.24596	3.08487	2.95987	2.87243	3.08594	2.7563	2.74867	2.50501	2.58872	2.05789	2.58558	3.05017	3.02748	2.68358
+	1.47546	1.38473	O00187	O00187	Mannan-binding lectin serine protease 2;Mannan-binding lectin serine protease 2 A chain;Mannan-binding lectin serine protease 2 B chain	MASP2	291	13	13	13	24.1	24.1	24.1	75.702	0	323.31	4490800000	567	-0.452913	-0.902096	-2.03391	-2.54803	-1.60284	-1.81246	-2.04627	-3.20328	-1.86034	-2.56525	-1.518	-1.53607	-5.01226	-4.14837	-1.81808	-2.04581	-1.71515	-1.76298	-1.48695	-1.64664	-1.40368	-1.31085	-4.60104	-4.58749	-0.721547	-0.632639	-0.743465	-0.102585	0.362933	0.348682	0.121635
+	1.45604	1.36385	O75594	O75594	Peptidoglycan recognition protein 1	PGLYRP1	298	6	6	6	48	48	48	21.731	0	39.554	402700000	66	-3.37125	-5.02354	-4.24235	-4.00238	-4.56777	-5.38674	-4.21594	-5.62274	-2.56588	-4.64346	-6.25287	-6.91207	-4.21794	-6.96743	-6.81918	1.32829	-4.27896	-5.35015	-5.13455	-4.35253	-5.58803	-3.53421	-4.86134	-4.24073	-1.41174	-1.57098	-3.66423	-2.50207	-1.87615	-1.9621	-4.02928
+	2.55532	1.05007	O75882;B4DZ36	O75882;B4DZ36	Attractin	ATRN	300	29	29	29	25.5	25.5	25.5	158.54	0	323.31	27003000000	2756	1.07288	1.10233	0.648247	0.37641	0.408649	0.294377	1.60228	1.13375	1.61102	1.85697	0.516201	0.472038	0.130895	0.367243	0.751176	0.763271	0.549965	0.963268	0.87918	0.76486	0.46559	0.599565	0.0949612	-0.057766	0.405559	0.393036	0	0.295815	0.82957	0.937851	0.0421581
+	2.04563	0.790284	O95445;Q5SRP5;I2D5J2;I2D5I8	O95445;Q5SRP5	Apolipoprotein M	APOM	302	11	11	11	85.1	85.1	85.1	21.253	0	323.31	38054000000	2769	4.36967	4.37971	3.97334	3.88585	3.83258	3.84926	5.31921	4.83997	4.74806	5.05899	3.85346	3.58101	3.2054	3.20492	4.74481	4.71677	4.09586	4.35958	3.7626	3.62688	3.19082	3.34966	3.28386	3.3682	4.44946	4.81974	3.1809	3.85508	3.84773	3.67916	4.5391
+	2.32243	2.1278	P00738;J3QR68;H0Y300;A0A0C4DGL8;J3QLC9;Q6NSB4;A0A087WU08;Q6PEJ8;B3KP77;H3BS21;A0A0U4EXB4;J3KTC3;J3KRH2;A0A0U4DJF7;A0A0U4ERW6;A0A0U4DKQ8;J3KSV1;J3QQI8;H3BMJ7	P00738;J3QR68;H0Y300;A0A0C4DGL8;J3QLC9;Q6NSB4;A0A087WU08;Q6PEJ8	Haptoglobin;Haptoglobin alpha chain;Haptoglobin beta chain	HP	311	28	28	12	63.3	63.3	43.3	45.205	0	323.31	286780000000	9827	1.64119	2.11436	2.39522	2.40686	0.554552	0.375098	2.69411	2.48806	2.79509	3.16986	0.513231	0.710327	-0.276164	-0.29846	2.16952	2.05522	1.33918	1.77888	1.99501	1.92249	4.33209	4.55407	4.81213	4.88693	7.10807	7.19908	5.94474	6.34917	7.64283	7.52465	5.75416
+	2.76624	2.12438	P00739;A0A0A0MRD9;Q14552	P00739;A0A0A0MRD9	Haptoglobin-related protein	HPR	312	21	5	5	49.7	23.9	23.9	39.029	0	185.48	3165200000	399	-4.19343	-3.24619	-4.73404	-4.76964	-3.5495	-4.85711	-0.592049	-0.617292	-0.00197411	0.191399	-1.23097	-1.35183	-5.96622	-5.89504	-4.11291	-4.42617	-4.87593	-3.2475	-4.58065	-3.76595	-4.82489	-5.2286	-2.28985	-2.59527	-0.79173	-1.12967	-1.57774	-1.37152	0.299808	0.0118828	0.87933
+	3.06383	0.884996	P00747;B2R7F8;B4DPH4;Q68DS2;Q5TEH5;A6PVI2;CON__P06868;Q9UMI2;Q9UE70;Q53QL7;Q15195;Q02325	P00747;B2R7F8;B4DPH4	Plasminogen;Plasmin heavy chain A;Activation peptide;Angiostatin;Plasmin heavy chain A, short form;Plasmin light chain B	PLG	314	64	64	55	72.6	72.6	68.3	90.568	0	323.31	859560000000	35960	6.43607	6.39122	6.33432	6.37291	6.08014	5.93248	7.10449	6.67812	6.56935	6.8465	6.12479	5.93384	5.41886	5.31487	6.35704	6.24001	5.8825	6.10231	6.23789	6.12738	6.31635	6.52907	6.07685	6.03841	6.27536	6.36224	5.54831	6.05719	6.64153	6.68376	6.21689
+	1.91413	0.77972	V9HWA9;P01024;B4E216;M0QYC8;M0QXZ3;M0R0Q9;M0R1Q1;A0A024R8Y7;O95568	V9HWA9;P01024;B4E216	Complement C3;Complement C3 beta chain;C3-beta-c;Complement C3 alpha chain;C3a anaphylatoxin;Acylation stimulating protein;Complement C3b alpha chain;Complement C3c alpha chain fragment 1;Complement C3dg fragment;Complement C3g fragment;Complement C3d fragment;Complement C3f fragment;Complement C3c alpha chain fragment 2	HEL-S-62p	318	168	168	147	88.5	88.5	80.9	187.15	0	323.31	7286600000000	199000	8.51341	8.4793	7.64151	7.59111	7.33209	7.10825	8.82318	8.38582	8.31751	8.59611	7.42181	7.28623	7.17622	7.152	8.28954	8.34114	7.50433	7.73067	7.68536	7.41089	8.08662	8.2874	7.34871	7.35461	8.66161	8.65458	7.69088	8.09396	8.99506	8.9868	8.12294
+	2.71414	0.853106	P01031;Q59GS8	P01031;Q59GS8	Complement C5;Complement C5 beta chain;Complement C5 alpha chain;C5a anaphylatoxin;Complement C5 alpha chain	C5	319	94	94	85	71.3	71.3	66.4	188.3	0	323.31	362900000000	22415	3.80446	3.80481	3.27524	3.21835	3.44184	3.21941	4.09253	3.76761	4.13906	4.42735	2.7928	2.61285	3.40308	3.36767	3.99543	3.91108	3.07918	3.30883	3.39238	3.2874	3.69097	3.8366	4.11429	4.13877	4.52803	4.53432	3.93238	4.37103	4.82103	4.98543	4.23857
+	1.49241	2.43469	P02741;Q5VVP7;C9JRE9	P02741;Q5VVP7	C-reactive protein;C-reactive protein(1-205)	CRP	324	10	10	10	36.2	36.2	36.2	25.038	0	128.95	70930000000	3286	-0.967564	-1.28294	-4.94892	-5.91945	-5.14929	-4.61463	-0.495651	-1.6078	0.885523	1.35983	-0.114191	-1.32719	-3.54533	-5.23886	-6.16425	-5.72828	-5.89834	-4.9536	-2.918	-5.5036	-0.0621405	-0.416059	0.147913	0.191113	6.73499	7.0002	6.81443	6.87615	6.9053	7.14751	2.637
+	1.98965	0.71935	P02760;B7Z8R6;S4R3Y4;S4R471;P78492	P02760;B7Z8R6;S4R3Y4	Protein AMBP;Alpha-1-microglobulin;Inter-alpha-trypsin inhibitor light chain;Trypstatin	AMBP	327	16	16	16	50.6	50.6	50.6	38.999	0	323.31	234460000000	8439	5.9058	5.88428	5.94071	5.5663	5.83152	5.53754	7.03703	6.44703	6.27122	6.66772	5.34457	5.49739	5.66278	5.62549	5.91675	5.72823	5.02496	5.30611	5.86455	6.03477	5.6148	5.72136	4.76738	4.67955	5.45348	5.6969	4.93403	5.55739	6.27821	6.34197	5.20137
+	3.83379	0.915989	P02790;Q9BS19;B7Z8Q4	P02790;Q9BS19	Hemopexin	HPX	331	41	41	41	76.4	76.4	76.4	51.676	0	323.31	2947900000000	68687	8.8031	8.79229	8.56555	8.44317	8.25987	8.21242	9.36291	9.04243	9.15704	9.44763	8.59955	8.54438	8.26625	8.27952	8.94747	8.90837	8.32078	8.65109	8.39152	8.29963	8.47093	8.57807	8.26267	8.26789	8.72379	8.57929	8.33053	8.71822	9.6457	9.54325	9.13383
+	2.39662	1.17097	P03951;H0Y596;D6RB32;X6R3B1;Q9UEG0	P03951	Coagulation factor XI;Coagulation factor XIa heavy chain;Coagulation factor XIa light chain	F11	333	24	23	23	54.7	53.6	53.6	70.108	0	323.31	11093000000	1478	-1.31108	-1.35763	-0.849604	-0.440619	-0.561016	-0.720155	0.394695	0.466766	0.217402	0.238829	-1.46002	-1.3991	-2.16033	-1.46934	-0.632785	-1.06697	-1.19134	-0.807444	-0.812907	-0.846159	0.0173655	0.0432062	1.52454	0.581802	0.798173	0.625509	-0.2265	0.153559	0.889571	0.751171	-0.313831
+	1.5272	1.38849	V9HWN7;P04075;J3KPS3;H3BQN4;H3BPS8;A0A0M4FNU3;H3BUH7;H3BR04;H3BMQ8;H3BU78;A4UCS9;A4UCT0;H3BR68;B7Z1Z9;B7Z3K7;B7Z1L5	V9HWN7;P04075;J3KPS3;H3BQN4;H3BPS8;A0A0M4FNU3;H3BUH7;H3BR04	Fructose-bisphosphate aldolase;Fructose-bisphosphate aldolase A	HEL-S-87p	335	12	12	10	53	53	43.4	39.42	0	139.98	1990000000	257	-0.132528	-0.270657	-4.29629	-1.78588	-3.01221	-3.17418	-0.483141	-1.17815	-3.11539	-3.09048	-6.62583	-6.2997	-0.959193	-1.11951	-0.255794	-0.642967	-1.80082	-1.36149	-1.24518	-1.65918	-3.68657	-3.50066	-5.20644	-5.02986	0.137286	-0.0200462	-2.18136	-1.72438	-1.10144	-2.42658	-0.964722
+	1.75646	1.89416	P04275;B4DMS3;B4DNX0	P04275	von Willebrand factor;von Willebrand antigen 2	VWF	337	89	89	4	43.7	43.7	2.3	309.26	0	323.31	74748000000	6549	-2.29554	-2.66281	-0.275974	-2.9733	-5.91714	-5.48154	-4.19364	-5.52654	-1.58534	-1.07401	-4.17451	-5.11436	-1.74703	-2.26491	-6.87081	-1.77559	-1.80027	-1.64882	-1.54962	-2.20188	0.0996733	0.0967321	0.512922	0.947626	2.40835	2.47496	1.93491	2.39482	1.98524	2.04632	1.15084
+	1.52585	1.69806	V9HVZ4;P04406;Q2TSD0;E7EUT5;Q0QET7;A4UCT1;B4DRV9;Q5ZEY3;Q16768;A0A0K0K1K1;O14556	V9HVZ4;P04406;Q2TSD0;E7EUT5;Q0QET7;A4UCT1	Glyceraldehyde-3-phosphate dehydrogenase	HEL-S-162eP	338	14	14	14	51.6	51.6	51.6	36.053	0	323.31	3674000000	594	0.56105	0.322458	-1.39828	-1.58032	0.714664	-0.36921	0.946716	0.741098	-0.86483	-0.0711231	-4.28486	-6.5062	-3.19521	-4.24386	1.08923	0.783945	-1.72097	-1.66759	-5.48508	-4.8113	-1.79916	-1.99187	-3.12936	-2.62477	1.6306	1.07397	-1.64763	-1.35879	-0.422771	-0.282335	0.453842
+	1.73927	0.852555	P05160;CON__Q2TBQ1	P05160	Coagulation factor XIII B chain	F13B	341	32	32	32	59.2	59.2	59.2	75.51	0	323.31	24989000000	2773	2.21607	2.12421	1.3197	1.18726	0.939026	0.219665	2.61081	2.39462	1.9627	2.3427	1.38105	1.01637	0.407086	0.370863	1.85188	1.85432	1.41413	1.46746	2.13997	1.98702	1.10954	1.3447	0.175018	-0.196873	2.07174	2.00709	0.906185	1.32355	1.87181	2.1222	1.94526
+	2.03787	0.629897	P05546;Q8IVC0;CON__ENSEMBL:ENSBTAP00000018574	P05546;Q8IVC0	Heparin cofactor 2	SERPIND1	345	28	28	28	63.1	63.1	63.1	57.07	0	323.31	186560000000	11282	4.53182	4.17804	4.32149	4.20743	3.74984	3.54896	5.76371	5.39033	5.50331	5.73476	4.63698	4.78305	3.88799	4.27521	4.98053	5.14914	4.50688	4.70842	4.57933	4.34089	5.07813	4.756	4.3529	4.21868	5.06484	5.1664	4.16947	4.52973	5.28158	5.33699	5.22911
+	2.21791	1.14708	Q5JP69;P06681;A0A0G2JL69;Q53HP3;B4DV48;Q53GZ8;H0Y3H6;B4DQI1;Q95IG1;E9PDZ0;A0A0G2JK28;B3KTX9;Q8N6L6;H0Y868;A0A0G2JI59;C9JYQ5;A2ABG0;Q6LDG4;Q86SV5	Q5JP69;P06681;A0A0G2JL69;Q53HP3;B4DV48;Q53GZ8;H0Y3H6;B4DQI1;Q95IG1;E9PDZ0	Complement C2;Complement C2b fragment;Complement C2a fragment	C2	349	33	11	5	57.6	23.9	12.4	83.267	0	323.31	36620000000	2754	1.33442	1.28485	0.562513	0.524941	0.609137	0.43187	1.62123	1.14821	2.06497	2.31618	0.736195	0.896986	-0.181548	-0.92835	1.35917	1.13808	1.06203	1.3184	0.298593	0.10746	1.75265	1.48529	0.550293	0.933445	1.8619	2.38217	1.36092	1.82114	3.44243	3.22448	2.58024
+	1.92214	0.870892	P06727;Q13784	P06727;Q13784	Apolipoprotein A-IV	APOA4	350	47	47	45	80.6	80.6	77.5	45.398	0	323.31	657150000000	26269	8.07422	8.10091	6.9006	6.82238	6.30232	5.97995	8.2718	7.80702	7.34946	7.68469	6.37489	6.32843	6.56186	6.24492	7.96878	7.93793	7.93098	8.13463	6.9546	6.83897	5.90502	6.10215	6.87036	6.8791	4.14077	4.3365	4.1573	4.44352	5.74628	5.90316	4.19328
+	3.25763	2.03682	Q5U077;P07195;A8MW50;C9J7H8;F5H793	Q5U077;P07195;A8MW50	L-lactate dehydrogenase;L-lactate dehydrogenase B chain	LDHB	352	9	9	8	32.6	32.6	29	36.638	0	46.639	3262000000	314	-0.755962	-1.29727	-2.23299	-0.875876	-1.12063	-1.11993	0.305017	0.219164	-2.81041	-2.79441	-7.0364	-4.69707	-0.585425	-0.772131	-0.128455	0	-1.62103	-0.881821	-1.47483	-1.31953	-4.3016	-2.782	-1.26543	-1.43262	0.116735	0.352991	-0.620955	-0.25176	-0.460973	-0.625326	0.0488434
+	2.31471	0.895085	P07357;Q05CV2	P07357	Complement component C8 alpha chain	C8A	353	26	26	26	53.4	53.4	53.4	65.163	0	323.31	80552000000	4988	3.52097	3.51138	3.25787	3.21312	3.18567	3.11373	4.34511	4.01539	3.41397	3.54084	2.36027	2.34597	2.96185	2.68129	3.91303	3.93866	3.22123	3.34532	3.54758	3.36296	3.60152	3.79417	3.48787	3.3324	3.46427	3.67322	3.67865	4.16321	4.40785	4.3184	3.55756
+	2.36206	1.11033	P07360;Q5SQ08	P07360;Q5SQ08	Complement component C8 gamma chain	C8G	354	10	10	10	61.9	61.9	61.9	22.277	0	323.31	53373000000	3748	4.39062	4.35814	3.57747	3.45322	3.18892	2.9818	5.1934	4.74348	4.25297	4.5814	3.13515	2.6339	2.57414	2.49229	4.19464	4.01482	3.74163	3.99444	4.1514	3.85098	4.33568	4.55585	3.67461	3.7487	4.48915	4.4519	3.44412	4.00327	4.81548	4.76757	4.27787
+	1.63709	1.63586	P07737;K7EJ44;CON__P02584;I3L3D5	P07737;K7EJ44	Profilin-1	PFN1	355	10	10	10	83.6	83.6	83.6	15.054	0	148.18	3708400000	537	1.78162	1.68952	0.102598	-0.031642	1.35683	1.06789	1.94338	1.78754	-0.19932	0.211996	-1.12041	-1.46902	1.00909	0.803631	1.64154	1.26754	0.429251	0.616421	1.09289	0.918451	-1.41278	-0.654946	-1.77565	-1.20843	0.699847	0.995218	-0.675138	-0.879309	0.881852	0.767698	0.711256
+	1.84259	0.720778	P08185;B2R9F2;G3V350;G3V4V7	P08185;B2R9F2;G3V350	Corticosteroid-binding globulin	SERPINA6	357	14	14	14	52.8	52.8	52.8	45.14	0	323.31	51917000000	4116	2.80683	2.73776	3.20151	2.9996	3.29956	3.07353	3.93476	3.48005	4.33173	4.46549	4.53229	4.52032	1.9538	1.81744	3.86553	3.94304	3.23269	3.48222	2.90279	2.58153	3.21574	3.49579	2.43223	2.52868	3.53559	3.48923	2.62294	2.85291	3.9898	3.89426	3.99433
+	3.42184	0.832732	P08697;A0A0G2JPA8;C9JMH6;A0A0J9YY65;C9JPV4;A0A0J9YWQ3;CON__P28800	P08697;A0A0G2JPA8;C9JMH6;A0A0J9YY65	Alpha-2-antiplasmin	SERPINF2	361	26	26	26	66.6	66.6	66.6	54.565	0	323.31	234150000000	8190	5.11842	5.1737	4.76262	4.54392	4.98199	4.82729	6.27086	5.79781	5.71255	6.21839	4.43633	4.55942	4.81919	4.73613	5.13826	4.37195	4.9562	5.2013	4.69234	4.6302	5.22796	5.39118	5.02242	5.04763	4.86367	5.27358	4.93353	5.37708	5.94105	5.97063	5.39954
+	1.77448	3.52121	P0DJI9	P0DJI9	Serum amyloid A-2 protein	SAA2	366	11	4	4	65.6	26.2	26.2	13.527	0	323.31	23076000000	1215	-4.34761	-3.50173	-4.68207	-4.359	-5.43223	-4.04029	-4.43102	-3.10218	-4.62799	-4.59293	-8.31754	-7.15346	-2.79355	-5.94776	-4.47676	-5.44018	-5.21113	-3.93214	-6.80032	-5.791	-0.956456	-1.27119	-4.66795	-4.8722	2.44971	2.4154	5.58484	5.95896	5.70113	5.53481	0.0718784
+	2.93703	1.1143	P10909;H0YC35;H0YLK8;E7ERK6;B4DW11;E7ETB4;Q8IWL5;H0YAS8;E5RJZ5;E5RG36;E5RGB0;E5RH61;Q8IWM0;Q6LDQ3	P10909;H0YC35;H0YLK8	Clusterin;Clusterin beta chain;Clusterin alpha chain;Clusterin	CLU	368	25	25	25	44.1	44.1	44.1	52.494	0	323.31	326270000000	13864	6.31148	6.31461	5.74013	5.78131	5.74662	5.65195	7.05996	6.66547	6.42461	6.56627	5.27788	5.17997	4.81253	4.72495	6.19504	6.10225	5.45654	5.59815	5.42657	5.29189	6.00932	6.15533	5.66215	5.4854	5.73478	5.76013	4.914	5.35397	6.24761	6.17393	6.1814
+	4.68088	2.46816	Q53FL7;P19320;E9PDD2;F8UU18;F8UV74;F2YYR6;G0ZI12	Q53FL7;P19320;E9PDD2	Vascular cell adhesion protein 1	VCAM1	384	12	12	12	21.8	21.8	21.8	81.263	0	253.74	936960000	162	-4.67922	-3.91296	-4.81477	-5.46661	-5.11425	-5.42364	-4.38074	-4.90665	-5.26285	-7.13265	-5.37335	-7.76245	-5.25366	-5.21939	-6.576	-5.31719	-6.18575	-4.66802	-7.60418	-2.47452	-5.71545	-5.76632	-3.93452	-5.03877	-7.49141	-4.22948	-5.27563	-4.84327	-4.93308	-4.18826	-3.41969
+	2.07162	0.74179	P20851;Q5VVQ7;B4DDY0	P20851	C4b-binding protein beta chain	C4BPB	387	8	8	8	44.4	44.4	44.4	28.357	0	191.9	65312000000	2264	4.6635	4.69637	4.31216	4.3162	3.84635	3.55818	2.92922	3.79227	4.53449	4.56318	1.5776	1.03765	3.49994	3.40867	3.72606	3.39813	2.92513	3.12704	3.85165	3.81688	4.75131	4.84587	3.54271	3.1866	4.33058	4.45001	3.94969	4.21926	4.42402	4.54597	3.76591
+	2.55401	0.828449	P27169;B4DX19;Q96P89;F8WF42;B1PWC6;Q96P90	P27169;B4DX19	Serum paraoxonase/arylesterase 1	PON1	395	15	15	15	63.7	63.7	63.7	39.731	0	323.31	156360000000	7615	4.78766	4.76608	5.60456	5.63291	5.61313	5.1009	6.06675	5.65268	5.6892	5.93867	5.21868	5.32668	5.51364	5.51279	5.6476	5.47522	4.53573	4.77389	5.32913	5.18727	5.38237	5.54707	4.32203	3.98977	5.70168	5.7425	4.66153	5.04815	5.81769	5.72972	4.74839
+	2.21901	1.3962	Q53G71;V9HW88;P27797;B4DHR1;K7EL50;B4E2Y9	Q53G71;V9HW88;P27797;B4DHR1	Calreticulin	HEL-S-99n	397	3	3	3	13.8	13.8	13.8	46.918	0	75.951	494490000	61	-2.78128	-3.20552	-6.19335	-5.51701	-4.70855	-4.31054	-3.64661	-4.30829	-3.92198	-2.91061	-3.05903	-3.86376	-1.35143	-2.37579	-2.82147	-3.6465	-1.72461	-1.6243	-5.44961	-2.13019	-6.20683	-3.99223	-5.33596	-4.90381	-2.7209	-2.66932	-6.37012	-5.40497	-4.82823	-2.69629	-4.16538
+	1.90983	0.991701	Q59EA3;P33151;B4DU18;I3L1J2;Q4VAI4;B4DTP0	Q59EA3;P33151;B4DU18;I3L1J2;Q4VAI4	Cadherin-5	CDH5	400	9	9	9	11.5	11.5	11.5	89.923	0	30.874	1347800000	219	-2.68938	-2.59801	-2.06691	-2.64986	-2.2355	-2.48314	-2.0242	-2.03495	-1.86186	-0.97126	-3.66612	-3.95906	-2.17586	-2.34934	-2.0155	-2.01618	-3.86371	-6.45599	-2.73967	-2.98761	-3.76184	-3.60536	-3.49421	-3.57519	-4.43969	-4.80369	-3.30844	-3.6411	-2.0811	-2.63969	-3.45666
+	2.09549	0.962818	P36980;V9GYE7	P36980;V9GYE7	Complement factor H-related protein 2	CFHR2	407	10	4	4	51.5	17	17	30.65	0	68.358	14192000000	1077	1.46337	1.68212	1.84637	1.8315	1.30487	1.38285	3.08138	2.92557	0.849205	0.798763	1.55981	1.28452	-0.323113	-0.0323582	0.539767	0.908129	0.998878	1.41228	0.724406	0.7763	1.76295	1.83682	2.57573	2.74792	2.36922	2.43319	2.53235	2.64357	2.10924	1.75732	2.02069
+	3.76215	1.35231	P48740;F8W876;B4DUI7;C9JMA2	P48740;F8W876;B4DUI7	Mannan-binding lectin serine protease 1;Mannan-binding lectin serine protease 1 heavy chain;Mannan-binding lectin serine protease 1 light chain	MASP1	414	17	17	8	35.2	35.2	16.7	79.246	0	323.31	10907000000	1456	1.04019	1.10354	-0.0712337	-0.586959	-0.439461	-0.0473471	1.55256	0.981318	0.917635	1.28863	-0.690926	-1.01827	-3.19548	-3.72891	-0.364533	0.0557632	0.15925	0.664053	0.010232	-0.132147	-0.0407534	0.185784	0.111183	-0.30641	0.666903	0.696154	0.0506096	-0.129091	0.827285	0.64554	0.859644
+	2.46588	1.22483	Q03591;B1AKG0;Q6LBM9	Q03591;B1AKG0	Complement factor H-related protein 1	CFHR1	426	17	8	3	64.5	34.8	9.4	37.65	0	323.31	58768000000	2147	2.4747	3.06522	3.75253	3.77807	3.1585	2.80322	3.41496	2.77599	2.60999	2.89614	3.2949	3.8415	2.19929	1.78191	2.80305	2.43697	2.81307	3.02692	3.78017	4.30722	4.16415	4.32513	3.83706	3.79465	1.6592	1.7649	3.55629	4.04733	3.56949	3.52238	4.35279
+	4.39052	1.11414	Q04756;D6RAR4;CON__ENSEMBL:ENSBTAP00000023055	Q04756;D6RAR4	Hepatocyte growth factor activator;Hepatocyte growth factor activator short chain;Hepatocyte growth factor activator long chain	HGFAC	427	18	18	18	41.2	41.2	41.2	70.681	0	323.31	11690000000	1276	1.14451	1.71159	0.733925	0.713744	1.79137	1.34006	1.93203	1.63338	1.2295	1.95141	-0.87509	-0.218565	-0.01472	-0.225712	1.08926	1.13857	0.879667	0.905508	0.777955	0.353983	0.622893	0.729529	0.249723	0.166191	-0.0303698	-0.542175	-0.070385	0.196476	0.570617	0.910198	0.000505447
+	2.02053	1.12043	Q06033;A0A087WW43;E7ET33;B4DPQ4	Q06033;A0A087WW43;E7ET33;B4DPQ4	Inter-alpha-trypsin inhibitor heavy chain H3	ITIH3	428	32	32	25	50.6	50.6	45.4	99.848	0	323.31	117980000000	7962	2.11842	2.10752	2.79413	2.70482	2.52463	2.00936	3.03201	2.77856	3.94007	4.22748	1.40105	1.41166	1.44125	1.28155	2.99419	2.98208	1.86249	2.02478	2.12924	2.14023	2.89925	2.93573	2.27368	2.26629	4.14967	4.14723	3.62124	4.06195	4.99263	4.90653	2.88549
+	3.58512	1.48512	Q14520;B7Z8Q5	Q14520	Hyaluronan-binding protein 2;Hyaluronan-binding protein 2 50 kDa heavy chain;Hyaluronan-binding protein 2 50 kDa heavy chain alternate form;Hyaluronan-binding protein 2 27 kDa light chain;Hyaluronan-binding protein 2 27 kDa light chain alternate form	HABP2	437	21	21	21	44.8	44.8	44.8	62.671	0	323.31	39348000000	3159	2.38316	2.54935	2.03462	1.84235	1.54965	2.30827	3.34914	3.49752	2.9297	3.02754	2.28467	2.02015	0.936633	0.784235	2.41772	2.2929	2.13971	2.4132	2.41123	2.18978	2.94814	3.07594	2.71894	2.92336	3.15531	3.31753	2.02876	2.50445	3.89106	3.90114	3.90618
+	1.81344	1.12555	Q6UXB8	Q6UXB8	Peptidase inhibitor 16	PI16	448	4	4	2	11.4	11.4	5.2	49.471	0	16.682	694470000	148	-1.18542	-0.998674	-1.95579	-2.48902	-2.13967	-3.25736	-1.57068	-1.61389	-0.445271	-0.326464	-1.68347	-1.8832	-6.22389	-6.31052	-2.38187	-2.08945	-3.27009	-2.63571	-1.93314	-1.9804	-4.64697	-4.65417	-6.2375	-5.51006	-5.0272	-3.07578	-3.72128	-4.93208	-5.26242	-4.70067	-2.26398
+	1.85486	1.57384	Q92496;A0A0C4DH21	Q92496;A0A0C4DH21	Complement factor H-related protein 4	CFHR4	458	10	5	5	23	14	14	65.35	0	36.698	1602700000	237	-1.45521	-1.12368	-1.02845	-1.27456	-3.59294	-3.93637	-2.07629	-2.38877	-1.76325	-1.39404	-2.60394	-2.53966	-4.29879	-4.26266	-1.54009	-1.93443	-1.43305	-1.08544	-0.64466	-0.987169	-2.95703	-2.58725	-5.36662	-3.57689	-1.63745	-1.24477	-1.74593	-1.08057	-1.20693	-1.1759	-2.08216
+	1.65148	1.14857	Q96IY4;A0A087WSY5;CON__Q2KIG3	Q96IY4;A0A087WSY5	Carboxypeptidase B2	CPB2	459	14	14	14	48.7	48.7	48.7	48.424	0	323.31	18591000000	1904	1.38113	1.4424	1.19733	0.885097	1.17932	0.687661	2.734	2.4344	1.53063	2.50545	1.08252	0.586361	0.803241	0.575731	1.36381	0.964275	0.933369	1.00822	1.55562	1.62254	0.29318	0.651433	1.69458	1.71603	2.07835	2.25247	0.93787	1.93583	2.38513	2.39507	1.79771
+	2.08643	1.99056	Q9HDC9;H0Y512	Q9HDC9;H0Y512	Adipocyte plasma membrane-associated protein	APMAP	466	12	12	12	38.2	38.2	38.2	46.48	0	117.01	3235400000	427	-1.87911	-2.12403	-2.90281	-2.69451	-4.11104	-3.89579	-1.31948	-1.2924	-1.40364	-0.858768	-6.33056	-4.5077	-5.0912	-3.99876	-2.02451	-3.71713	-3.50286	-2.09949	-1.80907	-2.71868	-5.56734	-5.47394	-1.42273	-1.04337	0.416949	0.244801	-0.997272	-0.828926	-0.509564	0.081625	-0.0296631
+	2.68257	0.944235	Q9NZP8	Q9NZP8	Complement C1r subcomponent-like protein	C1RL	468	11	10	4	27.9	26.1	9.2	53.498	0	323.31	9667400000	567	1.02849	1.26317	0.700665	0.536843	-0.15008	-0.594722	-0.19397	-0.3909	0.927452	1.3092	-0.147263	0.397121	0.234851	0.40802	0.897496	0.424253	0.499664	0.851065	-1.02783	0.723427	1.26828	1.49067	0.0888157	-0.0104599	0.477677	0.766499	0.894175	1.42423	1.03924	1.30191	0.580118
[truncated: 29 more columns]
