# Supplementary material for: Proteomic analysis identifies a signature of disease severity in the plasma of COVID-19 pneumonia patients associated to neutrophil, platelet and complement activation
Source: Clin Proteomics. 2022 Nov 8;19:38. doi: 10.1186/s12014-022-09377-7 (PMC9641302; doi:10.1186/s12014-022-09377-7)
Supplement: Supplementary file 5 — Additional file 5: Table S5: Analysis of biological processes associated to the proteins altered in COVID-19 patients. [file 12014_2022_9377_MOESM5_ESM.xlsx]

## Sheet: GO process_ICU-F vs HD
Table S5 (Sheet 1). Analysis of biological processes associated to the proteins altered in ICU-F COVID-19 patients when compared to HD.
# background genes	# genes	category	description	FDR value	genes	network.SUID	nodes.SUID	p-value	term name	transferred FDR value
54	27	GO Process	Complement activation	5.62e-37	C5|C8G|C4BPB|C3|CRP|APCS|CFHR5|C9|C6|C1RL|FCN3|SERPING1|MASP1|C2|CFHR1|C7|C8A|C4BPA|MBL2|C1QC|C1QA|MASP2|C1S|COLEC11|C4B|CFB|C1R	34970	34994|34985|35051|35059|35067|35091|35055|35021|35036|35008|35005|34980|35049|35013|35079|34998|35073|35024|35046|35058|35063|34991|35087|35026|35062|35006|35071	4.37e-41	GO:0006956	3.62503
1296	61	GO Process	Defense response	3.29e-36	PGLYRP1|LBP|C5|C8G|MPO|C4BPB|C3|CRP|APCS|CFHR5|ORM1|LYZ|LGALS3BP|C9|C6|ITIH4|C1RL|IGFBP4|FCN3|SERPING1|VCAM1|MASP1|C2|CD14|FGB|FGA|CFHR1|APOL1|SERPINF2|C7|DEFA3|PGLYRP2|FN1|HP|APOA4|C8A|C4BPA|FHR2|SERPINC1|S100A8|S100A9|ADAMTS13|LCN2|MBL2|C1QC|C1QA|GIG25|CST3|MASP2|SAA1|C1S|AHSG|ORM2|COLEC11|C4B|SERPINA1|CFB|SAA2|C1R|HPR|B2M	34970	35023|34989|34994|34985|34983|35051|35059|35067|35091|35055|35020|35065|35048|35021|35036|35064|35008|35011|35005|34980|35090|35049|35013|35031|35034|34986|35079|35010|35018|34998|35045|34990|35070|35081|35057|35073|35024|35042|35029|35076|35072|35025|34981|35046|35058|35063|35040|35017|34991|35086|35087|34992|35050|35026|35062|35089|35006|35016|35071|35035|35002	5.13e-40	GO:0006952	3.54828
56	26	GO Process	Regulation of complement activation	2.91e-35	CPB2|C5|C8G|VTN|C4BPB|C3|CFHR5|C9|C6|SERPING1|MASP1|C2|CFHR1|CPN2|C7|C8A|C4BPA|FHR2|CPN1|C1QC|C1QA|PROS1|C1S|C4B|CFB|C1R	34970	35022|34994|34985|35075|35051|35059|35055|35021|35036|34980|35049|35013|35079|35066|34998|35073|35024|35042|35078|35058|35063|35061|35087|35062|35006|35071	6.79e-39	GO:0030449	3.45361
275	37	GO Process	Humoral immune response	8.47e-35	PGLYRP1|C5|C8G|C4BPB|C3|CRP|APCS|CFHR5|LYZ|C9|C6|C1RL|FCN3|SERPING1|MASP1|C2|FGB|FGA|CFHR1|C7|DEFA3|PGLYRP2|C8A|C4BPA|S100A8|S100A9|LCN2|MBL2|C1QC|C1QA|MASP2|C1S|COLEC11|C4B|CFB|C1R|B2M	34970	35023|34994|34985|35051|35059|35067|35091|35055|35065|35021|35036|35008|35005|34980|35049|35013|35034|34986|35079|34998|35045|34990|35073|35024|35076|35072|34981|35046|35058|35063|34991|35087|35026|35062|35006|35071|35002	2.64e-38	GO:0006959	3.40721
75	27	GO Process	Regulation of humoral immune response	1.58e-34	CPB2|C5|C8G|VTN|C4BPB|C3|CFHR5|C9|C6|HPX|SERPING1|MASP1|C2|CFHR1|CPN2|C7|C8A|C4BPA|FHR2|CPN1|C1QC|C1QA|PROS1|C1S|C4B|CFB|C1R	34970	35022|34994|34985|35075|35051|35059|35055|35021|35036|35069|34980|35049|35013|35079|35066|34998|35073|35024|35042|35078|35058|35063|35061|35087|35062|35006|35071	6.16e-38	GO:0002920	3.38013
1588	60	GO Process	Immune response	1.02e-30	PGLYRP1|LBP|C5|C8G|MPO|VTN|TTR|C4BPB|C3|CRP|APCS|CFHR5|ORM1|LYZ|C9|C6|C1RL|FCN3|SERPING1|VCAM1|MASP1|C2|CD14|FGB|FGA|CFHR1|APOL1|C7|DEFA3|HBB|PGLYRP2|HP|APOA4|C8A|C4BPA|QSOX1|SERPINC1|FCGR3A|S100A8|S100A9|ADAMTS13|LCN2|MBL2|C1QC|C1QA|GIG25|CST3|LCP1|MASP2|SAA1|C1S|AHSG|ORM2|PRG4|COLEC11|C4B|SERPINA1|CFB|C1R|B2M	34970	35023|34989|34994|34985|34983|35075|35007|35051|35059|35067|35091|35055|35020|35065|35021|35036|35008|35005|34980|35090|35049|35013|35031|35034|34986|35079|35010|34998|35045|35080|34990|35081|35057|35073|35024|34997|35029|35039|35076|35072|35025|34981|35046|35058|35063|35040|35017|35044|34991|35086|35087|34992|35050|35095|35026|35062|35089|35006|35071|35002	4.79e-34	GO:0006955	2.99914
38	21	GO Process	Complement activation, classical pathway	1.77e-29	C5|C8G|C4BPB|C3|CRP|APCS|C9|C6|C1RL|SERPING1|C2|C7|C8A|C4BPA|MBL2|C1QC|C1QA|MASP2|C1S|C4B|C1R	34970	34994|34985|35051|35059|35067|35091|35021|35036|35008|34980|35013|34998|35073|35024|35046|35058|35063|34991|35087|35062|35071	9.65e-33	GO:0006958	2.8752
969	49	GO Process	Immune effector process	2.71e-29	PGLYRP1|LBP|C5|C8G|MPO|TTR|C4BPB|C3|CRP|APCS|CFHR5|ORM1|LYZ|C9|C6|C1RL|FCN3|SERPING1|MASP1|C2|CD14|CFHR1|C7|DEFA3|HBB|HP|C8A|C4BPA|QSOX1|FCGR3A|S100A8|S100A9|LCN2|MBL2|C1QC|C1QA|GIG25|CST3|LCP1|MASP2|C1S|AHSG|ORM2|COLEC11|C4B|SERPINA1|CFB|C1R|B2M	34970	35023|34989|34994|34985|34983|35007|35051|35059|35067|35091|35055|35020|35065|35021|35036|35008|35005|34980|35049|35013|35031|35079|34998|35045|35080|35081|35073|35024|34997|35039|35076|35072|34981|35046|35058|35063|35040|35017|35044|34991|35087|34992|35050|35026|35062|35089|35006|35071|35002	1.69e-32	GO:0002252	2.8567
3485	79	GO Process	Response to stress	3.58e-29	PGLYRP1|CPB2|LBP|F9|C5|C8G|MPO|PLEK|APOA1|C4BPB|C3|HBA2|APOE|CRP|APCS|CFHR5|ORM1|LYZ|VWF|SERPINA10|LGALS3BP|C9|C6|ITIH4|C1RL|IGFBP4|FCN3|SERPING1|FERMT3|VCAM1|ALB|MASP1|C2|CD14|FGB|FGA|CFHR1|APOL1|SERPINF2|C7|DEFA3|HBB|FGG|PGLYRP2|FN1|HP|APOA4|C8A|C4BPA|FHR2|SERPINC1|F5|S100A8|S100A9|ADAMTS13|LCN2|MBL2|C1QC|C1QA|F10|HIST1H4H|GPX3|GIG25|PROS1|CST3|MASP2|SAA1|F11|C1S|AHSG|ORM2|COLEC11|C4B|SERPINA1|…	34970	35023|35022|34989|35028|34994|34985|34983|35033|34988|35051|35059|35084|35030|35067|35091|35055|35020|35065|34995|35037|35048|35021|35036|35064|35008|35011|35005|34980|35083|35090|35085|35049|35013|35031|35034|34986|35079|35010|35018|34998|35045|35080|35032|34990|35070|35081|35057|35073|35024|35042|35029|35054|35076|35072|35025|34981|35046|35058|35063|35015|35000|34993|35040|35061|35017|34991|350…	2.5e-32	GO:0006950	2.84461
900	47	GO Process	Defense response to other organism	1.45e-28	PGLYRP1|LBP|C5|C8G|MPO|C4BPB|C3|CRP|APCS|CFHR5|LYZ|C9|C6|C1RL|FCN3|SERPING1|VCAM1|MASP1|C2|CD14|FGB|FGA|CFHR1|APOL1|C7|DEFA3|PGLYRP2|HP|APOA4|C8A|C4BPA|FHR2|S100A8|S100A9|ADAMTS13|LCN2|MBL2|C1QC|C1QA|MASP2|SAA1|C1S|COLEC11|C4B|CFB|C1R|B2M	34970	35023|34989|34994|34985|34983|35051|35059|35067|35091|35055|35065|35021|35036|35008|35005|34980|35090|35049|35013|35031|35034|34986|35079|35010|34998|35045|34990|35081|35057|35073|35024|35042|35076|35072|35025|34981|35046|35058|35063|34991|35086|35087|35026|35062|35006|35071|35002	1.24e-31	GO:0098542	2.78386
703	42	GO Process	Innate immune response	3.43e-27	PGLYRP1|LBP|C5|C8G|C4BPB|C3|CRP|APCS|CFHR5|C9|C6|C1RL|FCN3|SERPING1|VCAM1|MASP1|C2|CD14|FGB|FGA|APOL1|C7|DEFA3|PGLYRP2|APOA4|C8A|C4BPA|S100A8|S100A9|ADAMTS13|LCN2|MBL2|C1QC|C1QA|MASP2|SAA1|C1S|COLEC11|C4B|CFB|C1R|B2M	34970	35023|34989|34994|34985|35051|35059|35067|35091|35055|35021|35036|35008|35005|34980|35090|35049|35013|35031|35034|34986|35010|34998|35045|34990|35057|35073|35024|35076|35072|35025|34981|35046|35058|35063|34991|35086|35087|35026|35062|35006|35071|35002	3.2e-30	GO:0045087	2.64647
641	39	GO Process	Leukocyte mediated immunity	3.2e-25	PGLYRP1|C5|C8G|MPO|TTR|C4BPB|C3|CRP|APCS|ORM1|LYZ|C9|C6|C1RL|SERPING1|C2|CD14|C7|HBB|HP|C8A|C4BPA|QSOX1|S100A8|S100A9|LCN2|MBL2|C1QC|C1QA|GIG25|CST3|MASP2|C1S|AHSG|ORM2|C4B|SERPINA1|C1R|B2M	34970	35023|34994|34985|34983|35007|35051|35059|35067|35091|35020|35065|35021|35036|35008|34980|35013|35031|34998|35080|35081|35073|35024|34997|35076|35072|34981|35046|35058|35063|35040|35017|34991|35087|34992|35050|35062|35089|35071|35002	3.23e-28	GO:0002443	2.44949
2481	63	GO Process	Immune system process	1.49e-23	PGLYRP1|LBP|C5|C8G|MPO|VTN|PLEK|TTR|C4BPB|C3|CRP|APCS|CFHR5|ORM1|LYZ|C9|C6|C1RL|FCN3|SERPING1|VCAM1|MASP1|C2|CD14|FGB|FGA|CFHR1|APOL1|C7|DEFA3|HBB|PGLYRP2|FN1|HP|APOA4|C8A|C4BPA|QSOX1|SERPINC1|FCGR3A|S100A8|S100A9|ADAMTS13|LCN2|MBL2|C1QC|C1QA|GIG25|PROS1|CST3|LCP1|MASP2|SAA1|C1S|AHSG|ORM2|PRG4|COLEC11|C4B|SERPINA1|CFB|C1R|B2M	34970	35023|34989|34994|34985|34983|35075|35033|35007|35051|35059|35067|35091|35055|35020|35065|35021|35036|35008|35005|34980|35090|35049|35013|35031|35034|34986|35079|35010|34998|35045|35080|34990|35070|35081|35057|35073|35024|34997|35029|35039|35076|35072|35025|34981|35046|35058|35063|35040|35061|35017|35044|34991|35086|35087|34992|35050|35095|35026|35062|35089|35006|35071|35002	1.86e-26	GO:0002376	2.28268
129	23	GO Process	Platelet degranulation	2.19e-23	PLEK|APOA1|ORM1|VWF|LGALS3BP|ITIH4|SERPING1|FERMT3|ALB|FGB|FGA|SERPINF2|FGG|FN1|QSOX1|F5|TMSB4X|GIG25|PROS1|AHSG|ORM2|ITIH3|SERPINA1	34970	35033|34988|35020|34995|35048|35064|34980|35083|35085|35034|34986|35018|35032|35070|34997|35054|35009|35040|35061|34992|35050|35094|35089	2.9e-26	GO:0002576	2.26596
896	42	GO Process	Regulation of immune response	2.22e-23	PGLYRP1|CPB2|LBP|C5|C8G|VTN|APOA1|C4BPB|C3|APOE|CRP|APCS|CFHR5|C9|C6|HPX|C1RL|FCN3|SERPING1|VCAM1|MASP1|C2|CFHR1|CPN2|C7|PGLYRP2|C8A|C4BPA|FHR2|FCGR3A|CPN1|MBL2|C1QC|C1QA|PROS1|MASP2|C1S|COLEC11|C4B|CFB|C1R|B2M	34970	35023|35022|34989|34994|34985|35075|34988|35051|35059|35030|35067|35091|35055|35021|35036|35069|35008|35005|34980|35090|35049|35013|35079|35066|34998|34990|35073|35024|35042|35039|35078|35046|35058|35063|35061|34991|35087|35026|35062|35006|35071|35002	3.11e-26	GO:0050776	2.26536
1805	55	GO Process	Vesicle-mediated transport	2.37e-23	PGLYRP1|LBP|F9|MPO|VTN|PLEK|APOA1|TTR|C3|HBA2|APOE|CRP|ORM1|LYZ|VWF|LGALS3BP|HPX|ITIH4|FCN3|SERPING1|FERMT3|ALB|MASP1|LMAN2|CD14|FGB|FGA|APOL1|SERPINF2|HBB|FGG|FN1|HP|QSOX1|F5|FCGR3A|S100A8|S100A9|LCN2|MBL2|F10|TMSB4X|GIG25|PROS1|CST3|SAA1|AHSG|ORM2|PRG4|COLEC11|ITIH3|C4B|SERPINA1|HPR|B2M	34970	35023|34989|35028|34983|35075|35033|34988|35007|35059|35084|35030|35067|35020|35065|34995|35048|35069|35064|35005|34980|35083|35085|35049|35001|35031|35034|34986|35010|35018|35080|35032|35070|35081|34997|35054|35039|35076|35072|34981|35046|35015|35009|35040|35061|35017|35086|34992|35050|35095|35026|35094|35062|35089|35035|35002	3.5e-26	GO:0016192	2.26253
418	32	GO Process	Regulation of immune effector process	4.47e-23	PGLYRP1|CPB2|LBP|C5|C8G|VTN|APOA1|C4BPB|C3|CFHR5|C9|C6|HPX|SERPING1|MASP1|C2|CFHR1|CPN2|C7|PGLYRP2|C8A|C4BPA|FHR2|CPN1|C1QC|C1QA|PROS1|C1S|C4B|CFB|C1R|B2M	34970	35023|35022|34989|34994|34985|35075|34988|35051|35059|35055|35021|35036|35069|34980|35049|35013|35079|35066|34998|34990|35073|35024|35042|35078|35058|35063|35061|35087|35062|35006|35071|35002	6.95e-26	GO:0002697	2.23497
697	36	GO Process	Regulated exocytosis	6.37e-21	PGLYRP1|MPO|PLEK|APOA1|TTR|C3|ORM1|LYZ|VWF|LGALS3BP|ITIH4|SERPING1|FERMT3|ALB|CD14|FGB|FGA|SERPINF2|HBB|FGG|FN1|HP|QSOX1|F5|S100A8|S100A9|LCN2|TMSB4X|GIG25|PROS1|CST3|AHSG|ORM2|ITIH3|SERPINA1|B2M	34970	35023|34983|35033|34988|35007|35059|35020|35065|34995|35048|35064|34980|35083|35085|35031|35034|34986|35018|35080|35032|35070|35081|34997|35054|35076|35072|34981|35009|35040|35061|35017|34992|35050|35094|35089|35002	1.19e-23	GO:0045055	2.01959
74	18	GO Process	Acute inflammatory response	3.93e-20	LBP|CRP|APCS|ORM1|ITIH4|SERPINF2|FN1|HP|SERPINC1|S100A8|MBL2|GIG25|SAA1|AHSG|ORM2|SERPINA1|SAA2|HPR	34970	34989|35067|35091|35020|35064|35018|35070|35081|35029|35076|35046|35040|35086|34992|35050|35089|35016|35035	7.64e-23	GO:0002526	1.94056
8046	99	GO Process	Response to stimulus	5.78e-20	PGLYRP1|CPB2|LBP|F9|C5|C8G|MPO|VTN|APOC3|IGFBP2|PLEK|APOA1|TTR|C4BPB|C3|HBA2|APOE|SERPINF1|CRP|APCS|CFHR5|ORM1|LYZ|VWF|SERPINA10|LGALS3BP|C9|C6|PON3|ITIH4|C1RL|LUM|CDH13|IGFBP4|FCN3|SERPING1|FERMT3|VCAM1|ALB|MASP1|C2|IGFBP6|CD14|FGB|FGA|CFHR1|APOL1|SERPINF2|C7|DEFA3|HBB|FGG|PGLYRP2|FN1|HP|APOA4|C8A|C4BPA|FHR2|QSOX1|SERPINC1|F5|FCGR3A|S100A8|S100A9|CPN1|ADAMTS13|LCN2|MBL2|C1QC|C1QA|F10|HIST1H4H|TM…	34970	35023|35022|34989|35028|34994|34985|34983|35075|35052|35053|35033|34988|35007|35051|35059|35084|35030|35003|35067|35091|35055|35020|35065|34995|35037|35048|35021|35036|35077|35064|35008|35068|35074|35011|35005|34980|35083|35090|35085|35049|35013|34999|35031|35034|34986|35079|35010|35018|34998|35045|35080|35032|34990|35070|35081|35057|35073|35024|35042|34997|35029|35054|35039|35076|35072|35078|350…	1.17e-22	GO:0050896	1.92381
1514	47	GO Process	Regulation of immune system process	1.52e-19	PGLYRP1|CPB2|LBP|C5|C8G|VTN|IGFBP2|APOA1|C4BPB|C3|APOE|CRP|APCS|CFHR5|ORM1|C9|C6|HPX|C1RL|FCN3|SERPING1|VCAM1|MASP1|C2|CFHR1|CPN2|C7|PGLYRP2|C8A|C4BPA|FHR2|FCGR3A|CPN1|MBL2|C1QC|C1QA|HIST1H4H|PROS1|MASP2|C1S|ORM2|COLEC11|MST1|C4B|CFB|C1R|B2M	34970	35023|35022|34989|34994|34985|35075|35053|34988|35051|35059|35030|35067|35091|35055|35020|35021|35036|35069|35008|35005|34980|35090|35049|35013|35079|35066|34998|34990|35073|35024|35042|35039|35078|35046|35058|35063|35000|35061|34991|35087|35050|35026|35082|35062|35006|35071|35002	3.31e-22	GO:0002682	1.88182
385	28	GO Process	Activation of immune response	1.97e-19	C5|C8G|C4BPB|C3|CRP|APCS|CFHR5|C9|C6|C1RL|FCN3|SERPING1|MASP1|C2|CFHR1|C7|C8A|C4BPA|FCGR3A|MBL2|C1QC|C1QA|MASP2|C1S|COLEC11|C4B|CFB|C1R	34970	34994|34985|35051|35059|35067|35091|35055|35021|35036|35008|35005|34980|35049|35013|35079|34998|35073|35024|35039|35046|35058|35063|34991|35087|35026|35062|35006|35071	4.59e-22	GO:0002253	1.87055
44	15	GO Process	Acute-phase response	1.82e-18	LBP|CRP|APCS|ORM1|ITIH4|SERPINF2|FN1|HP|MBL2|GIG25|SAA1|AHSG|ORM2|SERPINA1|SAA2	34970	34989|35067|35091|35020|35064|35018|35070|35081|35046|35040|35086|34992|35050|35089|35016	4.53e-21	GO:0006953	1.77399
1899	50	GO Process	Interspecies interaction between organisms	3.84e-18	PGLYRP1|LBP|C5|C8G|MPO|C4BPB|C3|APOE|CRP|APCS|CFHR5|LYZ|C9|C6|HPX|C1RL|FCN3|SERPING1|VCAM1|MASP1|C2|CD14|FGB|FGA|CFHR1|APOL1|C7|DEFA3|PGLYRP2|FN1|HP|APOA4|C8A|C4BPA|FHR2|S100A8|S100A9|ADAMTS13|LCN2|MBL2|C1QC|C1QA|MASP2|SAA1|C1S|COLEC11|C4B|CFB|C1R|B2M	34970	35023|34989|34994|34985|34983|35051|35059|35030|35067|35091|35055|35065|35021|35036|35069|35008|35005|34980|35090|35049|35013|35031|35034|34986|35079|35010|34998|35045|34990|35070|35081|35057|35073|35024|35042|35076|35072|35025|34981|35046|35058|35063|34991|35086|35087|35026|35062|35006|35071|35002	9.86e-21	GO:0044419	1.74157
2310	54	GO Process	Response to external stimulus	1.01e-17	PGLYRP1|LBP|C5|C8G|MPO|IGFBP2|APOA1|C4BPB|C3|APOE|CRP|APCS|CFHR5|LYZ|C9|C6|C1RL|FCN3|SERPING1|VCAM1|ALB|MASP1|C2|CD14|FGB|FGA|CFHR1|APOL1|C7|DEFA3|PGLYRP2|HP|APOA4|C8A|C4BPA|FHR2|SERPINC1|S100A8|S100A9|ADAMTS13|LCN2|MBL2|C1QC|C1QA|CST3|MASP2|SAA1|C1S|COLEC11|C4B|CFB|SAA2|C1R|B2M	34970	35023|34989|34994|34985|34983|35053|34988|35051|35059|35030|35067|35091|35055|35065|35021|35036|35008|35005|34980|35090|35085|35049|35013|35031|35034|34986|35079|35010|34998|35045|34990|35081|35057|35073|35024|35042|35029|35076|35072|35025|34981|35046|35058|35063|35017|34991|35086|35087|35026|35062|35006|35016|35071|35002	2.67e-20	GO:0009605	1.69957
607	31	GO Process	Positive regulation of immune response	1.35e-17	LBP|C5|C8G|C4BPB|C3|CRP|APCS|CFHR5|C9|C6|HPX|C1RL|FCN3|SERPING1|MASP1|C2|CFHR1|C7|C8A|C4BPA|FCGR3A|MBL2|C1QC|C1QA|MASP2|C1S|COLEC11|C4B|CFB|C1R|B2M	34970	34989|34994|34985|35051|35059|35067|35091|35055|35021|35036|35069|35008|35005|34980|35049|35013|35079|34998|35073|35024|35039|35046|35058|35063|34991|35087|35026|35062|35006|35071|35002	3.68e-20	GO:0050778	1.68697
1097	37	GO Process	Secretion	9.11e-16	PGLYRP1|MPO|PLEK|APOA1|TTR|C3|ORM1|LYZ|VWF|LGALS3BP|ITIH4|SERPING1|FERMT3|ALB|CD14|FGB|FGA|SERPINF2|HBB|FGG|FN1|HP|QSOX1|SERPINC1|F5|S100A8|S100A9|LCN2|TMSB4X|GIG25|PROS1|CST3|AHSG|ORM2|ITIH3|SERPINA1|B2M	34970	35023|34983|35033|34988|35007|35059|35020|35065|34995|35048|35064|34980|35083|35085|35031|35034|34986|35018|35080|35032|35070|35081|34997|35029|35054|35076|35072|34981|35009|35040|35061|35017|34992|35050|35094|35089|35002	2.62e-18	GO:0046903	1.50405
317	23	GO Process	Adaptive immune response	1.2e-15	C5|C8G|C4BPB|C3|CRP|APCS|C9|C6|C1RL|SERPING1|C2|FGB|FGA|C7|C8A|C4BPA|MBL2|C1QC|C1QA|MASP2|C1S|C4B|C1R	34970	34994|34985|35051|35059|35067|35091|35021|35036|35008|34980|35013|35034|34986|34998|35073|35024|35046|35058|35063|34991|35087|35062|35071	3.64e-18	GO:0002250	1.49208
2257	50	GO Process	Positive regulation of response to stimulus	4.32e-15	CPB2|LBP|C5|C8G|VTN|PLEK|APOA1|C4BPB|C3|APOE|CRP|APCS|CFHR5|C9|C6|HPX|C1RL|CDH13|IGFBP4|FCN3|SERPING1|MASP1|C2|IGFBP6|CD14|FGB|FGA|CFHR1|SERPINF2|C7|FGG|C8A|C4BPA|FCGR3A|S100A8|S100A9|MBL2|C1QC|C1QA|F10|TMSB4X|IGFBP3|MASP2|SAA1|C1S|COLEC11|C4B|CFB|C1R|B2M	34970	35022|34989|34994|34985|35075|35033|34988|35051|35059|35030|35067|35091|35055|35021|35036|35069|35008|35074|35011|35005|34980|35049|35013|34999|35031|35034|34986|35079|35018|34998|35032|35073|35024|35039|35076|35072|35046|35058|35063|35015|35009|35093|34991|35086|35087|35026|35062|35006|35071|35002	1.34e-17	GO:0048584	1.43645
4114	66	GO Process	Regulation of response to stimulus	1.57e-14	PGLYRP1|CPB2|LBP|C5|C8G|VTN|APOC3|IGFBP2|PLEK|APOA1|C4BPB|C3|APOE|SERPINF1|CRP|APCS|CFHR5|C9|C6|HPX|C1RL|CDH13|IGFBP4|FCN3|SERPING1|VCAM1|MASP1|C2|IGFBP6|CD14|FGB|FGA|CFHR1|CPN2|SERPINF2|C7|FGG|PGLYRP2|FN1|C8A|C4BPA|FHR2|SERPINC1|FCGR3A|S100A8|S100A9|CPN1|PI16|MBL2|C1QC|C1QA|F10|TMSB4X|IGFBP3|PROS1|MASP2|SAA1|F11|C1S|AHSG|COLEC11|MST1|C4B|CFB|C1R|B2M	34970	35023|35022|34989|34994|34985|35075|35052|35053|35033|34988|35051|35059|35030|35003|35067|35091|35055|35021|35036|35069|35008|35074|35011|35005|34980|35090|35049|35013|34999|35031|35034|34986|35079|35066|35018|34998|35032|34990|35070|35073|35024|35042|35029|35039|35076|35072|35078|35027|35046|35058|35063|35015|35009|35093|35061|34991|35086|35014|35087|34992|35026|35082|35062|35006|35071|35002	5.02e-17	GO:0048583	1.38041
515	26	GO Process	Inflammatory response	2.5e-14	LBP|C5|C3|CRP|APCS|ORM1|LYZ|ITIH4|IGFBP4|CD14|SERPINF2|FN1|HP|SERPINC1|S100A8|S100A9|MBL2|C1QA|GIG25|SAA1|AHSG|ORM2|C4B|SERPINA1|SAA2|HPR	34970	34989|34994|35059|35067|35091|35020|35065|35064|35011|35031|35018|35070|35081|35029|35076|35072|35046|35063|35040|35086|34992|35050|35062|35089|35016|35035	8.19e-17	GO:0006954	1.36021
949	33	GO Process	Positive regulation of immune system process	3.56e-14	LBP|C5|C8G|IGFBP2|C4BPB|C3|CRP|APCS|CFHR5|C9|C6|HPX|C1RL|FCN3|SERPING1|VCAM1|MASP1|C2|CFHR1|C7|C8A|C4BPA|FCGR3A|MBL2|C1QC|C1QA|MASP2|C1S|COLEC11|C4B|CFB|C1R|B2M	34970	34989|34994|34985|35053|35051|35059|35067|35091|35055|35021|35036|35069|35008|35005|34980|35090|35049|35013|35079|34998|35073|35024|35039|35046|35058|35063|34991|35087|35026|35062|35006|35071|35002	1.19e-16	GO:0002684	1.34486
34	11	GO Process	Cytolysis	4.6e-13	C5|C8G|CFHR5|LYZ|C9|C6|CFHR1|APOL1|C7|C8A|FHR2	34970	34994|34985|35055|35065|35021|35036|35079|35010|34998|35073|35042	1.57e-15	GO:0019835	1.23372
303	20	GO Process	Blood coagulation	1.08e-12	CPB2|F9|PLEK|C4BPB|VWF|SERPINA10|SERPING1|FERMT3|FGB|FGA|HBB|FGG|SERPINC1|F5|ADAMTS13|F10|PROS1|SAA1|F11|SERPINA1	34970	35022|35028|35033|35051|34995|35037|34980|35083|35034|34986|35080|35032|35029|35054|35025|35015|35061|35086|35014|35089	3.78e-15	GO:0007596	1.19666
532	24	GO Process	Response to wounding	4.27e-12	CPB2|F9|PLEK|APOA1|C4BPB|VWF|SERPINA10|SERPING1|FERMT3|FGB|FGA|HBB|FGG|FN1|SERPINC1|F5|S100A8|ADAMTS13|F10|PROS1|CST3|SAA1|F11|SERPINA1	34970	35022|35028|35033|34988|35051|34995|35037|34980|35083|35034|34986|35080|35032|35070|35029|35054|35076|35025|35015|35061|35017|35086|35014|35089	1.59e-14	GO:0009611	1.13696
439	22	GO Process	Wound healing	7.88e-12	CPB2|F9|PLEK|C4BPB|VWF|SERPINA10|SERPING1|FERMT3|FGB|FGA|HBB|FGG|FN1|SERPINC1|F5|S100A8|ADAMTS13|F10|PROS1|SAA1|F11|SERPINA1	34970	35022|35028|35033|35051|34995|35037|34980|35083|35034|34986|35080|35032|35070|35029|35054|35076|35025|35015|35061|35086|35014|35089	3e-14	GO:0042060	1.11035
509	23	GO Process	Regulation of body fluid levels	1.51e-11	CPB2|F9|VTN|PLEK|C4BPB|APOE|VWF|SERPINA10|SERPING1|FERMT3|FGB|FGA|SERPINF2|HBB|FGG|SERPINC1|F5|ADAMTS13|F10|PROS1|SAA1|F11|SERPINA1	34970	35022|35028|35075|35033|35051|35030|34995|35037|34980|35083|35034|34986|35018|35080|35032|35029|35054|35025|35015|35061|35086|35014|35089	5.87e-14	GO:0050878	1.0821
1075	31	GO Process	Cell activation	4.21e-11	PGLYRP1|LBP|MPO|PLEK|TTR|C3|ORM1|LYZ|VWF|FERMT3|VCAM1|CD14|FGB|FGA|HBB|FGG|HP|QSOX1|S100A8|S100A9|ADAMTS13|LCN2|C1QA|GIG25|CST3|LCP1|SAA1|AHSG|ORM2|SERPINA1|B2M	34970	35023|34989|34983|35033|35007|35059|35020|35065|34995|35083|35090|35031|35034|34986|35080|35032|35081|34997|35076|35072|35025|34981|35063|35040|35017|35044|35086|34992|35050|35089|35002	1.67e-13	GO:0001775	1.03757
13	8	GO Process	Complement activation, alternative pathway	5.37e-11	C5|C8G|C3|CFHR5|C9|C7|C8A|CFB	34970	34994|34985|35059|35055|35021|34998|35073|35006	2.18e-13	GO:0006957	1.027
80	12	GO Process	Regulation of blood coagulation	5.82e-11	CPB2|VTN|PLEK|APOE|SERPING1|FGB|FGA|SERPINF2|FGG|SERPINC1|PROS1|F11	34970	35022|35075|35033|35030|34980|35034|34986|35018|35032|35029|35061|35014	2.4e-13	GO:0030193	1.02351
450	21	GO Process	Negative regulation of hydrolase activity	1.06e-10	C5|VTN|APOC3|APOA1|C3|SERPINF1|APCS|SERPINA10|ITIH4|SERPING1|SERPINF2|SERPINC1|PI16|GIG25|PROS1|CST3|AHSG|ITIH3|C4B|SERPINA1|APOC1	34970	34994|35075|35052|34988|35059|35003|35091|35037|35064|34980|35018|35029|35027|35040|35061|35017|34992|35094|35062|35089|34996	4.6e-13	GO:0051346	0.997469
256	17	GO Process	Negative regulation of peptidase activity	1.07e-10	C5|VTN|C3|SERPINF1|SERPINA10|ITIH4|SERPING1|SERPINF2|SERPINC1|PI16|GIG25|PROS1|CST3|AHSG|ITIH3|C4B|SERPINA1	34970	34994|35075|35059|35003|35037|35064|34980|35018|35029|35027|35040|35061|35017|34992|35094|35062|35089	4.73e-13	GO:0010466	0.997062
47	10	GO Process	Negative regulation of blood coagulation	2.58e-10	CPB2|VTN|APOE|SERPING1|FGB|FGA|SERPINF2|FGG|PROS1|F11	34970	35022|35075|35030|34980|35034|34986|35018|35032|35061|35014	1.17e-12	GO:0030195	0.958838
4353	61	GO Process	Transport	2.75e-10	PGLYRP1|CETP|LBP|F9|MPO|VTN|APOC3|PLEK|APOA1|TTR|C3|HBA2|APOE|CRP|ORM1|LYZ|VWF|LGALS3BP|HPX|ITIH4|FCN3|SERPING1|FERMT3|ALB|MASP1|LMAN2|CD14|FGB|FGA|APOL1|SERPINF2|HBB|FGG|FN1|HP|APOA4|QSOX1|SERPINC1|F5|FCGR3A|S100A8|S100A9|LCN2|MBL2|F10|TMSB4X|GIG25|PROS1|CST3|SAA1|AHSG|ORM2|PRG4|COLEC11|ITIH3|C4B|SERPINA1|CA1|HPR|B2M|APOC1	34970	35023|35012|34989|35028|34983|35075|35052|35033|34988|35007|35059|35084|35030|35067|35020|35065|34995|35048|35069|35064|35005|34980|35083|35085|35049|35001|35031|35034|34986|35010|35018|35080|35032|35070|35081|35057|34997|35029|35054|35039|35076|35072|34981|35046|35015|35009|35040|35061|35017|35086|34992|35050|35095|35026|35094|35062|35089|35019|35035|35002|34996	1.26e-12	GO:0006810	0.956067
70	11	GO Process	Negative regulation of wound healing	3.32e-10	CPB2|VTN|APOE|APCS|SERPING1|FGB|FGA|SERPINF2|FGG|PROS1|F11	34970	35022|35075|35030|35091|34980|35034|34986|35018|35032|35061|35014	1.58e-12	GO:0061045	0.947886
248	16	GO Process	Negative regulation of endopeptidase activity	7.46e-10	C5|VTN|C3|SERPINF1|SERPINA10|ITIH4|SERPING1|SERPINF2|SERPINC1|GIG25|PROS1|CST3|AHSG|ITIH3|C4B|SERPINA1	34970	34994|35075|35059|35003|35037|35064|34980|35018|35029|35040|35061|35017|34992|35094|35062|35089	3.66e-12	GO:0010951	0.912726
449	20	GO Process	Regulation of peptidase activity	7.98e-10	C5|VTN|C3|SERPINF1|SERPINA10|ITIH4|SERPING1|SERPINF2|FN1|SERPINC1|S100A8|S100A9|PI16|GIG25|PROS1|CST3|AHSG|ITIH3|C4B|SERPINA1	34970	34994|35075|35059|35003|35037|35064|34980|35018|35070|35029|35076|35072|35027|35040|35061|35017|34992|35094|35062|35089	3.98e-12	GO:0052547	0.9098
12171	105	GO Process	Biological regulation	1.05e-09	PGLYRP1|CPB2|CETP|LBP|F9|C5|C8G|MPO|VTN|APOC3|IGFBP2|PLEK|APOA1|TTR|C4BPB|C3|HBA2|APOE|SERPINF1|CRP|APCS|CFHR5|ORM1|LYZ|VWF|SERPINA10|LGALS3BP|C9|C6|PON3|HPX|ITIH4|C1RL|LUM|CDH13|IGFBP4|FCN3|SERPING1|FERMT3|VCAM1|ALB|MASP1|C2|IGFBP6|LMAN2|CD14|FGB|FGA|CFHR1|CPN2|SERPINF2|C7|DEFA3|HBB|FGG|PGLYRP2|FN1|HP|APOA4|C8A|C4BPA|FHR2|QSOX1|SERPINC1|F5|FCGR3A|S100A8|S100A9|CPN1|ADAMTS13|LCN2|PI16|MBL2|C1QC|C…	34970	35023|35022|35012|34989|35028|34994|34985|34983|35075|35052|35053|35033|34988|35007|35051|35059|35084|35030|35003|35067|35091|35055|35020|35065|34995|35037|35048|35021|35036|35077|35069|35064|35008|35068|35074|35011|35005|34980|35083|35090|35085|35049|35013|34999|35001|35031|35034|34986|35079|35066|35018|34998|35045|35080|35032|34990|35070|35081|35057|35073|35024|35042|34997|35029|35054|35039|350…	5.37e-12	GO:0065007	0.897881
140	13	GO Process	Regulation of wound healing	1.2e-09	CPB2|VTN|PLEK|APOE|APCS|SERPING1|FGB|FGA|SERPINF2|FGG|SERPINC1|PROS1|F11	34970	35022|35075|35033|35030|35091|34980|35034|34986|35018|35032|35029|35061|35014	6.25e-12	GO:0061041	0.892082
356	18	GO Process	Negative regulation of proteolysis	1.35e-09	CPB2|C5|VTN|C3|SERPINF1|SERPINA10|ITIH4|SERPING1|SERPINF2|SERPINC1|PI16|GIG25|PROS1|CST3|AHSG|ITIH3|C4B|SERPINA1	34970	35022|34994|35075|35059|35003|35037|35064|34980|35018|35029|35027|35040|35061|35017|34992|35094|35062|35089	7.16e-12	GO:0045861	0.886967
1013	28	GO Process	Regulation of response to external stimulus	1.6e-09	PGLYRP1|CPB2|LBP|C5|VTN|PLEK|APOA1|C3|APOE|SERPINF1|APCS|HPX|CDH13|SERPING1|FGB|FGA|SERPINF2|FGG|PGLYRP2|SERPINC1|S100A8|S100A9|TMSB4X|PROS1|SAA1|F11|AHSG|MST1	34970	35023|35022|34989|34994|35075|35033|34988|35059|35030|35003|35091|35069|35074|34980|35034|34986|35018|35032|34990|35029|35076|35072|35009|35061|35086|35014|34992|35082	8.57e-12	GO:0032101	0.879588
6112	72	GO Process	Positive regulation of biological process	1.77e-09	CPB2|CETP|LBP|C5|C8G|VTN|IGFBP2|PLEK|APOA1|C4BPB|C3|HBA2|APOE|SERPINF1|CRP|APCS|CFHR5|ORM1|C9|C6|HPX|C1RL|LUM|CDH13|IGFBP4|FCN3|SERPING1|FERMT3|VCAM1|MASP1|C2|IGFBP6|LMAN2|CD14|FGB|FGA|CFHR1|SERPINF2|C7|HBB|FGG|FN1|HP|APOA4|C8A|C4BPA|FCGR3A|S100A8|S100A9|LCN2|MBL2|C1QC|C1QA|F10|TMSB4X|IGFBP3|CST3|LCP1|MASP2|SAA1|F11|C1S|AHSG|ORM2|COLEC11|MST1|C4B|CFB|C1R|HPR|B2M|APOC1	34970	35022|35012|34989|34994|34985|35075|35053|35033|34988|35051|35059|35084|35030|35003|35067|35091|35055|35020|35021|35036|35069|35008|35068|35074|35011|35005|34980|35083|35090|35049|35013|34999|35001|35031|35034|34986|35079|35018|34998|35080|35032|35070|35081|35057|35073|35024|35039|35076|35072|34981|35046|35058|35063|35015|35009|35093|35017|35044|34991|35086|35014|35087|34992|35050|35026|35082|350…	9.63e-12	GO:0048518	0.875203
26	8	GO Process	Blood coagulation, fibrin clot formation	3.25e-09	F9|VWF|SERPING1|FGB|FGA|FGG|F10|F11	34970	35028|34995|34980|35034|34986|35032|35015|35014	1.82e-11	GO:0072378	0.848812
11475	101	GO Process	Regulation of biological process	4.68e-09	PGLYRP1|CPB2|CETP|LBP|C5|C8G|MPO|VTN|APOC3|IGFBP2|PLEK|APOA1|TTR|C4BPB|C3|HBA2|APOE|SERPINF1|CRP|APCS|CFHR5|ORM1|SERPINA10|LGALS3BP|C9|C6|PON3|HPX|ITIH4|C1RL|LUM|CDH13|IGFBP4|FCN3|SERPING1|FERMT3|VCAM1|ALB|MASP1|C2|IGFBP6|LMAN2|CD14|FGB|FGA|CFHR1|CPN2|SERPINF2|C7|DEFA3|HBB|FGG|PGLYRP2|FN1|HP|APOA4|C8A|C4BPA|FHR2|QSOX1|SERPINC1|FCGR3A|S100A8|S100A9|CPN1|ADAMTS13|LCN2|PI16|MBL2|C1QC|C1QA|F10|HIST1H…	34970	35023|35022|35012|34989|34994|34985|34983|35075|35052|35053|35033|34988|35007|35051|35059|35084|35030|35003|35067|35091|35055|35020|35037|35048|35021|35036|35077|35069|35064|35008|35068|35074|35011|35005|34980|35083|35090|35085|35049|35013|34999|35001|35031|35034|34986|35079|35066|35018|34998|35045|35080|35032|34990|35070|35081|35057|35073|35024|35042|34997|35029|35039|35076|35072|35078|35025|349…	2.69e-11	GO:0050789	0.832975
30	8	GO Process	Plasma lipoprotein particle remodeling	8.24e-09	CETP|MPO|APOC3|APOA1|APOE|ALB|APOA4|APOC1	34970	35012|34983|35052|34988|35030|35085|35057|34996	4.81e-11	GO:0034369	0.808407
585	21	GO Process	Myeloid leukocyte activation	8.95e-09	PGLYRP1|LBP|MPO|TTR|C3|ORM1|LYZ|CD14|HBB|HP|QSOX1|S100A8|S100A9|LCN2|C1QA|GIG25|CST3|AHSG|ORM2|SERPINA1|B2M	34970	35023|34989|34983|35007|35059|35020|35065|35031|35080|35081|34997|35076|35072|34981|35063|35040|35017|34992|35050|35089|35002	5.36e-11	GO:0002274	0.804818
522	20	GO Process	Myeloid cell activation involved in immune response	8.95e-09	PGLYRP1|LBP|MPO|TTR|C3|ORM1|LYZ|CD14|HBB|HP|QSOX1|S100A8|S100A9|LCN2|GIG25|CST3|AHSG|ORM2|SERPINA1|B2M	34970	35023|34989|34983|35007|35059|35020|35065|35031|35080|35081|34997|35076|35072|34981|35040|35017|34992|35050|35089|35002	5.37e-11	GO:0002275	0.804818
5591	67	GO Process	Localization	9.67e-09	PGLYRP1|CETP|LBP|F9|C5|MPO|VTN|APOC3|PLEK|APOA1|TTR|C3|HBA2|APOE|CRP|ORM1|LYZ|VWF|LGALS3BP|HPX|ITIH4|CDH13|FCN3|SERPING1|FERMT3|VCAM1|ALB|MASP1|IGFBP6|LMAN2|CD14|FGB|FGA|APOL1|SERPINF2|HBB|FGG|FN1|HP|APOA4|QSOX1|SERPINC1|F5|FCGR3A|S100A8|S100A9|LCN2|MBL2|F10|TMSB4X|GIG25|PROS1|CST3|LCP1|SAA1|AHSG|ORM2|PRG4|COLEC11|ITIH3|C4B|SERPINA1|CA1|SAA2|HPR|B2M|APOC1	34970	35023|35012|34989|35028|34994|34983|35075|35052|35033|34988|35007|35059|35084|35030|35067|35020|35065|34995|35048|35069|35064|35074|35005|34980|35083|35090|35085|35049|34999|35001|35031|35034|34986|35010|35018|35080|35032|35070|35081|35057|34997|35029|35054|35039|35076|35072|34981|35046|35015|35009|35040|35061|35017|35044|35086|34992|35050|35095|35026|35094|35062|35089|35019|35016|35035|35002|349…	6.08e-11	GO:0051179	0.801457
360	17	GO Process	Post-translational protein modification	1.25e-08	APOA1|C3|APOE|SERPINA10|IGFBP4|ALB|FGA|APOL1|FGG|FN1|QSOX1|SERPINC1|F5|IGFBP3|CST3|AHSG|SERPINA1	34970	34988|35059|35030|35037|35011|35085|34986|35010|35032|35070|34997|35029|35054|35093|35017|34992|35089	7.99e-11	GO:0043687	0.790309
418	18	GO Process	Regulation of endopeptidase activity	1.38e-08	C5|VTN|C3|SERPINF1|SERPINA10|ITIH4|SERPING1|SERPINF2|SERPINC1|S100A8|S100A9|GIG25|PROS1|CST3|AHSG|ITIH3|C4B|SERPINA1	34970	34994|35075|35059|35003|35037|35064|34980|35018|35029|35076|35072|35040|35061|35017|34992|35094|35062|35089	8.93e-11	GO:0052548	0.786012
18	7	GO Process	High-density lipoprotein particle remodeling	1.39e-08	CETP|APOC3|APOA1|APOE|ALB|APOA4|APOC1	34970	35012|35052|34988|35030|35085|35057|34996	9.06e-11	GO:0034375	0.785699
484	19	GO Process	Neutrophil degranulation	1.75e-08	PGLYRP1|MPO|TTR|C3|ORM1|LYZ|CD14|HBB|HP|QSOX1|S100A8|S100A9|LCN2|GIG25|CST3|AHSG|ORM2|SERPINA1|B2M	34970	35023|34983|35007|35059|35020|35065|35031|35080|35081|34997|35076|35072|34981|35040|35017|34992|35050|35089|35002	1.16e-10	GO:0043312	0.775696
1231	29	GO Process	Negative regulation of multicellular organismal process	2.11e-08	PGLYRP1|CPB2|LBP|VTN|APOC3|APOA1|APOE|SERPINF1|APCS|ORM1|SERPING1|FGB|FGA|SERPINF2|FGG|PGLYRP2|FN1|APOA4|PI16|C1QC|HIST1H4H|TMSB4X|PROS1|EFEMP1|CST3|F11|AHSG|B2M|APOC1	34970	35023|35022|34989|35075|35052|34988|35030|35003|35091|35020|34980|35034|34986|35018|35032|34990|35070|35057|35027|35058|35000|35009|35061|35041|35017|35014|34992|35002|34996	1.43e-10	GO:0051241	0.767572
184	13	GO Process	Receptor-mediated endocytosis	2.22e-08	APOA1|HBA2|APOE|HPX|ALB|MASP1|CD14|APOL1|HBB|HP|SAA1|COLEC11|HPR	34970	34988|35084|35030|35069|35085|35049|35031|35010|35080|35081|35086|35026|35035	1.52e-10	GO:0006898	0.765365
433	18	GO Process	Endocytosis	2.23e-08	VTN|APOA1|HBA2|APOE|LGALS3BP|HPX|FCN3|ALB|MASP1|CD14|APOL1|HBB|HP|SAA1|AHSG|PRG4|COLEC11|HPR	34970	35075|34988|35084|35030|35048|35069|35005|35085|35049|35031|35010|35080|35081|35086|34992|35095|35026|35035	1.55e-10	GO:0006897	0.76517
20	7	GO Process	Fibrinolysis	2.37e-08	CPB2|SERPING1|FGB|FGA|SERPINF2|FGG|PROS1	34970	35022|34980|35034|34986|35018|35032|35061	1.66e-10	GO:0042730	0.762525
626	21	GO Process	Leukocyte activation involved in immune response	2.49e-08	PGLYRP1|LBP|MPO|TTR|C3|ORM1|LYZ|CD14|HBB|HP|QSOX1|S100A8|S100A9|LCN2|GIG25|CST3|LCP1|AHSG|ORM2|SERPINA1|B2M	34970	35023|34989|34983|35007|35059|35020|35065|35031|35080|35081|34997|35076|35072|34981|35040|35017|35044|34992|35050|35089|35002	1.79e-10	GO:0002366	0.76038
277	15	GO Process	Defense response to bacterium	2.55e-08	PGLYRP1|LBP|MPO|CRP|LYZ|FGB|FGA|DEFA3|PGLYRP2|HP|S100A8|S100A9|LCN2|MBL2|B2M	34970	35023|34989|34983|35067|35065|35034|34986|35045|34990|35081|35076|35072|34981|35046|35002	1.86e-10	GO:0042742	0.759346
1163	28	GO Process	Negative regulation of molecular function	2.66e-08	C5|VTN|APOC3|APOA1|C3|APOE|SERPINF1|APCS|CFHR5|SERPINA10|ITIH4|SERPING1|CFHR1|SERPINF2|HP|FHR2|SERPINC1|PI16|TMSB4X|GIG25|PROS1|CST3|AHSG|ITIH3|C4B|SERPINA1|B2M|APOC1	34970	34994|35075|35052|34988|35059|35030|35003|35091|35055|35037|35064|34980|35079|35018|35081|35042|35029|35027|35009|35040|35061|35017|34992|35094|35062|35089|35002|34996	1.97e-10	GO:0044092	0.757512
634	21	GO Process	Response to bacterium	2.93e-08	PGLYRP1|LBP|MPO|C4BPB|C3|CRP|LYZ|CD14|FGB|FGA|DEFA3|PGLYRP2|HP|C4BPA|S100A8|S100A9|ADAMTS13|LCN2|MBL2|C4B|B2M	34970	35023|34989|34983|35051|35059|35067|35065|35031|35034|34986|35045|34990|35081|35024|35076|35072|35025|34981|35046|35062|35002	2.23e-10	GO:0009617	0.753313
2375	40	GO Process	Establishment of localization in cell	5.53e-08	PGLYRP1|F9|MPO|PLEK|APOA1|TTR|C3|APOE|ORM1|LYZ|VWF|LGALS3BP|ITIH4|SERPING1|FERMT3|ALB|LMAN2|CD14|FGB|FGA|SERPINF2|HBB|FGG|FN1|HP|QSOX1|F5|S100A8|S100A9|LCN2|F10|TMSB4X|GIG25|PROS1|CST3|AHSG|ORM2|ITIH3|SERPINA1|B2M	34970	35023|35028|34983|35033|34988|35007|35059|35030|35020|35065|34995|35048|35064|34980|35083|35085|35001|35031|35034|34986|35018|35080|35032|35070|35081|34997|35054|35076|35072|34981|35015|35009|35040|35061|35017|34992|35050|35094|35089|35002	4.34e-10	GO:0051649	0.725727
807	23	GO Process	Negative regulation of catalytic activity	6.08e-08	C5|VTN|APOC3|APOA1|C3|APOE|SERPINF1|APCS|SERPINA10|ITIH4|SERPING1|SERPINF2|HP|SERPINC1|PI16|GIG25|PROS1|CST3|AHSG|ITIH3|C4B|SERPINA1|APOC1	34970	34994|35075|35052|34988|35059|35030|35003|35091|35037|35064|34980|35018|35081|35029|35027|35040|35061|35017|34992|35094|35062|35089|34996	4.82e-10	GO:0043086	0.72161
747	22	GO Process	Regulation of proteolysis	8.41e-08	CPB2|C5|VTN|C3|APOE|SERPINF1|SERPINA10|ITIH4|SERPING1|SERPINF2|FN1|SERPINC1|S100A8|S100A9|PI16|GIG25|PROS1|CST3|AHSG|ITIH3|C4B|SERPINA1	34970	35022|34994|35075|35059|35030|35003|35037|35064|34980|35018|35070|35029|35076|35072|35027|35040|35061|35017|34992|35094|35062|35089	6.74e-10	GO:0030162	0.70752
367	16	GO Process	Negative regulation of response to external stimulus	1.13e-07	PGLYRP1|CPB2|C5|VTN|APOA1|APOE|SERPINF1|APCS|SERPING1|FGB|FGA|SERPINF2|FGG|PROS1|SAA1|F11	34970	35023|35022|34994|35075|34988|35030|35003|35091|34980|35034|34986|35018|35032|35061|35086|35014	9.16e-10	GO:0032102	0.694692
550	19	GO Process	Regulation of vesicle-mediated transport	1.13e-07	VTN|APOC3|APOA1|C4BPB|C3|APOE|CDH13|C2|LMAN2|CD14|FGB|FGA|FGG|C4BPA|MBL2|AHSG|C4B|B2M|APOC1	34970	35075|35052|34988|35051|35059|35030|35074|35013|35001|35031|35034|34986|35032|35024|35046|34992|35062|35002|34996	9.14e-10	GO:0060627	0.694692
4251	54	GO Process	Protein metabolic process	3.65e-07	CPB2|F9|APOC3|IGFBP2|APOA1|TTR|C3|APOE|APCS|LYZ|VWF|SERPINA10|HPX|C1RL|IGFBP4|HABP2|SERPING1|ALB|MASP1|C2|IGFBP6|FGB|FGA|APOL1|FGG|FN1|HP|APOA4|QSOX1|SERPINC1|F5|S100A8|S100A9|CPN1|ADAMTS13|F10|HIST1H4H|IGFBP3|EFEMP1|CST3|MASP2|SAA1|F11|C1S|AHSG|MST1|SERPINA1|TGFBI|CFB|IGFALS|C1R|HPR|B2M|APOC1	34970	35022|35028|35052|35053|34988|35007|35059|35030|35091|35065|34995|35037|35069|35008|35011|35056|34980|35085|35049|35013|34999|35034|34986|35010|35032|35070|35081|35057|34997|35029|35054|35076|35072|35078|35025|35015|35000|35093|35041|35017|34991|35086|35014|35087|34992|35082|35089|34987|35006|35004|35071|35035|35002|34996	3.07e-09	GO:0019538	0.643771
5244	61	GO Process	Organonitrogen compound metabolic process	4.76e-07	PGLYRP1|CPB2|CETP|F9|APOC3|IGFBP2|APOA1|TTR|C3|APOE|APCS|LYZ|VWF|SERPINA10|HPX|ITIH4|C1RL|LUM|IGFBP4|HABP2|SERPING1|VCAM1|ALB|MASP1|C2|IGFBP6|FGB|FGA|APOL1|FGG|PGLYRP2|FN1|HP|APOA4|QSOX1|SERPINC1|F5|S100A8|S100A9|CPN1|ADAMTS13|F10|HIST1H4H|IGFBP3|EFEMP1|CST3|MASP2|SAA1|F11|C1S|AHSG|MST1|ITIH3|SERPINA1|TGFBI|CFB|IGFALS|C1R|HPR|B2M|APOC1	34970	35023|35022|35012|35028|35052|35053|34988|35007|35059|35030|35091|35065|34995|35037|35069|35064|35008|35068|35011|35056|34980|35090|35085|35049|35013|34999|35034|34986|35010|35032|34990|35070|35081|35057|34997|35029|35054|35076|35072|35078|35025|35015|35000|35093|35041|35017|34991|35086|35014|35087|34992|35082|35094|35089|34987|35006|35004|35071|35035|35002|34996	4.04e-09	GO:1901564	0.632239
160	11	GO Process	Antimicrobial humoral response	6.44e-07	PGLYRP1|LYZ|FGB|FGA|DEFA3|PGLYRP2|S100A8|S100A9|LCN2|COLEC11|B2M	34970	35023|35065|35034|34986|35045|34990|35076|35072|34981|35026|35002	5.51e-09	GO:0019730	0.619111
929	23	GO Process	Leukocyte activation	7.67e-07	PGLYRP1|LBP|MPO|TTR|C3|ORM1|LYZ|VCAM1|CD14|HBB|HP|QSOX1|S100A8|S100A9|LCN2|C1QA|GIG25|CST3|LCP1|AHSG|ORM2|SERPINA1|B2M	34970	35023|34989|34983|35007|35059|35020|35065|35090|35031|35080|35081|34997|35076|35072|34981|35063|35040|35017|35044|34992|35050|35089|35002	6.63e-09	GO:0045321	0.61152
90	9	GO Process	Cellular oxidant detoxification	7.99e-07	MPO|HBA2|APOE|ALB|HBB|HP|APOA4|S100A9|GPX3	34970	34983|35084|35030|35085|35080|35081|35057|35072|34993	6.96e-09	GO:0098869	0.609745
126	10	GO Process	Cell killing	8.85e-07	PGLYRP1|C3|CFHR5|LYZ|C9|CFHR1|APOL1|DEFA3|FHR2|MBL2	34970	35023|35059|35055|35065|35021|35079|35010|35045|35042|35046	7.79e-09	GO:0001906	0.605306
1284	27	GO Process	Regulation of hydrolase activity	8.85e-07	C5|VTN|APOC3|PLEK|APOA1|C3|SERPINF1|APCS|SERPINA10|ITIH4|SERPING1|SERPINF2|FN1|APOA4|SERPINC1|S100A8|S100A9|PI16|IGFBP3|GIG25|PROS1|CST3|AHSG|ITIH3|C4B|SERPINA1|APOC1	34970	34994|35075|35052|35033|34988|35059|35003|35091|35037|35064|34980|35018|35070|35057|35029|35076|35072|35027|35093|35040|35061|35017|34992|35094|35062|35089|34996	7.81e-09	GO:0051336	0.605306
92	9	GO Process	Regulation of phagocytosis	9.29e-07	APOA1|C4BPB|C3|C2|LMAN2|C4BPA|MBL2|AHSG|C4B	34970	34988|35051|35059|35013|35001|35024|35046|34992|35062	8.32e-09	GO:0050764	0.603198
93	9	GO Process	Interaction with symbiont	1.01e-06	APOE|CRP|APCS|CFHR5|CFHR1|APOL1|FN1|FHR2|MBL2	34970	35030|35067|35091|35055|35079|35010|35070|35042|35046	9.08e-09	GO:0051702	0.599568
219	12	GO Process	Response to toxic substance	1.32e-06	MPO|HBA2|APOE|PON3|ALB|HBB|HP|APOA4|S100A9|ADAMTS13|LCN2|GPX3	34970	34983|35084|35030|35077|35085|35080|35081|35057|35072|35025|34981|34993	1.21e-08	GO:0009636	0.587943
10	5	GO Process	Complement activation, lectin pathway	2.02e-06	FCN3|MASP1|MBL2|MASP2|COLEC11	34970	35005|35049|35046|34991|35026	1.87e-08	GO:0001867	0.569465
44	7	GO Process	Zymogen activation	2.06e-06	F9|C1RL|FGB|FGA|FGG|F11|C1R	34970	35028|35008|35034|34986|35032|35014|35071	1.92e-08	GO:0031638	0.568613
538	17	GO Process	Response to inorganic substance	2.9e-06	MPO|IGFBP2|HBA2|SERPINF1|CD14|FGB|FGA|HBB|FGG|HP|APOA4|S100A8|ADAMTS13|LCN2|C1QA|CST3|B2M	34970	34983|35053|35084|35003|35031|35034|34986|35080|35032|35081|35057|35076|35025|34981|35063|35017|35002	2.73e-08	GO:0010035	0.55376
5389	60	GO Process	Negative regulation of biological process	3.69e-06	PGLYRP1|CPB2|CETP|LBP|C5|MPO|VTN|APOC3|IGFBP2|PLEK|APOA1|C4BPB|C3|APOE|SERPINF1|CRP|APCS|ORM1|SERPINA10|PON3|ITIH4|CDH13|IGFBP4|FCN3|SERPING1|ALB|MASP1|IGFBP6|CD14|FGB|FGA|SERPINF2|FGG|PGLYRP2|FN1|HP|APOA4|C4BPA|QSOX1|SERPINC1|PI16|MBL2|C1QC|HIST1H4H|TMSB4X|IGFBP3|GIG25|PROS1|EFEMP1|CST3|SAA1|F11|AHSG|MST1|ITIH3|C4B|SERPINA1|TGFBI|B2M|APOC1	34970	35023|35022|35012|34989|34994|34983|35075|35052|35053|35033|34988|35051|35059|35030|35003|35067|35091|35020|35037|35077|35064|35074|35011|35005|34980|35085|35049|34999|35031|35034|34986|35018|35032|34990|35070|35081|35057|35024|34997|35029|35027|35046|35058|35000|35009|35093|35040|35061|35041|35017|35086|35014|34992|35082|35094|35062|35089|34987|35002|34996	3.56e-08	GO:0048519	0.543297
12	5	GO Process	Phospholipid efflux	3.92e-06	APOC3|APOA1|APOE|APOA4|APOC1	34970	35052|34988|35030|35057|34996	3.81e-08	GO:0033700	0.540671
13	5	GO Process	Triglyceride-rich lipoprotein particle remodeling	5.36e-06	CETP|APOC3|APOA1|APOE|APOA4	34970	35012|35052|34988|35030|35057	5.25e-08	GO:0034370	0.527084
2967	41	GO Process	Cellular localization	7.71e-06	PGLYRP1|F9|MPO|PLEK|APOA1|TTR|C3|APOE|ORM1|LYZ|VWF|LGALS3BP|ITIH4|CDH13|SERPING1|FERMT3|ALB|LMAN2|CD14|FGB|FGA|SERPINF2|HBB|FGG|FN1|HP|QSOX1|F5|S100A8|S100A9|LCN2|F10|TMSB4X|GIG25|PROS1|CST3|AHSG|ORM2|ITIH3|SERPINA1|B2M	34970	35023|35028|34983|35033|34988|35007|35059|35030|35020|35065|34995|35048|35064|35074|34980|35083|35085|35001|35031|35034|34986|35018|35080|35032|35070|35081|34997|35054|35076|35072|34981|35015|35009|35040|35061|35017|34992|35050|35094|35089|35002	7.62e-08	GO:0051641	0.511295
91	8	GO Process	Killing of cells of other organism	1.25e-05	PGLYRP1|CFHR5|LYZ|CFHR1|APOL1|DEFA3|FHR2|MBL2	34970	35023|35055|35065|35079|35010|35045|35042|35046	1.25e-07	GO:0031640	0.490309
338	13	GO Process	Extracellular matrix organization	1.54e-05	VTN|TTR|VWF|LUM|VCAM1|FGB|FGA|SERPINF2|FGG|FN1|QSOX1|LCP1|TGFBI	34970	35075|35007|34995|35068|35090|35034|34986|35018|35032|35070|34997|35044|34987	1.56e-07	GO:0030198	0.481248
17	5	GO Process	Reverse cholesterol transport	1.55e-05	CETP|APOC3|APOA1|APOE|APOA4	34970	35012|35052|34988|35030|35057	1.58e-07	GO:0043691	0.480967
135	9	GO Process	Platelet activation	1.77e-05	PLEK|VWF|FERMT3|FGB|FGA|HBB|FGG|ADAMTS13|SAA1	34970	35033|34995|35083|35034|34986|35080|35032|35025|35086	1.83e-07	GO:0030168	0.475203
351	13	GO Process	Regulation of inflammatory response	2.27e-05	PGLYRP1|LBP|APOA1|C3|APOE|SERPINF1|APCS|PGLYRP2|S100A8|S100A9|TMSB4X|SAA1|AHSG	34970	35023|34989|34988|35059|35030|35003|35091|34990|35076|35072|35009|35086|34992	2.37e-07	GO:0050727	0.464397
66	7	GO Process	Positive regulation of phagocytosis	2.31e-05	APOA1|C3|C2|LMAN2|MBL2|AHSG|C4B	34970	34988|35059|35013|35001|35046|34992|35062	2.43e-07	GO:0050766	0.463639
3227	42	GO Process	Regulation of multicellular organismal process	2.47e-05	PGLYRP1|CPB2|LBP|C5|VTN|APOC3|PLEK|APOA1|C3|APOE|SERPINF1|CRP|APCS|ORM1|C6|LUM|SERPING1|CD14|FGB|FGA|SERPINF2|FGG|PGLYRP2|FN1|APOA4|SERPINC1|S100A9|LCN2|PI16|C1QC|HIST1H4H|TMSB4X|PROS1|EFEMP1|CST3|SAA1|F11|AHSG|ORM2|MST1|B2M|APOC1	34970	35023|35022|34989|34994|35075|35052|35033|34988|35059|35030|35003|35067|35091|35020|35036|35068|34980|35031|35034|34986|35018|35032|34990|35070|35057|35029|35072|34981|35027|35058|35000|35009|35061|35041|35017|35086|35014|34992|35050|35082|35002|34996	2.62e-07	GO:0051239	0.46073
1636	28	GO Process	Negative regulation of response to stimulus	2.67e-05	PGLYRP1|CPB2|C5|VTN|IGFBP2|PLEK|APOA1|C4BPB|APOE|SERPINF1|APCS|IGFBP4|SERPING1|MASP1|IGFBP6|CD14|FGB|FGA|SERPINF2|FGG|PGLYRP2|C4BPA|TMSB4X|IGFBP3|PROS1|SAA1|F11|AHSG	34970	35023|35022|34994|35075|35053|35033|34988|35051|35030|35003|35091|35011|34980|35049|34999|35031|35034|34986|35018|35032|34990|35024|35009|35093|35061|35086|35014|34992	2.85e-07	GO:0048585	0.457349
1437	26	GO Process	Regulation of response to stress	2.75e-05	PGLYRP1|CPB2|LBP|VTN|PLEK|APOA1|C3|APOE|SERPINF1|APCS|HPX|SERPING1|FGB|FGA|SERPINF2|FGG|PGLYRP2|SERPINC1|S100A8|S100A9|TMSB4X|PROS1|SAA1|F11|AHSG|B2M	34970	35023|35022|34989|35075|35033|34988|35059|35030|35003|35091|35069|34980|35034|34986|35018|35032|34990|35029|35076|35072|35009|35061|35086|35014|34992|35002	2.95e-07	GO:0080134	0.456067
42	6	GO Process	Platelet aggregation	3.41e-05	PLEK|FERMT3|FGB|FGA|HBB|FGG	34970	35033|35083|35034|34986|35080|35032	3.69e-07	GO:0070527	0.446725
1096	22	GO Process	Negative regulation of protein metabolic process	4.88e-05	CPB2|C5|VTN|C3|APOE|SERPINF1|APCS|SERPINA10|ITIH4|SERPING1|FGA|SERPINF2|SERPINC1|PI16|IGFBP3|GIG25|PROS1|CST3|AHSG|ITIH3|C4B|SERPINA1	34970	35022|34994|35075|35059|35030|35003|35091|35037|35064|34980|34986|35018|35029|35027|35093|35040|35061|35017|34992|35094|35062|35089	5.31e-07	GO:0051248	0.431158
23	5	GO Process	Cholesterol efflux	5.24e-05	APOC3|APOA1|APOE|APOA4|APOC1	34970	35052|34988|35030|35057|34996	5.75e-07	GO:0033344	0.428067
158	9	GO Process	Protein processing	5.83e-05	F9|C1RL|FGB|FGA|FGG|CPN1|ADAMTS13|F11|C1R	34970	35028|35008|35034|34986|35032|35078|35025|35014|35071	6.44e-07	GO:0016485	0.423433
9	4	GO Process	Opsonization	7.01e-05	LBP|CRP|MBL2|C4B	34970	34989|35067|35046|35062	7.86e-07	GO:0008228	0.415428
9	4	GO Process	Positive regulation of cholesterol esterification	7.01e-05	APOA1|APOE|APOA4|APOC1	34970	34988|35030|35057|34996	7.86e-07	GO:0010873	0.415428
9	4	GO Process	Chylomicron remodeling	7.01e-05	APOC3|APOA1|APOE|APOA4	34970	35052|34988|35030|35057	7.86e-07	GO:0034371	0.415428
9	4	GO Process	Very-low-density lipoprotein particle remodeling	7.01e-05	CETP|APOA1|APOE|APOA4	34970	35012|34988|35030|35057	7.86e-07	GO:0034372	0.415428
2386	34	GO Process	Regulation of catalytic activity	7.01e-05	C5|VTN|APOC3|PLEK|APOA1|C3|APOE|SERPINF1|APCS|SERPINA10|ITIH4|SERPING1|IGFBP6|CPN2|SERPINF2|FN1|HP|APOA4|SERPINC1|S100A8|S100A9|PI16|TMSB4X|IGFBP3|GIG25|PROS1|CST3|SAA1|AHSG|MST1|ITIH3|C4B|SERPINA1|APOC1	34970	34994|35075|35052|35033|34988|35059|35030|35003|35091|35037|35064|34980|34999|35066|35018|35070|35081|35057|35029|35076|35072|35027|35009|35093|35040|35061|35017|35086|34992|35082|35094|35062|35089|34996	7.81e-07	GO:0050790	0.415428
119	8	GO Process	Defense response to gram-positive bacterium	7.41e-05	PGLYRP1|LBP|CRP|LYZ|DEFA3|PGLYRP2|MBL2|B2M	34970	35023|34989|35067|35065|35045|34990|35046|35002	8.54e-07	GO:0050830	0.413018
10	4	GO Process	Chylomicron assembly	9.45e-05	APOC3|APOA1|APOE|APOA4	34970	35052|34988|35030|35057	1.1e-06	GO:0034378	0.402457
10	4	GO Process	Negative regulation of complement activation	9.45e-05	C4BPB|SERPING1|MASP1|C4BPA	34970	35051|34980|35049|35024	1.1e-06	GO:0045916	0.402457
52	6	GO Process	Regulation of cholesterol transport	9.84e-05	CETP|APOC3|APOA1|APOE|APOA4|APOC1	34970	35012|35052|34988|35030|35057|34996	1.16e-06	GO:0032374	0.4007
27	5	GO Process	Plasma lipoprotein particle assembly	9.84e-05	APOC3|APOA1|APOE|APOA4|APOC1	34970	35052|34988|35030|35057|34996	1.16e-06	GO:0034377	0.4007
27	5	GO Process	Killing by host of symbiont cells	9.84e-05	CFHR5|CFHR1|APOL1|FHR2|MBL2	34970	35055|35079|35010|35042|35046	1.16e-06	GO:0051873	0.4007
127	8	GO Process	Cell-matrix adhesion	0.00011	VTN|FERMT3|VCAM1|FGB|FGA|FGG|FN1|ADAMTS13	34970	35075|35083|35090|35034|34986|35032|35070|35025	1.36e-06	GO:0007160	0.395861
28	5	GO Process	Hydrogen peroxide catabolic process	0.00011	MPO|HBA2|HBB|APOA4|GPX3	34970	34983|35084|35080|35057|34993	1.36e-06	GO:0042744	0.395861
54	6	GO Process	Cholesterol transport	0.00012	CETP|APOC3|APOA1|APOE|APOA4|APOC1	34970	35012|35052|34988|35030|35057|34996	1.42e-06	GO:0030301	0.392082
11	4	GO Process	Plasminogen activation	0.00012	FGB|FGA|FGG|F11	34970	35034|34986|35032|35014	1.49e-06	GO:0031639	0.392082
182	9	GO Process	Cell-substrate adhesion	0.00016	VTN|VWF|FERMT3|VCAM1|FGB|FGA|FGG|FN1|ADAMTS13	34970	35075|34995|35083|35090|35034|34986|35032|35070|35025	1.97e-06	GO:0031589	0.379588
923	19	GO Process	Positive regulation of transport	0.00019	CPB2|CETP|VTN|APOA1|C3|APOE|C2|LMAN2|CD14|FGB|FGA|FGG|S100A8|MBL2|TMSB4X|SAA1|AHSG|C4B|B2M	34970	35022|35012|35075|34988|35059|35030|35013|35001|35031|35034|34986|35032|35076|35046|35009|35086|34992|35062|35002	2.47e-06	GO:0051050	0.372125
925	19	GO Process	Cell adhesion	0.0002	VTN|PLEK|VWF|LGALS3BP|CDH13|HABP2|FERMT3|VCAM1|FGB|FGA|HBB|FGG|FN1|APOA4|S100A8|S100A9|ADAMTS13|TGFBI|IGFALS	34970	35075|35033|34995|35048|35074|35056|35083|35090|35034|34986|35080|35032|35070|35057|35076|35072|35025|34987|35004	2.55e-06	GO:0007155	0.369897
4874	52	GO Process	Negative regulation of cellular process	0.0002	PGLYRP1|CPB2|CETP|C5|MPO|VTN|APOC3|IGFBP2|PLEK|APOA1|C3|APOE|SERPINF1|CRP|APCS|SERPINA10|PON3|ITIH4|CDH13|IGFBP4|FCN3|SERPING1|ALB|IGFBP6|CD14|FGB|FGA|SERPINF2|FGG|PGLYRP2|FN1|HP|APOA4|QSOX1|SERPINC1|PI16|C1QC|HIST1H4H|TMSB4X|IGFBP3|GIG25|PROS1|EFEMP1|CST3|AHSG|MST1|ITIH3|C4B|SERPINA1|TGFBI|B2M|APOC1	34970	35023|35022|35012|34994|34983|35075|35052|35053|35033|34988|35059|35030|35003|35067|35091|35037|35077|35064|35074|35011|35005|34980|35085|34999|35031|35034|34986|35018|35032|34990|35070|35081|35057|34997|35029|35027|35058|35000|35009|35093|35040|35061|35041|35017|34992|35082|35094|35062|35089|34987|35002|34996	2.63e-06	GO:0048523	0.369897
100	7	GO Process	Toll-like receptor signaling pathway	0.00025	LBP|CD14|FGB|FGA|FGG|S100A8|S100A9	34970	34989|35031|35034|34986|35032|35076|35072	3.3e-06	GO:0002224	0.360206
14	4	GO Process	Cytolysis by host of symbiont cells	0.00025	CFHR5|CFHR1|APOL1|FHR2	34970	35055|35079|35010|35042	3.29e-06	GO:0051838	0.360206
35	5	GO Process	Triglyceride homeostasis	0.00027	CETP|APOC3|APOA1|APOE|APOA4	34970	35012|35052|34988|35030|35057	3.64e-06	GO:0070328	0.356864
1043	20	GO Process	Negative regulation of cellular protein metabolic process	0.00028	CPB2|C5|VTN|C3|APOE|SERPINF1|SERPINA10|ITIH4|SERPING1|SERPINF2|SERPINC1|PI16|IGFBP3|GIG25|PROS1|CST3|AHSG|ITIH3|C4B|SERPINA1	34970	35022|34994|35075|35059|35030|35003|35037|35064|34980|35018|35029|35027|35093|35040|35061|35017|34992|35094|35062|35089	3.73e-06	GO:0032269	0.355284
6137	60	GO Process	Macromolecule metabolic process	0.00033	PGLYRP1|CPB2|F9|APOC3|IGFBP2|APOA1|TTR|C3|APOE|APCS|LYZ|VWF|SERPINA10|HPX|ITIH4|C1RL|LUM|IGFBP4|HABP2|SERPING1|ALB|MASP1|C2|IGFBP6|FGB|FGA|APOL1|FGG|PGLYRP2|FN1|HP|APOA4|QSOX1|SERPINC1|F5|S100A8|S100A9|CPN1|ADAMTS13|F10|HIST1H4H|IGFBP3|EFEMP1|CST3|MASP2|SAA1|F11|C1S|AHSG|ZNF445|MST1|ITIH3|SERPINA1|TGFBI|CFB|IGFALS|C1R|HPR|B2M|APOC1	34970	35023|35022|35028|35052|35053|34988|35007|35059|35030|35091|35065|34995|35037|35069|35064|35008|35068|35011|35056|34980|35085|35049|35013|34999|35034|34986|35010|35032|34990|35070|35081|35057|34997|35029|35054|35076|35072|35078|35025|35015|35000|35093|35041|35017|34991|35086|35014|35087|34992|35088|35082|35094|35089|34987|35006|35004|35071|35035|35002|34996	4.48e-06	GO:0043170	0.348149
151	8	GO Process	Regulation of lipid localization	0.00034	CETP|APOC3|APOA1|C3|APOE|CRP|APOA4|APOC1	34970	35012|35052|34988|35059|35030|35067|35057|34996	4.62e-06	GO:1905952	0.346852
38	5	GO Process	Regulation of triglyceride metabolic process	0.00038	APOC3|APOA1|C3|APOE|APOA4	34970	35052|34988|35059|35030|35057	5.25e-06	GO:0090207	0.342022
2740	35	GO Process	Regulation of localization	0.00044	CPB2|CETP|LBP|C5|VTN|APOC3|APOA1|C4BPB|C3|APOE|SERPINF1|CRP|CDH13|FERMT3|C2|LMAN2|CD14|FGB|FGA|FGG|FN1|APOA4|C4BPA|S100A8|MBL2|F10|TMSB4X|IGFBP3|LCP1|SAA1|AHSG|MST1|C4B|B2M|APOC1	34970	35022|35012|34989|34994|35075|35052|34988|35051|35059|35030|35003|35067|35074|35083|35013|35001|35031|35034|34986|35032|35070|35057|35024|35076|35046|35015|35009|35093|35044|35086|34992|35082|35062|35002|34996	6.2e-06	GO:0032879	0.335655
17	4	GO Process	Blood coagulation, intrinsic pathway	0.00045	F9|VWF|SERPING1|F11	34970	35028|34995|34980|35014	6.34e-06	GO:0007597	0.334679
3124	38	GO Process	Negative regulation of metabolic process	0.00046	PGLYRP1|CPB2|LBP|C5|VTN|APOC3|PLEK|APOA1|C3|APOE|SERPINF1|APCS|ORM1|SERPINA10|PON3|ITIH4|FCN3|SERPING1|FGA|SERPINF2|PGLYRP2|FN1|HP|QSOX1|SERPINC1|PI16|HIST1H4H|TMSB4X|IGFBP3|GIG25|PROS1|CST3|AHSG|MST1|ITIH3|C4B|SERPINA1|APOC1	34970	35023|35022|34989|34994|35075|35052|35033|34988|35059|35030|35003|35091|35020|35037|35077|35064|35005|34980|34986|35018|34990|35070|35081|34997|35029|35027|35000|35009|35093|35040|35061|35017|34992|35082|35094|35062|35089|34996	6.65e-06	GO:0009892	0.333724
4042	45	GO Process	Regulation of biological quality	0.00046	CPB2|CETP|F9|MPO|VTN|APOC3|PLEK|APOA1|TTR|C4BPB|C3|APOE|SERPINF1|CRP|LYZ|VWF|SERPINA10|HPX|SERPING1|FERMT3|ALB|FGB|FGA|CPN2|SERPINF2|C7|HBB|FGG|FN1|APOA4|SERPINC1|F5|S100A8|S100A9|ADAMTS13|LCN2|F10|HIST1H4H|TMSB4X|GIG25|PROS1|SAA1|F11|SERPINA1|B2M	34970	35022|35012|35028|34983|35075|35052|35033|34988|35007|35051|35059|35030|35003|35067|35065|34995|35037|35069|34980|35083|35085|35034|34986|35066|35018|34998|35080|35032|35070|35057|35029|35054|35076|35072|35025|34981|35015|35000|35009|35040|35061|35086|35014|35089|35002	6.54e-06	GO:0065008	0.333724
742	16	GO Process	Regulation of cytokine production	0.00066	PGLYRP1|LBP|C5|APOA1|C3|CRP|ORM1|LUM|CD14|SERPINF2|PGLYRP2|FN1|TMSB4X|SAA1|ORM2|B2M	34970	35023|34989|34994|34988|35059|35067|35020|35068|35031|35018|34990|35070|35009|35086|35050|35002	9.56e-06	GO:0001817	0.318046
2828	35	GO Process	Regulation of protein metabolic process	0.00085	CPB2|C5|VTN|APOA1|C4BPB|C3|APOE|SERPINF1|APCS|SERPINA10|HPX|ITIH4|IGFBP4|SERPING1|IGFBP6|FGB|FGA|SERPINF2|FGG|FN1|C4BPA|SERPINC1|S100A8|S100A9|PI16|IGFBP3|GIG25|PROS1|CST3|SAA1|AHSG|MST1|ITIH3|C4B|SERPINA1	34970	35022|34994|35075|34988|35051|35059|35030|35003|35091|35037|35069|35064|35011|34980|34999|35034|34986|35018|35032|35070|35024|35029|35076|35072|35027|35093|35040|35061|35017|35086|34992|35082|35094|35062|35089	1.24e-05	GO:0051246	0.307058
124	7	GO Process	Positive regulation of cell-substrate adhesion	0.00086	VTN|APOA1|CDH13|FGB|FGA|FGG|FN1	34970	35075|34988|35074|35034|34986|35032|35070	1.26e-05	GO:0010811	0.30655
674	15	GO Process	Regulation of defense response	0.00088	PGLYRP1|LBP|APOA1|C3|APOE|SERPINF1|APCS|HPX|SERPING1|PGLYRP2|S100A8|S100A9|TMSB4X|SAA1|AHSG	34970	35023|34989|34988|35059|35030|35003|35091|35069|34980|34990|35076|35072|35009|35086|34992	1.3e-05	GO:0031347	0.305552
125	7	GO Process	Negative regulation of immune effector process	0.00089	PGLYRP1|APOA1|C4BPB|SERPING1|MASP1|PGLYRP2|C4BPA	34970	35023|34988|35051|34980|35049|34990|35024	1.32e-05	GO:0002698	0.305061
1776	26	GO Process	Regulation of transport	0.00094	CPB2|CETP|VTN|APOC3|APOA1|C4BPB|C3|APOE|CDH13|C2|LMAN2|CD14|FGB|FGA|FGG|APOA4|C4BPA|S100A8|MBL2|TMSB4X|LCP1|SAA1|AHSG|C4B|B2M|APOC1	34970	35022|35012|35075|35052|34988|35051|35059|35030|35074|35013|35001|35031|35034|34986|35032|35057|35024|35076|35046|35009|35044|35086|34992|35062|35002|34996	1.4e-05	GO:0051049	0.302687
22	4	GO Process	Regulation of lipoprotein lipase activity	0.001	APOC3|APOA1|APOA4|APOC1	34970	35052|34988|35057|34996	1.55e-05	GO:0051004	0.3
23	4	GO Process	Regulation of insulin-like growth factor receptor signaling pathway	0.0012	IGFBP2|IGFBP4|IGFBP6|IGFBP3	34970	35053|35011|34999|35093	1.81e-05	GO:0043567	0.292082
23	4	GO Process	Detection of external biotic stimulus	0.0012	PGLYRP1|LBP|PGLYRP2|C4B	34970	35023|34989|34990|35062	1.81e-05	GO:0098581	0.292082
88	6	GO Process	Phospholipid transport	0.0013	CETP|APOC3|APOA1|APOE|APOA4|APOC1	34970	35012|35052|34988|35030|35057|34996	1.96e-05	GO:0015914	0.288606
7	3	GO Process	Regulation of cdc42 protein signal transduction	0.0015	APOC3|APOA1|APOE	34970	35052|34988|35030	2.32e-05	GO:0032489	0.282391
91	6	GO Process	Maintenance of location in cell	0.0015	APOE|ALB|S100A8|S100A9|LCN2|TMSB4X	34970	35030|35085|35076|35072|34981|35009	2.35e-05	GO:0051651	0.282391
25	4	GO Process	Regulation of heterotypic cell-cell adhesion	0.0016	APOA1|FGB|FGA|FGG	34970	34988|35034|34986|35032	2.43e-05	GO:0034114	0.279588
198	8	GO Process	Response to reactive oxygen species	0.0019	MPO|HBA2|APOE|HBB|HP|APOA4|LCN2|CST3	34970	34983|35084|35030|35080|35081|35057|34981|35017	3.04e-05	GO:0000302	0.272125
56	5	GO Process	Leukocyte cell-cell adhesion	0.0019	FERMT3|VCAM1|APOA4|S100A8|S100A9	34970	35083|35090|35057|35076|35072	2.98e-05	GO:0007159	0.272125
8	3	GO Process	Chylomicron remnant clearance	0.002	APOC3|APOE|APOC1	34970	35052|35030|34996	3.18e-05	GO:0034382	0.269897
8	3	GO Process	Positive regulation of apoptotic cell clearance	0.002	C3|C2|C4B	34970	35059|35013|35062	3.18e-05	GO:2000427	0.269897
8298	71	GO Process	Metabolic process	0.0023	PGLYRP1|CPB2|CETP|APMAP|F9|MPO|APOC3|IGFBP2|PLEK|APOA1|TTR|C3|HBA2|APOE|APCS|LYZ|VWF|SERPINA10|PON3|HPX|ITIH4|C1RL|LUM|IGFBP4|HABP2|SERPING1|VCAM1|ALB|MASP1|C2|IGFBP6|FGB|FGA|APOL1|HBB|FGG|PGLYRP2|FN1|HP|APOA4|QSOX1|SERPINC1|F5|S100A8|S100A9|CPN1|ADAMTS13|F10|HIST1H4H|IGFBP3|GPX3|EFEMP1|LDHB|CST3|MASP2|SAA1|F11|C1S|AHSG|ZNF445|MST1|ITIH3|SERPINA1|TGFBI|CFB|IGFALS|CA1|C1R|HPR|B2M|APOC1	34970	35023|35022|35012|35047|35028|34983|35052|35053|35033|34988|35007|35059|35084|35030|35091|35065|34995|35037|35077|35069|35064|35008|35068|35011|35056|34980|35090|35085|35049|35013|34999|35034|34986|35010|35080|35032|34990|35070|35081|35057|34997|35029|35054|35076|35072|35078|35025|35015|35000|35093|34993|35041|35043|35017|34991|35086|35014|35087|34992|35088|35082|35094|35089|34987|35006|35004|350…	3.71e-05	GO:0008152	0.263827
6852	62	GO Process	Nitrogen compound metabolic process	0.0024	PGLYRP1|CPB2|CETP|F9|APOC3|IGFBP2|APOA1|TTR|C3|APOE|APCS|LYZ|VWF|SERPINA10|HPX|ITIH4|C1RL|LUM|IGFBP4|HABP2|SERPING1|VCAM1|ALB|MASP1|C2|IGFBP6|FGB|FGA|APOL1|FGG|PGLYRP2|FN1|HP|APOA4|QSOX1|SERPINC1|F5|S100A8|S100A9|CPN1|ADAMTS13|F10|HIST1H4H|IGFBP3|EFEMP1|CST3|MASP2|SAA1|F11|C1S|AHSG|ZNF445|MST1|ITIH3|SERPINA1|TGFBI|CFB|IGFALS|C1R|HPR|B2M|APOC1	34970	35023|35022|35012|35028|35052|35053|34988|35007|35059|35030|35091|35065|34995|35037|35069|35064|35008|35068|35011|35056|34980|35090|35085|35049|35013|34999|35034|34986|35010|35032|34990|35070|35081|35057|34997|35029|35054|35076|35072|35078|35025|35015|35000|35093|35041|35017|34991|35086|35014|35087|34992|35088|35082|35094|35089|34987|35006|35004|35071|35035|35002|34996	3.89e-05	GO:0006807	0.261979
205	8	GO Process	Regulation of endocytosis	0.0024	VTN|APOC3|C3|APOE|CDH13|CD14|B2M|APOC1	34970	35075|35052|35059|35030|35074|35031|35002|34996	3.85e-05	GO:0030100	0.261979
154	7	GO Process	Negative regulation of immune response	0.0029	PGLYRP1|APOA1|C4BPB|SERPING1|MASP1|PGLYRP2|C4BPA	34970	35023|34988|35051|34980|35049|34990|35024	4.75e-05	GO:0050777	0.25376
1256	20	GO Process	Proteolysis	0.0032	CPB2|F9|C1RL|HABP2|MASP1|C2|FGB|FGA|FGG|HP|CPN1|ADAMTS13|F10|MASP2|F11|C1S|MST1|CFB|C1R|HPR	34970	35022|35028|35008|35056|35049|35013|35034|34986|35032|35081|35078|35025|35015|34991|35014|35087|35082|35006|35071|35035	5.28e-05	GO:0006508	0.249485
423	11	GO Process	Positive regulation of cell adhesion	0.0032	VTN|IGFBP2|APOA1|CDH13|VCAM1|FGB|FGA|SERPINF2|FGG|FN1|SAA1	34970	35075|35053|34988|35074|35090|35034|34986|35018|35032|35070|35086	5.2e-05	GO:0045785	0.249485
161	7	GO Process	Maintenance of location	0.0038	APOA1|APOE|ALB|S100A8|S100A9|LCN2|TMSB4X	34970	34988|35030|35085|35076|35072|34981|35009	6.22e-05	GO:0051235	0.242022
11	3	GO Process	Sequestering of metal ion	0.0042	S100A8|S100A9|LCN2	34970	35076|35072|34981	6.93e-05	GO:0051238	0.237675
11	3	GO Process	Positive regulation of phospholipid transport	0.0042	CETP|APOA1|APOE	34970	35012|34988|35030	6.93e-05	GO:2001140	0.237675
2693	32	GO Process	Regulation of cellular protein metabolic process	0.0044	CPB2|C5|VTN|APOA1|C3|APOE|SERPINF1|SERPINA10|HPX|ITIH4|IGFBP4|SERPING1|IGFBP6|FGB|FGA|SERPINF2|FGG|FN1|SERPINC1|S100A8|S100A9|PI16|IGFBP3|GIG25|PROS1|CST3|SAA1|AHSG|MST1|ITIH3|C4B|SERPINA1	34970	35022|34994|35075|34988|35059|35030|35003|35037|35069|35064|35011|34980|34999|35034|34986|35018|35032|35070|35029|35076|35072|35027|35093|35040|35061|35017|35086|34992|35082|35094|35062|35089	7.46e-05	GO:0032268	0.235655
367	10	GO Process	Response to metal ion	0.0047	IGFBP2|SERPINF1|CD14|FGB|FGA|FGG|S100A8|ADAMTS13|C1QA|B2M	34970	35053|35003|35031|35034|34986|35032|35076|35025|35063|35002	7.95e-05	GO:0010038	0.23279
12	3	GO Process	Regulation of humoral immune response mediated by circulating immunoglobulin	0.005	C4BPB|HPX|C4BPA	34970	35051|35069|35024	8.62e-05	GO:0002923	0.230103
450	11	GO Process	Negative regulation of immune system process	0.0052	PGLYRP1|C5|APOA1|C4BPB|APCS|SERPING1|MASP1|PGLYRP2|C4BPA|C1QC|HIST1H4H	34970	35023|34994|34988|35051|35091|34980|35049|34990|35024|35058|35000	8.91e-05	GO:0002683	0.2284
120	6	GO Process	Cholesterol metabolic process	0.0059	CETP|APOA1|APOE|APOL1|APOA4|APOC1	34970	35012|34988|35030|35010|35057|34996	0.0001	GO:0008203	0.222915
13	3	GO Process	High-density lipoprotein particle assembly	0.0061	APOA1|APOE|APOA4	34970	34988|35030|35057	0.00011	GO:0034380	0.221467
121	6	GO Process	Lipoprotein metabolic process	0.0061	APOC3|APOA1|APOE|APOL1|APOA4|APOC1	34970	35052|34988|35030|35010|35057|34996	0.00011	GO:0042157	0.221467
38	4	GO Process	Positive regulation of substrate adhesion-dependent cell spreading	0.0061	APOA1|FGB|FGA|FGG	34970	34988|35034|34986|35032	0.00011	GO:1900026	0.221467
14	3	GO Process	Regulation of triglyceride catabolic process	0.0072	APOC3|APOA1|APOA4	34970	35052|34988|35057	0.00013	GO:0010896	0.214267
14	3	GO Process	Negative regulation of cholesterol transport	0.0072	APOC3|APOE|APOC1	34970	35052|35030|34996	0.00013	GO:0032375	0.214267
40	4	GO Process	Plasma lipoprotein particle clearance	0.0072	APOC3|APOA1|APOE|APOC1	34970	35052|34988|35030|34996	0.00013	GO:0034381	0.214267
14	3	GO Process	Regulation of fibrinolysis	0.0072	CPB2|SERPINF2|F11	34970	35022|35018|35014	0.00013	GO:0051917	0.214267
7755	66	GO Process	Organic substance metabolic process	0.0074	PGLYRP1|CPB2|CETP|F9|MPO|APOC3|IGFBP2|PLEK|APOA1|TTR|C3|APOE|APCS|LYZ|VWF|SERPINA10|PON3|HPX|ITIH4|C1RL|LUM|IGFBP4|HABP2|SERPING1|VCAM1|ALB|MASP1|C2|IGFBP6|FGB|FGA|APOL1|FGG|PGLYRP2|FN1|HP|APOA4|QSOX1|SERPINC1|F5|S100A8|S100A9|CPN1|ADAMTS13|F10|HIST1H4H|IGFBP3|EFEMP1|LDHB|CST3|MASP2|SAA1|F11|C1S|AHSG|ZNF445|MST1|ITIH3|SERPINA1|TGFBI|CFB|IGFALS|C1R|HPR|B2M|APOC1	34970	35023|35022|35012|35028|34983|35052|35053|35033|34988|35007|35059|35030|35091|35065|34995|35037|35077|35069|35064|35008|35068|35011|35056|34980|35090|35085|35049|35013|34999|35034|34986|35010|35032|34990|35070|35081|35057|34997|35029|35054|35076|35072|35078|35025|35015|35000|35093|35041|35043|35017|34991|35086|35014|35087|34992|35088|35082|35094|35089|34987|35006|35004|35071|35035|35002|34996	0.00013	GO:0071704	0.213077
393	10	GO Process	Response to oxidative stress	0.0076	MPO|HBA2|APOE|HBB|HP|APOA4|LCN2|MBL2|GPX3|CST3	34970	34983|35084|35030|35080|35081|35057|34981|35046|34993|35017	0.00014	GO:0006979	0.211919
15	3	GO Process	Low-density lipoprotein particle remodeling	0.0084	CETP|MPO|APOE	34970	35012|34983|35030	0.00015	GO:0034374	0.207572
16	3	GO Process	Positive regulation of heterotypic cell-cell adhesion	0.0097	FGB|FGA|FGG	34970	35034|34986|35032	0.00018	GO:0034116	0.201323
330	9	GO Process	Response to molecule of bacterial origin	0.0098	LBP|MPO|CD14|DEFA3|S100A8|ADAMTS13|LCN2|C4B|B2M	34970	34989|34983|35031|35045|35076|35025|34981|35062|35002	0.00018	GO:0002237	0.200877
85	5	GO Process	Cholesterol homeostasis	0.0103	CETP|APOC3|APOA1|APOE|APOA4	34970	35012|35052|34988|35030|35057	0.00019	GO:0042632	0.198716
2	2	GO Process	Positive regulation of activation of membrane attack complex	0.0108	C3|C6	34970	35059|35036	0.00021	GO:0001970	0.196658
2	2	GO Process	Neutrophil aggregation	0.0108	S100A8|S100A9	34970	35076|35072	0.00021	GO:0070488	0.196658
2	2	GO Process	Regulation of protein activation cascade	0.0108	FGA|SERPINC1	34970	34986|35029	0.00021	GO:2000257	0.196658
17	3	GO Process	Positive regulation of humoral immune response	0.011	C3|C6|HPX	34970	35059|35036|35069	0.00021	GO:0002922	0.195861
17	3	GO Process	Negative regulation of lipase activity	0.011	APOC3|APOA1|APOC1	34970	35052|34988|34996	0.00021	GO:0060192	0.195861
46	4	GO Process	Negative regulation of lipid localization	0.0111	APOC3|APOE|CRP|APOC1	34970	35052|35030|35067|34996	0.00021	GO:1905953	0.195468
139	6	GO Process	Negative regulation of inflammatory response	0.0113	PGLYRP1|APOA1|APOE|SERPINF1|APCS|SAA1	34970	35023|34988|35030|35003|35091|35086	0.00022	GO:0050728	0.194692
139	6	GO Process	Regulation of blood vessel diameter	0.0113	APOE|CRP|FGB|FGA|SERPINF2|FGG	34970	35030|35067|35034|34986|35018|35032	0.00022	GO:0097746	0.194692
47	4	GO Process	Regulation of fatty acid biosynthetic process	0.0117	APOC3|APOA1|APOA4|APOC1	34970	35052|34988|35057|34996	0.00023	GO:0042304	0.193181
505	11	GO Process	Cell-cell adhesion	0.012	PLEK|CDH13|FERMT3|VCAM1|FGB|FGA|HBB|FGG|APOA4|S100A8|S100A9	34970	35033|35074|35083|35090|35034|34986|35080|35032|35057|35076|35072	0.00024	GO:0098609	0.192082
18	3	GO Process	Leukocyte migration involved in inflammatory response	0.0124	LBP|S100A8|S100A9	34970	34989|35076|35072	0.00025	GO:0002523	0.190658
48	4	GO Process	Defense response to fungus	0.0125	MPO|DEFA3|S100A8|S100A9	34970	34983|35045|35076|35072	0.00025	GO:0050832	0.190309
2630	30	GO Process	Negative regulation of cellular metabolic process	0.0138	CPB2|C5|VTN|APOC3|PLEK|C3|APOE|SERPINF1|APCS|SERPINA10|PON3|ITIH4|FCN3|SERPING1|SERPINF2|HP|QSOX1|SERPINC1|PI16|HIST1H4H|IGFBP3|GIG25|PROS1|CST3|AHSG|MST1|ITIH3|C4B|SERPINA1|APOC1	34970	35022|34994|35075|35052|35033|35059|35030|35003|35091|35037|35077|35064|35005|34980|35018|35081|34997|35029|35027|35000|35093|35040|35061|35017|34992|35082|35094|35062|35089|34996	0.00028	GO:0031324	0.186012
1770	23	GO Process	Positive regulation of multicellular organismal process	0.014	CPB2|LBP|C5|PLEK|C3|APOE|SERPINF1|ORM1|C6|LUM|CD14|FGB|FGA|SERPINF2|FGG|FN1|S100A9|LCN2|TMSB4X|SAA1|ORM2|MST1|B2M	34970	35022|34989|34994|35033|35059|35030|35003|35020|35036|35068|35031|35034|34986|35018|35032|35070|35072|34981|35009|35086|35050|35082|35002	0.00028	GO:0051240	0.185387
210	7	GO Process	Phagocytosis	0.015	LBP|CRP|FCN3|CD14|FCGR3A|MBL2|C4B	34970	34989|35067|35005|35031|35039|35046|35062	0.0003	GO:0006909	0.182391
212	7	GO Process	Negative regulation of defense response	0.0158	PGLYRP1|APOA1|APOE|SERPINF1|APCS|SERPING1|SAA1	34970	35023|34988|35030|35003|35091|34980|35086	0.00032	GO:0031348	0.180134
3	2	GO Process	Response to lipid hydroperoxide	0.0166	APOA4|GPX3	34970	35057|34993	0.00034	GO:0006982	0.177989
3	2	GO Process	Negative regulation of very-low-density lipoprotein particle remodeling	0.0166	APOC3|APOA1	34970	35052|34988	0.00034	GO:0010903	0.177989
712	13	GO Process	Regulation of cell adhesion	0.0166	VTN|IGFBP2|APOA1|CDH13|FERMT3|VCAM1|FGB|FGA|SERPINF2|FGG|FN1|SAA1|TGFBI	34970	35075|35053|34988|35074|35083|35090|35034|34986|35018|35032|35070|35086|34987	0.00035	GO:0030155	0.177989
3	2	GO Process	Negative regulation of natural killer cell differentiation involved in immune response	0.0166	PGLYRP1|PGLYRP2	34970	35023|34990	0.00034	GO:0032827	0.177989
3	2	GO Process	Growth of symbiont in host	0.0166	PGLYRP1|PGLYRP2	34970	35023|34990	0.00034	GO:0044117	0.177989
3	2	GO Process	Positive regulation of phospholipid efflux	0.0166	APOA1|APOE	34970	34988|35030	0.00034	GO:1902995	0.177989
449	10	GO Process	Regulation of small molecule metabolic process	0.0182	APOC3|PLEK|APOA1|APOE|IGFBP4|APOA4|TMSB4X|IGFBP3|MST1|APOC1	34970	35052|35033|34988|35030|35011|35057|35009|35093|35082|34996	0.00039	GO:0062012	0.173993
4333	42	GO Process	Response to chemical	0.0194	CPB2|LBP|C5|MPO|IGFBP2|APOA1|HBA2|APOE|SERPINF1|PON3|ITIH4|LUM|CDH13|VCAM1|ALB|C2|CD14|FGB|FGA|SERPINF2|DEFA3|HBB|FGG|FN1|HP|APOA4|SERPINC1|S100A8|S100A9|CPN1|ADAMTS13|LCN2|C1QA|TMSB4X|GPX3|CST3|LCP1|SAA1|C4B|CA1|SAA2|B2M	34970	35022|34989|34994|34983|35053|34988|35084|35030|35003|35077|35064|35068|35074|35090|35085|35013|35031|35034|34986|35018|35045|35080|35032|35070|35081|35057|35029|35076|35072|35078|35025|34981|35063|35009|34993|35017|35044|35086|35062|35019|35016|35002	0.00042	GO:0042221	0.17122
102	5	GO Process	Regulation of receptor-mediated endocytosis	0.02	VTN|APOC3|C3|B2M|APOC1	34970	35075|35052|35059|35002|34996	0.00043	GO:0048259	0.169897
56	4	GO Process	Regulation of immunoglobulin mediated immune response	0.0201	C4BPB|C3|HPX|C4BPA	34970	35051|35059|35069|35024	0.00043	GO:0002889	0.16968
296	8	GO Process	Lipid transport	0.0204	CETP|LBP|APOC3|APOA1|APOE|APOL1|APOA4|APOC1	34970	35012|34989|35052|34988|35030|35010|35057|34996	0.00044	GO:0006869	0.169037
103	5	GO Process	Positive regulation of endocytosis	0.0206	VTN|C3|APOE|CD14|B2M	34970	35075|35059|35030|35031|35002	0.00045	GO:0045807	0.168613
104	5	GO Process	Negative regulation of small molecule metabolic process	0.0214	APOC3|PLEK|APOE|MST1|APOC1	34970	35052|35033|35030|35082|34996	0.00047	GO:0062014	0.166959
1041	16	GO Process	Positive regulation of intracellular signal transduction	0.0215	C5|APOA1|APOE|CDH13|IGFBP4|IGFBP6|CD14|FGB|FGA|SERPINF2|FGG|S100A8|S100A9|F10|IGFBP3|SAA1	34970	34994|34988|35030|35074|35011|34999|35031|35034|34986|35018|35032|35076|35072|35015|35093|35086	0.00047	GO:1902533	0.166756
461	10	GO Process	Positive regulation of cytokine production	0.0216	LBP|C5|C3|ORM1|LUM|CD14|SERPINF2|SAA1|ORM2|B2M	34970	34989|34994|35059|35020|35068|35031|35018|35086|35050|35002	0.00048	GO:0001819	0.166555
4	2	GO Process	Negative regulation of very-low-density lipoprotein particle clearance	0.023	APOC3|APOC1	34970	35052|34996	0.00051	GO:0010916	0.163827
6948	59	GO Process	Regulation of metabolic process	0.023	PGLYRP1|CPB2|LBP|C5|VTN|APOC3|PLEK|APOA1|C4BPB|C3|APOE|SERPINF1|CRP|APCS|ORM1|SERPINA10|PON3|HPX|ITIH4|LUM|CDH13|IGFBP4|FCN3|SERPING1|IGFBP6|CD14|FGB|FGA|SERPINF2|HBB|FGG|PGLYRP2|FN1|HP|APOA4|C4BPA|QSOX1|SERPINC1|S100A8|S100A9|LCN2|PI16|HIST1H4H|TMSB4X|IGFBP3|GIG25|PROS1|EFEMP1|CST3|SAA1|AHSG|ORM2|ZNF445|MST1|ITIH3|C4B|SERPINA1|B2M|APOC1	34970	35023|35022|34989|34994|35075|35052|35033|34988|35051|35059|35030|35003|35067|35091|35020|35037|35077|35069|35064|35068|35074|35011|35005|34980|34999|35031|35034|34986|35018|35080|35032|34990|35070|35081|35057|35024|34997|35029|35076|35072|34981|35027|35000|35009|35093|35040|35061|35041|35017|35086|34992|35050|35088|35082|35094|35062|35089|35002|34996	0.00052	GO:0019222	0.163827
59	4	GO Process	Antibacterial humoral response	0.023	FGB|FGA|DEFA3|B2M	34970	35034|34986|35045|35002	0.00052	GO:0019731	0.163827
4	2	GO Process	Sequestering of zinc ion	0.023	S100A8|S100A9	34970	35076|35072	0.00051	GO:0032119	0.163827
4	2	GO Process	Negative regulation of complement activation, classical pathway	0.023	C4BPB|C4BPA	34970	35051|35024	0.00051	GO:0045959	0.163827
59	4	GO Process	Positive regulation of wound healing	0.023	CPB2|VTN|PLEK|SERPINF2	34970	35022|35075|35033|35018	0.00052	GO:0090303	0.163827
4	2	GO Process	Regulation of opsonization	0.023	C4BPB|C4BPA	34970	35051|35024	0.00051	GO:1903027	0.163827
108	5	GO Process	Retinoid metabolic process	0.024	APOC3|APOA1|TTR|APOE|APOA4	34970	35052|34988|35007|35030|35057	0.00055	GO:0001523	0.161979
60	4	GO Process	Regulation of lipid catabolic process	0.0241	APOC3|APOA1|APOA4|APOC1	34970	35052|34988|35057|34996	0.00055	GO:0050994	0.161798
2875	31	GO Process	Negative regulation of macromolecule metabolic process	0.0246	PGLYRP1|CPB2|LBP|C5|VTN|APOA1|C3|APOE|SERPINF1|APCS|ORM1|SERPINA10|ITIH4|FCN3|SERPING1|FGA|SERPINF2|PGLYRP2|FN1|SERPINC1|PI16|HIST1H4H|TMSB4X|IGFBP3|GIG25|PROS1|CST3|AHSG|ITIH3|C4B|SERPINA1	34970	35023|35022|34989|34994|35075|34988|35059|35030|35003|35091|35020|35037|35064|35005|34980|34986|35018|34990|35070|35029|35027|35000|35009|35093|35040|35061|35017|34992|35094|35062|35089	0.00057	GO:0010605	0.160906
313	8	GO Process	Response to lipopolysaccharide	0.0273	LBP|MPO|CD14|DEFA3|S100A8|ADAMTS13|LCN2|B2M	34970	34989|34983|35031|35045|35076|35025|34981|35002	0.00063	GO:0032496	0.156384
394	9	GO Process	Blood circulation	0.0275	APOE|CRP|SERPING1|FGB|FGA|SERPINF2|HBB|FGG|F5	34970	35030|35067|34980|35034|34986|35018|35080|35032|35054	0.00064	GO:0008015	0.156067
865	14	GO Process	Symbiotic process	0.0283	PGLYRP1|APOE|CRP|APCS|CFHR5|HPX|CFHR1|APOL1|PGLYRP2|FN1|FHR2|MBL2|C1QA|B2M	34970	35023|35030|35067|35091|35055|35069|35079|35010|34990|35070|35042|35046|35063|35002	0.00067	GO:0044403	0.154821
483	10	GO Process	Response to extracellular stimulus	0.0287	MPO|IGFBP2|APOA1|APOE|VCAM1|ALB|C2|SERPINC1|LCN2|CST3	34970	34983|35053|34988|35030|35090|35085|35013|35029|34981|35017	0.00068	GO:0009991	0.154212
5	2	GO Process	Response to symbiotic bacterium	0.0299	C4BPB|C4BPA	34970	35051|35024	0.00071	GO:0009609	0.152433
115	5	GO Process	Modulation of process of other organism	0.0302	APOE|CRP|APCS|DEFA3|S100A9	34970	35030|35067|35091|35045|35072	0.00072	GO:0035821	0.151999
2919	31	GO Process	Cellular response to chemical stimulus	0.0306	CPB2|LBP|C5|MPO|IGFBP2|HBA2|APOE|SERPINF1|PON3|VCAM1|ALB|CD14|FGB|DEFA3|HBB|FGG|FN1|HP|APOA4|S100A8|S100A9|ADAMTS13|LCN2|TMSB4X|GPX3|CST3|LCP1|SAA1|CA1|SAA2|B2M	34970	35022|34989|34994|34983|35053|35084|35030|35003|35077|35090|35085|35031|35034|35045|35080|35032|35070|35081|35057|35076|35072|35025|34981|35009|34993|35017|35044|35086|35019|35016|35002	0.00073	GO:0070887	0.151428
1539	20	GO Process	Protein-containing complex subunit organization	0.031	CETP|MPO|VTN|APOC3|APOA1|APOE|APCS|C9|FERMT3|ALB|FGB|FGA|FGG|FN1|APOA4|F5|HIST1H4H|SERPINA1|B2M|APOC1	34970	35012|34983|35075|35052|34988|35030|35091|35021|35083|35085|35034|34986|35032|35070|35057|35054|35000|35089|35002|34996	0.00075	GO:0043933	0.150864
983	15	GO Process	Negative regulation of developmental process	0.0319	PGLYRP1|CPB2|CETP|APOE|SERPINF1|CRP|APCS|PGLYRP2|PI16|C1QC|HIST1H4H|EFEMP1|CST3|AHSG|B2M	34970	35023|35022|35012|35030|35003|35067|35091|34990|35027|35058|35000|35041|35017|34992|35002	0.00077	GO:0051093	0.149621
28	3	GO Process	Positive regulation of blood coagulation	0.0327	CPB2|PLEK|SERPINF2	34970	35022|35033|35018	0.00079	GO:0030194	0.148545
28	3	GO Process	Positive regulation of cholesterol transport	0.0327	CETP|APOA1|APOE	34970	35012|34988|35030	0.00079	GO:0032376	0.148545
119	5	GO Process	Response to hydrogen peroxide	0.0341	HBA2|HBB|HP|LCN2|CST3	34970	35084|35080|35081|34981|35017	0.00084	GO:0042542	0.146725
29	3	GO Process	Modulation by host of viral process	0.0353	APOE|CRP|APCS	34970	35030|35067|35091	0.00087	GO:0044788	0.145223
29	3	GO Process	Negative regulation of endothelial cell apoptotic process	0.0353	FGB|FGA|FGG	34970	35034|34986|35032	0.00087	GO:2000352	0.145223
69	4	GO Process	Triglyceride metabolic process	0.0364	CETP|APOC3|APOE|APOC1	34970	35012|35052|35030|34996	0.00091	GO:0006641	0.14389
896	14	GO Process	Cell migration	0.0368	LBP|C5|VTN|APOA1|CDH13|VCAM1|IGFBP6|FN1|S100A8|S100A9|PROS1|LCP1|SAA1|SAA2	34970	34989|34994|35075|34988|35074|35090|34999|35070|35076|35072|35061|35044|35086|35016	0.00093	GO:0016477	0.143415
6	2	GO Process	Peptidoglycan catabolic process	0.0371	PGLYRP1|PGLYRP2	34970	35023|34990	0.00094	GO:0009253	0.143063
6	2	GO Process	Negative regulation of plasminogen activation	0.0371	CPB2|SERPINF2	34970	35022|35018	0.00094	GO:0010757	0.143063
30	3	GO Process	Regulation of cholesterol efflux	0.0371	CETP|APOA1|APOE	34970	35012|34988|35030	0.00096	GO:0010874	0.143063
6	2	GO Process	Peptidyl-cysteine s-nitrosylation	0.0371	S100A8|S100A9	34970	35076|35072	0.00094	GO:0018119	0.143063
6	2	GO Process	Very-low-density lipoprotein particle clearance	0.0371	APOE|APOC1	34970	35030|34996	0.00094	GO:0034447	0.143063
6	2	GO Process	Induction of bacterial agglutination	0.0371	FGB|FGA	34970	35034|34986	0.00094	GO:0043152	0.143063
6	2	GO Process	Negative regulation of lipoprotein lipase activity	0.0371	APOC3|APOC1	34970	35052|34996	0.00094	GO:0051005	0.143063
185	6	GO Process	Cellular response to lipopolysaccharide	0.0371	LBP|CD14|DEFA3|ADAMTS13|LCN2|B2M	34970	34989|35031|35045|35025|34981|35002	0.00095	GO:0071222	0.143063
189	6	GO Process	Positive regulation of peptide secretion	0.0401	CD14|FGB|FGA|FGG|S100A8|SAA1	34970	35031|35034|34986|35032|35076|35086	0.0011	GO:0002793	0.139686
32	3	GO Process	Positive regulation of vasoconstriction	0.0431	FGB|FGA|FGG	34970	35034|34986|35032	0.0011	GO:0045907	0.136552
75	4	GO Process	Animal organ regeneration	0.0461	CPB2|VTN|APOA1|LCP1	34970	35022|35075|34988|35044	0.0012	GO:0031100	0.13363
195	6	GO Process	Endoplasmic reticulum to golgi vesicle-mediated transport	0.0463	F9|LMAN2|F5|F10|PROS1|SERPINA1	34970	35028|35001|35054|35015|35061|35089	0.0012	GO:0006888	0.133442
131	5	GO Process	Transition metal ion homeostasis	0.0475	HPX|S100A8|S100A9|LCN2|B2M	34970	35069|35076|35072|34981|35002	0.0013	GO:0055076	0.132331
76	4	GO Process	Regulation of interleukin-8 production	0.0478	LBP|CRP|CD14|TMSB4X	34970	34989|35067|35031|35009	0.0013	GO:0032677	0.132057
197	6	GO Process	Regulation of lipid biosynthetic process	0.0481	APOC3|APOA1|C3|APOE|APOA4|APOC1	34970	35052|34988|35059|35030|35057|34996	0.0013	GO:0046890	0.131785
34	3	GO Process	Regulation of platelet activation	0.0496	PLEK|APOE|FGG	34970	35033|35030|35032	0.0013	GO:0010543	0.130452
GO process terms in colors were selected to reduce redudancy and processes not related to plasma proteins.

## Sheet: GO process_non-ICU vs HD
Table S5 (Sheet 2). Analysis of biological processes associated to the proteins altered in non-ICU COVID-19 patients when compared to HD
# background genes	# genes	category	description	FDR value	genes	network.SUID	nodes.SUID	p-value	term name	transferred FDR value
129	24	GO Process	Platelet degranulation	4e-27	VCL|SPARC|PLEK|APOA1|ORM1|VWF|F13A1|SERPING1|FERMT3|ALB|PPBP|PF4|FGB|FGA|TLN1|FGG|TAGLN2|FLNA|TMSB4X|GIG25|ACTN1|AHSG|ORM2|SERPINA4	33540	33581|33604|33629|33567|33605|33577|33570|33550|33621|33622|33617|33620|33631|33562|33591|33625|33557|33595|33593|33555|33632|33575|33573|33594	3.11e-31	GO:0002576	2.63979
697	36	GO Process	Regulated exocytosis	3.89e-25	VCL|MPO|SPARC|PLEK|APOA1|TTR|CFP|RAP1B|ORM1|VWF|F13A1|SERPING1|FERMT3|ALB|PPBP|PF4|CD14|FGB|FGA|TLN1|FGG|HP|TAGLN2|S100A8|S100A9|FLNA|CAP1|LCN2|GSN|TMSB4X|GIG25|ACTN1|CRISP3|AHSG|ORM2|SERPINA4	33540	33581|33556|33604|33629|33567|33588|33619|33563|33605|33577|33570|33550|33621|33622|33617|33620|33627|33631|33562|33591|33625|33614|33557|33612|33609|33595|33630|33554|33596|33593|33555|33632|33590|33575|33573|33594	6.05e-29	GO:0045055	2.44101
1805	44	GO Process	Vesicle-mediated transport	1.13e-19	VCL|LBP|MPO|SPARC|PLEK|APOA1|TTR|CFP|RAP1B|HBA2|CRP|ORM1|VWF|F13A1|AMBP|FCN3|SERPING1|FERMT3|ALB|PPBP|PF4|CD14|FGB|FGA|TLN1|CALR|FGG|HP|TAGLN2|S100A8|S100A9|FLNA|CAP1|LCN2|GSN|TMSB4X|GIG25|ACTN1|SAA1|CRISP3|AHSG|ORM2|PRG4|SERPINA4	33540	33581|33568|33556|33604|33629|33567|33588|33619|33563|33618|33607|33605|33577|33570|33561|33586|33550|33621|33622|33617|33620|33627|33631|33562|33591|33572|33625|33614|33557|33612|33609|33595|33630|33554|33596|33593|33555|33632|33623|33590|33575|33573|33634|33594	5.3e-23	GO:0016192	1.89469
4353	58	GO Process	Transport	9.52e-16	CETP|VCL|LBP|MPO|AFM|GPLD1|SPARC|PLEK|APOA1|TTR|CFP|RAP1B|HBA2|CRP|ORM1|VWF|LCAT|F13A1|AMBP|FCN3|SERPING1|FERMT3|ALB|PPBP|PF4|CD14|FGB|FGA|TLN1|CALR|SERPINA7|FGG|HP|APOA4|CFHR4|APOA2|TAGLN2|S100A8|S100A9|FLNA|RBP4|CAP1|LCN2|GSN|APOM|TMSB4X|GIG25|ACTN1|YWHAZ|SAA1|PCYOX1|CRISP3|AHSG|ORM2|PRG4|GC|SERPINA4|APOC1	33540	33597|33581|33568|33556|33615|33624|33604|33629|33567|33588|33619|33563|33618|33607|33605|33577|33587|33570|33561|33586|33550|33621|33622|33617|33620|33627|33631|33562|33591|33572|33578|33625|33614|33589|33553|33592|33557|33612|33609|33595|33564|33630|33554|33596|33610|33593|33555|33632|33602|33623|33628|33590|33575|33573|33634|33551|33594|33579	5.93e-19	GO:0006810	1.50214
1075	31	GO Process	Cell activation	1.82e-14	VCL|LBP|MPO|PLEK|TTR|CFP|RAP1B|ORM1|VWF|FERMT3|PPBP|PF4|CD14|FGB|FGA|TLN1|FGG|HP|S100A8|S100A9|FLNA|CAP1|LCN2|GSN|GIG25|YWHAZ|LCP1|SAA1|CRISP3|AHSG|ORM2	33540	33581|33568|33556|33629|33588|33619|33563|33605|33577|33621|33617|33620|33627|33631|33562|33591|33625|33614|33612|33609|33595|33630|33554|33596|33555|33602|33559|33623|33590|33575|33573	1.41e-17	GO:0001775	1.37399
3485	50	GO Process	Response to stress	1.07e-13	VCL|LBP|MPO|SPARC|PLEK|APOA1|CFP|HBA2|CRP|ORM1|VWF|ATRN|C9|KLKB1|F13A1|FCN3|SERPING1|FERMT3|CSF1R|ALB|PPBP|PF4|CD14|FGB|FGA|VASN|TLN1|CALR|DEFA3|FGG|PGLYRP2|HP|APOA4|F13B|APOA2|S100A8|S100A9|FLNA|LCN2|GSN|HIST1H4H|GIG25|YWHAZ|SAA1|CRISP3|ADIPOQ|AHSG|ORM2|HGFAC|SAA2	33540	33581|33568|33556|33604|33629|33567|33619|33618|33607|33605|33577|33598|33611|33583|33570|33586|33550|33621|33571|33622|33617|33620|33627|33631|33562|33601|33591|33572|33560|33625|33569|33614|33589|33558|33592|33612|33609|33595|33554|33596|33582|33555|33602|33623|33590|33584|33575|33573|33552|33603	9.2e-17	GO:0006950	1.29706
5591	62	GO Process	Localization	1.09e-13	CETP|VCL|LBP|MPO|AFM|GPLD1|SPARC|PLEK|APOA1|TTR|CFP|RAP1B|HBA2|CRP|ORM1|VWF|LCAT|F13A1|AMBP|FCN3|SERPING1|FERMT3|ALB|PPBP|PF4|CD14|FGB|FGA|TLN1|CALR|SERPINA7|FGG|CDH5|HP|APOA4|CFHR4|APOA2|TAGLN2|S100A8|S100A9|FLNA|RBP4|CAP1|LCN2|GSN|APOM|TMSB4X|GIG25|ACTN1|YWHAZ|LCP1|SAA1|PCYOX1|CRISP3|ADIPOQ|AHSG|ORM2|PRG4|GC|SAA2|SERPINA4|APOC1	33540	33597|33581|33568|33556|33615|33624|33604|33629|33567|33588|33619|33563|33618|33607|33605|33577|33587|33570|33561|33586|33550|33621|33622|33617|33620|33627|33631|33562|33591|33572|33578|33625|33566|33614|33589|33553|33592|33557|33612|33609|33595|33564|33630|33554|33596|33610|33593|33555|33632|33602|33559|33623|33628|33590|33584|33575|33573|33634|33551|33603|33594|33579	1.01e-16	GO:0051179	1.29626
1296	32	GO Process	Defense response	2.79e-13	LBP|MPO|CFP|CRP|ORM1|ATRN|C9|KLKB1|FCN3|SERPING1|CSF1R|PPBP|PF4|CD14|FGB|FGA|DEFA3|PGLYRP2|HP|APOA4|APOA2|S100A8|S100A9|FLNA|LCN2|GSN|GIG25|SAA1|CRISP3|AHSG|ORM2|SAA2	33540	33568|33556|33619|33607|33605|33598|33611|33583|33586|33550|33571|33617|33620|33627|33631|33562|33560|33569|33614|33589|33592|33612|33609|33595|33554|33596|33555|33623|33590|33575|33573|33603	2.82e-16	GO:0006952	1.25544
74	12	GO Process	Acute inflammatory response	2.4e-12	LBP|CRP|ORM1|KLKB1|HP|APOA2|S100A8|GIG25|SAA1|AHSG|ORM2|SAA2	33540	33568|33607|33605|33583|33614|33592|33612|33555|33623|33575|33573|33603	2.62e-15	GO:0002526	1.16198
1588	33	GO Process	Immune response	9.45e-12	VCL|LBP|MPO|TTR|CFP|RAP1B|CRP|ORM1|C9|FCN3|SERPING1|CSF1R|PPBP|PF4|CD14|FGB|FGA|DEFA3|PGLYRP2|HP|APOA4|S100A8|S100A9|CAP1|LCN2|GSN|GIG25|LCP1|SAA1|CRISP3|AHSG|ORM2|PRG4	33540	33581|33568|33556|33588|33619|33563|33607|33605|33611|33586|33550|33571|33617|33620|33627|33631|33562|33560|33569|33614|33589|33612|33609|33630|33554|33596|33555|33559|33623|33590|33575|33573|33634	1.1e-14	GO:0006955	1.10246
303	17	GO Process	Blood coagulation	3.02e-11	VCL|PLEK|VWF|KLKB1|F13A1|SERPING1|FERMT3|PF4|FGB|FGA|TLN1|FGG|F13B|FLNA|YWHAZ|SAA1|HGFAC	33540	33581|33629|33577|33583|33570|33550|33621|33620|33631|33562|33591|33625|33558|33595|33602|33623|33552	3.76e-14	GO:0007596	1.052
969	26	GO Process	Immune effector process	3.97e-11	VCL|LBP|MPO|TTR|CFP|RAP1B|CRP|ORM1|C9|FCN3|SERPING1|PPBP|CD14|DEFA3|HP|S100A8|S100A9|FLNA|CAP1|LCN2|GSN|GIG25|LCP1|CRISP3|AHSG|ORM2	33540	33581|33568|33556|33588|33619|33563|33607|33605|33611|33586|33550|33617|33627|33560|33614|33612|33609|33595|33630|33554|33596|33555|33559|33590|33575|33573	5.88e-14	GO:0002252	1.04012
30	9	GO Process	Plasma lipoprotein particle remodeling	4.68e-11	CETP|MPO|APOA1|LCAT|ALB|APOA4|APOA2|APOM|APOC1	33540	33597|33556|33567|33587|33622|33589|33592|33610|33579	7.29e-14	GO:0034369	1.03298
439	19	GO Process	Wound healing	5.01e-11	VCL|SPARC|PLEK|VWF|KLKB1|F13A1|SERPING1|FERMT3|PF4|FGB|FGA|TLN1|FGG|F13B|S100A8|FLNA|YWHAZ|SAA1|HGFAC	33540	33581|33604|33629|33577|33583|33570|33550|33621|33620|33631|33562|33591|33625|33558|33612|33595|33602|33623|33552	8.59e-14	GO:0042060	1.03002
18	8	GO Process	High-density lipoprotein particle remodeling	7.56e-11	CETP|APOA1|LCAT|ALB|APOA4|APOA2|APOM|APOC1	33540	33597|33567|33587|33622|33589|33592|33610|33579	1.41e-13	GO:0034375	1.01215
2375	38	GO Process	Establishment of localization in cell	8.81e-11	VCL|MPO|SPARC|PLEK|APOA1|TTR|CFP|RAP1B|ORM1|VWF|F13A1|SERPING1|FERMT3|ALB|PPBP|PF4|CD14|FGB|FGA|TLN1|CALR|FGG|HP|TAGLN2|S100A8|S100A9|FLNA|CAP1|LCN2|GSN|TMSB4X|GIG25|ACTN1|YWHAZ|CRISP3|AHSG|ORM2|SERPINA4	33540	33581|33556|33604|33629|33567|33588|33619|33563|33605|33577|33570|33550|33621|33622|33617|33620|33627|33631|33562|33591|33572|33625|33614|33557|33612|33609|33595|33630|33554|33596|33593|33555|33632|33602|33590|33575|33573|33594	1.71e-13	GO:0051649	1.0055
532	20	GO Process	Response to wounding	1.07e-10	VCL|SPARC|PLEK|APOA1|VWF|KLKB1|F13A1|SERPING1|FERMT3|PF4|FGB|FGA|TLN1|FGG|F13B|S100A8|FLNA|YWHAZ|SAA1|HGFAC	33540	33581|33604|33629|33567|33577|33583|33570|33550|33621|33620|33631|33562|33591|33625|33558|33612|33595|33602|33623|33552	2.17e-13	GO:0009611	0.997062
2481	38	GO Process	Immune system process	3.06e-10	VCL|LBP|MPO|GPLD1|PLEK|TTR|CFP|RAP1B|CRP|ORM1|C9|FCN3|SERPING1|CSF1R|PPBP|PF4|CD14|FGB|FGA|CALR|DEFA3|PGLYRP2|HP|APOA4|S100A8|S100A9|FLNA|CAP1|LCN2|GSN|GIG25|ACTN1|LCP1|SAA1|CRISP3|AHSG|ORM2|PRG4	33540	33581|33568|33556|33624|33629|33588|33619|33563|33607|33605|33611|33586|33550|33571|33617|33620|33627|33631|33562|33572|33560|33569|33614|33589|33612|33609|33595|33630|33554|33596|33555|33632|33559|33623|33590|33575|33573|33634	6.68e-13	GO:0002376	0.951428
641	21	GO Process	Leukocyte mediated immunity	3.06e-10	VCL|MPO|TTR|CFP|RAP1B|CRP|ORM1|C9|SERPING1|PPBP|CD14|HP|S100A8|S100A9|CAP1|LCN2|GSN|GIG25|CRISP3|AHSG|ORM2	33540	33581|33556|33588|33619|33563|33607|33605|33611|33550|33617|33627|33614|33612|33609|33630|33554|33596|33555|33590|33575|33573	6.43e-13	GO:0002443	0.951428
900	24	GO Process	Defense response to other organism	3.46e-10	LBP|MPO|CFP|CRP|C9|FCN3|SERPING1|CSF1R|PPBP|PF4|CD14|FGB|FGA|DEFA3|PGLYRP2|HP|APOA4|S100A8|S100A9|FLNA|LCN2|GSN|SAA1|CRISP3	33540	33568|33556|33619|33607|33611|33586|33550|33571|33617|33620|33627|33631|33562|33560|33569|33614|33589|33612|33609|33595|33554|33596|33623|33590	7.8e-13	GO:0098542	0.946092
8046	68	GO Process	Response to stimulus	3.69e-10	VCL|LBP|PON1|MPO|PFN1|GPLD1|SPARC|IGFBP2|PLEK|APOA1|TTR|CFP|RAP1B|HBA2|CRP|ORM1|VWF|ATRN|C9|KLKB1|F13A1|PON3|LUM|FCN3|SERPING1|FERMT3|CSF1R|ALB|PPBP|PF4|CD14|FGB|FGA|VASN|TLN1|CALR|DEFA3|FGG|CDH5|PGLYRP2|HP|APOA4|ACTA1|F13B|APOA2|S100A8|S100A9|FLNA|RBP4|CAP1|LCN2|GSN|APOM|HIST1H4H|TMSB4X|GIG25|YWHAZ|LCP1|SAA1|CRISP3|ADIPOQ|AHSG|ORM2|PRG4|TGFBI|IGFALS|HGFAC|SAA2	33540	33581|33568|33600|33556|33635|33624|33604|33580|33629|33567|33588|33619|33563|33618|33607|33605|33577|33598|33611|33583|33570|33613|33608|33586|33550|33621|33571|33622|33617|33620|33627|33631|33562|33601|33591|33572|33560|33625|33566|33569|33614|33589|33576|33558|33592|33612|33609|33595|33564|33630|33554|33596|33610|33582|33593|33555|33602|33559|33623|33590|33584|33575|33573|33634|33565|33585|335…	8.62e-13	GO:0050896	0.943297
44	9	GO Process	Acute-phase response	6.01e-10	LBP|CRP|ORM1|HP|GIG25|SAA1|AHSG|ORM2|SAA2	33540	33568|33607|33605|33614|33555|33623|33575|33573|33603	1.45e-12	GO:0006953	0.922113
522	19	GO Process	Myeloid cell activation involved in immune response	6.58e-10	VCL|LBP|MPO|TTR|CFP|RAP1B|ORM1|PPBP|CD14|HP|S100A8|S100A9|CAP1|LCN2|GSN|GIG25|CRISP3|AHSG|ORM2	33540	33581|33568|33556|33588|33619|33563|33605|33617|33627|33614|33612|33609|33630|33554|33596|33555|33590|33575|33573	1.64e-12	GO:0002275	0.918177
135	12	GO Process	Platelet activation	7.22e-10	VCL|PLEK|VWF|FERMT3|PF4|FGB|FGA|TLN1|FGG|FLNA|YWHAZ|SAA1	33540	33581|33629|33577|33621|33620|33631|33562|33591|33625|33595|33602|33623	1.85e-12	GO:0030168	0.914146
75	10	GO Process	Regulation of plasma lipoprotein particle levels	1.32e-09	CETP|MPO|APOA1|LCAT|ALB|APOA4|APOA2|APOM|ADIPOQ|APOC1	33540	33597|33556|33567|33587|33622|33589|33592|33610|33584|33579	3.6e-12	GO:0097006	0.887943
626	20	GO Process	Leukocyte activation involved in immune response	1.39e-09	VCL|LBP|MPO|TTR|CFP|RAP1B|ORM1|PPBP|CD14|HP|S100A8|S100A9|CAP1|LCN2|GSN|GIG25|LCP1|CRISP3|AHSG|ORM2	33540	33581|33568|33556|33588|33619|33563|33605|33617|33627|33614|33612|33609|33630|33554|33596|33555|33559|33590|33575|33573	3.9e-12	GO:0002366	0.885699
484	18	GO Process	Neutrophil degranulation	1.6e-09	VCL|MPO|TTR|CFP|RAP1B|ORM1|PPBP|CD14|HP|S100A8|S100A9|CAP1|LCN2|GSN|GIG25|CRISP3|AHSG|ORM2	33540	33581|33556|33588|33619|33563|33605|33617|33627|33614|33612|33609|33630|33554|33596|33555|33590|33575|33573	4.86e-12	GO:0043312	0.879588
515	18	GO Process	Inflammatory response	3.67e-09	LBP|CRP|ORM1|ATRN|KLKB1|CSF1R|PPBP|PF4|CD14|HP|APOA2|S100A8|S100A9|GIG25|SAA1|AHSG|ORM2|SAA2	33540	33568|33607|33605|33598|33583|33571|33617|33620|33627|33614|33592|33612|33609|33555|33623|33575|33573|33603	1.31e-11	GO:0006954	0.843533
1256	26	GO Process	Response to other organism	5.06e-09	LBP|MPO|SPARC|CFP|CRP|C9|FCN3|SERPING1|CSF1R|PPBP|PF4|CD14|FGB|FGA|DEFA3|PGLYRP2|HP|APOA4|S100A8|S100A9|FLNA|LCN2|GSN|SAA1|CRISP3|ADIPOQ	33540	33568|33556|33604|33619|33607|33611|33586|33550|33571|33617|33620|33627|33631|33562|33560|33569|33614|33589|33612|33609|33595|33554|33596|33623|33590|33584	1.89e-11	GO:0051707	0.829585
275	14	GO Process	Humoral immune response	7.3e-09	CFP|CRP|C9|FCN3|SERPING1|PPBP|PF4|FGB|FGA|DEFA3|PGLYRP2|S100A8|S100A9|LCN2	33540	33619|33607|33611|33586|33550|33617|33620|33631|33562|33560|33569|33612|33609|33554	2.84e-11	GO:0006959	0.813668
2967	39	GO Process	Cellular localization	8.31e-09	VCL|MPO|SPARC|PLEK|APOA1|TTR|CFP|RAP1B|ORM1|VWF|F13A1|SERPING1|FERMT3|ALB|PPBP|PF4|CD14|FGB|FGA|TLN1|CALR|FGG|HP|TAGLN2|S100A8|S100A9|FLNA|CAP1|LCN2|GSN|TMSB4X|GIG25|ACTN1|YWHAZ|CRISP3|ADIPOQ|AHSG|ORM2|SERPINA4	33540	33581|33556|33604|33629|33567|33588|33619|33563|33605|33577|33570|33550|33621|33622|33617|33620|33627|33631|33562|33591|33572|33625|33614|33557|33612|33609|33595|33630|33554|33596|33593|33555|33632|33602|33590|33584|33575|33573|33594	3.3e-11	GO:0051641	0.80804
42	8	GO Process	Platelet aggregation	1.08e-08	VCL|PLEK|FERMT3|FGB|FGA|TLN1|FGG|FLNA	33540	33581|33629|33621|33631|33562|33591|33625|33595	4.46e-11	GO:0070527	0.796658
5389	53	GO Process	Negative regulation of biological process	1.14e-08	CETP|VCL|LBP|MPO|PFN1|GPLD1|SPARC|IGFBP2|PLEK|APOA1|RAP1B|CRP|ORM1|KLKB1|FETUB|AMBP|PON3|FCN3|SERPING1|CSF1R|ALB|PF4|CD14|FGB|FGA|VASN|CALR|SERPINA7|FGG|CDH5|PGLYRP2|HP|APOA4|ITIH2|F13B|APOA2|FLNA|RBP4|PI16|GSN|APOM|HIST1H4H|TMSB4X|IGFBP3|GIG25|ACTN1|YWHAZ|SAA1|ADIPOQ|AHSG|TGFBI|SERPINA4|APOC1	33540	33597|33581|33568|33556|33635|33624|33604|33580|33629|33567|33563|33607|33605|33583|33606|33561|33613|33586|33550|33571|33622|33620|33627|33631|33562|33601|33572|33578|33625|33566|33569|33614|33589|33599|33558|33592|33595|33564|33616|33596|33610|33582|33593|33633|33555|33632|33602|33623|33584|33575|33565|33594|33579	4.79e-11	GO:0048519	0.79431
12171	80	GO Process	Biological regulation	1.26e-08	CETP|VCL|LBP|PON1|MPO|PFN1|AFM|GPLD1|SPARC|IGFBP2|PLEK|APOA1|TTR|CFP|RAP1B|HBA2|CRP|ORM1|VWF|ATRN|C9|LCAT|KLKB1|F13A1|FETUB|AMBP|PON3|LUM|FCN3|SERPING1|FERMT3|CSF1R|ALB|PPBP|PF4|CD14|FGB|FGA|VASN|TLN1|CALR|DEFA3|SERPINA7|FGG|CDH5|PGLYRP2|HP|APOA4|ITIH2|CNDP1|ACTA1|F13B|CFHR4|APOA2|S100A8|S100A9|FLNA|RBP4|CAP1|LCN2|PI16|GSN|APOM|HIST1H4H|TMSB4X|IGFBP3|GIG25|ACTN1|YWHAZ|LCP1|SAA1|ADIPOQ|AHSG|ORM2|T…	33540	33597|33581|33568|33600|33556|33635|33615|33624|33604|33580|33629|33567|33588|33619|33563|33618|33607|33605|33577|33598|33611|33587|33583|33570|33606|33561|33613|33608|33586|33550|33621|33571|33622|33617|33620|33627|33631|33562|33601|33591|33572|33560|33578|33625|33566|33569|33614|33589|33599|33574|33576|33558|33553|33592|33612|33609|33595|33564|33630|33554|33616|33596|33610|33582|33593|33633|335…	5.39e-11	GO:0065007	0.789963
26	7	GO Process	Blood coagulation, fibrin clot formation	2.14e-08	VWF|KLKB1|F13A1|SERPING1|FGB|FGA|FGG	33540	33577|33583|33570|33550|33631|33562|33625	9.34e-11	GO:0072378	0.766959
3227	40	GO Process	Regulation of multicellular organismal process	2.15e-08	VCL|LBP|PFN1|GPLD1|SPARC|PLEK|APOA1|CRP|ORM1|ATRN|LCAT|KLKB1|LUM|SERPING1|CSF1R|PF4|CD14|FGB|FGA|VASN|CALR|FGG|CDH5|PGLYRP2|APOA4|APOA2|S100A9|FLNA|RBP4|LCN2|PI16|APOM|HIST1H4H|TMSB4X|YWHAZ|SAA1|ADIPOQ|AHSG|ORM2|APOC1	33540	33581|33568|33635|33624|33604|33629|33567|33607|33605|33598|33587|33583|33608|33550|33571|33620|33627|33631|33562|33601|33572|33625|33566|33569|33589|33592|33609|33595|33564|33554|33616|33610|33582|33593|33602|33623|33584|33575|33573|33579	9.69e-11	GO:0051239	0.766756
4042	45	GO Process	Regulation of biological quality	2.21e-08	CETP|VCL|MPO|PFN1|AFM|GPLD1|SPARC|PLEK|APOA1|TTR|RAP1B|CRP|VWF|LCAT|KLKB1|F13A1|SERPING1|FERMT3|CSF1R|ALB|PF4|FGB|FGA|TLN1|CALR|SERPINA7|FGG|CDH5|APOA4|F13B|APOA2|S100A8|S100A9|FLNA|RBP4|LCN2|GSN|APOM|HIST1H4H|TMSB4X|GIG25|YWHAZ|SAA1|ADIPOQ|HGFAC	33540	33597|33581|33556|33635|33615|33624|33604|33629|33567|33588|33563|33607|33577|33587|33583|33570|33550|33621|33571|33622|33620|33631|33562|33591|33572|33578|33625|33566|33589|33558|33592|33612|33609|33595|33564|33554|33596|33610|33582|33593|33555|33602|33623|33584|33552	1.01e-10	GO:0065008	0.765561
538	17	GO Process	Response to inorganic substance	4.93e-08	PON1|MPO|GPLD1|SPARC|IGFBP2|HBA2|CD14|FGB|FGA|CALR|FGG|HP|APOA4|ACTA1|S100A8|LCN2|GSN	33540	33600|33556|33624|33604|33580|33618|33627|33631|33562|33572|33625|33614|33589|33576|33612|33554|33596	2.38e-10	GO:0010035	0.730715
703	19	GO Process	Innate immune response	4.93e-08	LBP|CFP|CRP|C9|FCN3|SERPING1|CSF1R|CD14|FGB|FGA|DEFA3|PGLYRP2|APOA4|S100A8|S100A9|LCN2|GSN|SAA1|CRISP3	33540	33568|33619|33607|33611|33586|33550|33571|33627|33631|33562|33560|33569|33589|33612|33609|33554|33596|33623|33590	2.34e-10	GO:0045087	0.730715
4874	49	GO Process	Negative regulation of cellular process	5.72e-08	CETP|VCL|MPO|PFN1|GPLD1|SPARC|IGFBP2|PLEK|APOA1|RAP1B|CRP|FETUB|AMBP|PON3|FCN3|SERPING1|CSF1R|ALB|PF4|CD14|FGB|FGA|VASN|CALR|SERPINA7|FGG|CDH5|PGLYRP2|HP|APOA4|ITIH2|F13B|APOA2|FLNA|RBP4|PI16|GSN|APOM|HIST1H4H|TMSB4X|IGFBP3|GIG25|ACTN1|YWHAZ|ADIPOQ|AHSG|TGFBI|SERPINA4|APOC1	33540	33597|33581|33556|33635|33624|33604|33580|33629|33567|33563|33607|33606|33561|33613|33586|33550|33571|33622|33620|33627|33631|33562|33601|33572|33578|33625|33566|33569|33614|33589|33599|33558|33592|33595|33564|33616|33596|33610|33582|33593|33633|33555|33632|33602|33584|33575|33565|33594|33579	2.8e-10	GO:0048523	0.72426
11475	77	GO Process	Regulation of biological process	5.99e-08	CETP|VCL|LBP|PON1|MPO|PFN1|GPLD1|SPARC|IGFBP2|PLEK|APOA1|TTR|CFP|RAP1B|HBA2|CRP|ORM1|ATRN|C9|LCAT|KLKB1|F13A1|FETUB|AMBP|PON3|LUM|FCN3|SERPING1|FERMT3|CSF1R|ALB|PPBP|PF4|CD14|FGB|FGA|VASN|TLN1|CALR|DEFA3|SERPINA7|FGG|CDH5|PGLYRP2|HP|APOA4|ITIH2|CNDP1|ACTA1|F13B|CFHR4|APOA2|S100A8|S100A9|FLNA|RBP4|CAP1|LCN2|PI16|GSN|APOM|HIST1H4H|TMSB4X|IGFBP3|GIG25|ACTN1|YWHAZ|LCP1|SAA1|ADIPOQ|AHSG|ORM2|TGFBI|IGF…	33540	33597|33581|33568|33600|33556|33635|33624|33604|33580|33629|33567|33588|33619|33563|33618|33607|33605|33598|33611|33587|33583|33570|33606|33561|33613|33608|33586|33550|33621|33571|33622|33617|33620|33627|33631|33562|33601|33591|33572|33560|33578|33625|33566|33569|33614|33589|33599|33574|33576|33558|33553|33592|33612|33609|33595|33564|33630|33554|33616|33596|33610|33582|33593|33633|33555|33632|336…	2.99e-10	GO:0050789	0.722257
277	13	GO Process	Defense response to bacterium	7.86e-08	LBP|MPO|CFP|CRP|PPBP|FGB|FGA|DEFA3|PGLYRP2|HP|S100A8|S100A9|LCN2	33540	33568|33556|33619|33607|33617|33631|33562|33560|33569|33614|33612|33609|33554	4e-10	GO:0042742	0.710458
17	6	GO Process	Reverse cholesterol transport	1.07e-07	CETP|APOA1|LCAT|APOA4|APOA2|APOM	33540	33597|33567|33587|33589|33592|33610	5.59e-10	GO:0043691	0.697062
1899	29	GO Process	Interspecies interaction between organisms	2.28e-07	LBP|MPO|SPARC|CFP|CRP|C9|AMBP|FCN3|SERPING1|CSF1R|PPBP|PF4|CD14|FGB|FGA|TLN1|DEFA3|PGLYRP2|HP|APOA4|APOA2|S100A8|S100A9|FLNA|LCN2|GSN|SAA1|CRISP3|ADIPOQ	33540	33568|33556|33604|33619|33607|33611|33561|33586|33550|33571|33617|33620|33627|33631|33562|33591|33560|33569|33614|33589|33592|33612|33609|33595|33554|33596|33623|33590|33584	1.2e-09	GO:0044419	0.664207
2310	32	GO Process	Response to external stimulus	2.46e-07	LBP|PON1|MPO|SPARC|IGFBP2|APOA1|CFP|CRP|C9|FCN3|SERPING1|CSF1R|ALB|PPBP|PF4|CD14|FGB|FGA|DEFA3|PGLYRP2|HP|APOA4|ACTA1|S100A8|S100A9|FLNA|LCN2|GSN|SAA1|CRISP3|ADIPOQ|SAA2	33540	33568|33600|33556|33604|33580|33567|33619|33607|33611|33586|33550|33571|33622|33617|33620|33627|33631|33562|33560|33569|33614|33589|33576|33612|33609|33595|33554|33596|33623|33590|33584|33603	1.32e-09	GO:0009605	0.660906
2919	36	GO Process	Cellular response to chemical stimulus	3.2e-07	LBP|MPO|GPLD1|SPARC|IGFBP2|RAP1B|HBA2|F13A1|PON3|CSF1R|ALB|PPBP|PF4|CD14|FGB|VASN|TLN1|CALR|DEFA3|FGG|CDH5|HP|APOA4|ACTA1|S100A8|S100A9|FLNA|LCN2|GSN|APOM|TMSB4X|YWHAZ|LCP1|SAA1|ADIPOQ|SAA2	33540	33568|33556|33624|33604|33580|33563|33618|33570|33613|33571|33622|33617|33620|33627|33631|33601|33591|33572|33560|33625|33566|33614|33589|33576|33612|33609|33595|33554|33596|33610|33593|33602|33559|33623|33584|33603	1.74e-09	GO:0070887	0.649485
1231	23	GO Process	Negative regulation of multicellular organismal process	4.68e-07	LBP|SPARC|APOA1|ORM1|KLKB1|SERPING1|PF4|FGB|FGA|VASN|CALR|FGG|PGLYRP2|APOA4|APOA2|RBP4|PI16|APOM|HIST1H4H|TMSB4X|ADIPOQ|AHSG|APOC1	33540	33568|33604|33567|33605|33583|33550|33620|33631|33562|33601|33572|33625|33569|33589|33592|33564|33616|33610|33582|33593|33584|33575|33579	2.59e-09	GO:0051241	0.632975
634	17	GO Process	Response to bacterium	4.78e-07	LBP|MPO|SPARC|CFP|CRP|PPBP|PF4|CD14|FGB|FGA|DEFA3|PGLYRP2|HP|S100A8|S100A9|LCN2|ADIPOQ	33540	33568|33556|33604|33619|33607|33617|33620|33627|33631|33562|33560|33569|33614|33612|33609|33554|33584	2.68e-09	GO:0009617	0.632057
52	7	GO Process	Regulation of cholesterol transport	1.18e-06	CETP|PON1|APOA1|APOA4|APOA2|ADIPOQ|APOC1	33540	33597|33600|33567|33589|33592|33584|33579	6.8e-09	GO:0032374	0.592812
433	14	GO Process	Endocytosis	1.4e-06	SPARC|APOA1|HBA2|AMBP|FCN3|ALB|CD14|CALR|HP|CAP1|GSN|SAA1|AHSG|PRG4	33540	33604|33567|33618|33561|33586|33622|33627|33572|33614|33630|33596|33623|33575|33634	8.26e-09	GO:0006897	0.585387
54	7	GO Process	Cholesterol transport	1.44e-06	CETP|APOA1|LCAT|APOA4|APOA2|APOM|APOC1	33540	33597|33567|33587|33589|33592|33610|33579	8.64e-09	GO:0030301	0.584164
13	5	GO Process	Triglyceride-rich lipoprotein particle remodeling	1.93e-06	CETP|APOA1|LCAT|APOA4|APOA2	33540	33597|33567|33587|33589|33592	1.17e-08	GO:0034370	0.571444
184	10	GO Process	Receptor-mediated endocytosis	2.09e-06	SPARC|APOA1|HBA2|AMBP|ALB|CD14|CALR|HP|CAP1|SAA1	33540	33604|33567|33618|33561|33622|33627|33572|33614|33630|33623	1.29e-08	GO:0006898	0.567985
2740	33	GO Process	Regulation of localization	3.48e-06	CETP|VCL|LBP|PON1|PFN1|GPLD1|SPARC|APOA1|RAP1B|CRP|FERMT3|CSF1R|CD14|FGB|FGA|CALR|FGG|CDH5|APOA4|APOA2|S100A8|FLNA|RBP4|GSN|TMSB4X|IGFBP3|ACTN1|YWHAZ|LCP1|SAA1|ADIPOQ|AHSG|APOC1	33540	33597|33581|33568|33600|33635|33624|33604|33567|33563|33607|33621|33571|33627|33631|33562|33572|33625|33566|33589|33592|33612|33595|33564|33596|33593|33633|33632|33602|33559|33623|33584|33575|33579	2.17e-08	GO:0032879	0.545842
38	6	GO Process	Positive regulation of substrate adhesion-dependent cell spreading	5.77e-06	APOA1|FGB|FGA|CALR|FGG|FLNA	33540	33567|33631|33562|33572|33625|33595	3.64e-08	GO:1900026	0.523882
4333	42	GO Process	Response to chemical	7.98e-06	LBP|PON1|MPO|GPLD1|SPARC|IGFBP2|APOA1|RAP1B|HBA2|F13A1|PON3|LUM|CSF1R|ALB|PPBP|PF4|CD14|FGB|FGA|VASN|TLN1|CALR|DEFA3|FGG|CDH5|HP|APOA4|ACTA1|APOA2|S100A8|S100A9|FLNA|RBP4|LCN2|GSN|APOM|TMSB4X|YWHAZ|LCP1|SAA1|ADIPOQ|SAA2	33540	33568|33600|33556|33624|33604|33580|33567|33563|33618|33570|33613|33608|33571|33622|33617|33620|33627|33631|33562|33601|33591|33572|33560|33625|33566|33614|33589|33576|33592|33612|33609|33595|33564|33554|33596|33610|33593|33602|33559|33623|33584|33603	5.16e-08	GO:0042221	0.5098
160	9	GO Process	Antimicrobial humoral response	8.29e-06	PPBP|PF4|FGB|FGA|DEFA3|PGLYRP2|S100A8|S100A9|LCN2	33540	33617|33620|33631|33562|33560|33569|33612|33609|33554	5.42e-08	GO:0019730	0.508145
161	9	GO Process	Maintenance of location	8.62e-06	APOA1|ALB|CALR|S100A8|S100A9|FLNA|LCN2|GSN|TMSB4X	33540	33567|33622|33572|33612|33609|33595|33554|33596|33593	5.7e-08	GO:0051235	0.506449
3011	34	GO Process	Response to organic substance	8.83e-06	LBP|PON1|MPO|GPLD1|SPARC|IGFBP2|APOA1|RAP1B|F13A1|LUM|CSF1R|PPBP|PF4|CD14|FGB|TLN1|CALR|DEFA3|FGG|CDH5|APOA4|ACTA1|APOA2|S100A8|FLNA|RBP4|LCN2|GSN|APOM|TMSB4X|YWHAZ|LCP1|SAA1|ADIPOQ	33540	33568|33600|33556|33624|33604|33580|33567|33563|33570|33608|33571|33617|33620|33627|33631|33591|33572|33560|33625|33566|33589|33576|33592|33612|33595|33564|33554|33596|33610|33593|33602|33559|33623|33584	5.91e-08	GO:0010033	0.505404
219	10	GO Process	Response to toxic substance	9.15e-06	PON1|MPO|HBA2|PON3|ALB|HP|APOA4|S100A9|LCN2|APOM	33540	33600|33556|33618|33613|33622|33614|33589|33609|33554|33610	6.2e-08	GO:0009636	0.503858
20	5	GO Process	Fibrinolysis	1.03e-05	KLKB1|SERPING1|FGB|FGA|FGG	33540	33583|33550|33631|33562|33625	7.08e-08	GO:0042730	0.498716
78	7	GO Process	Phosphatidylcholine metabolic process	1.3e-05	CETP|PON1|GPLD1|APOA1|LCAT|APOA4|APOA2	33540	33597|33600|33624|33567|33587|33589|33592	8.98e-08	GO:0046470	0.488606
923	18	GO Process	Positive regulation of transport	1.49e-05	CETP|PON1|GPLD1|APOA1|CD14|FGB|FGA|CALR|FGG|APOA2|S100A8|FLNA|RBP4|TMSB4X|YWHAZ|SAA1|ADIPOQ|AHSG	33540	33597|33600|33624|33567|33627|33631|33562|33572|33625|33592|33612|33595|33564|33593|33602|33623|33584|33575	1.04e-07	GO:0051050	0.482681
23	5	GO Process	Cholesterol efflux	1.83e-05	APOA1|APOA4|APOA2|APOM|APOC1	33540	33567|33589|33592|33610|33579	1.3e-07	GO:0033344	0.473755
25	5	GO Process	Regulation of heterotypic cell-cell adhesion	2.61e-05	APOA1|FGB|FGA|FGG|ADIPOQ	33540	33567|33631|33562|33625|33584	1.87e-07	GO:0034114	0.458336
858	17	GO Process	Response to lipid	2.77e-05	LBP|PON1|MPO|GPLD1|SPARC|IGFBP2|PPBP|PF4|CD14|CALR|DEFA3|ACTA1|APOA2|S100A8|RBP4|LCN2|ADIPOQ	33540	33568|33600|33556|33624|33604|33580|33617|33620|33627|33572|33560|33576|33592|33612|33564|33554|33584	2.01e-07	GO:0033993	0.455752
1567	23	GO Process	Response to oxygen-containing compound	2.89e-05	LBP|PON1|MPO|GPLD1|SPARC|IGFBP2|RAP1B|HBA2|PPBP|PF4|CD14|CALR|DEFA3|HP|APOA4|APOA2|S100A8|FLNA|RBP4|LCN2|GSN|APOM|ADIPOQ	33540	33568|33600|33556|33624|33604|33580|33563|33618|33617|33620|33627|33572|33560|33614|33589|33592|33612|33595|33564|33554|33596|33610|33584	2.11e-07	GO:1901700	0.45391
90	7	GO Process	Cellular oxidant detoxification	3e-05	MPO|HBA2|ALB|HP|APOA4|S100A9|APOM	33540	33556|33618|33622|33614|33589|33609|33610	2.24e-07	GO:0098869	0.452288
9	4	GO Process	Positive regulation of cholesterol esterification	3.14e-05	APOA1|APOA4|APOA2|APOC1	33540	33567|33589|33592|33579	2.37e-07	GO:0010873	0.450307
9	4	GO Process	Very-low-density lipoprotein particle remodeling	3.14e-05	CETP|APOA1|LCAT|APOA4	33540	33597|33567|33587|33589	2.37e-07	GO:0034372	0.450307
91	7	GO Process	Maintenance of location in cell	3.14e-05	ALB|CALR|S100A8|S100A9|LCN2|GSN|TMSB4X	33540	33622|33572|33612|33609|33554|33596|33593	2.4e-07	GO:0051651	0.450307
27	5	GO Process	Plasma lipoprotein particle assembly	3.36e-05	APOA1|APOA4|APOA2|APOM|APOC1	33540	33567|33589|33592|33610|33579	2.62e-07	GO:0034377	0.447366
145	8	GO Process	Organic hydroxy compound transport	4.54e-05	CETP|APOA1|LCAT|APOA4|APOA2|RBP4|APOM|APOC1	33540	33597|33567|33587|33589|33592|33564|33610|33579	3.57e-07	GO:0015850	0.434294
1013	18	GO Process	Regulation of response to external stimulus	5.07e-05	LBP|PLEK|APOA1|KLKB1|SERPING1|CSF1R|FGB|FGA|CALR|FGG|CDH5|PGLYRP2|S100A8|S100A9|TMSB4X|SAA1|ADIPOQ|AHSG	33540	33568|33629|33567|33583|33550|33571|33631|33562|33572|33625|33566|33569|33612|33609|33593|33623|33584|33575	4.03e-07	GO:0032101	0.429499
100	7	GO Process	Toll-like receptor signaling pathway	5.48e-05	LBP|CD14|FGB|FGA|FGG|S100A8|S100A9	33540	33568|33627|33631|33562|33625|33612|33609	4.39e-07	GO:0002224	0.426122
11	4	GO Process	Plasminogen activation	5.56e-05	KLKB1|FGB|FGA|FGG	33540	33583|33631|33562|33625	4.5e-07	GO:0031639	0.425493
151	8	GO Process	Regulation of lipid localization	5.8e-05	CETP|PON1|APOA1|CRP|APOA4|APOA2|ADIPOQ|APOC1	33540	33597|33600|33567|33607|33589|33592|33584|33579	4.78e-07	GO:1905952	0.423657
1514	22	GO Process	Regulation of immune system process	5.88e-05	LBP|GPLD1|IGFBP2|APOA1|CFP|CRP|ORM1|C9|AMBP|FCN3|SERPING1|CSF1R|PF4|CALR|PGLYRP2|CFHR4|APOA2|RBP4|GSN|HIST1H4H|ADIPOQ|ORM2	33540	33568|33624|33580|33567|33619|33607|33605|33611|33561|33586|33550|33571|33620|33572|33569|33553|33592|33564|33596|33582|33584|33573	4.94e-07	GO:0002682	0.423062
351	11	GO Process	Regulation of inflammatory response	5.98e-05	LBP|APOA1|KLKB1|CDH5|PGLYRP2|S100A8|S100A9|TMSB4X|SAA1|ADIPOQ|AHSG	33540	33568|33567|33583|33566|33569|33612|33609|33593|33623|33584|33575	5.07e-07	GO:0050727	0.42233
925	17	GO Process	Cell adhesion	6.6e-05	VCL|PLEK|VWF|AMBP|FERMT3|FGB|FGA|TLN1|FGG|CDH5|APOA4|S100A8|S100A9|FLNA|ACTN1|TGFBI|IGFALS	33540	33581|33629|33577|33561|33621|33631|33562|33591|33625|33566|33589|33612|33609|33595|33632|33565|33585	5.65e-07	GO:0007155	0.418046
12	4	GO Process	Phospholipid efflux	6.92e-05	APOA1|APOA4|APOA2|APOC1	33540	33567|33589|33592|33579	5.98e-07	GO:0033700	0.415989
1284	20	GO Process	Regulation of hydrolase activity	7.19e-05	PFN1|GPLD1|PLEK|APOA1|FETUB|AMBP|SERPING1|SERPINA7|APOA4|ITIH2|APOA2|S100A8|S100A9|PI16|GSN|IGFBP3|GIG25|AHSG|SERPINA4|APOC1	33540	33635|33624|33629|33567|33606|33561|33550|33578|33589|33599|33592|33612|33609|33616|33596|33633|33555|33575|33594|33579	6.38e-07	GO:0051336	0.414327
367	11	GO Process	Response to metal ion	8.5e-05	GPLD1|SPARC|IGFBP2|CD14|FGB|FGA|CALR|FGG|ACTA1|S100A8|GSN	33540	33624|33604|33580|33627|33631|33562|33572|33625|33576|33612|33596	7.76e-07	GO:0010038	0.407058
13	4	GO Process	High-density lipoprotein particle assembly	8.5e-05	APOA1|APOA4|APOA2|APOM	33540	33567|33589|33592|33610	7.79e-07	GO:0034380	0.407058
6112	49	GO Process	Positive regulation of biological process	8.5e-05	CETP|LBP|PON1|PFN1|GPLD1|SPARC|IGFBP2|PLEK|APOA1|CFP|RAP1B|HBA2|CRP|ORM1|C9|KLKB1|LUM|FCN3|SERPING1|FERMT3|CSF1R|PPBP|PF4|CD14|FGB|FGA|CALR|FGG|CDH5|HP|APOA4|ACTA1|APOA2|S100A8|S100A9|FLNA|RBP4|LCN2|GSN|TMSB4X|IGFBP3|ACTN1|YWHAZ|LCP1|SAA1|ADIPOQ|AHSG|ORM2|APOC1	33540	33597|33568|33600|33635|33624|33604|33580|33629|33567|33619|33563|33618|33607|33605|33611|33583|33608|33586|33550|33621|33571|33617|33620|33627|33631|33562|33572|33625|33566|33614|33589|33576|33592|33612|33609|33595|33564|33554|33596|33593|33633|33632|33602|33559|33623|33584|33575|33573|33579	7.63e-07	GO:0048518	0.407058
450	12	GO Process	Negative regulation of hydrolase activity	8.5e-05	APOA1|FETUB|AMBP|SERPING1|SERPINA7|ITIH2|APOA2|PI16|GIG25|AHSG|SERPINA4|APOC1	33540	33567|33606|33561|33550|33578|33599|33592|33616|33555|33575|33594|33579	7.82e-07	GO:0051346	0.407058
449	12	GO Process	Regulation of peptidase activity	8.5e-05	FETUB|AMBP|SERPING1|SERPINA7|ITIH2|S100A8|S100A9|PI16|GSN|GIG25|AHSG|SERPINA4	33540	33606|33561|33550|33578|33599|33612|33609|33616|33596|33555|33575|33594	7.65e-07	GO:0052547	0.407058
2257	27	GO Process	Positive regulation of response to stimulus	8.63e-05	LBP|GPLD1|PLEK|APOA1|CFP|RAP1B|CRP|C9|KLKB1|FCN3|SERPING1|CSF1R|CD14|FGB|FGA|CALR|FGG|CDH5|S100A8|S100A9|FLNA|GSN|TMSB4X|IGFBP3|YWHAZ|SAA1|ADIPOQ	33540	33568|33624|33629|33567|33619|33563|33607|33611|33583|33586|33550|33571|33627|33631|33562|33572|33625|33566|33612|33609|33595|33596|33593|33633|33602|33623|33584	8.13e-07	GO:0048584	0.406399
296	10	GO Process	Lipid transport	9.49e-05	CETP|LBP|APOA1|LCAT|APOA4|CFHR4|APOA2|RBP4|APOM|APOC1	33540	33597|33568|33567|33587|33589|33553|33592|33564|33610|33579	9.01e-07	GO:0006869	0.402273
120	7	GO Process	Cholesterol metabolic process	0.00015	CETP|PON1|APOA1|LCAT|APOA4|APOA2|APOC1	33540	33597|33600|33567|33587|33589|33592|33579	1.4e-06	GO:0008203	0.382391
40	5	GO Process	Plasma lipoprotein particle clearance	0.00015	APOA1|APOA2|APOM|ADIPOQ|APOC1	33540	33567|33592|33610|33584|33579	1.52e-06	GO:0034381	0.382391
121	7	GO Process	Lipoprotein metabolic process	0.00015	GPLD1|APOA1|LCAT|APOA4|APOA2|APOM|APOC1	33540	33624|33567|33587|33589|33592|33610|33579	1.48e-06	GO:0042157	0.382391
76	6	GO Process	Regulation of interleukin-8 production	0.00016	LBP|CRP|CD14|APOA2|TMSB4X|ADIPOQ	33540	33568|33607|33627|33592|33593|33584	1.58e-06	GO:0032677	0.379588
1770	23	GO Process	Positive regulation of multicellular organismal process	0.00017	LBP|PFN1|GPLD1|SPARC|PLEK|ORM1|LUM|CSF1R|PF4|CD14|FGB|FGA|CALR|FGG|CDH5|APOA2|S100A9|FLNA|LCN2|TMSB4X|SAA1|ADIPOQ|ORM2	33540	33568|33635|33624|33604|33629|33605|33608|33571|33620|33627|33631|33562|33572|33625|33566|33592|33609|33595|33554|33593|33623|33584|33573	1.74e-06	GO:0051240	0.376955
10932	69	GO Process	Regulation of cellular process	0.00019	CETP|VCL|LBP|MPO|PFN1|GPLD1|SPARC|IGFBP2|PLEK|APOA1|TTR|RAP1B|HBA2|CRP|LCAT|KLKB1|F13A1|FETUB|AMBP|PON3|LUM|FCN3|SERPING1|FERMT3|CSF1R|ALB|PPBP|PF4|CD14|FGB|FGA|VASN|TLN1|CALR|DEFA3|SERPINA7|FGG|CDH5|PGLYRP2|HP|APOA4|ITIH2|CNDP1|F13B|APOA2|S100A8|S100A9|FLNA|RBP4|CAP1|LCN2|PI16|GSN|APOM|HIST1H4H|TMSB4X|IGFBP3|GIG25|ACTN1|YWHAZ|LCP1|SAA1|ADIPOQ|AHSG|TGFBI|IGFALS|SAA2|SERPINA4|APOC1	33540	33597|33581|33568|33556|33635|33624|33604|33580|33629|33567|33588|33563|33618|33607|33587|33583|33570|33606|33561|33613|33608|33586|33550|33621|33571|33622|33617|33620|33627|33631|33562|33601|33591|33572|33560|33578|33625|33566|33569|33614|33589|33599|33574|33558|33592|33612|33609|33595|33564|33630|33554|33616|33596|33610|33582|33593|33633|33555|33632|33602|33559|33623|33584|33575|33565|33585|336…	1.95e-06	GO:0050794	0.372125
80	6	GO Process	Regulation of blood coagulation	0.0002	PLEK|KLKB1|SERPING1|FGB|FGA|FGG	33540	33629|33583|33550|33631|33562|33625	2.09e-06	GO:0030193	0.369897
44	5	GO Process	Zymogen activation	0.00022	KLKB1|FGB|FGA|FGG|HGFAC	33540	33583|33631|33562|33625|33552	2.34e-06	GO:0031638	0.365758
189	8	GO Process	Positive regulation of peptide secretion	0.00023	GPLD1|CD14|FGB|FGA|FGG|S100A8|RBP4|SAA1	33540	33624|33627|33631|33562|33625|33612|33564|33623	2.41e-06	GO:0002793	0.363827
418	11	GO Process	Regulation of endopeptidase activity	0.00024	FETUB|AMBP|SERPING1|SERPINA7|ITIH2|S100A8|S100A9|GSN|GIG25|AHSG|SERPINA4	33540	33606|33561|33550|33578|33599|33612|33609|33596|33555|33575|33594	2.65e-06	GO:0052548	0.361979
505	12	GO Process	Cell-cell adhesion	0.00024	VCL|PLEK|FERMT3|FGB|FGA|TLN1|FGG|CDH5|APOA4|S100A8|S100A9|FLNA	33540	33581|33629|33621|33631|33562|33591|33625|33566|33589|33612|33609|33595	2.52e-06	GO:0098609	0.361979
338	10	GO Process	Extracellular matrix organization	0.00026	SPARC|TTR|VWF|KLKB1|LUM|FGB|FGA|FGG|LCP1|TGFBI	33540	33604|33588|33577|33583|33608|33631|33562|33625|33559|33565	2.86e-06	GO:0030198	0.358503
85	6	GO Process	Cholesterol homeostasis	0.00026	CETP|APOA1|LCAT|APOA4|APOA2|APOM	33540	33597|33567|33587|33589|33592|33610	2.91e-06	GO:0042632	0.358503
742	14	GO Process	Regulation of cytokine production	0.00041	LBP|APOA1|CRP|ORM1|LUM|CSF1R|PF4|CD14|PGLYRP2|APOA2|TMSB4X|SAA1|ADIPOQ|ORM2	33540	33568|33567|33607|33605|33608|33571|33620|33627|33569|33592|33593|33623|33584|33573	4.79e-06	GO:0001817	0.338722
747	14	GO Process	Regulation of proteolysis	0.00044	GPLD1|KLKB1|FETUB|AMBP|SERPING1|SERPINA7|ITIH2|S100A8|S100A9|PI16|GSN|GIG25|AHSG|SERPINA4	33540	33624|33583|33606|33561|33550|33578|33599|33612|33609|33616|33596|33555|33575|33594	5.17e-06	GO:0030162	0.335655
1101	17	GO Process	Response to cytokine	0.00049	LBP|SPARC|RAP1B|F13A1|CSF1R|PPBP|PF4|CD14|FGB|FGG|LCN2|GSN|TMSB4X|YWHAZ|LCP1|SAA1|ADIPOQ	33540	33568|33604|33563|33570|33571|33617|33620|33627|33631|33625|33554|33596|33593|33602|33559|33623|33584	5.8e-06	GO:0034097	0.33098
54	5	GO Process	Complement activation	0.0005	CFP|CRP|C9|FCN3|SERPING1	33540	33619|33607|33611|33586|33550	5.93e-06	GO:0006956	0.330103
2828	29	GO Process	Regulation of protein metabolic process	0.00052	GPLD1|APOA1|RAP1B|KLKB1|FETUB|AMBP|SERPING1|CSF1R|FGB|FGA|CALR|SERPINA7|FGG|CDH5|ITIH2|CNDP1|F13B|S100A8|S100A9|FLNA|PI16|GSN|IGFBP3|GIG25|YWHAZ|SAA1|ADIPOQ|AHSG|SERPINA4	33540	33624|33567|33563|33583|33606|33561|33550|33571|33631|33562|33572|33578|33625|33566|33599|33574|33558|33612|33609|33595|33616|33596|33633|33555|33602|33623|33584|33575|33594	6.24e-06	GO:0051246	0.3284
374	10	GO Process	Glycerolipid metabolic process	0.00056	CETP|PON1|GPLD1|PLEK|APOA1|LCAT|CSF1R|APOA4|APOA2|APOC1	33540	33597|33600|33624|33629|33567|33587|33571|33589|33592|33579	6.83e-06	GO:0046486	0.325181
1636	21	GO Process	Negative regulation of response to stimulus	0.00056	IGFBP2|PLEK|APOA1|KLKB1|AMBP|SERPING1|PF4|CD14|FGB|FGA|VASN|CALR|FGG|CDH5|PGLYRP2|APOA2|TMSB4X|IGFBP3|SAA1|ADIPOQ|AHSG	33540	33580|33629|33567|33583|33561|33550|33620|33627|33631|33562|33601|33572|33625|33566|33569|33592|33593|33633|33623|33584|33575	6.7e-06	GO:0048585	0.325181
1776	22	GO Process	Regulation of transport	0.00056	CETP|PON1|GPLD1|APOA1|RAP1B|CD14|FGB|FGA|CALR|FGG|APOA4|APOA2|S100A8|FLNA|RBP4|TMSB4X|YWHAZ|LCP1|SAA1|ADIPOQ|AHSG|APOC1	33540	33597|33600|33624|33567|33563|33627|33631|33562|33572|33625|33589|33592|33612|33595|33564|33593|33602|33559|33623|33584|33575|33579	6.72e-06	GO:0051049	0.325181
2693	28	GO Process	Regulation of cellular protein metabolic process	0.00061	GPLD1|APOA1|RAP1B|KLKB1|FETUB|AMBP|SERPING1|CSF1R|FGB|FGA|CALR|SERPINA7|FGG|CDH5|ITIH2|CNDP1|F13B|S100A8|S100A9|PI16|GSN|IGFBP3|GIG25|YWHAZ|SAA1|ADIPOQ|AHSG|SERPINA4	33540	33624|33567|33563|33583|33606|33561|33550|33571|33631|33562|33572|33578|33625|33566|33599|33574|33558|33612|33609|33616|33596|33633|33555|33602|33623|33584|33575|33594	7.46e-06	GO:0032268	0.321467
2386	26	GO Process	Regulation of catalytic activity	0.00063	PFN1|GPLD1|PLEK|APOA1|FETUB|AMBP|SERPING1|CSF1R|SERPINA7|HP|APOA4|ITIH2|APOA2|S100A8|S100A9|CAP1|PI16|GSN|TMSB4X|IGFBP3|GIG25|SAA1|ADIPOQ|AHSG|SERPINA4|APOC1	33540	33635|33624|33629|33567|33606|33561|33550|33571|33578|33614|33589|33599|33592|33612|33609|33630|33616|33596|33593|33633|33555|33623|33584|33575|33594|33579	7.82e-06	GO:0050790	0.320066
306	9	GO Process	Glycerophospholipid metabolic process	0.00077	CETP|PON1|GPLD1|PLEK|APOA1|LCAT|CSF1R|APOA4|APOA2	33540	33597|33600|33624|33629|33567|33587|33571|33589|33592	9.71e-06	GO:0006650	0.311351
60	5	GO Process	Regulation of lipid catabolic process	0.00077	GPLD1|APOA1|APOA4|APOA2|APOC1	33540	33624|33567|33589|33592|33579	9.59e-06	GO:0050994	0.311351
108	6	GO Process	Retinoid metabolic process	0.00085	APOA1|TTR|APOA4|APOA2|RBP4|APOM	33540	33567|33588|33589|33592|33564|33610	1.08e-05	GO:0001523	0.307058
4114	36	GO Process	Regulation of response to stimulus	0.00085	LBP|GPLD1|IGFBP2|PLEK|APOA1|CFP|RAP1B|CRP|C9|KLKB1|AMBP|FCN3|SERPING1|CSF1R|PF4|CD14|FGB|FGA|VASN|CALR|FGG|CDH5|PGLYRP2|CFHR4|APOA2|S100A8|S100A9|FLNA|PI16|GSN|TMSB4X|IGFBP3|YWHAZ|SAA1|ADIPOQ|AHSG	33540	33568|33624|33580|33629|33567|33619|33563|33607|33611|33583|33561|33586|33550|33571|33620|33627|33631|33562|33601|33572|33625|33566|33569|33553|33592|33612|33609|33595|33616|33596|33593|33633|33602|33623|33584|33575	1.08e-05	GO:0048583	0.307058
28	4	GO Process	Positive regulation of cholesterol transport	0.00088	CETP|PON1|APOA1|ADIPOQ	33540	33597|33600|33567|33584	1.12e-05	GO:0032376	0.305552
167	7	GO Process	Positive regulation of protein secretion	0.00088	GPLD1|CD14|FGB|FGA|FGG|RBP4|SAA1	33540	33624|33627|33631|33562|33625|33564|33623	1.13e-05	GO:0050714	0.305552
313	9	GO Process	Response to lipopolysaccharide	0.00089	LBP|MPO|SPARC|PPBP|PF4|CD14|DEFA3|S100A8|LCN2	33540	33568|33556|33604|33617|33620|33627|33560|33612|33554	1.16e-05	GO:0032496	0.305061
807	14	GO Process	Negative regulation of catalytic activity	0.00094	APOA1|FETUB|AMBP|SERPING1|SERPINA7|HP|ITIH2|APOA2|PI16|GIG25|ADIPOQ|AHSG|SERPINA4|APOC1	33540	33567|33606|33561|33550|33578|33614|33599|33592|33616|33555|33584|33575|33594|33579	1.22e-05	GO:0043086	0.302687
29	4	GO Process	Negative regulation of endothelial cell apoptotic process	0.00097	FGB|FGA|FGG|CDH5	33540	33631|33562|33625|33566	1.27e-05	GO:2000352	0.301323
8	3	GO Process	Regulation of intestinal cholesterol absorption	0.00098	APOA1|APOA4|APOA2	33540	33567|33589|33592	1.3e-05	GO:0030300	0.300877
324	9	GO Process	Alcohol metabolic process	0.0011	CETP|PON1|APOA1|TTR|LCAT|APOA4|APOA2|RBP4|APOC1	33540	33597|33600|33567|33588|33587|33589|33592|33564|33579	1.51e-05	GO:0006066	0.295861
30	4	GO Process	Regulation of cholesterol efflux	0.0011	CETP|PON1|APOA1|ADIPOQ	33540	33597|33600|33567|33584	1.43e-05	GO:0010874	0.295861
712	13	GO Process	Regulation of cell adhesion	0.0011	VCL|IGFBP2|APOA1|FERMT3|FGB|FGA|CALR|FGG|FLNA|GSN|SAA1|ADIPOQ|TGFBI	33540	33581|33580|33567|33621|33631|33562|33572|33625|33595|33596|33623|33584|33565	1.53e-05	GO:0030155	0.295861
6933	50	GO Process	Multicellular organismal process	0.0011	CETP|VCL|MPO|PFN1|GPLD1|SPARC|IGFBP2|PLEK|APOA1|CRP|VWF|ATRN|LCAT|KLKB1|F13A1|AMBP|LUM|SERPING1|FERMT3|CSF1R|ALB|PF4|FGB|FGA|TLN1|CALR|FGG|CDH5|APOA4|ACTA1|F13B|APOA2|S100A8|S100A9|FLNA|RBP4|GSN|APOM|IGFBP3|GIG25|ACTN1|YWHAZ|LCP1|SAA1|ADIPOQ|AHSG|BTD|TGFBI|HGFAC|APOC1	33540	33597|33581|33556|33635|33624|33604|33580|33629|33567|33607|33577|33598|33587|33583|33570|33561|33608|33550|33621|33571|33622|33620|33631|33562|33591|33572|33625|33566|33589|33576|33558|33592|33612|33609|33595|33564|33596|33610|33633|33555|33632|33602|33559|33623|33584|33575|33626|33565|33552|33579	1.54e-05	GO:0032501	0.295861
939	15	GO Process	Cellular lipid metabolic process	0.0011	CETP|PON1|GPLD1|PLEK|APOA1|TTR|LCAT|PON3|CSF1R|APOA4|APOA2|RBP4|APOM|ADIPOQ|APOC1	33540	33597|33600|33624|33629|33567|33588|33587|33613|33571|33589|33592|33564|33610|33584|33579	1.51e-05	GO:0044255	0.295861
31	4	GO Process	Regulation of macrophage derived foam cell differentiation	0.0012	CETP|CRP|PF4|ADIPOQ	33540	33597|33607|33620|33584	1.61e-05	GO:0010743	0.292082
6948	50	GO Process	Regulation of metabolic process	0.0012	LBP|PFN1|GPLD1|PLEK|APOA1|RAP1B|CRP|ORM1|KLKB1|FETUB|AMBP|PON3|LUM|FCN3|SERPING1|CSF1R|PF4|CD14|FGB|FGA|CALR|SERPINA7|FGG|CDH5|PGLYRP2|HP|APOA4|ITIH2|CNDP1|ACTA1|F13B|APOA2|S100A8|S100A9|FLNA|LCN2|PI16|GSN|HIST1H4H|TMSB4X|IGFBP3|GIG25|ACTN1|YWHAZ|SAA1|ADIPOQ|AHSG|ORM2|SERPINA4|APOC1	33540	33568|33635|33624|33629|33567|33563|33607|33605|33583|33606|33561|33613|33608|33586|33550|33571|33620|33627|33631|33562|33572|33578|33625|33566|33569|33614|33589|33599|33574|33576|33558|33592|33612|33609|33595|33554|33616|33596|33582|33593|33633|33555|33632|33602|33623|33584|33575|33573|33594|33579	1.64e-05	GO:0019222	0.292082
9	3	GO Process	Chylomicron remodeling	0.0012	APOA1|APOA4|APOA2	33540	33567|33589|33592	1.73e-05	GO:0034371	0.292082
516	11	GO Process	Actin cytoskeleton organization	0.0013	PFN1|PLEK|TLN1|CALR|ACTA1|FLNA|CAP1|GSN|TMSB4X|ACTN1|LCP1	33540	33635|33629|33591|33572|33576|33595|33630|33596|33593|33632|33559	1.85e-05	GO:0030036	0.288606
182	7	GO Process	Cell-substrate adhesion	0.0013	VCL|VWF|FERMT3|FGB|FGA|FGG|ACTN1	33540	33581|33577|33621|33631|33562|33625|33632	1.93e-05	GO:0031589	0.288606
256	8	GO Process	Steroid metabolic process	0.0014	CETP|PON1|APOA1|LCAT|APOA4|APOA2|GC|APOC1	33540	33597|33600|33567|33587|33589|33592|33551|33579	2.05e-05	GO:0008202	0.285387
4251	36	GO Process	Protein metabolic process	0.0015	GPLD1|IGFBP2|APOA1|TTR|VWF|LCAT|KLKB1|F13A1|AMBP|SERPING1|CSF1R|ALB|FGB|FGA|CALR|FGG|HP|APOA4|ITIH2|CNDP1|APOA2|S100A8|S100A9|FLNA|GSN|APOM|HIST1H4H|IGFBP3|YWHAZ|SAA1|PCYOX1|AHSG|TGFBI|IGFALS|HGFAC|APOC1	33540	33624|33580|33567|33588|33577|33587|33583|33570|33561|33550|33571|33622|33631|33562|33572|33625|33614|33589|33599|33574|33592|33612|33609|33595|33596|33610|33582|33633|33602|33623|33628|33575|33565|33585|33552|33579	2.3e-05	GO:0019538	0.282391
10	3	GO Process	Chylomicron assembly	0.0015	APOA1|APOA4|APOA2	33540	33567|33589|33592	2.24e-05	GO:0034378	0.282391
10	3	GO Process	High-density lipoprotein particle clearance	0.0015	APOA1|APOA2|APOM	33540	33567|33592|33610	2.24e-05	GO:0034384	0.282391
123	6	GO Process	Response to ethanol	0.0015	SPARC|CD14|S100A8|RBP4|GSN|ADIPOQ	33540	33604|33627|33612|33564|33596|33584	2.18e-05	GO:0045471	0.282391
2369	25	GO Process	Cellular response to organic substance	0.0015	LBP|GPLD1|SPARC|IGFBP2|RAP1B|F13A1|CSF1R|PPBP|PF4|CD14|FGB|TLN1|CALR|DEFA3|FGG|CDH5|ACTA1|FLNA|LCN2|GSN|TMSB4X|YWHAZ|LCP1|SAA1|ADIPOQ	33540	33568|33624|33604|33580|33563|33570|33571|33617|33620|33627|33631|33591|33572|33560|33625|33566|33576|33595|33554|33596|33593|33602|33559|33623|33584	2.16e-05	GO:0071310	0.282391
74	5	GO Process	Neutrophil chemotaxis	0.0016	PPBP|PF4|S100A8|S100A9|SAA1	33540	33617|33620|33612|33609|33623	2.49e-05	GO:0030593	0.279588
127	6	GO Process	Cell-matrix adhesion	0.0017	VCL|FERMT3|FGB|FGA|FGG|ACTN1	33540	33581|33621|33631|33562|33625|33632	2.59e-05	GO:0007160	0.276955
2402	25	GO Process	Regulation of cellular component organization	0.0018	VCL|PFN1|SPARC|PLEK|APOA1|RAP1B|LCAT|CSF1R|CD14|CALR|CDH5|APOA4|APOA2|S100A8|S100A9|FLNA|LCN2|PI16|GSN|APOM|TMSB4X|IGFBP3|YWHAZ|LCP1|APOC1	33540	33581|33635|33604|33629|33567|33563|33587|33571|33627|33572|33566|33589|33592|33612|33609|33595|33554|33616|33596|33610|33593|33633|33602|33559|33579	2.73e-05	GO:0051128	0.274473
352	9	GO Process	Positive regulation of protein transport	0.0018	GPLD1|CD14|FGB|FGA|FGG|FLNA|RBP4|YWHAZ|SAA1	33540	33624|33627|33631|33562|33625|33595|33564|33602|33623	2.86e-05	GO:0051222	0.274473
11	3	GO Process	Sequestering of metal ion	0.0018	S100A8|S100A9|LCN2	33540	33612|33609|33554	2.84e-05	GO:0051238	0.274473
649	12	GO Process	Regulation of peptide transport	0.0019	GPLD1|CD14|FGB|FGA|FGG|S100A8|FLNA|RBP4|YWHAZ|LCP1|SAA1|ADIPOQ	33540	33624|33627|33631|33562|33625|33612|33595|33564|33602|33559|33623|33584	2.98e-05	GO:0090087	0.272125
5244	41	GO Process	Organonitrogen compound metabolic process	0.0019	CETP|PON1|GPLD1|IGFBP2|APOA1|TTR|VWF|LCAT|KLKB1|F13A1|AMBP|LUM|SERPING1|CSF1R|ALB|FGB|FGA|CALR|FGG|PGLYRP2|HP|APOA4|ITIH2|CNDP1|APOA2|S100A8|S100A9|FLNA|GSN|APOM|HIST1H4H|IGFBP3|YWHAZ|SAA1|PCYOX1|AHSG|BTD|TGFBI|IGFALS|HGFAC|APOC1	33540	33597|33600|33624|33580|33567|33588|33577|33587|33583|33570|33561|33608|33550|33571|33622|33631|33562|33572|33625|33569|33614|33589|33599|33574|33592|33612|33609|33595|33596|33610|33582|33633|33602|33623|33628|33575|33626|33565|33585|33552|33579	2.94e-05	GO:1901564	0.272125
360	9	GO Process	Post-translational protein modification	0.0021	GPLD1|APOA1|ALB|FGA|FGG|ITIH2|APOA2|IGFBP3|AHSG	33540	33624|33567|33622|33562|33625|33599|33592|33633|33575	3.39e-05	GO:0043687	0.267778
550	11	GO Process	Regulation of vesicle-mediated transport	0.0021	APOA1|RAP1B|CD14|FGB|FGA|CALR|FGG|APOA2|ADIPOQ|AHSG|APOC1	33540	33567|33563|33627|33631|33562|33572|33625|33592|33584|33575|33579	3.28e-05	GO:0060627	0.267778
461	10	GO Process	Positive regulation of cytokine production	0.0024	LBP|ORM1|LUM|CSF1R|PF4|CD14|APOA2|SAA1|ADIPOQ|ORM2	33540	33568|33605|33608|33571|33620|33627|33592|33623|33584|33573	3.95e-05	GO:0001819	0.261979
1696	20	GO Process	Regulation of cell death	0.0024	MPO|GPLD1|HBA2|CSF1R|ALB|PF4|FGB|FGA|CALR|FGG|CDH5|HP|S100A8|S100A9|FLNA|GSN|IGFBP3|ACTN1|YWHAZ|ADIPOQ	33540	33556|33624|33618|33571|33622|33620|33631|33562|33572|33625|33566|33614|33612|33609|33595|33596|33633|33632|33602|33584	3.94e-05	GO:0010941	0.261979
367	9	GO Process	Negative regulation of response to external stimulus	0.0024	APOA1|KLKB1|SERPING1|FGB|FGA|FGG|CDH5|SAA1|ADIPOQ	33540	33567|33583|33550|33631|33562|33625|33566|33623|33584	3.92e-05	GO:0032102	0.261979
204	7	GO Process	Cell chemotaxis	0.0024	LBP|PPBP|PF4|S100A8|S100A9|SAA1|SAA2	33540	33568|33617|33620|33612|33609|33623|33603	3.9e-05	GO:0060326	0.261979
3124	29	GO Process	Negative regulation of metabolic process	0.0026	LBP|GPLD1|PLEK|APOA1|ORM1|FETUB|AMBP|PON3|FCN3|SERPING1|PF4|FGA|CALR|SERPINA7|PGLYRP2|HP|ITIH2|F13B|APOA2|FLNA|PI16|HIST1H4H|TMSB4X|IGFBP3|GIG25|ADIPOQ|AHSG|SERPINA4|APOC1	33540	33568|33624|33629|33567|33605|33606|33561|33613|33586|33550|33620|33562|33572|33578|33569|33614|33599|33558|33592|33595|33616|33582|33593|33633|33555|33584|33575|33594|33579	4.23e-05	GO:0009892	0.258503
13	3	GO Process	Negative regulation of macrophage derived foam cell differentiation	0.0026	CETP|CRP|ADIPOQ	33540	33597|33607|33584	4.35e-05	GO:0010745	0.258503
674	12	GO Process	Regulation of defense response	0.0026	LBP|APOA1|KLKB1|SERPING1|CDH5|PGLYRP2|S100A8|S100A9|TMSB4X|SAA1|ADIPOQ|AHSG	33540	33568|33567|33583|33550|33566|33569|33612|33609|33593|33623|33584|33575	4.27e-05	GO:0031347	0.258503
467	10	GO Process	Organic hydroxy compound metabolic process	0.0026	CETP|PON1|APOA1|TTR|LCAT|APOA4|APOA2|RBP4|GC|APOC1	33540	33597|33600|33567|33588|33587|33589|33592|33564|33551|33579	4.39e-05	GO:1901615	0.258503
142	6	GO Process	Leukocyte chemotaxis	0.0027	LBP|PPBP|PF4|S100A8|S100A9|SAA1	33540	33568|33617|33620|33612|33609|33623	4.72e-05	GO:0030595	0.256864
1163	16	GO Process	Negative regulation of molecular function	0.0027	APOA1|FETUB|AMBP|SERPING1|SERPINA7|HP|ITIH2|APOA2|FLNA|PI16|TMSB4X|GIG25|ADIPOQ|AHSG|SERPINA4|APOC1	33540	33567|33606|33561|33550|33578|33614|33599|33592|33595|33616|33593|33555|33584|33575|33594|33579	4.58e-05	GO:0044092	0.256864
212	7	GO Process	Regulation of cell-substrate adhesion	0.0028	VCL|APOA1|FGB|FGA|CALR|FGG|FLNA	33540	33581|33567|33631|33562|33572|33625|33595	4.94e-05	GO:0010810	0.255284
87	5	GO Process	Regulation of epithelial cell apoptotic process	0.0029	FGB|FGA|FGG|CDH5|GSN	33540	33631|33562|33625|33566|33596	5.2e-05	GO:1904035	0.25376
14	3	GO Process	Regulation of triglyceride catabolic process	0.003	GPLD1|APOA1|APOA4	33540	33624|33567|33589	5.26e-05	GO:0010896	0.252288
88	5	GO Process	Phospholipid transport	0.0031	CETP|APOA1|APOA4|APOA2|APOC1	33540	33597|33567|33589|33592|33579	5.48e-05	GO:0015914	0.250864
88	5	GO Process	Positive regulation of tumor necrosis factor production	0.0031	LBP|ORM1|PF4|CD14|ORM2	33540	33568|33605|33620|33627|33573	5.48e-05	GO:0032760	0.250864
483	10	GO Process	Response to extracellular stimulus	0.0032	PON1|MPO|SPARC|IGFBP2|APOA1|ALB|ACTA1|LCN2|GSN|ADIPOQ	33540	33600|33556|33604|33580|33567|33622|33576|33554|33596|33584	5.79e-05	GO:0009991	0.249485
1190	16	GO Process	Lipid metabolic process	0.0033	CETP|PON1|GPLD1|PLEK|APOA1|TTR|LCAT|PON3|CSF1R|APOA4|APOA2|RBP4|APOM|ADIPOQ|GC|APOC1	33540	33597|33600|33624|33629|33567|33588|33587|33613|33571|33589|33592|33564|33610|33584|33551|33579	6.01e-05	GO:0006629	0.248149
15	3	GO Process	Low-density lipoprotein particle remodeling	0.0035	CETP|MPO|APOA2	33540	33597|33556|33592	6.3e-05	GO:0034374	0.245593
92	5	GO Process	Regulation of phagocytosis	0.0036	APOA1|CALR|APOA2|ADIPOQ|AHSG	33540	33567|33572|33592|33584|33575	6.7e-05	GO:0050764	0.24437
152	6	GO Process	Regulation of tumor necrosis factor production	0.0037	LBP|ORM1|PF4|CD14|ADIPOQ|ORM2	33540	33568|33605|33620|33627|33584|33573	6.79e-05	GO:0032680	0.24318
152	6	GO Process	Positive regulation of lipid metabolic process	0.0037	GPLD1|APOA1|APOA4|APOA2|ADIPOQ|APOC1	33540	33624|33567|33589|33592|33584|33579	6.79e-05	GO:0045834	0.24318
46	4	GO Process	Vitamin transport	0.0037	AFM|APOA1|RBP4|GC	33540	33615|33567|33564|33551	6.75e-05	GO:0051180	0.24318
47	4	GO Process	Regulation of fatty acid biosynthetic process	0.0039	APOA1|APOA4|ADIPOQ|APOC1	33540	33567|33589|33584|33579	7.3e-05	GO:0042304	0.240894
16	3	GO Process	Positive regulation of heterotypic cell-cell adhesion	0.004	FGB|FGA|FGG	33540	33631|33562|33625	7.45e-05	GO:0034116	0.239794
48	4	GO Process	Defense response to fungus	0.0042	MPO|DEFA3|S100A8|S100A9	33540	33556|33560|33612|33609	7.88e-05	GO:0050832	0.237675
17	3	GO Process	Blood coagulation, intrinsic pathway	0.0045	VWF|KLKB1|SERPING1	33540	33577|33583|33550	8.74e-05	GO:0007597	0.234679
1096	15	GO Process	Negative regulation of protein metabolic process	0.0045	FETUB|AMBP|SERPING1|FGA|CALR|SERPINA7|ITIH2|F13B|FLNA|PI16|IGFBP3|GIG25|ADIPOQ|AHSG|SERPINA4	33540	33606|33561|33550|33562|33572|33578|33599|33558|33595|33616|33633|33555|33584|33575|33594	8.68e-05	GO:0051248	0.234679
17	3	GO Process	Negative regulation of lipase activity	0.0045	APOA1|APOA2|APOC1	33540	33567|33592|33579	8.74e-05	GO:0060192	0.234679
233	7	GO Process	Response to alcohol	0.0045	GPLD1|SPARC|CD14|S100A8|RBP4|GSN|ADIPOQ	33540	33624|33604|33627|33612|33564|33596|33584	8.79e-05	GO:0097305	0.234679
617	11	GO Process	Regulation of protein transport	0.0046	GPLD1|CD14|FGB|FGA|FGG|FLNA|RBP4|YWHAZ|LCP1|SAA1|ADIPOQ	33540	33624|33627|33631|33562|33625|33595|33564|33602|33559|33623|33584	9.04e-05	GO:0051223	0.233724
100	5	GO Process	Positive regulation of peptide hormone secretion	0.005	GPLD1|FGB|FGA|FGG|RBP4	33540	33624|33631|33562|33625|33564	9.77e-05	GO:0090277	0.230103
18	3	GO Process	Leukocyte migration involved in inflammatory response	0.0052	LBP|S100A8|S100A9	33540	33568|33612|33609	0.0001	GO:0002523	0.2284
418	9	GO Process	Regulation of immune effector process	0.0053	LBP|APOA1|CFP|C9|SERPING1|PGLYRP2|CFHR4|APOA2|RBP4	33540	33568|33567|33619|33611|33550|33569|33553|33592|33564	0.0001	GO:0002697	0.227572
1823	20	GO Process	Positive regulation of cell communication	0.0054	LBP|GPLD1|APOA1|RAP1B|CSF1R|CD14|FGB|FGA|CALR|FGG|CDH5|S100A8|S100A9|FLNA|RBP4|GSN|IGFBP3|YWHAZ|SAA1|ADIPOQ	33540	33568|33624|33567|33563|33571|33627|33631|33562|33572|33625|33566|33612|33609|33595|33564|33596|33633|33602|33623|33584	0.00011	GO:0010647	0.226761
522	10	GO Process	Positive regulation of cell migration	0.0054	LBP|PFN1|GPLD1|SPARC|FERMT3|CSF1R|CALR|CDH5|FLNA|TMSB4X	33540	33568|33635|33624|33604|33621|33571|33572|33566|33595|33593	0.00011	GO:0030335	0.226761
1676	19	GO Process	Homeostatic process	0.0054	CETP|VCL|MPO|APOA1|LCAT|ALB|CALR|CDH5|APOA4|APOA2|S100A8|S100A9|RBP4|LCN2|APOM|HIST1H4H|GIG25|SAA1|ADIPOQ	33540	33597|33581|33556|33567|33587|33622|33572|33566|33589|33592|33612|33609|33564|33554|33610|33582|33555|33623|33584	0.00011	GO:0042592	0.226761
865	13	GO Process	Regulation of cell migration	0.0055	VCL|LBP|PFN1|GPLD1|SPARC|FERMT3|CSF1R|CALR|CDH5|FLNA|TMSB4X|IGFBP3|ADIPOQ	33540	33581|33568|33635|33624|33604|33621|33571|33572|33566|33595|33593|33633|33584	0.00011	GO:0030334	0.225964
1831	20	GO Process	Positive regulation of signaling	0.0056	LBP|GPLD1|APOA1|RAP1B|CSF1R|CD14|FGB|FGA|CALR|FGG|CDH5|S100A8|S100A9|FLNA|RBP4|GSN|IGFBP3|YWHAZ|SAA1|ADIPOQ	33540	33568|33624|33567|33563|33571|33627|33631|33562|33572|33625|33566|33612|33609|33595|33564|33596|33633|33602|33623|33584	0.00011	GO:0023056	0.225181
2	2	GO Process	Negative regulation of plasma lipoprotein oxidation	0.0056	APOA4|APOM	33540	33589|33610	0.00011	GO:0034445	0.225181
1539	18	GO Process	Protein-containing complex subunit organization	0.0056	CETP|MPO|APOA1|C9|LCAT|FERMT3|ALB|FGB|FGA|TLN1|CALR|FGG|APOA4|APOA2|GSN|APOM|HIST1H4H|APOC1	33540	33597|33556|33567|33611|33587|33621|33622|33631|33562|33591|33572|33625|33589|33592|33596|33610|33582|33579	0.00012	GO:0043933	0.225181
2	2	GO Process	Neutrophil aggregation	0.0056	S100A8|S100A9	33540	33612|33609	0.00011	GO:0070488	0.225181
1550	18	GO Process	Regulation of apoptotic process	0.0061	MPO|GPLD1|CSF1R|ALB|PF4|FGB|FGA|CALR|FGG|CDH5|S100A8|S100A9|FLNA|GSN|IGFBP3|ACTN1|YWHAZ|ADIPOQ	33540	33556|33624|33571|33622|33620|33631|33562|33572|33625|33566|33612|33609|33595|33596|33633|33632|33602|33584	0.00013	GO:0042981	0.221467
55	4	GO Process	Positive regulation of interleukin-8 production	0.0062	LBP|CD14|APOA2|ADIPOQ	33540	33568|33627|33592|33584	0.00013	GO:0032757	0.220761
20	3	GO Process	Positive regulation of cholesterol efflux	0.0064	PON1|APOA1|ADIPOQ	33540	33600|33567|33584	0.00013	GO:0010875	0.219382
2648	25	GO Process	Regulation of developmental process	0.0064	CETP|VCL|PFN1|SPARC|APOA1|CRP|ATRN|CSF1R|PF4|FGB|FGA|VASN|CALR|FGG|CDH5|PGLYRP2|S100A9|FLNA|RBP4|PI16|HIST1H4H|IGFBP3|YWHAZ|ADIPOQ|AHSG	33540	33597|33581|33635|33604|33567|33607|33598|33571|33620|33631|33562|33601|33572|33625|33566|33569|33609|33595|33564|33616|33582|33633|33602|33584|33575	0.00014	GO:0050793	0.219382
1009	14	GO Process	Regulation of cellular component movement	0.0064	VCL|LBP|PFN1|GPLD1|SPARC|FERMT3|CSF1R|CALR|CDH5|FLNA|TMSB4X|IGFBP3|ACTN1|ADIPOQ	33540	33581|33568|33635|33624|33604|33621|33571|33572|33566|33595|33593|33633|33632|33584	0.00013	GO:0051270	0.219382
56	4	GO Process	Leukocyte cell-cell adhesion	0.0066	FERMT3|APOA4|S100A8|S100A9	33540	33621|33589|33612|33609	0.00014	GO:0007159	0.218046
174	6	GO Process	Response to carbohydrate	0.0066	GPLD1|SPARC|RAP1B|APOA2|APOM|ADIPOQ	33540	33624|33604|33563|33592|33610|33584	0.00014	GO:0009743	0.218046
56	4	GO Process	Regulation of complement activation	0.0066	CFP|C9|SERPING1|CFHR4	33540	33619|33611|33550|33553	0.00014	GO:0030449	0.218046
6407	45	GO Process	Regulation of macromolecule metabolic process	0.0066	LBP|PFN1|GPLD1|APOA1|RAP1B|CRP|ORM1|KLKB1|FETUB|AMBP|LUM|FCN3|SERPING1|CSF1R|PF4|CD14|FGB|FGA|CALR|SERPINA7|FGG|CDH5|PGLYRP2|ITIH2|CNDP1|ACTA1|F13B|APOA2|S100A8|S100A9|FLNA|LCN2|PI16|GSN|HIST1H4H|TMSB4X|IGFBP3|GIG25|ACTN1|YWHAZ|SAA1|ADIPOQ|AHSG|ORM2|SERPINA4	33540	33568|33635|33624|33567|33563|33607|33605|33583|33606|33561|33608|33586|33550|33571|33620|33627|33631|33562|33572|33578|33625|33566|33569|33599|33574|33576|33558|33592|33612|33609|33595|33554|33616|33596|33582|33593|33633|33555|33632|33602|33623|33584|33575|33573|33594	0.00014	GO:0060255	0.218046
1013	14	GO Process	Cellular response to cytokine stimulus	0.0066	LBP|RAP1B|F13A1|CSF1R|PPBP|PF4|FGB|FGG|LCN2|GSN|TMSB4X|YWHAZ|LCP1|SAA1	33540	33568|33563|33570|33571|33617|33620|33631|33625|33554|33596|33593|33602|33559|33623	0.00014	GO:0071345	0.218046
254	7	GO Process	Actin filament organization	0.0068	ACTA1|FLNA|CAP1|GSN|TMSB4X|ACTN1|LCP1	33540	33576|33595|33630|33596|33593|33632|33559	0.00015	GO:0007015	0.216749
896	13	GO Process	Cell migration	0.0071	LBP|GPLD1|APOA1|PPBP|PF4|CDH5|S100A8|S100A9|FLNA|CAP1|LCP1|SAA1|SAA2	33540	33568|33624|33567|33617|33620|33566|33612|33609|33595|33630|33559|33623|33603	0.00015	GO:0016477	0.214874
546	10	GO Process	Regulation of cytoskeleton organization	0.0072	PFN1|PLEK|APOA1|CSF1R|CDH5|S100A8|S100A9|FLNA|GSN|TMSB4X	33540	33635|33629|33567|33571|33566|33612|33609|33595|33596|33593	0.00016	GO:0051493	0.214267
1437	17	GO Process	Regulation of response to stress	0.0074	LBP|PLEK|APOA1|KLKB1|AMBP|SERPING1|FGB|FGA|FGG|CDH5|PGLYRP2|S100A8|S100A9|TMSB4X|SAA1|ADIPOQ|AHSG	33540	33568|33629|33567|33583|33561|33550|33631|33562|33625|33566|33569|33612|33609|33593|33623|33584|33575	0.00016	GO:0080134	0.213077
449	9	GO Process	Response to nutrient levels	0.0079	PON1|MPO|SPARC|IGFBP2|APOA1|ALB|LCN2|GSN|ADIPOQ	33540	33600|33556|33604|33580|33567|33622|33554|33596|33584	0.00018	GO:0031667	0.210237
22	3	GO Process	Regulation of lipoprotein lipase activity	0.0079	APOA1|APOA4|APOC1	33540	33567|33589|33579	0.00017	GO:0051004	0.210237
22	3	GO Process	Positive regulation of triglyceride metabolic process	0.0079	GPLD1|APOA1|APOA4	33540	33624|33567|33589	0.00017	GO:0090208	0.210237
22	3	GO Process	Regulation of establishment of cell polarity	0.0079	RAP1B|CDH5|GSN	33540	33563|33566|33596	0.00017	GO:2000114	0.210237
911	13	GO Process	Response to organic cyclic compound	0.0081	GPLD1|SPARC|IGFBP2|RAP1B|LUM|CALR|DEFA3|APOA4|ACTA1|APOA2|FLNA|GSN|ADIPOQ	33540	33624|33604|33580|33563|33608|33572|33560|33589|33576|33592|33595|33596|33584	0.00018	GO:0014070	0.209151
1041	14	GO Process	Positive regulation of intracellular signal transduction	0.0082	APOA1|RAP1B|CSF1R|CD14|FGB|FGA|CALR|FGG|S100A8|S100A9|FLNA|IGFBP3|SAA1|ADIPOQ	33540	33567|33563|33571|33627|33631|33562|33572|33625|33612|33609|33595|33633|33623|33584	0.00018	GO:1902533	0.208619
3	2	GO Process	Negative regulation of very-low-density lipoprotein particle remodeling	0.0083	APOA1|APOA2	33540	33567|33592	0.00019	GO:0010903	0.208092
185	6	GO Process	Cellular response to lipopolysaccharide	0.0085	LBP|PPBP|PF4|CD14|DEFA3|LCN2	33540	33568|33617|33620|33627|33560|33554	0.00019	GO:0071222	0.207058
23	3	GO Process	Response to lithium ion	0.0086	IGFBP2|CALR|ACTA1	33540	33580|33572|33576	0.0002	GO:0010226	0.20655
186	6	GO Process	Protein stabilization	0.0086	PFN1|AFM|APOA1|CALR|APOA2|FLNA	33540	33635|33615|33567|33572|33592|33595	0.0002	GO:0050821	0.20655
6489	45	GO Process	Cellular response to stimulus	0.0086	LBP|MPO|PFN1|GPLD1|SPARC|IGFBP2|PLEK|APOA1|TTR|RAP1B|HBA2|F13A1|PON3|FERMT3|CSF1R|ALB|PPBP|PF4|CD14|FGB|FGA|VASN|TLN1|CALR|DEFA3|FGG|CDH5|HP|APOA4|ACTA1|S100A8|S100A9|FLNA|CAP1|LCN2|GSN|APOM|HIST1H4H|TMSB4X|YWHAZ|LCP1|SAA1|ADIPOQ|IGFALS|SAA2	33540	33568|33556|33635|33624|33604|33580|33629|33567|33588|33563|33618|33570|33613|33621|33571|33622|33617|33620|33627|33631|33562|33601|33591|33572|33560|33625|33566|33614|33589|33576|33612|33609|33595|33630|33554|33596|33610|33582|33593|33602|33559|33623|33584|33585|33603	0.0002	GO:0051716	0.20655
678	11	GO Process	Cytokine-mediated signaling pathway	0.0088	LBP|RAP1B|F13A1|CSF1R|PPBP|PF4|LCN2|TMSB4X|YWHAZ|LCP1|SAA1	33540	33568|33563|33570|33571|33617|33620|33554|33593|33602|33559|33623	0.0002	GO:0019221	0.205552
63	4	GO Process	Positive regulation of actin filament bundle assembly	0.0092	PFN1|PLEK|APOA1|FLNA	33540	33635|33629|33567|33595	0.00021	GO:0032233	0.203621
24	3	GO Process	Negative regulation of lipid catabolic process	0.0094	GPLD1|APOA2|APOC1	33540	33624|33592|33579	0.00022	GO:0050995	0.202687
934	13	GO Process	Regulation of protein localization	0.0098	VCL|GPLD1|CD14|FGB|FGA|FGG|FLNA|RBP4|GSN|YWHAZ|LCP1|SAA1|ADIPOQ	33540	33581|33624|33627|33631|33562|33625|33595|33564|33596|33602|33559|33623|33584	0.00023	GO:0032880	0.200877
15024	79	GO Process	Cellular process	0.0101	CETP|VCL|LBP|PON1|MPO|PFN1|GPLD1|SPARC|IGFBP2|PLEK|APOA1|TTR|CFP|RAP1B|HBA2|CRP|ORM1|VWF|ATRN|C9|LCAT|KLKB1|F13A1|FETUB|AMBP|PON3|LUM|FCN3|SERPING1|FERMT3|CSF1R|ALB|PPBP|PF4|CD14|FGB|FGA|VASN|TLN1|CALR|DEFA3|FGG|CDH5|PGLYRP2|HP|APOA4|ITIH2|ACTA1|APOA2|TAGLN2|S100A8|S100A9|FLNA|RBP4|CAP1|LCN2|GSN|APOM|HIST1H4H|TMSB4X|IGFBP3|GIG25|ACTN1|YWHAZ|LCP1|SAA1|PCYOX1|CRISP3|ADIPOQ|AHSG|ORM2|PRG4|BTD|TGFBI|…	33540	33597|33581|33568|33600|33556|33635|33624|33604|33580|33629|33567|33588|33619|33563|33618|33607|33605|33577|33598|33611|33587|33583|33570|33606|33561|33613|33608|33586|33550|33621|33571|33622|33617|33620|33627|33631|33562|33601|33591|33572|33560|33625|33566|33569|33614|33589|33599|33576|33592|33557|33612|33609|33595|33564|33630|33554|33596|33610|33582|33593|33633|33555|33632|33602|33559|33623|336…	0.00024	GO:0009987	0.199568
66	4	GO Process	Positive regulation of phagocytosis	0.0106	APOA1|CALR|APOA2|AHSG	33540	33567|33572|33592|33575	0.00025	GO:0050766	0.197469
280	7	GO Process	Negative regulation of cytokine production	0.011	LBP|APOA1|ORM1|PGLYRP2|APOA2|TMSB4X|ADIPOQ	33540	33568|33567|33605|33569|33592|33593|33584	0.00026	GO:0001818	0.195861
281	7	GO Process	Response to drug	0.0112	GPLD1|IGFBP2|APOA1|RAP1B|CALR|APOA2|ADIPOQ	33540	33624|33580|33567|33563|33572|33592|33584	0.00027	GO:0042493	0.195078
1654	18	GO Process	Positive regulation of signal transduction	0.0116	LBP|APOA1|RAP1B|CSF1R|CD14|FGB|FGA|CALR|FGG|CDH5|S100A8|S100A9|FLNA|GSN|IGFBP3|YWHAZ|SAA1|ADIPOQ	33540	33568|33567|33563|33571|33627|33631|33562|33572|33625|33566|33612|33609|33595|33596|33633|33602|33623|33584	0.00028	GO:0009967	0.193554
4	2	GO Process	Sequestering of zinc ion	0.0116	S100A8|S100A9	33540	33612|33609	0.00028	GO:0032119	0.193554
27	3	GO Process	Positive regulation of lipid catabolic process	0.0124	APOA1|APOA4|APOA2	33540	33567|33589|33592	0.0003	GO:0050996	0.190658
70	4	GO Process	Negative regulation of protein polymerization	0.0127	PFN1|CDH5|GSN|TMSB4X	33540	33635|33566|33596|33593	0.00031	GO:0032272	0.18962
5579	40	GO Process	Positive regulation of cellular process	0.0127	LBP|PFN1|GPLD1|SPARC|IGFBP2|PLEK|APOA1|RAP1B|HBA2|CRP|KLKB1|LUM|FERMT3|CSF1R|PPBP|PF4|CD14|FGB|FGA|CALR|FGG|CDH5|HP|APOA4|APOA2|S100A8|S100A9|FLNA|RBP4|LCN2|GSN|TMSB4X|IGFBP3|ACTN1|YWHAZ|LCP1|SAA1|ADIPOQ|AHSG|APOC1	33540	33568|33635|33624|33604|33580|33629|33567|33563|33618|33607|33583|33608|33621|33571|33617|33620|33627|33631|33562|33572|33625|33566|33614|33589|33592|33612|33609|33595|33564|33554|33596|33593|33633|33632|33602|33559|33623|33584|33575|33579	0.00031	GO:0048522	0.18962
1382	16	GO Process	Negative regulation of cell communication	0.0134	IGFBP2|PLEK|APOA1|RAP1B|AMBP|PF4|CD14|FGB|FGA|VASN|CALR|FGG|TMSB4X|IGFBP3|ADIPOQ|AHSG	33540	33580|33629|33567|33563|33561|33620|33627|33631|33562|33601|33572|33625|33593|33633|33584|33575	0.00033	GO:0010648	0.18729
28	3	GO Process	Hydrogen peroxide catabolic process	0.0134	MPO|HBA2|APOA4	33540	33556|33618|33589	0.00033	GO:0042744	0.18729
1385	16	GO Process	Negative regulation of signaling	0.0136	IGFBP2|PLEK|APOA1|RAP1B|AMBP|PF4|CD14|FGB|FGA|VASN|CALR|FGG|TMSB4X|IGFBP3|ADIPOQ|AHSG	33540	33580|33629|33567|33563|33561|33620|33627|33631|33562|33601|33572|33625|33593|33633|33584|33575	0.00034	GO:0023057	0.186646
292	7	GO Process	Regulation of erk1 and erk2 cascade	0.0136	RAP1B|CSF1R|FGB|FGA|FGG|YWHAZ|ADIPOQ	33540	33563|33571|33631|33562|33625|33602|33584	0.00034	GO:0070372	0.186646
293	7	GO Process	Regulation of protein stability	0.0138	PFN1|AFM|APOA1|CALR|APOA2|FLNA|GSN	33540	33635|33615|33567|33572|33592|33595|33596	0.00035	GO:0031647	0.186012
3893	31	GO Process	Positive regulation of metabolic process	0.0149	LBP|GPLD1|PLEK|APOA1|RAP1B|CRP|ORM1|KLKB1|LUM|CSF1R|PF4|CD14|FGB|FGA|CALR|FGG|CDH5|APOA4|ACTA1|APOA2|S100A8|S100A9|LCN2|GSN|TMSB4X|IGFBP3|ACTN1|SAA1|ADIPOQ|ORM2|APOC1	33540	33568|33624|33629|33567|33563|33607|33605|33583|33608|33571|33620|33627|33631|33562|33572|33625|33566|33589|33576|33592|33612|33609|33554|33596|33593|33633|33632|33623|33584|33573|33579	0.00038	GO:0009893	0.182681
6239	43	GO Process	Regulation of cellular metabolic process	0.0149	PFN1|GPLD1|PLEK|APOA1|RAP1B|CRP|KLKB1|FETUB|AMBP|PON3|LUM|FCN3|SERPING1|CSF1R|PF4|FGB|FGA|CALR|SERPINA7|FGG|CDH5|HP|APOA4|ITIH2|CNDP1|F13B|APOA2|S100A8|S100A9|FLNA|PI16|GSN|HIST1H4H|TMSB4X|IGFBP3|GIG25|ACTN1|YWHAZ|SAA1|ADIPOQ|AHSG|SERPINA4|APOC1	33540	33635|33624|33629|33567|33563|33607|33583|33606|33561|33613|33608|33586|33550|33571|33620|33631|33562|33572|33578|33625|33566|33614|33589|33599|33574|33558|33592|33612|33609|33595|33616|33596|33582|33593|33633|33555|33632|33602|33623|33584|33575|33594|33579	0.00037	GO:0031323	0.182681
1124	14	GO Process	Chemical homeostasis	0.0157	CETP|APOA1|LCAT|CALR|CDH5|APOA4|APOA2|S100A8|S100A9|RBP4|LCN2|APOM|SAA1|ADIPOQ	33540	33597|33567|33587|33572|33566|33589|33592|33612|33609|33564|33554|33610|33623|33584	0.0004	GO:0048878	0.18041
1271	15	GO Process	Negative regulation of signal transduction	0.0167	IGFBP2|PLEK|APOA1|AMBP|PF4|CD14|FGB|FGA|VASN|CALR|FGG|TMSB4X|IGFBP3|ADIPOQ|AHSG	33540	33580|33629|33567|33561|33620|33627|33631|33562|33601|33572|33625|33593|33633|33584|33575	0.00043	GO:0009968	0.177728
31	3	GO Process	Blood vessel endothelial cell migration	0.0171	GPLD1|APOA1|CDH5	33540	33624|33567|33566	0.00044	GO:0043534	0.1767
32	3	GO Process	Positive regulation of vasoconstriction	0.0185	FGB|FGA|FGG	33540	33631|33562|33625	0.00048	GO:0045907	0.173283
409	8	GO Process	Regulation of apoptotic signaling pathway	0.0186	PF4|FGB|FGA|FGG|S100A8|S100A9|GSN|YWHAZ	33540	33620|33631|33562|33625|33612|33609|33596|33602	0.00048	GO:2001233	0.173049
144	5	GO Process	Positive regulation of small molecule metabolic process	0.0192	GPLD1|APOA1|APOA4|TMSB4X|ADIPOQ	33540	33624|33567|33589|33593|33584	0.0005	GO:0062013	0.17167
6	2	GO Process	Peptidyl-cysteine s-nitrosylation	0.0199	S100A8|S100A9	33540	33612|33609	0.00052	GO:0018119	0.170115
6	2	GO Process	Induction of bacterial agglutination	0.0199	FGB|FGA	33540	33631|33562	0.00052	GO:0043152	0.170115
225	6	GO Process	Protein maturation	0.0199	KLKB1|FGB|FGA|CALR|FGG|HGFAC	33540	33583|33631|33562|33572|33625|33552	0.00053	GO:0051604	0.170115
6	2	GO Process	Protein localization to bicellular tight junction	0.0199	CDH5|FLNA	33540	33566|33595	0.00052	GO:1902396	0.170115
147	5	GO Process	Positive regulation of epithelial cell migration	0.0204	PFN1|GPLD1|SPARC|CALR|TMSB4X	33540	33635|33624|33604|33572|33593	0.00055	GO:0010634	0.169037
148	5	GO Process	Response to monosaccharide	0.021	GPLD1|SPARC|APOA2|APOM|ADIPOQ	33540	33624|33604|33592|33610|33584	0.00056	GO:0034284	0.167778
896	12	GO Process	Regulation of immune response	0.0215	LBP|GPLD1|APOA1|CFP|CRP|C9|AMBP|FCN3|SERPING1|PGLYRP2|CFHR4|APOA2	33540	33568|33624|33567|33619|33607|33611|33561|33586|33550|33569|33553|33592	0.00058	GO:0050776	0.166756
423	8	GO Process	Positive regulation of cell adhesion	0.0221	IGFBP2|APOA1|FGB|FGA|CALR|FGG|FLNA|SAA1	33540	33580|33567|33631|33562|33572|33625|33595|33623	0.0006	GO:0045785	0.165561
150	5	GO Process	Response to calcium ion	0.0221	GPLD1|SPARC|FGB|FGA|FGG	33540	33624|33604|33631|33562|33625	0.0006	GO:0051592	0.165561
35	3	GO Process	Phosphatidylcholine biosynthetic process	0.0226	APOA1|LCAT|APOA2	33540	33567|33587|33592	0.00061	GO:0006656	0.164589
35	3	GO Process	Triglyceride homeostasis	0.0226	CETP|APOA1|APOA4	33540	33597|33567|33589	0.00061	GO:0070328	0.164589
1043	13	GO Process	Negative regulation of cellular protein metabolic process	0.0239	FETUB|AMBP|SERPING1|CALR|SERPINA7|ITIH2|F13B|PI16|IGFBP3|GIG25|ADIPOQ|AHSG|SERPINA4	33540	33606|33561|33550|33572|33578|33599|33558|33616|33633|33555|33584|33575|33594	0.00065	GO:0032269	0.16216
36	3	GO Process	Positive regulation of fatty acid metabolic process	0.0241	APOA1|APOA4|ADIPOQ	33540	33567|33589|33584	0.00066	GO:0045923	0.161798
328	7	GO Process	Response to steroid hormone	0.0243	SPARC|IGFBP2|CALR|DEFA3|ACTA1|APOA2|ADIPOQ	33540	33604|33580|33572|33560|33576|33592|33584	0.00067	GO:0048545	0.161439
154	5	GO Process	Negative regulation of immune response	0.0243	APOA1|AMBP|SERPING1|PGLYRP2|APOA2	33540	33567|33561|33550|33569|33592	0.00067	GO:0050777	0.161439
87	4	GO Process	Protein polymerization	0.0247	FGB|FGA|FGG|GSN	33540	33631|33562|33625|33596	0.00068	GO:0051258	0.16073
545	9	GO Process	Chemotaxis	0.0254	LBP|APOA1|CSF1R|PPBP|PF4|S100A8|S100A9|SAA1|SAA2	33540	33568|33567|33571|33617|33620|33612|33609|33623|33603	0.0007	GO:0006935	0.159517
38	3	GO Process	Complement activation, classical pathway	0.0273	CRP|C9|SERPING1	33540	33607|33611|33550	0.00076	GO:0006958	0.156384
160	5	GO Process	Response to nutrient	0.0281	SPARC|IGFBP2|APOA1|GSN|ADIPOQ	33540	33604|33580|33567|33596|33584	0.00079	GO:0007584	0.155129
1807	18	GO Process	Regulation of intracellular signal transduction	0.0284	PLEK|APOA1|RAP1B|AMBP|CSF1R|CD14|FGB|FGA|CALR|FGG|S100A8|S100A9|FLNA|TMSB4X|IGFBP3|YWHAZ|SAA1|ADIPOQ	33540	33629|33567|33563|33561|33571|33627|33631|33562|33572|33625|33612|33609|33595|33593|33633|33602|33623|33584	0.0008	GO:1902531	0.154668
556	9	GO Process	Positive regulation of cell development	0.0286	APOA1|FGB|FGA|CALR|FGG|CDH5|S100A9|FLNA|ADIPOQ	33540	33567|33631|33562|33572|33625|33566|33609|33595|33584	0.00081	GO:0010720	0.154363
39	3	GO Process	Cortical actin cytoskeleton organization	0.0289	PLEK|TLN1|CALR	33540	33629|33591|33572	0.00082	GO:0030866	0.15391
39	3	GO Process	Negative regulation of extrinsic apoptotic signaling pathway via death domain receptors	0.0289	FGB|FGA|FGG	33540	33631|33562|33625	0.00082	GO:1902042	0.15391
8	2	GO Process	Thyroid hormone transport	0.0291	TTR|SERPINA7	33540	33588|33578	0.00083	GO:0070327	0.153611
449	8	GO Process	Regulation of small molecule metabolic process	0.0304	GPLD1|PLEK|APOA1|APOA4|TMSB4X|IGFBP3|ADIPOQ|APOC1	33540	33624|33629|33567|33589|33593|33633|33584|33579	0.00087	GO:0062012	0.151713
450	8	GO Process	Negative regulation of immune system process	0.0307	APOA1|AMBP|SERPING1|PF4|PGLYRP2|APOA2|HIST1H4H|ADIPOQ	33540	33567|33561|33550|33620|33569|33592|33582|33584	0.00089	GO:0002683	0.151286
249	6	GO Process	Positive regulation of protein-containing complex assembly	0.0307	PFN1|PLEK|RAP1B|CDH5|GSN|LCP1	33540	33635|33629|33563|33566|33596|33559	0.00089	GO:0031334	0.151286
94	4	GO Process	Integrin-mediated signaling pathway	0.031	PLEK|APOA1|FERMT3|TLN1	33540	33629|33567|33621|33591	0.0009	GO:0007229	0.150864
451	8	GO Process	Regulation of protein-containing complex assembly	0.031	PFN1|PLEK|RAP1B|LCAT|CDH5|GSN|TMSB4X|LCP1	33540	33635|33629|33563|33587|33566|33596|33593|33559	0.0009	GO:0043254	0.150864
686	10	GO Process	Regulation of secretion	0.0312	GPLD1|RAP1B|CD14|FGB|FGA|FGG|S100A8|RBP4|SAA1|ADIPOQ	33540	33624|33563|33627|33631|33562|33625|33612|33564|33623|33584	0.00091	GO:0051046	0.150585
348	7	GO Process	Regulation of actin cytoskeleton organization	0.032	PFN1|PLEK|APOA1|CSF1R|FLNA|GSN|TMSB4X	33540	33635|33629|33567|33571|33595|33596|33593	0.00094	GO:0032956	0.149485
95	4	GO Process	Tissue migration	0.032	GPLD1|APOA1|CDH5|ACTA1	33540	33624|33567|33566|33576	0.00094	GO:0090130	0.149485
949	12	GO Process	Positive regulation of immune system process	0.0322	LBP|GPLD1|IGFBP2|CFP|CRP|C9|FCN3|SERPING1|CSF1R|PF4|CALR|RBP4	33540	33568|33624|33580|33619|33607|33611|33586|33550|33571|33620|33572|33564	0.00095	GO:0002684	0.149214
1684	17	GO Process	Small molecule metabolic process	0.0337	CETP|PON1|MPO|APOA1|TTR|LCAT|PON3|LUM|APOA4|ITIH2|APOA2|RBP4|PCYOX1|ADIPOQ|BTD|GC|APOC1	33540	33597|33600|33556|33567|33588|33587|33613|33608|33589|33599|33592|33564|33628|33584|33626|33551|33579	0.00099	GO:0044281	0.147237
9	2	GO Process	Opsonization	0.0342	LBP|CRP	33540	33568|33607	0.001	GO:0008228	0.146597
9	2	GO Process	Positive regulation of triglyceride catabolic process	0.0342	APOA1|APOA4	33540	33567|33589	0.001	GO:0010898	0.146597
9	2	GO Process	Integrin activation	0.0342	FERMT3|TLN1	33540	33621|33591	0.001	GO:0033622	0.146597
9	2	GO Process	Positive regulation of integrin activation	0.0342	PLEK|RAP1B	33540	33629|33563	0.001	GO:0033625	0.146597
99	4	GO Process	Regulation of interleukin-1 production	0.0363	APOA1|ORM1|SAA1|ORM2	33540	33567|33605|33623|33573	0.0011	GO:0032652	0.144009
99	4	GO Process	Regulation of lipase activity	0.0363	APOA1|APOA4|APOA2|APOC1	33540	33567|33589|33592|33579	0.0011	GO:0060191	0.144009
1251	14	GO Process	Locomotion	0.0374	LBP|GPLD1|APOA1|CSF1R|PPBP|PF4|CDH5|S100A8|S100A9|FLNA|CAP1|LCP1|SAA1|SAA2	33540	33568|33624|33567|33571|33617|33620|33566|33612|33609|33595|33630|33559|33623|33603	0.0011	GO:0040011	0.142713
2875	24	GO Process	Negative regulation of macromolecule metabolic process	0.0385	LBP|APOA1|ORM1|FETUB|AMBP|FCN3|SERPING1|PF4|FGA|CALR|SERPINA7|PGLYRP2|ITIH2|F13B|APOA2|FLNA|PI16|HIST1H4H|TMSB4X|IGFBP3|GIG25|ADIPOQ|AHSG|SERPINA4	33540	33568|33567|33605|33606|33561|33586|33550|33620|33562|33572|33578|33569|33599|33558|33592|33595|33616|33582|33593|33633|33555|33584|33575|33594	0.0012	GO:0010605	0.141454
2359	21	GO Process	Cellular component assembly	0.0385	VCL|APOA1|C9|FERMT3|FGB|FGA|TLN1|CALR|FGG|CDH5|APOA4|ACTA1|APOA2|FLNA|GSN|APOM|HIST1H4H|ACTN1|YWHAZ|LCP1|APOC1	33540	33581|33567|33611|33621|33631|33562|33591|33572|33625|33566|33589|33576|33592|33595|33596|33610|33582|33632|33602|33559|33579	0.0012	GO:0022607	0.141454
10	2	GO Process	Chemokine production	0.0397	S100A8|S100A9	33540	33612|33609	0.0012	GO:0032602	0.140121
10	2	GO Process	Negative regulation of heterotypic cell-cell adhesion	0.0397	APOA1|ADIPOQ	33540	33567|33584	0.0012	GO:0034115	0.140121
10	2	GO Process	Sequestering of actin monomers	0.0397	GSN|TMSB4X	33540	33596|33593	0.0012	GO:0042989	0.140121
1874	18	GO Process	Regulation of cell differentiation	0.0397	CETP|VCL|APOA1|CRP|PF4|FGB|FGA|VASN|CALR|FGG|CDH5|PGLYRP2|S100A9|FLNA|PI16|HIST1H4H|IGFBP3|ADIPOQ	33540	33597|33581|33567|33607|33620|33631|33562|33601|33572|33625|33566|33569|33609|33595|33616|33582|33633|33584	0.0012	GO:0045595	0.140121
10	2	GO Process	Positive regulation of lipoprotein lipase activity	0.0397	APOA1|APOA4	33540	33567|33589	0.0012	GO:0051006	0.140121
10	2	GO Process	Actin filament network formation	0.0397	ACTN1|LCP1	33540	33632|33559	0.0012	GO:0051639	0.140121
103	4	GO Process	Positive regulation of endothelial cell migration	0.0401	GPLD1|SPARC|CALR|TMSB4X	33540	33624|33604|33572|33593	0.0013	GO:0010595	0.139686
592	9	GO Process	Regulation of system process	0.0401	APOA1|FGB|FGA|FGG|APOA4|APOA2|FLNA|PI16|ADIPOQ	33540	33567|33631|33562|33625|33589|33592|33595|33616|33584	0.0012	GO:0044057	0.139686
983	12	GO Process	Negative regulation of developmental process	0.0408	CETP|SPARC|CRP|PF4|VASN|CALR|PGLYRP2|RBP4|PI16|HIST1H4H|ADIPOQ|AHSG	33540	33597|33604|33607|33620|33601|33572|33569|33564|33616|33582|33584|33575	0.0013	GO:0051093	0.138934
849	11	GO Process	Response to hormone	0.041	GPLD1|SPARC|IGFBP2|APOA1|RAP1B|FGB|CALR|DEFA3|ACTA1|APOA2|ADIPOQ	33540	33624|33604|33580|33567|33563|33631|33572|33560|33576|33592|33584	0.0013	GO:0009725	0.138722
268	6	GO Process	Regulation of hormone secretion	0.041	GPLD1|FGB|FGA|FGG|RBP4|ADIPOQ	33540	33624|33631|33562|33625|33564|33584	0.0013	GO:0046883	0.138722
368	7	GO Process	Regulation of supramolecular fiber organization	0.041	PFN1|PLEK|APOA1|CDH5|FLNA|GSN|TMSB4X	33540	33635|33629|33567|33566|33595|33596|33593	0.0013	GO:1902903	0.138722
46	3	GO Process	Negative regulation of lipid localization	0.041	CRP|APOA2|APOC1	33540	33607|33592|33579	0.0013	GO:1905953	0.138722
480	8	GO Process	Supramolecular fiber organization	0.042	LUM|ACTA1|FLNA|CAP1|GSN|TMSB4X|ACTN1|LCP1	33540	33608|33576|33595|33630|33596|33593|33632|33559	0.0013	GO:0097435	0.137675
725	10	GO Process	Regulation of mapk cascade	0.0433	RAP1B|AMBP|CSF1R|FGB|FGA|FGG|IGFBP3|YWHAZ|SAA1|ADIPOQ	33540	33563|33561|33571|33631|33562|33625|33633|33602|33623|33584	0.0014	GO:0043408	0.136351
106	4	GO Process	Negative regulation of extrinsic apoptotic signaling pathway	0.0436	PF4|FGB|FGA|FGG	33540	33620|33631|33562|33625	0.0014	GO:2001237	0.136051
273	6	GO Process	Regulation of actin filament organization	0.0442	PFN1|PLEK|APOA1|FLNA|GSN|TMSB4X	33540	33635|33629|33567|33595|33596|33593	0.0014	GO:0110053	0.135458
11	2	GO Process	Cellular response to lipoteichoic acid	0.0447	LBP|CD14	33540	33568|33627	0.0014	GO:0071223	0.134969
11	2	GO Process	Positive regulation of phospholipid transport	0.0447	CETP|APOA1	33540	33597|33567	0.0014	GO:2001140	0.134969
185	5	GO Process	Vascular process in circulatory system	0.0458	CRP|FGB|FGA|FGG|CDH5	33540	33607|33631|33562|33625|33566	0.0015	GO:0003018	0.133913
3107	25	GO Process	Regulation of signal transduction	0.0469	LBP|IGFBP2|PLEK|APOA1|RAP1B|AMBP|CSF1R|PF4|CD14|FGB|FGA|VASN|CALR|FGG|CDH5|S100A8|S100A9|FLNA|GSN|TMSB4X|IGFBP3|YWHAZ|SAA1|ADIPOQ|AHSG	33540	33568|33580|33629|33567|33563|33561|33571|33620|33627|33631|33562|33601|33572|33625|33566|33612|33609|33595|33596|33593|33633|33602|33623|33584|33575	0.0015	GO:0009966	0.132883
1293	14	GO Process	Protein-containing complex assembly	0.0474	APOA1|C9|FERMT3|FGB|FGA|TLN1|CALR|FGG|APOA4|APOA2|GSN|APOM|HIST1H4H|APOC1	33540	33567|33611|33621|33631|33562|33591|33572|33625|33589|33592|33596|33610|33582|33579	0.0015	GO:0065003	0.132422
GO process terms in colors were selected to reduce redudancy and processes not related to plasma proteins.

## Sheet: GO process_ICU-F vs non-ICU
Table S5 (Sheet 3). Analysis of biological processes associated to the proteins altered in ICU-F COVID-19 patients when compared to non-ICU patients.
# background genes	# genes	category	description	FDR value	genes	network.SUID	nodes.SUID	p-value	term name	transferred FDR value
56	23	GO Process	Regulation of complement activation	2.65e-31	CPB2|C5|C8G|VTN|C4BPB|C3|CFP|CFHR5|SERPING1|MASP1|C2|CFHR1|CLU|C8A|C4BPA|FHR2|CFHR4|C8B|C1QC|PROS1|C1S|CFB|C1R	42231	42275|42253|42244|42327|42301|42310|42331|42305|42241|42300|42267|42328|42262|42325|42278|42291|42288|42335|42309|42315|42333|42260|42323	2.06e-35	GO:0030449	3.05768
75	24	GO Process	Regulation of humoral immune response	5.82e-31	CPB2|C5|C8G|VTN|C4BPB|C3|CFP|CFHR5|HPX|SERPING1|MASP1|C2|CFHR1|CLU|C8A|C4BPA|FHR2|CFHR4|C8B|C1QC|PROS1|C1S|CFB|C1R	42231	42275|42253|42244|42327|42301|42310|42331|42305|42321|42241|42300|42267|42328|42262|42325|42278|42291|42288|42335|42309|42315|42333|42260|42323	9.07e-35	GO:0002920	3.02351
54	21	GO Process	Complement activation	2.59e-28	C5|C8G|C4BPB|C3|CFP|CRP|CFHR5|C1RL|SERPING1|MASP1|C2|CFHR1|CLU|C8A|C4BPA|C8B|C1QC|MASP2|C1S|CFB|C1R	42231	42253|42244|42301|42310|42331|42319|42305|42263|42241|42300|42267|42328|42262|42325|42278|42335|42309|42249|42333|42260|42323	6.05e-32	GO:0006956	2.75867
1296	49	GO Process	Defense response	5.97e-28	PGLYRP1|C5|C8G|GAPDH|C4BPB|C3|CFP|CRP|CFHR5|LYZ|ATRN|KLKB1|KNG1|C1RL|IGFBP4|SERPING1|CSF1R|VCAM1|MASP1|C2|CD14|CFHR1|CLU|APOL1|SERPINF2|FN1|HP|APOA4|C8A|C4BPA|FHR2|SERPINC1|S100A9|ECM1|C8B|ADAMTS13|C1QC|GIG25|CST3|MASP2|SAA1|C1S|CD44|CFB|RARRES2|SAA2|C1R|HPR|B2M	42231	42276|42253|42244|42264|42301|42310|42331|42319|42305|42318|42312|42306|42304|42263|42266|42241|42248|42334|42300|42267|42284|42328|42262|42265|42272|42322|42330|42308|42325|42278|42291|42282|42324|42290|42335|42279|42309|42289|42271|42249|42332|42333|42326|42260|42329|42269|42323|42286|42257	1.86e-31	GO:0006952	2.7224
3485	68	GO Process	Response to stress	7.37e-26	PGLYRP1|CPB2|SERPIND1|F9|C5|C8G|GAPDH|C4BPB|C3|CFP|APOE|CRP|CFHR5|LYZ|VWF|SERPINA10|ATRN|KLKB1|KNG1|C1RL|IGFBP4|SERPING1|CSF1R|VCAM1|MASP1|C2|CD14|PLG|CFHR1|CLU|APOL1|CALR|SERPINF2|PROZ|APOD|FN1|HP|APOA4|C8A|C4BPA|F13B|FHR2|SERPINC1|F5|S100A9|ECM1|C8B|ADAMTS13|C1QC|HIST1H4H|GIG25|PROS1|YWHAZ|CST3|MASP2|SAA1|F11|C1S|ADIPOQ|CD44|CFB|RARRES2|SEPP1|HGFAC|SAA2|C1R|HPR|B2M	42231	42276|42275|42320|42281|42253|42244|42264|42301|42310|42331|42283|42319|42305|42318|42254|42287|42312|42306|42304|42263|42266|42241|42248|42334|42300|42267|42284|42250|42328|42262|42265|42299|42272|42270|42246|42322|42330|42308|42325|42278|42292|42291|42282|42303|42324|42290|42335|42279|42309|42256|42289|42315|42316|42271|42249|42332|42268|42333|42259|42326|42260|42329|42317|42242|42269|42323|422…	2.87e-29	GO:0006950	2.51325
275	28	GO Process	Humoral immune response	7.86e-25	PGLYRP1|C5|C8G|GAPDH|C4BPB|C3|CFP|CRP|CFHR5|LYZ|KNG1|C1RL|SERPING1|MASP1|C2|CFHR1|CLU|C8A|C4BPA|S100A9|C8B|C1QC|MASP2|C1S|CFB|RARRES2|C1R|B2M	42231	42276|42253|42244|42264|42301|42310|42331|42319|42305|42318|42304|42263|42241|42300|42267|42328|42262|42325|42278|42324|42335|42309|42249|42333|42260|42329|42323|42257	3.67e-28	GO:0006959	2.41046
38	16	GO Process	Complement activation, classical pathway	1.12e-21	C5|C8G|C4BPB|C3|CRP|C1RL|SERPING1|C2|CLU|C8A|C4BPA|C8B|C1QC|MASP2|C1S|C1R	42231	42253|42244|42301|42310|42319|42263|42241|42267|42262|42325|42278|42335|42309|42249|42333|42323	6.08e-25	GO:0006958	2.09508
900	37	GO Process	Defense response to other organism	5.38e-21	PGLYRP1|C5|C8G|GAPDH|C4BPB|C3|CFP|CRP|CFHR5|LYZ|C1RL|SERPING1|CSF1R|VCAM1|MASP1|C2|CD14|CFHR1|CLU|APOL1|HP|APOA4|C8A|C4BPA|FHR2|S100A9|C8B|ADAMTS13|C1QC|MASP2|SAA1|C1S|CD44|CFB|RARRES2|C1R|B2M	42231	42276|42253|42244|42264|42301|42310|42331|42319|42305|42318|42263|42241|42248|42334|42300|42267|42284|42328|42262|42265|42330|42308|42325|42278|42291|42324|42335|42279|42309|42249|42332|42333|42326|42260|42329|42323|42257	3.35e-24	GO:0098542	2.02692
703	33	GO Process	Innate immune response	4.76e-20	PGLYRP1|C5|C8G|GAPDH|C4BPB|C3|CFP|CRP|CFHR5|C1RL|SERPING1|CSF1R|VCAM1|MASP1|C2|CD14|CLU|APOL1|APOA4|C8A|C4BPA|S100A9|C8B|ADAMTS13|C1QC|MASP2|SAA1|C1S|CD44|CFB|RARRES2|C1R|B2M	42231	42276|42253|42244|42264|42301|42310|42331|42319|42305|42263|42241|42248|42334|42300|42267|42284|42262|42265|42308|42325|42278|42324|42335|42279|42309|42249|42332|42333|42326|42260|42329|42323|42257	3.71e-23	GO:0045087	1.93224
1588	44	GO Process	Immune response	2.01e-19	PGLYRP1|C5|C8G|VTN|GAPDH|C4BPB|C3|CFP|RAP1B|CRP|CFHR5|LYZ|KNG1|C1RL|SERPING1|CSF1R|VCAM1|MASP1|C2|CD14|CFHR1|CLU|APOL1|HP|APOA4|C8A|C4BPA|SERPINC1|S100A9|C8B|ADAMTS13|C1QC|GIG25|ALDOA|CST3|LCP1|MASP2|SAA1|C1S|CD44|CFB|RARRES2|C1R|B2M	42231	42276|42253|42244|42327|42264|42301|42310|42331|42296|42319|42305|42318|42304|42263|42241|42248|42334|42300|42267|42284|42328|42262|42265|42330|42308|42325|42278|42282|42324|42335|42279|42309|42289|42277|42271|42294|42249|42332|42333|42326|42260|42329|42323|42257	1.72e-22	GO:0006955	1.86968
1256	40	GO Process	Response to other organism	2.56e-19	PGLYRP1|C5|C8G|GAPDH|ENO1|C4BPB|C3|CFP|CRP|CFHR5|LYZ|KNG1|C1RL|SERPING1|CSF1R|VCAM1|MASP1|C2|CD14|CFHR1|CLU|APOL1|HP|APOA4|C8A|C4BPA|FHR2|S100A9|C8B|ADAMTS13|C1QC|MASP2|SAA1|C1S|ADIPOQ|CD44|CFB|RARRES2|C1R|B2M	42231	42276|42253|42244|42264|42298|42301|42310|42331|42319|42305|42318|42304|42263|42241|42248|42334|42300|42267|42284|42328|42262|42265|42330|42308|42325|42278|42291|42324|42335|42279|42309|42249|42332|42333|42259|42326|42260|42329|42323|42257	2.39e-22	GO:0051707	1.85918
418	26	GO Process	Regulation of immune effector process	4.18e-18	PGLYRP1|CPB2|C5|C8G|VTN|C4BPB|C3|CFP|CFHR5|HPX|SERPING1|MASP1|C2|CFHR1|CLU|C8A|C4BPA|FHR2|CFHR4|C8B|C1QC|PROS1|C1S|CFB|C1R|B2M	42231	42276|42275|42253|42244|42327|42301|42310|42331|42305|42321|42241|42300|42267|42328|42262|42325|42278|42291|42288|42335|42309|42315|42333|42260|42323|42257	4.89e-21	GO:0002697	1.73788
1899	45	GO Process	Interspecies interaction between organisms	1.71e-17	PGLYRP1|C5|C8G|GAPDH|ENO1|C4BPB|C3|CFP|APOE|CRP|CFHR5|LYZ|KNG1|AMBP|HPX|C1RL|SERPING1|CSF1R|VCAM1|MASP1|C2|CD14|PLG|CFHR1|CLU|APOL1|FN1|HP|APOA4|C8A|C4BPA|FHR2|S100A9|C8B|ADAMTS13|C1QC|MASP2|SAA1|C1S|ADIPOQ|CD44|CFB|RARRES2|C1R|B2M	42231	42276|42253|42244|42264|42298|42301|42310|42331|42283|42319|42305|42318|42304|42295|42321|42263|42241|42248|42334|42300|42267|42284|42250|42328|42262|42265|42322|42330|42308|42325|42278|42291|42324|42335|42279|42309|42249|42332|42333|42259|42326|42260|42329|42323|42257	2.13e-20	GO:0044419	1.6767
896	33	GO Process	Regulation of immune response	3.37e-17	PGLYRP1|CPB2|C5|C8G|VTN|C4BPB|C3|CFP|APOE|CRP|CFHR5|AMBP|HPX|C1RL|SERPING1|VCAM1|MASP1|C2|CFHR1|CLU|C8A|C4BPA|FHR2|CFHR4|ECM1|C8B|C1QC|PROS1|MASP2|C1S|CFB|C1R|B2M	42231	42276|42275|42253|42244|42327|42301|42310|42331|42283|42319|42305|42295|42321|42263|42241|42334|42300|42267|42328|42262|42325|42278|42291|42288|42290|42335|42309|42315|42249|42333|42260|42323|42257	4.98e-20	GO:0050776	1.64724
2310	48	GO Process	Response to external stimulus	8.09e-17	PGLYRP1|SERPIND1|PON1|C5|C8G|GAPDH|ENO1|C4BPB|C3|CFP|APOE|CRP|CHL1|CFHR5|LYZ|KNG1|C1RL|SERPING1|CSF1R|VCAM1|MASP1|C2|CD14|CFHR1|CLU|APOL1|HP|APOA4|C8A|ACTA1|C4BPA|FHR2|SERPINC1|S100A9|C8B|ADAMTS13|C1QC|CST3|MASP2|SAA1|C1S|ADIPOQ|CD44|CFB|RARRES2|SAA2|C1R|B2M	42231	42276|42320|42314|42253|42244|42264|42298|42301|42310|42331|42283|42319|42255|42305|42318|42304|42263|42241|42248|42334|42300|42267|42284|42328|42262|42265|42330|42308|42325|42252|42278|42291|42282|42324|42335|42279|42309|42271|42249|42332|42333|42259|42326|42260|42329|42269|42323|42257	1.26e-19	GO:0009605	1.60921
256	21	GO Process	Negative regulation of peptidase activity	1.46e-16	SERPIND1|C5|VTN|GAPDH|C3|SERPINF1|SERPINA10|KNG1|AMBP|SERPING1|SERPINF2|SERPINA6|ITIH2|SERPINC1|ECM1|PI16|GIG25|PROS1|CST3|CD44|ITIH3	42231	42320|42253|42327|42264|42310|42258|42287|42304|42295|42241|42272|42247|42313|42282|42290|42280|42289|42315|42271|42326|42336	2.39e-19	GO:0010466	1.58356
969	33	GO Process	Immune effector process	2.89e-16	PGLYRP1|C5|C8G|C4BPB|C3|CFP|RAP1B|CRP|CFHR5|LYZ|C1RL|SERPING1|MASP1|C2|CD14|CFHR1|CLU|HP|C8A|C4BPA|S100A9|C8B|C1QC|GIG25|ALDOA|CST3|LCP1|MASP2|C1S|CD44|CFB|C1R|B2M	42231	42276|42253|42244|42301|42310|42331|42296|42319|42305|42318|42263|42241|42300|42267|42284|42328|42262|42330|42325|42278|42324|42335|42309|42289|42277|42271|42294|42249|42333|42326|42260|42323|42257	4.95e-19	GO:0002252	1.55391
641	28	GO Process	Leukocyte mediated immunity	5.04e-16	PGLYRP1|C5|C8G|C4BPB|C3|CFP|RAP1B|CRP|LYZ|C1RL|SERPING1|C2|CD14|CLU|HP|C8A|C4BPA|S100A9|C8B|C1QC|GIG25|ALDOA|CST3|MASP2|C1S|CD44|C1R|B2M	42231	42276|42253|42244|42301|42310|42331|42296|42319|42318|42263|42241|42267|42284|42262|42330|42325|42278|42324|42335|42309|42289|42277|42271|42249|42333|42326|42323|42257	9.01e-19	GO:0002443	1.52976
1514	39	GO Process	Regulation of immune system process	7.45e-16	PGLYRP1|CPB2|C5|C8G|VTN|C4BPB|C3|CFP|APOE|CRP|CFHR5|AMBP|HPX|C1RL|SERPING1|CSF1R|VCAM1|MASP1|C2|CFHR1|CLU|CALR|APOD|C8A|C4BPA|FHR2|CFHR4|ECM1|C8B|C1QC|HIST1H4H|PROS1|MASP2|C1S|ADIPOQ|CFB|RARRES2|C1R|B2M	42231	42276|42275|42253|42244|42327|42301|42310|42331|42283|42319|42305|42295|42321|42263|42241|42248|42334|42300|42267|42328|42262|42299|42246|42325|42278|42291|42288|42290|42335|42309|42256|42315|42249|42333|42259|42260|42329|42323|42257	1.39e-18	GO:0002682	1.51278
2481	48	GO Process	Immune system process	1.2e-15	PGLYRP1|C5|C8G|VTN|GAPDH|C4BPB|C3|CFP|RAP1B|CRP|CFHR5|LYZ|KNG1|C1RL|SERPING1|CSF1R|VCAM1|MASP1|C2|CD14|PLG|CFHR1|CLU|APOL1|CALR|FN1|HP|APOA4|C8A|C4BPA|SERPINC1|S100A9|C8B|ADAMTS13|C1QC|GIG25|PROS1|ALDOA|CST3|LCP1|MASP2|SAA1|C1S|CD44|CFB|RARRES2|C1R|B2M	42231	42276|42253|42244|42327|42264|42301|42310|42331|42296|42319|42305|42318|42304|42263|42241|42248|42334|42300|42267|42284|42250|42328|42262|42265|42299|42322|42330|42308|42325|42278|42282|42324|42335|42279|42309|42289|42315|42277|42271|42294|42249|42332|42333|42326|42260|42329|42323|42257	2.33e-18	GO:0002376	1.49208
356	22	GO Process	Negative regulation of proteolysis	4.37e-15	CPB2|SERPIND1|C5|VTN|GAPDH|C3|SERPINF1|SERPINA10|KNG1|AMBP|SERPING1|SERPINF2|SERPINA6|ITIH2|SERPINC1|ECM1|PI16|GIG25|PROS1|CST3|CD44|ITIH3	42231	42275|42320|42253|42327|42264|42310|42258|42287|42304|42295|42241|42272|42247|42313|42282|42290|42280|42289|42315|42271|42326|42336	8.85e-18	GO:0045861	1.43595
8046	81	GO Process	Response to stimulus	5.99e-15	PGLYRP1|CPB2|SERPIND1|F9|PON1|C5|C8G|PFN1|VTN|APOC3|GAPDH|ENO1|C4BPB|C3|CFP|RAP1B|APOE|SERPINF1|CRP|CHL1|CFHR5|LYZ|VWF|SERPINA10|ATRN|KLKB1|KNG1|C1RL|IGFBP4|SERPING1|CSF1R|VCAM1|MASP1|C2|CD14|PLG|CFHR1|CLU|APOL1|CALR|SERPINF2|CDH5|PROZ|APOD|FN1|HP|APOA4|C8A|ACTA1|C4BPA|F13B|FHR2|SERPINC1|F5|S100A9|ECM1|C8B|ADAMTS13|C1QC|APOM|HIST1H4H|GIG25|PROS1|ALDOA|YWHAZ|CST3|LCP1|MASP2|SAA1|F11|C1S|ADIPOQ|CD4…	42231	42276|42275|42320|42281|42314|42253|42244|42337|42327|42302|42264|42298|42301|42310|42331|42296|42283|42258|42319|42255|42305|42318|42254|42287|42312|42306|42304|42263|42266|42241|42248|42334|42300|42267|42284|42250|42328|42262|42265|42299|42272|42245|42270|42246|42322|42330|42308|42325|42252|42278|42292|42291|42282|42303|42324|42290|42335|42279|42309|42273|42256|42289|42315|42277|42316|42271|422…	1.26e-17	GO:0050896	1.42226
747	28	GO Process	Regulation of proteolysis	1.9e-14	CPB2|SERPIND1|C5|VTN|GAPDH|ENO1|C3|APOE|SERPINF1|SERPINA10|KLKB1|KNG1|AMBP|SERPING1|CLU|SERPINF2|SERPINA6|FN1|ITIH2|SERPINC1|S100A9|ECM1|PI16|GIG25|PROS1|CST3|CD44|ITIH3	42231	42275|42320|42253|42327|42264|42298|42310|42283|42258|42287|42306|42304|42295|42241|42262|42272|42247|42322|42313|42282|42324|42290|42280|42289|42315|42271|42326|42336	4.13e-17	GO:0030162	1.37212
248	19	GO Process	Negative regulation of endopeptidase activity	2.11e-14	SERPIND1|C5|VTN|GAPDH|C3|SERPINF1|SERPINA10|KNG1|AMBP|SERPING1|SERPINF2|SERPINA6|ITIH2|SERPINC1|GIG25|PROS1|CST3|CD44|ITIH3	42231	42320|42253|42327|42264|42310|42258|42287|42304|42295|42241|42272|42247|42313|42282|42289|42315|42271|42326|42336	4.77e-17	GO:0010951	1.36757
449	23	GO Process	Regulation of peptidase activity	2.97e-14	SERPIND1|C5|VTN|GAPDH|C3|SERPINF1|SERPINA10|KNG1|AMBP|SERPING1|SERPINF2|SERPINA6|FN1|ITIH2|SERPINC1|S100A9|ECM1|PI16|GIG25|PROS1|CST3|CD44|ITIH3	42231	42320|42253|42327|42264|42310|42258|42287|42304|42295|42241|42272|42247|42322|42313|42282|42324|42290|42280|42289|42315|42271|42326|42336	7.16e-17	GO:0052547	1.35272
303	20	GO Process	Blood coagulation	3.96e-14	CPB2|SERPIND1|F9|C4BPB|VWF|SERPINA10|KLKB1|KNG1|SERPING1|PLG|PROZ|F13B|SERPINC1|F5|ADAMTS13|PROS1|YWHAZ|SAA1|F11|HGFAC	42231	42275|42320|42281|42301|42254|42287|42306|42304|42241|42250|42270|42292|42282|42303|42279|42315|42316|42332|42268|42242	9.87e-17	GO:0007596	1.34023
532	24	GO Process	Response to wounding	7.56e-14	CPB2|SERPIND1|F9|C4BPB|VWF|SERPINA10|KLKB1|KNG1|SERPING1|PLG|PROZ|APOD|FN1|F13B|SERPINC1|F5|ADAMTS13|PROS1|YWHAZ|CST3|SAA1|F11|CD44|HGFAC	42231	42275|42320|42281|42301|42254|42287|42306|42304|42241|42250|42270|42246|42322|42292|42282|42303|42279|42315|42316|42271|42332|42268|42326|42242	2.12e-16	GO:0009611	1.31215
129	15	GO Process	Platelet degranulation	1.43e-13	VWF|KNG1|SERPING1|PLG|CLU|SERPINF2|FN1|F5|ECM1|GIG25|PROS1|ALDOA|ITIH3|RARRES2|SEPP1	42231	42254|42304|42241|42250|42262|42272|42322|42303|42290|42289|42315|42277|42336|42329|42317	4.12e-16	GO:0002576	1.28447
439	22	GO Process	Wound healing	1.94e-13	CPB2|SERPIND1|F9|C4BPB|VWF|SERPINA10|KLKB1|KNG1|SERPING1|PLG|PROZ|FN1|F13B|SERPINC1|F5|ADAMTS13|PROS1|YWHAZ|SAA1|F11|CD44|HGFAC	42231	42275|42320|42281|42301|42254|42287|42306|42304|42241|42250|42270|42322|42292|42282|42303|42279|42315|42316|42332|42268|42326|42242	5.74e-16	GO:0042060	1.27122
697	26	GO Process	Regulated exocytosis	2.48e-13	PGLYRP1|C3|CFP|RAP1B|LYZ|VWF|KNG1|SERPING1|CD14|PLG|CLU|SERPINF2|FN1|HP|F5|S100A9|ECM1|GIG25|PROS1|ALDOA|CST3|CD44|ITIH3|RARRES2|SEPP1|B2M	42231	42276|42310|42331|42296|42318|42254|42304|42241|42284|42250|42262|42272|42322|42330|42303|42324|42290|42289|42315|42277|42271|42326|42336|42329|42317|42257	7.73e-16	GO:0045055	1.26055
4114	57	GO Process	Regulation of response to stimulus	2.72e-13	PGLYRP1|CPB2|C5|C8G|VTN|APOC3|ENO1|C4BPB|C3|CFP|RAP1B|APOE|SERPINF1|CRP|CFHR5|KLKB1|KNG1|AMBP|HPX|C1RL|IGFBP4|SERPING1|CSF1R|VCAM1|MASP1|C2|CD14|PLG|CFHR1|CLU|CALR|SERPINF2|CDH5|APOD|FN1|C8A|C4BPA|FHR2|CFHR4|SERPINC1|S100A9|ECM1|C8B|PI16|C1QC|PROS1|YWHAZ|MASP2|SAA1|F11|C1S|ADIPOQ|CD44|CFB|RARRES2|C1R|B2M	42231	42276|42275|42253|42244|42327|42302|42298|42301|42310|42331|42296|42283|42258|42319|42305|42306|42304|42295|42321|42263|42266|42241|42248|42334|42300|42267|42284|42250|42328|42262|42299|42272|42245|42246|42322|42325|42278|42291|42288|42282|42324|42290|42335|42280|42309|42315|42316|42249|42332|42268|42333|42259|42326|42260|42329|42323|42257	8.69e-16	GO:0048583	1.25654
509	23	GO Process	Regulation of body fluid levels	2.87e-13	CPB2|SERPIND1|F9|VTN|C4BPB|APOE|VWF|SERPINA10|KLKB1|KNG1|SERPING1|PLG|SERPINF2|PROZ|F13B|SERPINC1|F5|ADAMTS13|PROS1|YWHAZ|SAA1|F11|HGFAC	42231	42275|42320|42281|42327|42301|42283|42254|42287|42306|42304|42241|42250|42272|42270|42292|42282|42303|42279|42315|42316|42332|42268|42242	9.57e-16	GO:0050878	1.25421
450	22	GO Process	Negative regulation of hydrolase activity	2.87e-13	SERPIND1|C5|VTN|APOC3|GAPDH|C3|SERPINF1|SERPINA10|KNG1|AMBP|SERPING1|SERPINF2|SERPINA6|ITIH2|SERPINC1|ECM1|PI16|GIG25|PROS1|CST3|CD44|ITIH3	42231	42320|42253|42327|42302|42264|42310|42258|42287|42304|42295|42241|42272|42247|42313|42282|42290|42280|42289|42315|42271|42326|42336	9.37e-16	GO:0051346	1.25421
515	23	GO Process	Inflammatory response	3.56e-13	C5|C3|CRP|LYZ|ATRN|KLKB1|KNG1|IGFBP4|CSF1R|CD14|CLU|SERPINF2|FN1|HP|SERPINC1|S100A9|ECM1|GIG25|SAA1|CD44|RARRES2|SAA2|HPR	42231	42253|42310|42319|42318|42312|42306|42304|42266|42248|42284|42262|42272|42322|42330|42282|42324|42290|42289|42332|42326|42329|42269|42286	1.22e-15	GO:0006954	1.24486
1805	38	GO Process	Vesicle-mediated transport	9e-13	PGLYRP1|F9|VTN|C3|CFP|RAP1B|APOE|CRP|LYZ|VWF|KNG1|AMBP|HPX|SERPING1|MASP1|CD14|PLG|CLU|APOL1|CALR|SERPINF2|PROZ|FN1|HP|F5|S100A9|ECM1|GIG25|PROS1|ALDOA|CST3|SAA1|CD44|ITIH3|RARRES2|SEPP1|HPR|B2M	42231	42276|42281|42327|42310|42331|42296|42283|42319|42318|42254|42304|42295|42321|42241|42300|42284|42250|42262|42265|42299|42272|42270|42322|42330|42303|42324|42290|42289|42315|42277|42271|42332|42326|42336|42329|42317|42286|42257	3.15e-15	GO:0016192	1.20458
2257	42	GO Process	Positive regulation of response to stimulus	1.1e-12	CPB2|C5|C8G|VTN|C4BPB|C3|CFP|RAP1B|APOE|CRP|CFHR5|KLKB1|HPX|C1RL|IGFBP4|SERPING1|CSF1R|MASP1|C2|CD14|PLG|CFHR1|CLU|CALR|SERPINF2|CDH5|C8A|C4BPA|S100A9|ECM1|C8B|C1QC|YWHAZ|MASP2|SAA1|C1S|ADIPOQ|CD44|CFB|RARRES2|C1R|B2M	42231	42275|42253|42244|42327|42301|42310|42331|42296|42283|42319|42305|42306|42321|42263|42266|42241|42248|42300|42267|42284|42250|42328|42262|42299|42272|42245|42325|42278|42324|42290|42335|42309|42316|42249|42332|42333|42259|42326|42260|42329|42323|42257	3.93e-15	GO:0048584	1.19586
418	20	GO Process	Regulation of endopeptidase activity	8.86e-12	SERPIND1|C5|VTN|GAPDH|C3|SERPINF1|SERPINA10|KNG1|AMBP|SERPING1|SERPINF2|SERPINA6|ITIH2|SERPINC1|S100A9|GIG25|PROS1|CST3|CD44|ITIH3	42231	42320|42253|42327|42264|42310|42258|42287|42304|42295|42241|42272|42247|42313|42282|42324|42289|42315|42271|42326|42336	3.31e-14	GO:0052548	1.10526
607	23	GO Process	Positive regulation of immune response	9.2e-12	C5|C8G|C4BPB|C3|CFP|CRP|CFHR5|HPX|C1RL|SERPING1|MASP1|C2|CFHR1|CLU|C8A|C4BPA|C8B|C1QC|MASP2|C1S|CFB|C1R|B2M	42231	42253|42244|42301|42310|42331|42319|42305|42321|42263|42241|42300|42267|42328|42262|42325|42278|42335|42309|42249|42333|42260|42323|42257	3.51e-14	GO:0050778	1.10362
13	8	GO Process	Complement activation, alternative pathway	1.3e-11	C5|C8G|C3|CFP|CFHR5|C8A|C8B|CFB	42231	42253|42244|42310|42331|42305|42325|42335|42260	5.04e-14	GO:0006957	1.08861
949	27	GO Process	Positive regulation of immune system process	2.86e-11	C5|C8G|C4BPB|C3|CFP|CRP|CFHR5|HPX|C1RL|SERPING1|CSF1R|VCAM1|MASP1|C2|CFHR1|CLU|CALR|C8A|C4BPA|C8B|C1QC|MASP2|C1S|CFB|RARRES2|C1R|B2M	42231	42253|42244|42301|42310|42331|42319|42305|42321|42263|42241|42248|42334|42300|42267|42328|42262|42299|42325|42278|42335|42309|42249|42333|42260|42329|42323|42257	1.13e-13	GO:0002684	1.05436
807	25	GO Process	Negative regulation of catalytic activity	4.45e-11	SERPIND1|C5|VTN|APOC3|GAPDH|C3|APOE|SERPINF1|SERPINA10|KNG1|AMBP|SERPING1|SERPINF2|SERPINA6|HP|ITIH2|SERPINC1|ECM1|PI16|GIG25|PROS1|CST3|ADIPOQ|CD44|ITIH3	42231	42320|42253|42327|42302|42264|42310|42283|42258|42287|42304|42295|42241|42272|42247|42330|42313|42282|42290|42280|42289|42315|42271|42259|42326|42336	1.8e-13	GO:0043086	1.03516
47	10	GO Process	Negative regulation of blood coagulation	4.59e-11	CPB2|VTN|APOE|KLKB1|KNG1|SERPING1|PLG|SERPINF2|PROS1|F11	42231	42275|42327|42283|42306|42304|42241|42250|42272|42315|42268	1.89e-13	GO:0030195	1.03382
1163	29	GO Process	Negative regulation of molecular function	6.71e-11	SERPIND1|C5|VTN|APOC3|GAPDH|C3|APOE|SERPINF1|CFHR5|SERPINA10|KNG1|AMBP|SERPING1|CFHR1|SERPINF2|SERPINA6|HP|ITIH2|FHR2|SERPINC1|ECM1|PI16|GIG25|PROS1|CST3|ADIPOQ|CD44|ITIH3|B2M	42231	42320|42253|42327|42302|42264|42310|42283|42258|42305|42287|42304|42295|42241|42328|42272|42247|42330|42313|42291|42282|42290|42280|42289|42315|42271|42259|42326|42336|42257	2.87e-13	GO:0044092	1.01733
1096	28	GO Process	Negative regulation of protein metabolic process	1.05e-10	CPB2|SERPIND1|C5|VTN|GAPDH|C3|APOE|SERPINF1|SERPINA10|KNG1|AMBP|SERPING1|CLU|CALR|SERPINF2|SERPINA6|APOD|ITIH2|F13B|SERPINC1|ECM1|PI16|GIG25|PROS1|CST3|ADIPOQ|CD44|ITIH3	42231	42275|42320|42253|42327|42264|42310|42283|42258|42287|42304|42295|42241|42262|42299|42272|42247|42246|42313|42292|42282|42290|42280|42289|42315|42271|42259|42326|42336	4.65e-13	GO:0051248	0.997881
34	9	GO Process	Cytolysis	1.29e-10	C5|C8G|CFHR5|LYZ|CFHR1|APOL1|C8A|FHR2|C8B	42231	42253|42244|42305|42318|42328|42265|42325|42291|42335	5.81e-13	GO:0019835	0.988941
80	11	GO Process	Regulation of blood coagulation	1.75e-10	CPB2|VTN|APOE|KLKB1|KNG1|SERPING1|PLG|SERPINF2|SERPINC1|PROS1|F11	42231	42275|42327|42283|42306|42304|42241|42250|42272|42282|42315|42268	8.04e-13	GO:0030193	0.975696
2828	43	GO Process	Regulation of protein metabolic process	3.5e-10	CPB2|SERPIND1|C5|VTN|GAPDH|ENO1|C4BPB|C3|RAP1B|APOE|SERPINF1|SERPINA10|KLKB1|KNG1|AMBP|HPX|IGFBP4|SERPING1|CSF1R|CLU|CALR|SERPINF2|SERPINA6|CDH5|APOD|FN1|ITIH2|CNDP1|C4BPA|F13B|SERPINC1|S100A9|ECM1|PI16|GIG25|PROS1|YWHAZ|CST3|SAA1|ADIPOQ|CD44|ITIH3|RARRES2	42231	42275|42320|42253|42327|42264|42298|42301|42310|42296|42283|42258|42287|42306|42304|42295|42321|42266|42241|42248|42262|42299|42272|42247|42245|42246|42322|42313|42251|42278|42292|42282|42324|42290|42280|42289|42315|42316|42271|42332|42259|42326|42336|42329	1.71e-12	GO:0051246	0.945593
1097	27	GO Process	Secretion	6.34e-10	PGLYRP1|C3|CFP|RAP1B|LYZ|VWF|KNG1|SERPING1|CD14|PLG|CLU|SERPINF2|FN1|HP|SERPINC1|F5|S100A9|ECM1|GIG25|PROS1|ALDOA|CST3|CD44|ITIH3|RARRES2|SEPP1|B2M	42231	42276|42310|42331|42296|42318|42254|42304|42241|42284|42250|42262|42272|42322|42330|42282|42303|42324|42290|42289|42315|42277|42271|42326|42336|42329|42317|42257	3.16e-12	GO:0046903	0.919791
367	17	GO Process	Negative regulation of response to external stimulus	1.09e-09	PGLYRP1|CPB2|C5|VTN|APOE|SERPINF1|KLKB1|KNG1|SERPING1|PLG|SERPINF2|CDH5|APOD|PROS1|SAA1|F11|ADIPOQ	42231	42276|42275|42253|42327|42283|42258|42306|42304|42241|42250|42272|42245|42246|42315|42332|42268|42259	5.59e-12	GO:0032102	0.896257
1043	26	GO Process	Negative regulation of cellular protein metabolic process	1.26e-09	CPB2|SERPIND1|C5|VTN|GAPDH|C3|APOE|SERPINF1|SERPINA10|KNG1|AMBP|SERPING1|CALR|SERPINF2|SERPINA6|ITIH2|F13B|SERPINC1|ECM1|PI16|GIG25|PROS1|CST3|ADIPOQ|CD44|ITIH3	42231	42275|42320|42253|42327|42264|42310|42283|42258|42287|42304|42295|42241|42299|42272|42247|42313|42292|42282|42290|42280|42289|42315|42271|42259|42326|42336	6.66e-12	GO:0032269	0.889963
74	10	GO Process	Acute inflammatory response	1.99e-09	CRP|KLKB1|SERPINF2|FN1|HP|SERPINC1|GIG25|SAA1|SAA2|HPR	42231	42319|42306|42272|42322|42330|42282|42289|42332|42269|42286	1.08e-11	GO:0002526	0.870115
2693	40	GO Process	Regulation of cellular protein metabolic process	6.04e-09	CPB2|SERPIND1|C5|VTN|GAPDH|ENO1|C3|RAP1B|APOE|SERPINF1|SERPINA10|KLKB1|KNG1|AMBP|HPX|IGFBP4|SERPING1|CSF1R|CLU|CALR|SERPINF2|SERPINA6|CDH5|FN1|ITIH2|CNDP1|F13B|SERPINC1|S100A9|ECM1|PI16|GIG25|PROS1|YWHAZ|CST3|SAA1|ADIPOQ|CD44|ITIH3|RARRES2	42231	42275|42320|42253|42327|42264|42298|42310|42296|42283|42258|42287|42306|42304|42295|42321|42266|42241|42248|42262|42299|42272|42247|42245|42322|42313|42251|42292|42282|42324|42290|42280|42289|42315|42316|42271|42332|42259|42326|42336|42329	3.34e-11	GO:0032268	0.821896
12171	89	GO Process	Biological regulation	6.13e-09	PGLYRP1|CPB2|SERPIND1|F9|PON1|C5|C8G|PFN1|VTN|APOC3|GAPDH|ENO1|C4BPB|C3|CFP|RAP1B|APOE|SERPINF1|CRP|CHL1|CFHR5|LYZ|VWF|SERPINA10|ATRN|LCAT|KLKB1|KNG1|AMBP|HPX|C1RL|IGFBP4|SERPING1|CSF1R|VCAM1|MASP1|C2|CD14|PLG|CFHR1|CLU|CALR|SERPINF2|SERPINA6|CDH5|PROZ|APOD|FN1|HP|APOA4|ITIH2|CNDP1|C8A|ACTA1|C4BPA|F13B|FHR2|CFHR4|SERPINC1|F5|S100A9|ECM1|C8B|ADAMTS13|PI16|C1QC|APOM|HIST1H4H|GIG25|PROS1|ALDOA|YWHAZ…	42231	42276|42275|42320|42281|42314|42253|42244|42337|42327|42302|42264|42298|42301|42310|42331|42296|42283|42258|42319|42255|42305|42318|42254|42287|42312|42261|42306|42304|42295|42321|42263|42266|42241|42248|42334|42300|42267|42284|42250|42328|42262|42299|42272|42247|42245|42270|42246|42322|42330|42308|42313|42251|42325|42252|42278|42292|42291|42288|42282|42303|42324|42290|42335|42279|42280|42309|422…	3.44e-11	GO:0065007	0.821254
5244	57	GO Process	Organonitrogen compound metabolic process	7.4e-09	PGLYRP1|CPB2|SERPIND1|F9|PON1|APOC3|GAPDH|ENO1|C3|APOE|LYZ|VWF|SERPINA10|LCAT|KLKB1|KNG1|AMBP|HPX|C1RL|IGFBP4|HABP2|SERPING1|CSF1R|VCAM1|MASP1|C2|PLG|CLU|APOL1|CALR|PROZ|FN1|HP|APOA4|ITIH2|CNDP1|SERPINC1|F5|S100A9|ADAMTS13|APOM|HIST1H4H|ALDOA|YWHAZ|CST3|MASP2|SAA1|F11|C1S|PCYOX1|CD44|ITIH3|CFB|HGFAC|C1R|HPR|B2M	42231	42276|42275|42320|42281|42314|42302|42264|42298|42310|42283|42318|42254|42287|42261|42306|42304|42295|42321|42263|42266|42307|42241|42248|42334|42300|42267|42250|42262|42265|42299|42270|42322|42330|42308|42313|42251|42282|42303|42324|42279|42273|42256|42277|42316|42271|42249|42332|42268|42333|42285|42326|42336|42260|42242|42323|42286|42257	4.26e-11	GO:1901564	0.813077
93	10	GO Process	Interaction with symbiont	1.47e-08	GAPDH|APOE|CRP|CFHR5|CSF1R|PLG|CFHR1|APOL1|FN1|FHR2	42231	42264|42283|42319|42305|42248|42250|42328|42265|42322|42291	8.58e-11	GO:0051702	0.783268
4251	50	GO Process	Protein metabolic process	2.23e-08	CPB2|SERPIND1|F9|APOC3|GAPDH|C3|APOE|LYZ|VWF|SERPINA10|LCAT|KLKB1|KNG1|AMBP|HPX|C1RL|IGFBP4|HABP2|SERPING1|CSF1R|MASP1|C2|PLG|CLU|APOL1|CALR|PROZ|FN1|HP|APOA4|ITIH2|CNDP1|SERPINC1|F5|S100A9|ADAMTS13|APOM|HIST1H4H|YWHAZ|CST3|MASP2|SAA1|F11|C1S|PCYOX1|CFB|HGFAC|C1R|HPR|B2M	42231	42275|42320|42281|42302|42264|42310|42283|42318|42254|42287|42261|42306|42304|42295|42321|42263|42266|42307|42241|42248|42300|42267|42250|42262|42265|42299|42270|42322|42330|42308|42313|42251|42282|42303|42324|42279|42273|42256|42316|42271|42249|42332|42268|42333|42285|42260|42242|42323|42286|42257	1.32e-10	GO:0019538	0.76517
1013	24	GO Process	Regulation of response to external stimulus	2.38e-08	PGLYRP1|CPB2|C5|VTN|C3|APOE|SERPINF1|KLKB1|KNG1|HPX|SERPING1|CSF1R|PLG|CALR|SERPINF2|CDH5|APOD|SERPINC1|S100A9|PROS1|SAA1|F11|ADIPOQ|RARRES2	42231	42276|42275|42253|42327|42310|42283|42258|42306|42304|42321|42241|42248|42250|42299|42272|42245|42246|42282|42324|42315|42332|42268|42259|42329	1.42e-10	GO:0032101	0.762342
1284	26	GO Process	Regulation of hydrolase activity	9.35e-08	SERPIND1|C5|PFN1|VTN|APOC3|GAPDH|C3|SERPINF1|SERPINA10|KNG1|AMBP|SERPING1|SERPINF2|SERPINA6|FN1|APOA4|ITIH2|SERPINC1|S100A9|ECM1|PI16|GIG25|PROS1|CST3|CD44|ITIH3	42231	42320|42253|42337|42327|42302|42264|42310|42258|42287|42304|42295|42241|42272|42247|42322|42308|42313|42282|42324|42290|42280|42289|42315|42271|42326|42336	5.75e-10	GO:0051336	0.702919
17	6	GO Process	Blood coagulation, intrinsic pathway	1.87e-07	F9|VWF|KLKB1|KNG1|SERPING1|F11	42231	42281|42254|42306|42304|42241|42268	1.16e-09	GO:0007597	0.672816
17	6	GO Process	Reverse cholesterol transport	1.87e-07	APOC3|APOE|LCAT|CLU|APOA4|APOM	42231	42302|42283|42261|42262|42308|42273	1.16e-09	GO:0043691	0.672816
1231	25	GO Process	Negative regulation of multicellular organismal process	1.98e-07	PGLYRP1|CPB2|VTN|APOC3|APOE|SERPINF1|KLKB1|KNG1|SERPING1|PLG|CALR|SERPINF2|APOD|FN1|APOA4|ECM1|PI16|C1QC|APOM|HIST1H4H|PROS1|CST3|F11|ADIPOQ|B2M	42231	42276|42275|42327|42302|42283|42258|42306|42304|42241|42250|42299|42272|42246|42322|42308|42290|42280|42309|42273|42256|42315|42271|42268|42259|42257	1.26e-09	GO:0051241	0.670333
3227	41	GO Process	Regulation of multicellular organismal process	3.16e-07	PGLYRP1|CPB2|C5|PFN1|VTN|APOC3|GAPDH|ENO1|C3|APOE|SERPINF1|CRP|ATRN|LCAT|KLKB1|KNG1|SERPING1|CSF1R|CD14|PLG|CLU|CALR|SERPINF2|CDH5|APOD|FN1|APOA4|SERPINC1|S100A9|ECM1|PI16|C1QC|APOM|HIST1H4H|PROS1|YWHAZ|CST3|SAA1|F11|ADIPOQ|B2M	42231	42276|42275|42253|42337|42327|42302|42264|42298|42310|42283|42258|42319|42312|42261|42306|42304|42241|42248|42284|42250|42262|42299|42272|42245|42246|42322|42308|42282|42324|42290|42280|42309|42273|42256|42315|42316|42271|42332|42268|42259|42257	2.07e-09	GO:0051239	0.650031
20	6	GO Process	Fibrinolysis	3.96e-07	CPB2|KLKB1|SERPING1|PLG|SERPINF2|PROS1	42231	42275|42306|42241|42250|42272|42315	2.62e-09	GO:0042730	0.64023
4042	46	GO Process	Regulation of biological quality	6.09e-07	CPB2|SERPIND1|F9|PFN1|VTN|APOC3|GAPDH|C4BPB|C3|RAP1B|APOE|SERPINF1|CRP|LYZ|VWF|SERPINA10|LCAT|KLKB1|KNG1|HPX|SERPING1|CSF1R|PLG|CLU|CALR|SERPINF2|CDH5|PROZ|FN1|APOA4|F13B|SERPINC1|F5|S100A9|ADAMTS13|APOM|HIST1H4H|GIG25|PROS1|ALDOA|YWHAZ|SAA1|F11|ADIPOQ|HGFAC|B2M	42231	42275|42320|42281|42337|42327|42302|42264|42301|42310|42296|42283|42258|42319|42318|42254|42287|42261|42306|42304|42321|42241|42248|42250|42262|42299|42272|42245|42270|42322|42308|42292|42282|42303|42324|42279|42273|42256|42289|42315|42277|42316|42332|42268|42259|42242|42257	4.07e-09	GO:0065008	0.621538
1636	28	GO Process	Negative regulation of response to stimulus	6.42e-07	PGLYRP1|CPB2|C5|VTN|ENO1|C4BPB|APOE|SERPINF1|KLKB1|KNG1|AMBP|IGFBP4|SERPING1|MASP1|CD14|PLG|CLU|CALR|SERPINF2|CDH5|APOD|C4BPA|ECM1|PROS1|SAA1|F11|ADIPOQ|CD44	42231	42276|42275|42253|42327|42298|42301|42283|42258|42306|42304|42295|42266|42241|42300|42284|42250|42262|42299|42272|42245|42246|42278|42290|42315|42332|42268|42259|42326	4.34e-09	GO:0048585	0.619246
44	7	GO Process	Acute-phase response	8.08e-07	CRP|SERPINF2|FN1|HP|GIG25|SAA1|SAA2	42231	42319|42272|42322|42330|42289|42332|42269	5.53e-09	GO:0006953	0.609259
5389	54	GO Process	Negative regulation of biological process	8.61e-07	PGLYRP1|CPB2|SERPIND1|C5|PFN1|VTN|APOC3|GAPDH|ENO1|C4BPB|C3|RAP1B|APOE|SERPINF1|CRP|CHL1|SERPINA10|KLKB1|KNG1|AMBP|IGFBP4|SERPING1|CSF1R|MASP1|CD14|PLG|CLU|CALR|SERPINF2|SERPINA6|CDH5|APOD|FN1|HP|APOA4|ITIH2|C4BPA|F13B|SERPINC1|ECM1|PI16|C1QC|APOM|HIST1H4H|GIG25|PROS1|YWHAZ|CST3|SAA1|F11|ADIPOQ|CD44|ITIH3|B2M	42231	42276|42275|42320|42253|42337|42327|42302|42264|42298|42301|42310|42296|42283|42258|42319|42255|42287|42306|42304|42295|42266|42241|42248|42300|42284|42250|42262|42299|42272|42247|42245|42246|42322|42330|42308|42313|42278|42292|42282|42290|42280|42309|42273|42256|42289|42315|42316|42271|42332|42268|42259|42326|42336|42257	5.96e-09	GO:0048519	0.6065
11475	83	GO Process	Regulation of biological process	1.39e-06	PGLYRP1|CPB2|SERPIND1|PON1|C5|C8G|PFN1|VTN|APOC3|GAPDH|ENO1|C4BPB|C3|CFP|RAP1B|APOE|SERPINF1|CRP|CHL1|CFHR5|SERPINA10|ATRN|LCAT|KLKB1|KNG1|AMBP|HPX|C1RL|IGFBP4|SERPING1|CSF1R|VCAM1|MASP1|C2|CD14|PLG|CFHR1|CLU|CALR|SERPINF2|SERPINA6|CDH5|APOD|FN1|HP|APOA4|ITIH2|CNDP1|C8A|ACTA1|C4BPA|F13B|FHR2|CFHR4|SERPINC1|S100A9|ECM1|C8B|ADAMTS13|PI16|C1QC|APOM|HIST1H4H|GIG25|PROS1|ALDOA|YWHAZ|CST3|LCP1|MASP2|SA…	42231	42276|42275|42320|42314|42253|42244|42337|42327|42302|42264|42298|42301|42310|42331|42296|42283|42258|42319|42255|42305|42287|42312|42261|42306|42304|42295|42321|42263|42266|42241|42248|42334|42300|42267|42284|42250|42328|42262|42299|42272|42247|42245|42246|42322|42330|42308|42313|42251|42325|42252|42278|42292|42291|42288|42282|42324|42290|42335|42279|42280|42309|42273|42256|42289|42315|42277|423…	9.73e-09	GO:0050789	0.585699
4353	47	GO Process	Transport	1.9e-06	PGLYRP1|F9|VTN|APOC3|C3|CFP|RAP1B|APOE|CRP|LYZ|VWF|LCAT|KNG1|AMBP|HPX|SERPING1|MASP1|CD14|PLG|CLU|APOL1|CALR|SERPINF2|PROZ|APOD|FN1|HP|APOA4|CFHR4|SERPINC1|F5|S100A9|ECM1|APOM|GIG25|PROS1|ALDOA|YWHAZ|CST3|SAA1|PCYOX1|CD44|ITIH3|RARRES2|SEPP1|HPR|B2M	42231	42276|42281|42327|42302|42310|42331|42296|42283|42319|42318|42254|42261|42304|42295|42321|42241|42300|42284|42250|42262|42265|42299|42272|42270|42246|42322|42330|42308|42288|42282|42303|42324|42290|42273|42289|42315|42277|42316|42271|42332|42285|42326|42336|42329|42317|42286|42257	1.38e-08	GO:0006810	0.572125
126	9	GO Process	Cell killing	3.04e-06	PGLYRP1|GAPDH|C3|CFHR5|LYZ|KNG1|CFHR1|APOL1|FHR2	42231	42276|42264|42310|42305|42318|42304|42328|42265|42291	2.22e-08	GO:0001906	0.551713
6112	57	GO Process	Positive regulation of biological process	3.05e-06	CPB2|PON1|C5|C8G|PFN1|VTN|GAPDH|ENO1|C4BPB|C3|CFP|RAP1B|APOE|SERPINF1|CRP|CFHR5|KLKB1|KNG1|HPX|C1RL|IGFBP4|SERPING1|CSF1R|VCAM1|MASP1|C2|CD14|PLG|CFHR1|CLU|CALR|SERPINF2|CDH5|FN1|HP|APOA4|C8A|ACTA1|C4BPA|S100A9|ECM1|C8B|C1QC|YWHAZ|CST3|LCP1|MASP2|SAA1|F11|C1S|ADIPOQ|CD44|CFB|RARRES2|C1R|HPR|B2M	42231	42275|42314|42253|42244|42337|42327|42264|42298|42301|42310|42331|42296|42283|42258|42319|42305|42306|42304|42321|42263|42266|42241|42248|42334|42300|42267|42284|42250|42328|42262|42299|42272|42245|42322|42330|42308|42325|42252|42278|42324|42290|42335|42309|42316|42271|42294|42249|42332|42268|42333|42259|42326|42260|42329|42323|42286|42257	2.25e-08	GO:0048518	0.55157
5591	54	GO Process	Localization	3.18e-06	PGLYRP1|F9|C5|VTN|APOC3|C3|CFP|RAP1B|APOE|CRP|CHL1|LYZ|VWF|LCAT|KNG1|AMBP|HPX|SERPING1|VCAM1|MASP1|CD14|PLG|CLU|APOL1|CALR|SERPINF2|CDH5|PROZ|APOD|FN1|HP|APOA4|CFHR4|SERPINC1|F5|S100A9|ECM1|APOM|GIG25|PROS1|ALDOA|YWHAZ|CST3|LCP1|SAA1|PCYOX1|ADIPOQ|CD44|ITIH3|RARRES2|SEPP1|SAA2|HPR|B2M	42231	42276|42281|42253|42327|42302|42310|42331|42296|42283|42319|42255|42318|42254|42261|42304|42295|42321|42241|42334|42300|42284|42250|42262|42265|42299|42272|42245|42270|42246|42322|42330|42308|42288|42282|42303|42324|42290|42273|42289|42315|42277|42316|42271|42294|42332|42285|42259|42326|42336|42329|42317|42269|42286|42257	2.38e-08	GO:0051179	0.549757
1437	25	GO Process	Regulation of response to stress	3.57e-06	PGLYRP1|CPB2|VTN|ENO1|C3|APOE|SERPINF1|KLKB1|KNG1|AMBP|HPX|SERPING1|PLG|CLU|SERPINF2|CDH5|APOD|SERPINC1|S100A9|PROS1|SAA1|F11|ADIPOQ|CD44|B2M	42231	42276|42275|42327|42298|42310|42283|42258|42306|42304|42295|42321|42241|42250|42262|42272|42245|42246|42282|42324|42315|42332|42268|42259|42326|42257	2.69e-08	GO:0080134	0.544733
14	5	GO Process	Regulation of fibrinolysis	3.8e-06	CPB2|KLKB1|PLG|SERPINF2|F11	42231	42275|42306|42250|42272|42268	2.9e-08	GO:0051917	0.542022
91	8	GO Process	Killing of cells of other organism	4.02e-06	PGLYRP1|GAPDH|CFHR5|LYZ|KNG1|CFHR1|APOL1|FHR2	42231	42276|42264|42305|42318|42304|42328|42265|42291	3.1e-08	GO:0031640	0.539577
184	10	GO Process	Receptor-mediated endocytosis	5.27e-06	APOE|AMBP|HPX|MASP1|CD14|APOL1|CALR|HP|SAA1|HPR	42231	42283|42295|42321|42300|42284|42265|42299|42330|42332|42286	4.14e-08	GO:0006898	0.527819
18	5	GO Process	High-density lipoprotein particle remodeling	1.03e-05	APOC3|APOE|LCAT|APOA4|APOM	42231	42302|42283|42261|42308|42273	8.26e-08	GO:0034375	0.498716
2386	32	GO Process	Regulation of catalytic activity	1.03e-05	SERPIND1|C5|PFN1|VTN|APOC3|GAPDH|C3|APOE|SERPINF1|SERPINA10|KNG1|AMBP|SERPING1|CSF1R|CLU|SERPINF2|SERPINA6|FN1|HP|APOA4|ITIH2|SERPINC1|S100A9|ECM1|PI16|GIG25|PROS1|CST3|SAA1|ADIPOQ|CD44|ITIH3	42231	42320|42253|42337|42327|42302|42264|42310|42283|42258|42287|42304|42295|42241|42248|42262|42272|42247|42322|42330|42308|42313|42282|42324|42290|42280|42289|42315|42271|42332|42259|42326|42336	8.2e-08	GO:0050790	0.498716
44	6	GO Process	Zymogen activation	2.03e-05	F9|KLKB1|C1RL|F11|HGFAC|C1R	42231	42281|42306|42263|42268|42242|42323	1.64e-07	GO:0031638	0.46925
4874	48	GO Process	Negative regulation of cellular process	2.13e-05	PGLYRP1|CPB2|SERPIND1|C5|PFN1|VTN|APOC3|GAPDH|ENO1|C3|RAP1B|APOE|SERPINF1|CRP|CHL1|SERPINA10|KNG1|AMBP|IGFBP4|SERPING1|CSF1R|CD14|PLG|CLU|CALR|SERPINF2|SERPINA6|CDH5|APOD|FN1|HP|APOA4|ITIH2|F13B|SERPINC1|ECM1|PI16|C1QC|APOM|HIST1H4H|GIG25|PROS1|YWHAZ|CST3|ADIPOQ|CD44|ITIH3|B2M	42231	42276|42275|42320|42253|42337|42327|42302|42264|42298|42310|42296|42283|42258|42319|42255|42287|42304|42295|42266|42241|42248|42284|42250|42262|42299|42272|42247|42245|42246|42322|42330|42308|42313|42292|42282|42290|42280|42309|42273|42256|42289|42315|42316|42271|42259|42326|42336|42257	1.74e-07	GO:0048523	0.467162
2375	31	GO Process	Establishment of localization in cell	3.16e-05	PGLYRP1|F9|C3|CFP|RAP1B|APOE|LYZ|VWF|KNG1|SERPING1|CD14|PLG|CLU|CALR|SERPINF2|PROZ|FN1|HP|F5|S100A9|ECM1|GIG25|PROS1|ALDOA|YWHAZ|CST3|CD44|ITIH3|RARRES2|SEPP1|B2M	42231	42276|42281|42310|42331|42296|42283|42318|42254|42304|42241|42284|42250|42262|42299|42272|42270|42322|42330|42303|42324|42290|42289|42315|42277|42316|42271|42326|42336|42329|42317|42257	2.6e-07	GO:0051649	0.450031
360	12	GO Process	Post-translational protein modification	3.56e-05	SERPIND1|C3|APOE|SERPINA10|KNG1|IGFBP4|APOL1|FN1|ITIH2|SERPINC1|F5|CST3	42231	42320|42310|42283|42287|42304|42266|42265|42322|42313|42282|42303|42271	2.96e-07	GO:0043687	0.444855
1075	20	GO Process	Cell activation	3.72e-05	PGLYRP1|C3|CFP|RAP1B|LYZ|VWF|VCAM1|CD14|CLU|HP|S100A9|ADAMTS13|GIG25|ALDOA|YWHAZ|CST3|LCP1|SAA1|CD44|B2M	42231	42276|42310|42331|42296|42318|42254|42334|42284|42262|42330|42324|42279|42289|42277|42316|42271|42294|42332|42326|42257	3.13e-07	GO:0001775	0.442946
27	5	GO Process	Killing by host of symbiont cells	5.62e-05	GAPDH|CFHR5|CFHR1|APOL1|FHR2	42231	42264|42305|42328|42265|42291	4.77e-07	GO:0051873	0.425026
10	4	GO Process	Negative regulation of complement activation	6.21e-05	C4BPB|SERPING1|MASP1|C4BPA	42231	42301|42241|42300|42278	5.36e-07	GO:0045916	0.420691
6137	54	GO Process	Macromolecule metabolic process	7.78e-05	PGLYRP1|CPB2|SERPIND1|F9|APOC3|GAPDH|C3|APOE|LYZ|VWF|SERPINA10|LCAT|KLKB1|KNG1|AMBP|HPX|C1RL|IGFBP4|HABP2|SERPING1|CSF1R|MASP1|C2|PLG|CLU|APOL1|CALR|PROZ|FN1|HP|APOA4|ITIH2|CNDP1|SERPINC1|F5|S100A9|ADAMTS13|APOM|HIST1H4H|YWHAZ|CST3|MASP2|SAA1|F11|C1S|PCYOX1|ADIPOQ|CD44|ITIH3|CFB|HGFAC|C1R|HPR|B2M	42231	42276|42275|42320|42281|42302|42264|42310|42283|42318|42254|42287|42261|42306|42304|42295|42321|42263|42266|42307|42241|42248|42300|42267|42250|42262|42265|42299|42270|42322|42330|42308|42313|42251|42282|42303|42324|42279|42273|42256|42316|42271|42249|42332|42268|42333|42285|42259|42326|42336|42260|42242|42323|42286|42257	6.85e-07	GO:0043170	0.410902
2630	32	GO Process	Negative regulation of cellular metabolic process	8.43e-05	CPB2|SERPIND1|C5|VTN|APOC3|GAPDH|ENO1|C3|APOE|SERPINF1|SERPINA10|KNG1|AMBP|SERPING1|CLU|CALR|SERPINF2|SERPINA6|APOD|HP|ITIH2|F13B|SERPINC1|ECM1|PI16|HIST1H4H|GIG25|PROS1|CST3|ADIPOQ|CD44|ITIH3	42231	42275|42320|42253|42327|42302|42264|42298|42310|42283|42258|42287|42304|42295|42241|42262|42299|42272|42247|42246|42330|42313|42292|42282|42290|42280|42256|42289|42315|42271|42259|42326|42336	7.48e-07	GO:0031324	0.407417
8298	65	GO Process	Metabolic process	0.0001	PGLYRP1|CPB2|SERPIND1|APMAP|F9|PON1|APOC3|GAPDH|ENO1|C3|APOE|LYZ|VWF|SERPINA10|LCAT|KLKB1|KNG1|AMBP|HPX|C1RL|IGFBP4|HABP2|SERPING1|CSF1R|VCAM1|MASP1|C2|PLG|CLU|APOL1|CALR|SERPINA6|PROZ|APOD|FN1|HP|APOA4|ITIH2|CNDP1|SERPINC1|F5|S100A9|ADAMTS13|APOM|HIST1H4H|ALDOA|YWHAZ|LDHB|CST3|MASP2|SAA1|F11|C1S|PCYOX1|ADIPOQ|CD44|TNXB|ITIH3|CFB|RARRES2|SEPP1|HGFAC|C1R|HPR|B2M	42231	42276|42275|42320|42297|42281|42314|42302|42264|42298|42310|42283|42318|42254|42287|42261|42306|42304|42295|42321|42263|42266|42307|42241|42248|42334|42300|42267|42250|42262|42265|42299|42247|42270|42246|42322|42330|42308|42313|42251|42282|42303|42324|42279|42273|42256|42277|42316|42293|42271|42249|42332|42268|42333|42285|42259|42326|42274|42336|42260|42329|42317|42242|42323|42286|42257	9.47e-07	GO:0008152	0.4
484	13	GO Process	Neutrophil degranulation	0.00011	PGLYRP1|C3|CFP|RAP1B|LYZ|CD14|HP|S100A9|GIG25|ALDOA|CST3|CD44|B2M	42231	42276|42310|42331|42296|42318|42284|42330|42324|42289|42277|42271|42326|42257	9.9e-07	GO:0043312	0.395861
13	4	GO Process	Triglyceride-rich lipoprotein particle remodeling	0.00013	APOC3|APOE|LCAT|APOA4	42231	42302|42283|42261|42308	1.26e-06	GO:0034370	0.388606
7755	62	GO Process	Organic substance metabolic process	0.00013	PGLYRP1|CPB2|SERPIND1|F9|PON1|APOC3|GAPDH|ENO1|C3|APOE|LYZ|VWF|SERPINA10|LCAT|KLKB1|KNG1|AMBP|HPX|C1RL|IGFBP4|HABP2|SERPING1|CSF1R|VCAM1|MASP1|C2|PLG|CLU|APOL1|CALR|SERPINA6|PROZ|APOD|FN1|HP|APOA4|ITIH2|CNDP1|SERPINC1|F5|S100A9|ADAMTS13|APOM|HIST1H4H|ALDOA|YWHAZ|LDHB|CST3|MASP2|SAA1|F11|C1S|PCYOX1|ADIPOQ|CD44|ITIH3|CFB|RARRES2|HGFAC|C1R|HPR|B2M	42231	42276|42275|42320|42281|42314|42302|42264|42298|42310|42283|42318|42254|42287|42261|42306|42304|42295|42321|42263|42266|42307|42241|42248|42334|42300|42267|42250|42262|42265|42299|42247|42270|42246|42322|42330|42308|42313|42251|42282|42303|42324|42279|42273|42256|42277|42316|42293|42271|42249|42332|42268|42333|42285|42259|42326|42336|42260|42329|42242|42323|42286|42257	1.25e-06	GO:0071704	0.388606
585	14	GO Process	Myeloid leukocyte activation	0.00014	PGLYRP1|C3|CFP|RAP1B|LYZ|CD14|CLU|HP|S100A9|GIG25|ALDOA|CST3|CD44|B2M	42231	42276|42310|42331|42296|42318|42284|42262|42330|42324|42289|42277|42271|42326|42257	1.39e-06	GO:0002274	0.385387
2429	30	GO Process	Negative regulation of nitrogen compound metabolic process	0.00014	CPB2|SERPIND1|C5|VTN|GAPDH|ENO1|C3|APOE|SERPINF1|SERPINA10|KNG1|AMBP|SERPING1|CLU|CALR|SERPINF2|SERPINA6|APOD|ITIH2|F13B|SERPINC1|ECM1|PI16|HIST1H4H|GIG25|PROS1|CST3|ADIPOQ|CD44|ITIH3	42231	42275|42320|42253|42327|42264|42298|42310|42283|42258|42287|42304|42295|42241|42262|42299|42272|42247|42246|42313|42292|42282|42290|42280|42256|42289|42315|42271|42259|42326|42336	1.41e-06	GO:0051172	0.385387
14	4	GO Process	Cytolysis by host of symbiont cells	0.00016	CFHR5|CFHR1|APOL1|FHR2	42231	42305|42328|42265|42291	1.61e-06	GO:0051838	0.379588
160	8	GO Process	Antimicrobial humoral response	0.00018	PGLYRP1|GAPDH|LYZ|KNG1|CLU|S100A9|RARRES2|B2M	42231	42276|42264|42318|42304|42262|42324|42329|42257	1.82e-06	GO:0019730	0.374473
626	14	GO Process	Leukocyte activation involved in immune response	0.00028	PGLYRP1|C3|CFP|RAP1B|LYZ|CD14|HP|S100A9|GIG25|ALDOA|CST3|LCP1|CD44|B2M	42231	42276|42310|42331|42296|42318|42284|42330|42324|42289|42277|42271|42294|42326|42257	3.01e-06	GO:0002366	0.355284
75	6	GO Process	Regulation of plasma lipoprotein particle levels	0.00028	APOC3|APOE|LCAT|APOA4|APOM|ADIPOQ	42231	42302|42283|42261|42308|42273|42259	2.97e-06	GO:0097006	0.355284
1256	20	GO Process	Proteolysis	0.00031	CPB2|F9|KLKB1|C1RL|HABP2|MASP1|C2|PLG|PROZ|HP|CNDP1|ADAMTS13|MASP2|F11|C1S|PCYOX1|CFB|HGFAC|C1R|HPR	42231	42275|42281|42306|42263|42307|42300|42267|42250|42270|42330|42251|42279|42249|42268|42333|42285|42260|42242|42323|42286	3.37e-06	GO:0006508	0.350864
634	14	GO Process	Response to bacterium	0.00031	PGLYRP1|C4BPB|C3|CFP|CRP|LYZ|CD14|HP|C4BPA|S100A9|ADAMTS13|ADIPOQ|RARRES2|B2M	42231	42276|42301|42310|42331|42319|42318|42284|42330|42278|42324|42279|42259|42329|42257	3.47e-06	GO:0009617	0.350864
3124	34	GO Process	Negative regulation of metabolic process	0.00034	PGLYRP1|CPB2|SERPIND1|C5|VTN|APOC3|GAPDH|ENO1|C3|APOE|SERPINF1|SERPINA10|KNG1|AMBP|SERPING1|CLU|CALR|SERPINF2|SERPINA6|APOD|FN1|HP|ITIH2|F13B|SERPINC1|ECM1|PI16|HIST1H4H|GIG25|PROS1|CST3|ADIPOQ|CD44|ITIH3	42231	42276|42275|42320|42253|42327|42302|42264|42298|42310|42283|42258|42287|42304|42295|42241|42262|42299|42272|42247|42246|42322|42330|42313|42292|42282|42290|42280|42256|42289|42315|42271|42259|42326|42336	3.74e-06	GO:0009892	0.346852
550	13	GO Process	Regulation of vesicle-mediated transport	0.00035	VTN|APOC3|C4BPB|C3|RAP1B|APOE|C2|CD14|CLU|CALR|C4BPA|ADIPOQ|B2M	42231	42327|42302|42301|42310|42296|42283|42267|42284|42262|42299|42278|42259|42257	3.91e-06	GO:0060627	0.345593
4	3	GO Process	Positive regulation of fibrinolysis	0.00036	KLKB1|PLG|F11	42231	42306|42250|42268	4.02e-06	GO:0051919	0.34437
2875	32	GO Process	Negative regulation of macromolecule metabolic process	0.00046	PGLYRP1|CPB2|SERPIND1|C5|VTN|GAPDH|ENO1|C3|APOE|SERPINF1|SERPINA10|KNG1|AMBP|SERPING1|CLU|CALR|SERPINF2|SERPINA6|APOD|FN1|ITIH2|F13B|SERPINC1|ECM1|PI16|HIST1H4H|GIG25|PROS1|CST3|ADIPOQ|CD44|ITIH3	42231	42276|42275|42320|42253|42327|42264|42298|42310|42283|42258|42287|42304|42295|42241|42262|42299|42272|42247|42246|42322|42313|42292|42282|42290|42280|42256|42289|42315|42271|42259|42326|42336	5.17e-06	GO:0010605	0.333724
2740	31	GO Process	Regulation of localization	0.00049	CPB2|PON1|C5|PFN1|VTN|APOC3|GAPDH|C4BPB|C3|RAP1B|APOE|SERPINF1|CRP|CSF1R|C2|CD14|PLG|CLU|CALR|CDH5|APOD|FN1|APOA4|C4BPA|ECM1|YWHAZ|LCP1|SAA1|ADIPOQ|RARRES2|B2M	42231	42275|42314|42253|42337|42327|42302|42264|42301|42310|42296|42283|42258|42319|42248|42267|42284|42250|42262|42299|42245|42246|42322|42308|42278|42290|42316|42294|42332|42259|42329|42257	5.55e-06	GO:0032879	0.33098
7332	58	GO Process	Primary metabolic process	0.00062	CPB2|SERPIND1|F9|PON1|APOC3|GAPDH|ENO1|C3|APOE|LYZ|VWF|SERPINA10|LCAT|KLKB1|KNG1|AMBP|HPX|C1RL|IGFBP4|HABP2|SERPING1|CSF1R|MASP1|C2|PLG|CLU|APOL1|CALR|SERPINA6|PROZ|APOD|FN1|HP|APOA4|ITIH2|CNDP1|SERPINC1|F5|S100A9|ADAMTS13|APOM|HIST1H4H|ALDOA|YWHAZ|LDHB|CST3|MASP2|SAA1|F11|C1S|PCYOX1|ADIPOQ|CFB|RARRES2|HGFAC|C1R|HPR|B2M	42231	42275|42320|42281|42314|42302|42264|42298|42310|42283|42318|42254|42287|42261|42306|42304|42295|42321|42263|42266|42307|42241|42248|42300|42267|42250|42262|42265|42299|42247|42270|42246|42322|42330|42308|42313|42251|42282|42303|42324|42279|42273|42256|42277|42316|42293|42271|42249|42332|42268|42333|42285|42259|42260|42329|42242|42323|42286|42257	7.25e-06	GO:0044238	0.320761
139	7	GO Process	Negative regulation of inflammatory response	0.00068	PGLYRP1|APOE|SERPINF1|CDH5|APOD|SAA1|ADIPOQ	42231	42276|42283|42258|42245|42246|42332|42259	7.92e-06	GO:0050728	0.316749
338	10	GO Process	Extracellular matrix organization	0.00072	VTN|VWF|KLKB1|VCAM1|PLG|SERPINF2|FN1|LCP1|CD44|TNXB	42231	42327|42254|42306|42334|42250|42272|42322|42294|42326|42274	8.52e-06	GO:0030198	0.314267
52	5	GO Process	Regulation of cholesterol transport	0.00075	PON1|APOC3|APOE|APOA4|ADIPOQ	42231	42314|42302|42283|42308|42259	9e-06	GO:0032374	0.312494
23	4	GO Process	Cholesterol efflux	0.00075	APOC3|APOE|APOA4|APOM	42231	42302|42283|42308|42273	8.95e-06	GO:0033344	0.312494
92	6	GO Process	Regulation of phagocytosis	0.00075	C4BPB|C3|C2|CALR|C4BPA|ADIPOQ	42231	42301|42310|42267|42299|42278|42259	9e-06	GO:0050764	0.312494
2967	32	GO Process	Cellular localization	0.00082	PGLYRP1|F9|C3|CFP|RAP1B|APOE|LYZ|VWF|KNG1|SERPING1|CD14|PLG|CLU|CALR|SERPINF2|PROZ|FN1|HP|F5|S100A9|ECM1|GIG25|PROS1|ALDOA|YWHAZ|CST3|ADIPOQ|CD44|ITIH3|RARRES2|SEPP1|B2M	42231	42276|42281|42310|42331|42296|42283|42318|42254|42304|42241|42284|42250|42262|42299|42272|42270|42322|42330|42303|42324|42290|42289|42315|42277|42316|42271|42259|42326|42336|42329|42317|42257	1e-05	GO:0051641	0.308619
2402	28	GO Process	Regulation of cellular component organization	0.00088	CPB2|PFN1|VTN|APOC3|ENO1|C3|RAP1B|APOE|SERPINF1|LCAT|IGFBP4|CSF1R|CD14|CLU|CALR|SERPINF2|CDH5|APOD|FN1|APOA4|S100A9|PI16|APOM|YWHAZ|CST3|LCP1|CD44|B2M	42231	42275|42337|42327|42302|42298|42310|42296|42283|42258|42261|42266|42248|42284|42262|42299|42272|42245|42246|42322|42308|42324|42280|42273|42316|42271|42294|42326|42257	1.08e-05	GO:0051128	0.305552
351	10	GO Process	Regulation of inflammatory response	0.00094	PGLYRP1|C3|APOE|SERPINF1|KLKB1|CDH5|APOD|S100A9|SAA1|ADIPOQ	42231	42276|42310|42283|42258|42306|42245|42246|42324|42332|42259	1.17e-05	GO:0050727	0.302687
433	11	GO Process	Endocytosis	0.00095	VTN|APOE|AMBP|HPX|MASP1|CD14|APOL1|CALR|HP|SAA1|HPR	42231	42327|42283|42295|42321|42300|42284|42265|42299|42330|42332|42286	1.19e-05	GO:0006897	0.302228
212	8	GO Process	Negative regulation of defense response	0.0011	PGLYRP1|APOE|SERPINF1|SERPING1|CDH5|APOD|SAA1|ADIPOQ	42231	42276|42283|42258|42241|42245|42246|42332|42259	1.33e-05	GO:0031348	0.295861
929	16	GO Process	Leukocyte activation	0.0011	PGLYRP1|C3|CFP|RAP1B|LYZ|VCAM1|CD14|CLU|HP|S100A9|GIG25|ALDOA|CST3|LCP1|CD44|B2M	42231	42276|42310|42331|42296|42318|42334|42284|42262|42330|42324|42289|42277|42271|42294|42326|42257	1.45e-05	GO:0045321	0.295861
151	7	GO Process	Regulation of lipid localization	0.0011	PON1|APOC3|C3|APOE|CRP|APOA4|ADIPOQ	42231	42314|42302|42310|42283|42319|42308|42259	1.33e-05	GO:1905952	0.295861
27	4	GO Process	Plasma lipoprotein particle assembly	0.0012	APOC3|APOE|APOA4|APOM	42231	42302|42283|42308|42273	1.58e-05	GO:0034377	0.292082
450	11	GO Process	Negative regulation of immune system process	0.0013	PGLYRP1|C5|C4BPB|AMBP|SERPING1|MASP1|APOD|C4BPA|C1QC|HIST1H4H|ADIPOQ	42231	42276|42253|42301|42295|42241|42300|42246|42278|42309|42256|42259	1.69e-05	GO:0002683	0.288606
158	7	GO Process	Protein processing	0.0013	F9|KLKB1|C1RL|ADAMTS13|F11|HGFAC|C1R	42231	42281|42306|42263|42279|42268|42242|42323	1.76e-05	GO:0016485	0.288606
103	6	GO Process	Positive regulation of endocytosis	0.0013	VTN|C3|APOE|CD14|CLU|B2M	42231	42327|42310|42283|42284|42262|42257	1.66e-05	GO:0045807	0.288606
742	14	GO Process	Regulation of cytokine production	0.0015	PGLYRP1|C5|GAPDH|C3|CRP|CSF1R|CD14|CLU|SERPINF2|APOD|FN1|SAA1|ADIPOQ|B2M	42231	42276|42253|42264|42310|42319|42248|42284|42262|42272|42246|42322|42332|42259|42257	1.99e-05	GO:0001817	0.282391
296	9	GO Process	Lipid transport	0.0015	APOC3|APOE|LCAT|CLU|APOL1|APOD|APOA4|CFHR4|APOM	42231	42302|42283|42261|42262|42265|42246|42308|42288|42273	2e-05	GO:0006869	0.282391
225	8	GO Process	Protein maturation	0.0015	F9|KLKB1|C1RL|CALR|ADAMTS13|F11|HGFAC|C1R	42231	42281|42306|42263|42299|42279|42268|42242|42323	2.01e-05	GO:0051604	0.282391
9	3	GO Process	Chylomicron remodeling	0.0019	APOC3|APOE|APOA4	42231	42302|42283|42308	2.48e-05	GO:0034371	0.272125
9	3	GO Process	Very-low-density lipoprotein particle remodeling	0.0019	APOE|LCAT|APOA4	42231	42283|42261|42308	2.48e-05	GO:0034372	0.272125
10	3	GO Process	Chylomicron assembly	0.0024	APOC3|APOE|APOA4	42231	42302|42283|42308	3.21e-05	GO:0034378	0.261979
10	3	GO Process	Negative regulation of fibrinolysis	0.0024	CPB2|PLG|SERPINF2	42231	42275|42250|42272	3.21e-05	GO:0051918	0.261979
6933	54	GO Process	Multicellular organismal process	0.0028	CPB2|SERPIND1|F9|PFN1|VTN|APOC3|C4BPB|C3|APOE|SERPINF1|CRP|CHL1|LYZ|VWF|SERPINA10|ATRN|LCAT|KLKB1|KNG1|AMBP|SERPING1|CSF1R|VCAM1|PLG|CLU|CALR|SERPINF2|CDH5|PROZ|APOD|FN1|APOA4|ACTA1|F13B|SERPINC1|F5|S100A9|ECM1|ADAMTS13|APOM|GIG25|PROS1|ALDOA|YWHAZ|CST3|LCP1|SAA1|F11|ADIPOQ|CD44|RARRES2|SEPP1|HGFAC|B2M	42231	42275|42320|42281|42337|42327|42302|42301|42310|42283|42258|42319|42255|42318|42254|42287|42312|42261|42306|42304|42295|42241|42248|42334|42250|42262|42299|42272|42245|42270|42246|42322|42308|42252|42292|42282|42303|42324|42290|42279|42273|42289|42315|42277|42316|42271|42294|42332|42268|42259|42326|42329|42317|42242|42257	3.91e-05	GO:0032501	0.255284
121	6	GO Process	Lipoprotein metabolic process	0.0028	APOC3|APOE|LCAT|APOL1|APOA4|APOM	42231	42302|42283|42261|42265|42308|42273	3.94e-05	GO:0042157	0.255284
12	3	GO Process	Regulation of humoral immune response mediated by circulating immunoglobulin	0.0036	C4BPB|HPX|C4BPA	42231	42301|42321|42278	5.07e-05	GO:0002923	0.24437
12	3	GO Process	Regulation of plasminogen activation	0.0036	CPB2|ENO1|SERPINF2	42231	42275|42298|42272	5.07e-05	GO:0010755	0.24437
12	3	GO Process	Phospholipid efflux	0.0036	APOC3|APOE|APOA4	42231	42302|42283|42308	5.07e-05	GO:0033700	0.24437
38	4	GO Process	Regulation of triglyceride metabolic process	0.0038	APOC3|C3|APOE|APOA4	42231	42302|42310|42283|42308	5.39e-05	GO:0090207	0.242022
13	3	GO Process	High-density lipoprotein particle assembly	0.0043	APOE|APOA4|APOM	42231	42283|42308|42273	6.22e-05	GO:0034380	0.236653
40	4	GO Process	Plasma lipoprotein particle clearance	0.0045	APOC3|APOE|APOM|ADIPOQ	42231	42302|42283|42273|42259	6.49e-05	GO:0034381	0.234679
85	5	GO Process	Cholesterol homeostasis	0.0057	APOC3|APOE|LCAT|APOA4|APOM	42231	42302|42283|42261|42308|42273	8.31e-05	GO:0042632	0.224413
277	8	GO Process	Defense response to bacterium	0.0057	PGLYRP1|CFP|CRP|LYZ|HP|S100A9|RARRES2|B2M	42231	42276|42331|42319|42318|42330|42324|42329|42257	8.37e-05	GO:0042742	0.224413
205	7	GO Process	Regulation of endocytosis	0.0059	VTN|APOC3|C3|APOE|CD14|CLU|B2M	42231	42327|42302|42310|42283|42284|42262|42257	8.67e-05	GO:0030100	0.222915
1715	21	GO Process	Positive regulation of protein metabolic process	0.0062	C5|VTN|ENO1|C4BPB|C3|RAP1B|APOE|KLKB1|HPX|IGFBP4|CSF1R|CLU|SERPINF2|CDH5|FN1|C4BPA|S100A9|SAA1|ADIPOQ|CD44|RARRES2	42231	42253|42327|42298|42301|42310|42296|42283|42306|42321|42266|42248|42262|42272|42245|42322|42278|42324|42332|42259|42326|42329	9.19e-05	GO:0051247	0.220761
6948	53	GO Process	Regulation of metabolic process	0.0064	PGLYRP1|CPB2|SERPIND1|C5|PFN1|VTN|APOC3|GAPDH|ENO1|C4BPB|C3|RAP1B|APOE|SERPINF1|CRP|SERPINA10|KLKB1|KNG1|AMBP|HPX|IGFBP4|SERPING1|CSF1R|CD14|CLU|CALR|SERPINF2|SERPINA6|CDH5|APOD|FN1|HP|APOA4|ITIH2|CNDP1|ACTA1|C4BPA|F13B|SERPINC1|S100A9|ECM1|PI16|HIST1H4H|GIG25|PROS1|YWHAZ|CST3|SAA1|ADIPOQ|CD44|ITIH3|RARRES2|B2M	42231	42276|42275|42320|42253|42337|42327|42302|42264|42298|42301|42310|42296|42283|42258|42319|42287|42306|42304|42295|42321|42266|42241|42248|42284|42262|42299|42272|42247|42245|42246|42322|42330|42308|42313|42251|42252|42278|42292|42282|42324|42290|42280|42256|42289|42315|42316|42271|42332|42259|42326|42336|42329|42257	9.56e-05	GO:0019222	0.219382
865	14	GO Process	Regulation of cell migration	0.0068	C5|PFN1|VTN|APOE|SERPINF1|CSF1R|PLG|CALR|CDH5|APOD|FN1|ECM1|ADIPOQ|RARRES2	42231	42253|42337|42327|42283|42258|42248|42250|42299|42245|42246|42322|42290|42259|42329	0.0001	GO:0030334	0.216749
865	14	GO Process	Symbiotic process	0.0068	PGLYRP1|GAPDH|APOE|CRP|CFHR5|AMBP|HPX|CSF1R|PLG|CFHR1|APOL1|FN1|FHR2|B2M	42231	42276|42264|42283|42319|42305|42295|42321|42248|42250|42328|42265|42322|42291|42257	0.0001	GO:0044403	0.216749
6407	50	GO Process	Regulation of macromolecule metabolic process	0.0068	PGLYRP1|CPB2|SERPIND1|C5|PFN1|VTN|GAPDH|ENO1|C4BPB|C3|RAP1B|APOE|SERPINF1|CRP|SERPINA10|KLKB1|KNG1|AMBP|HPX|IGFBP4|SERPING1|CSF1R|CD14|CLU|CALR|SERPINF2|SERPINA6|CDH5|APOD|FN1|ITIH2|CNDP1|ACTA1|C4BPA|F13B|SERPINC1|S100A9|ECM1|PI16|HIST1H4H|GIG25|PROS1|YWHAZ|CST3|SAA1|ADIPOQ|CD44|ITIH3|RARRES2|B2M	42231	42276|42275|42320|42253|42337|42327|42264|42298|42301|42310|42296|42283|42258|42319|42287|42306|42304|42295|42321|42266|42241|42248|42284|42262|42299|42272|42247|42245|42246|42322|42313|42251|42252|42278|42292|42282|42324|42290|42280|42256|42289|42315|42316|42271|42332|42259|42326|42336|42329|42257	0.0001	GO:0060255	0.216749
212	7	GO Process	Regulation of protein binding	0.007	VTN|APOE|CFHR5|CFHR1|FHR2|ADIPOQ|B2M	42231	42327|42283|42305|42328|42291|42259|42257	0.00011	GO:0043393	0.21549
461	10	GO Process	Positive regulation of cytokine production	0.0072	C5|GAPDH|C3|CSF1R|CD14|CLU|SERPINF2|SAA1|ADIPOQ|B2M	42231	42253|42264|42310|42248|42284|42262|42272|42332|42259|42257	0.00011	GO:0001819	0.214267
292	8	GO Process	Regulation of erk1 and erk2 cascade	0.0077	RAP1B|APOE|CSF1R|SERPINF2|FN1|YWHAZ|ADIPOQ|CD44	42231	42296|42283|42248|42272|42322|42316|42259|42326	0.00012	GO:0070372	0.211351
219	7	GO Process	Response to toxic substance	0.0083	PON1|APOE|HP|APOA4|S100A9|ADAMTS13|APOM	42231	42314|42283|42330|42308|42324|42279|42273	0.00013	GO:0009636	0.208092
674	12	GO Process	Regulation of defense response	0.0089	PGLYRP1|C3|APOE|SERPINF1|KLKB1|HPX|SERPING1|CDH5|APOD|S100A9|SAA1|ADIPOQ	42231	42276|42310|42283|42258|42306|42321|42241|42245|42246|42324|42332|42259	0.00014	GO:0031347	0.205061
2	2	GO Process	Negative regulation of plasma lipoprotein oxidation	0.009	APOA4|APOM	42231	42308|42273	0.00014	GO:0034445	0.204576
2	2	GO Process	Peptidyl-cysteine s-trans-nitrosylation	0.009	GAPDH|S100A9	42231	42264|42324	0.00014	GO:0035606	0.204576
154	6	GO Process	Negative regulation of immune response	0.009	PGLYRP1|C4BPB|AMBP|SERPING1|MASP1|C4BPA	42231	42276|42301|42295|42241|42300|42278	0.00014	GO:0050777	0.204576
1770	21	GO Process	Positive regulation of multicellular organismal process	0.009	CPB2|C5|PFN1|GAPDH|ENO1|C3|APOE|SERPINF1|CSF1R|CD14|PLG|CLU|CALR|SERPINF2|CDH5|FN1|S100A9|ECM1|SAA1|ADIPOQ|B2M	42231	42275|42253|42337|42264|42298|42310|42283|42258|42248|42284|42250|42262|42299|42272|42245|42322|42324|42290|42332|42259|42257	0.00014	GO:0051240	0.204576
2	2	GO Process	Positive regulation of neurofibrillary tangle assembly	0.009	APOE|CLU	42231	42283|42262	0.00014	GO:1902998	0.204576
1776	21	GO Process	Regulation of transport	0.0092	CPB2|PON1|VTN|APOC3|GAPDH|C4BPB|C3|RAP1B|APOE|C2|CD14|CLU|CALR|APOD|APOA4|C4BPA|YWHAZ|LCP1|SAA1|ADIPOQ|B2M	42231	42275|42314|42327|42302|42264|42301|42310|42296|42283|42267|42284|42262|42299|42246|42308|42278|42316|42294|42332|42259|42257	0.00015	GO:0051049	0.203621
53	4	GO Process	Positive regulation of receptor-mediated endocytosis	0.0111	VTN|C3|CLU|B2M	42231	42327|42310|42262|42257	0.00018	GO:0048260	0.195468
102	5	GO Process	Regulation of receptor-mediated endocytosis	0.0115	VTN|APOC3|C3|CLU|B2M	42231	42327|42302|42310|42262|42257	0.00019	GO:0048259	0.19393
20	3	GO Process	Positive regulation of cholesterol efflux	0.0116	PON1|APOE|ADIPOQ	42231	42314|42283|42259	0.00019	GO:0010875	0.193554
1676	20	GO Process	Homeostatic process	0.0119	CPB2|APOC3|APOE|SERPINF1|LYZ|LCAT|KNG1|HPX|PLG|CALR|CDH5|APOA4|S100A9|APOM|HIST1H4H|GIG25|ALDOA|SAA1|ADIPOQ|B2M	42231	42275|42302|42283|42258|42318|42261|42304|42321|42250|42299|42245|42308|42324|42273|42256|42289|42277|42332|42259|42257	0.0002	GO:0042592	0.192445
923	14	GO Process	Positive regulation of transport	0.0119	CPB2|PON1|VTN|GAPDH|C3|APOE|C2|CD14|CLU|CALR|YWHAZ|SAA1|ADIPOQ|B2M	42231	42275|42314|42327|42264|42310|42283|42267|42284|42262|42299|42316|42332|42259|42257	0.0002	GO:0051050	0.192445
1164	16	GO Process	Positive regulation of phosphate metabolic process	0.0121	C5|VTN|ENO1|C3|RAP1B|APOE|HPX|IGFBP4|CSF1R|CLU|SERPINF2|CDH5|SAA1|ADIPOQ|CD44|RARRES2	42231	42253|42327|42298|42310|42296|42283|42321|42266|42248|42262|42272|42245|42332|42259|42326|42329	0.0002	GO:0045937	0.191721
56	4	GO Process	Regulation of immunoglobulin mediated immune response	0.0129	C4BPB|C3|HPX|C4BPA	42231	42301|42310|42321|42278	0.00022	GO:0002889	0.188941
56	4	GO Process	Leukocyte cell-cell adhesion	0.0129	VCAM1|APOA4|S100A9|CD44	42231	42334|42308|42324|42326	0.00022	GO:0007159	0.188941
106	5	GO Process	Negative regulation of protein binding	0.0129	CFHR5|CFHR1|FHR2|ADIPOQ|B2M	42231	42305|42328|42291|42259|42257	0.00022	GO:0032091	0.188941
6032	47	GO Process	Regulation of primary metabolic process	0.0129	CPB2|SERPIND1|C5|PFN1|VTN|APOC3|GAPDH|ENO1|C4BPB|C3|RAP1B|APOE|SERPINF1|SERPINA10|KLKB1|KNG1|AMBP|HPX|IGFBP4|SERPING1|CSF1R|CLU|CALR|SERPINF2|SERPINA6|CDH5|APOD|FN1|APOA4|ITIH2|CNDP1|C4BPA|F13B|SERPINC1|S100A9|ECM1|PI16|HIST1H4H|GIG25|PROS1|YWHAZ|CST3|SAA1|ADIPOQ|CD44|ITIH3|RARRES2	42231	42275|42320|42253|42337|42327|42302|42264|42298|42301|42310|42296|42283|42258|42287|42306|42304|42295|42321|42266|42241|42248|42262|42299|42272|42247|42245|42246|42322|42308|42313|42251|42278|42292|42282|42324|42290|42280|42256|42289|42315|42316|42271|42332|42259|42326|42336|42329	0.00022	GO:0080090	0.188941
108	5	GO Process	Retinoid metabolic process	0.0139	APOC3|APOE|APOA4|APOM|RARRES2	42231	42302|42283|42308|42273|42329	0.00024	GO:0001523	0.185699
511	10	GO Process	Positive regulation of response to external stimulus	0.0143	CPB2|C3|KLKB1|HPX|CSF1R|PLG|CALR|SERPINF2|S100A9|RARRES2	42231	42275|42310|42306|42321|42248|42250|42299|42272|42324|42329	0.00025	GO:0032103	0.184466
59	4	GO Process	Positive regulation of wound healing	0.015	CPB2|VTN|PLG|SERPINF2	42231	42275|42327|42250|42272	0.00027	GO:0090303	0.182391
174	6	GO Process	Response to carbohydrate	0.0151	CPB2|RAP1B|SERPINF1|APOM|CST3|ADIPOQ	42231	42275|42296|42258|42273|42271|42259	0.00027	GO:0009743	0.182102
725	12	GO Process	Regulation of mapk cascade	0.0152	C5|RAP1B|APOE|AMBP|IGFBP4|CSF1R|SERPINF2|FN1|YWHAZ|SAA1|ADIPOQ|CD44	42231	42253|42296|42283|42295|42266|42248|42272|42322|42316|42332|42259|42326	0.00027	GO:0043408	0.181816
1459	18	GO Process	Regulation of protein phosphorylation	0.0163	C5|VTN|C3|RAP1B|APOE|AMBP|HPX|IGFBP4|CSF1R|CLU|SERPINF2|CDH5|FN1|YWHAZ|SAA1|ADIPOQ|CD44|RARRES2	42231	42253|42327|42310|42296|42283|42295|42321|42266|42248|42262|42272|42245|42322|42316|42332|42259|42326|42329	0.00029	GO:0001932	0.178781
113	5	GO Process	Antimicrobial humoral immune response mediated by antimicrobial peptide	0.0165	PGLYRP1|GAPDH|KNG1|S100A9|B2M	42231	42276|42264|42304|42324|42257	0.0003	GO:0061844	0.178252
1209	16	GO Process	Positive regulation of cellular component organization	0.0171	CPB2|PFN1|VTN|C3|RAP1B|APOE|SERPINF1|CD14|CLU|SERPINF2|CDH5|FN1|S100A9|YWHAZ|LCP1|B2M	42231	42275|42337|42327|42310|42296|42283|42258|42284|42262|42272|42245|42322|42324|42316|42294|42257	0.00031	GO:0051130	0.1767
115	5	GO Process	Modulation of process of other organism	0.0176	GAPDH|APOE|CRP|CSF1R|S100A9	42231	42264|42283|42319|42248|42324	0.00032	GO:0035821	0.175449
116	5	GO Process	Glucose metabolic process	0.0181	GAPDH|ENO1|APOD|ALDOA|ADIPOQ	42231	42264|42298|42246|42277|42259	0.00033	GO:0006006	0.174232
182	6	GO Process	Cell-substrate adhesion	0.0183	VTN|VWF|VCAM1|FN1|ADAMTS13|CD44	42231	42327|42254|42334|42322|42279|42326	0.00034	GO:0031589	0.173755
4	2	GO Process	Negative regulation of complement activation, classical pathway	0.0192	C4BPB|C4BPA	42231	42301|42278	0.00036	GO:0045959	0.17167
4	2	GO Process	Regulation of opsonization	0.0192	C4BPB|C4BPA	42231	42301|42278	0.00036	GO:1903027	0.17167
4	2	GO Process	Positive regulation of amyloid fibril formation	0.0192	APOE|CLU	42231	42283|42262	0.00036	GO:1905908	0.17167
538	10	GO Process	Response to inorganic substance	0.0197	PON1|SERPINF1|CD14|CALR|HP|APOA4|ACTA1|ADAMTS13|CST3|B2M	42231	42314|42258|42284|42299|42330|42308|42252|42279|42271|42257	0.00037	GO:0010035	0.170553
119	5	GO Process	Defense response to gram-positive bacterium	0.0197	PGLYRP1|CRP|LYZ|RARRES2|B2M	42231	42276|42319|42318|42329|42257	0.00037	GO:0050830	0.170553
120	5	GO Process	Cholesterol metabolic process	0.0203	PON1|APOE|LCAT|APOL1|APOA4	42231	42314|42283|42261|42265|42308	0.00039	GO:0008203	0.16925
66	4	GO Process	Extracellular matrix disassembly	0.0208	KLKB1|PLG|LCP1|CD44	42231	42306|42250|42294|42326	0.0004	GO:0022617	0.168194
1635	19	GO Process	Positive regulation of cellular protein metabolic process	0.0212	C5|VTN|ENO1|C3|RAP1B|APOE|KLKB1|HPX|IGFBP4|CSF1R|CLU|SERPINF2|CDH5|FN1|S100A9|SAA1|ADIPOQ|CD44|RARRES2	42231	42253|42327|42298|42310|42296|42283|42306|42321|42266|42248|42262|42272|42245|42322|42324|42332|42259|42326|42329	0.00041	GO:0032270	0.167366
67	4	GO Process	Regulation of protein processing	0.0217	CPB2|ENO1|KLKB1|SERPINF2	42231	42275|42298|42306|42272	0.00042	GO:0070613	0.166354
27	3	GO Process	Canonical glycolysis	0.0221	GAPDH|ENO1|ALDOA	42231	42264|42298|42277	0.00043	GO:0061621	0.165561
5836	45	GO Process	Regulation of nitrogen compound metabolic process	0.0224	CPB2|SERPIND1|C5|PFN1|VTN|GAPDH|ENO1|C4BPB|C3|RAP1B|APOE|SERPINF1|SERPINA10|KLKB1|KNG1|AMBP|HPX|IGFBP4|SERPING1|CSF1R|CLU|CALR|SERPINF2|SERPINA6|CDH5|APOD|FN1|ITIH2|CNDP1|C4BPA|F13B|SERPINC1|S100A9|ECM1|PI16|HIST1H4H|GIG25|PROS1|YWHAZ|CST3|SAA1|ADIPOQ|CD44|ITIH3|RARRES2	42231	42275|42320|42253|42337|42327|42264|42298|42301|42310|42296|42283|42258|42287|42306|42304|42295|42321|42266|42241|42248|42262|42299|42272|42247|42245|42246|42322|42313|42251|42278|42292|42282|42324|42290|42280|42256|42289|42315|42316|42271|42332|42259|42326|42336|42329	0.00044	GO:0051171	0.164975
1251	16	GO Process	Locomotion	0.0227	SERPIND1|C5|VTN|CHL1|CSF1R|VCAM1|PLG|CDH5|FN1|S100A9|PROS1|LCP1|SAA1|CD44|RARRES2|SAA2	42231	42320|42253|42327|42255|42248|42334|42250|42245|42322|42324|42315|42294|42332|42326|42329|42269	0.00045	GO:0040011	0.164397
1124	15	GO Process	Chemical homeostasis	0.0227	CPB2|APOC3|APOE|SERPINF1|LCAT|KNG1|HPX|CALR|CDH5|APOA4|S100A9|APOM|SAA1|ADIPOQ|B2M	42231	42275|42302|42283|42258|42261|42304|42321|42299|42245|42308|42324|42273|42332|42259|42257	0.00045	GO:0048878	0.164397
125	5	GO Process	Negative regulation of immune effector process	0.0233	PGLYRP1|C4BPB|SERPING1|MASP1|C4BPA	42231	42276|42301|42241|42300|42278	0.00046	GO:0002698	0.163264
69	4	GO Process	Pyruvate metabolic process	0.0233	GAPDH|ENO1|ALDOA|LDHB	42231	42264|42298|42277|42293	0.00047	GO:0006090	0.163264
1654	19	GO Process	Positive regulation of signal transduction	0.0233	C5|VTN|C3|RAP1B|APOE|HPX|IGFBP4|CSF1R|CD14|CLU|CALR|SERPINF2|CDH5|S100A9|ECM1|YWHAZ|SAA1|ADIPOQ|CD44	42231	42253|42327|42310|42296|42283|42321|42266|42248|42284|42262|42299|42272|42245|42324|42290|42316|42332|42259|42326	0.00047	GO:0009967	0.163264
127	5	GO Process	Cell-matrix adhesion	0.0237	VTN|VCAM1|FN1|ADAMTS13|CD44	42231	42327|42334|42322|42279|42326	0.0005	GO:0007160	0.162525
5	2	GO Process	Response to symbiotic bacterium	0.0237	C4BPB|C4BPA	42231	42301|42278	0.0005	GO:0009609	0.162525
896	13	GO Process	Cell migration	0.0242	C5|VTN|CHL1|VCAM1|PLG|CDH5|FN1|S100A9|PROS1|LCP1|SAA1|CD44|SAA2	42231	42253|42327|42255|42334|42250|42245|42322|42324|42315|42294|42332|42326|42269	0.00052	GO:0016477	0.161618
6239	47	GO Process	Regulation of cellular metabolic process	0.0242	CPB2|SERPIND1|C5|PFN1|VTN|APOC3|GAPDH|ENO1|C3|RAP1B|APOE|SERPINF1|CRP|SERPINA10|KLKB1|KNG1|AMBP|HPX|IGFBP4|SERPING1|CSF1R|CLU|CALR|SERPINF2|SERPINA6|CDH5|APOD|FN1|HP|APOA4|ITIH2|CNDP1|F13B|SERPINC1|S100A9|ECM1|PI16|HIST1H4H|GIG25|PROS1|YWHAZ|CST3|SAA1|ADIPOQ|CD44|ITIH3|RARRES2	42231	42275|42320|42253|42337|42327|42302|42264|42298|42310|42296|42283|42258|42319|42287|42306|42304|42295|42321|42266|42241|42248|42262|42299|42272|42247|42245|42246|42322|42330|42308|42313|42251|42292|42282|42324|42290|42280|42256|42289|42315|42316|42271|42332|42259|42326|42336|42329	0.00051	GO:0031323	0.161618
29	3	GO Process	Regulation of macrophage chemotaxis	0.0243	C5|CSF1R|RARRES2	42231	42253|42248|42329	0.00052	GO:0010758	0.161439
29	3	GO Process	Modulation by host of viral process	0.0243	APOE|CRP|CSF1R	42231	42283|42319|42248	0.00052	GO:0044788	0.161439
1019	14	GO Process	Positive regulation of protein phosphorylation	0.0245	C5|VTN|C3|RAP1B|APOE|HPX|IGFBP4|CSF1R|CLU|SERPINF2|SAA1|ADIPOQ|CD44|RARRES2	42231	42253|42327|42310|42296|42283|42321|42266|42248|42262|42272|42332|42259|42326|42329	0.00053	GO:0001934	0.161083
30	3	GO Process	Positive regulation of cytokine secretion	0.0263	GAPDH|CD14|SAA1	42231	42264|42284|42332	0.00057	GO:0050715	0.158004
1823	20	GO Process	Positive regulation of cell communication	0.0266	C5|VTN|GAPDH|C3|RAP1B|APOE|HPX|IGFBP4|CSF1R|CD14|CLU|CALR|SERPINF2|CDH5|S100A9|ECM1|YWHAZ|SAA1|ADIPOQ|CD44	42231	42253|42327|42264|42310|42296|42283|42321|42266|42248|42284|42262|42299|42272|42245|42324|42290|42316|42332|42259|42326	0.00058	GO:0010647	0.157512
373	8	GO Process	Regulation of binding	0.027	PON1|VTN|APOE|CFHR5|CFHR1|FHR2|ADIPOQ|B2M	42231	42314|42327|42283|42305|42328|42291|42259|42257	0.0006	GO:0051098	0.156864
1831	20	GO Process	Positive regulation of signaling	0.0279	C5|VTN|GAPDH|C3|RAP1B|APOE|HPX|IGFBP4|CSF1R|CD14|CLU|CALR|SERPINF2|CDH5|S100A9|ECM1|YWHAZ|SAA1|ADIPOQ|CD44	42231	42253|42327|42264|42310|42296|42283|42321|42266|42248|42284|42262|42299|42272|42245|42324|42290|42316|42332|42259|42326	0.00062	GO:0023056	0.15544
31	3	GO Process	Hyaluronan metabolic process	0.0281	ITIH2|CD44|ITIH3	42231	42313|42326|42336	0.00062	GO:0030212	0.155129
1041	14	GO Process	Positive regulation of intracellular signal transduction	0.0292	C5|RAP1B|APOE|IGFBP4|CSF1R|CD14|CLU|CALR|SERPINF2|S100A9|ECM1|SAA1|ADIPOQ|CD44	42231	42253|42296|42283|42266|42248|42284|42262|42299|42272|42324|42290|42332|42259|42326	0.00065	GO:1902533	0.153462
6	2	GO Process	Negative regulation of plasminogen activation	0.0295	CPB2|SERPINF2	42231	42275|42272	0.00066	GO:0010757	0.153018
6	2	GO Process	Negative regulation of amyloid fibril formation	0.0295	APOE|CLU	42231	42283|42262	0.00066	GO:1905907	0.153018
209	6	GO Process	Regulation of leukocyte migration	0.0302	C5|CSF1R|CALR|APOD|ECM1|RARRES2	42231	42253|42248|42299|42246|42290|42329	0.00069	GO:0002685	0.151999
925	13	GO Process	Cell adhesion	0.0303	VTN|CHL1|VWF|AMBP|HABP2|VCAM1|CDH5|FN1|APOA4|S100A9|ADAMTS13|CD44|TNXB	42231	42327|42255|42254|42295|42307|42334|42245|42322|42308|42324|42279|42326|42274	0.00069	GO:0007155	0.151856
4913	39	GO Process	Regulation of molecular function	0.0346	SERPIND1|PON1|C5|PFN1|VTN|APOC3|GAPDH|ENO1|C3|APOE|SERPINF1|CFHR5|SERPINA10|KNG1|AMBP|SERPING1|CSF1R|CFHR1|CLU|SERPINF2|SERPINA6|FN1|HP|APOA4|ITIH2|FHR2|SERPINC1|S100A9|ECM1|PI16|GIG25|PROS1|CST3|SAA1|ADIPOQ|CD44|ITIH3|SAA2|B2M	42231	42320|42314|42253|42337|42327|42302|42264|42298|42310|42283|42258|42305|42287|42304|42295|42241|42248|42328|42262|42272|42247|42322|42330|42308|42313|42291|42282|42324|42290|42280|42289|42315|42271|42332|42259|42326|42336|42269|42257	0.0008	GO:0065009	0.146092
2919	27	GO Process	Cellular response to chemical stimulus	0.0346	CPB2|C5|GAPDH|RAP1B|APOE|SERPINF1|CSF1R|VCAM1|CD14|CALR|CDH5|FN1|HP|APOA4|ACTA1|S100A9|ADAMTS13|APOM|YWHAZ|CST3|LCP1|SAA1|ADIPOQ|CD44|RARRES2|SAA2|B2M	42231	42275|42253|42264|42296|42283|42258|42248|42334|42284|42299|42245|42322|42330|42308|42252|42324|42279|42273|42316|42271|42294|42332|42259|42326|42329|42269|42257	0.0008	GO:0070887	0.146092
393	8	GO Process	Response to oxidative stress	0.0355	APOE|ATRN|APOD|HP|APOA4|CST3|ADIPOQ|SEPP1	42231	42283|42312|42246|42330|42308|42271|42259|42317	0.00083	GO:0006979	0.144977
394	8	GO Process	Blood circulation	0.036	APOE|CRP|KNG1|SERPING1|SERPINF2|CDH5|F5|ADIPOQ	42231	42283|42319|42304|42241|42272|42245|42303|42259	0.00084	GO:0008015	0.14437
7	2	GO Process	Regulation of cdc42 protein signal transduction	0.0361	APOC3|APOE	42231	42302|42283	0.00085	GO:0032489	0.144249
7	2	GO Process	Negative regulation of macrophage differentiation	0.0361	C1QC|ADIPOQ	42231	42309|42259	0.00085	GO:0045650	0.144249
7	2	GO Process	Microglial cell proliferation	0.0361	CSF1R|CLU	42231	42248|42262	0.00085	GO:0061518	0.144249
712	11	GO Process	Regulation of cell adhesion	0.0362	VTN|KNG1|VCAM1|PLG|CALR|SERPINF2|APOD|FN1|SAA1|ADIPOQ|CD44	42231	42327|42304|42334|42250|42299|42272|42246|42322|42332|42259|42326	0.00087	GO:0030155	0.144129
35	3	GO Process	Triglyceride homeostasis	0.0362	APOC3|APOE|APOA4	42231	42302|42283|42308	0.00087	GO:0070328	0.144129
84	4	GO Process	Regulation of chemokine production	0.0392	C5|CSF1R|APOD|ADIPOQ	42231	42253|42248|42246|42259	0.00095	GO:0032642	0.140671
2648	25	GO Process	Regulation of developmental process	0.0408	PGLYRP1|CPB2|PFN1|C3|APOE|SERPINF1|CRP|ATRN|CSF1R|CALR|SERPINF2|CDH5|FN1|S100A9|ECM1|PI16|C1QC|HIST1H4H|ALDOA|YWHAZ|CST3|ADIPOQ|CD44|RARRES2|B2M	42231	42276|42275|42337|42310|42283|42258|42319|42312|42248|42299|42272|42245|42322|42324|42290|42280|42309|42256|42277|42316|42271|42259|42326|42329|42257	0.00099	GO:0050793	0.138934
150	5	GO Process	Regulation of adaptive immune response based on somatic recombination of immune receptors built from immunoglobulin superfamily domains	0.0421	C4BPB|C3|HPX|C4BPA|B2M	42231	42301|42310|42321|42278|42257	0.001	GO:0002822	0.137572
1095	14	GO Process	Regulation of anatomical structure morphogenesis	0.043	CPB2|PFN1|C3|APOE|SERPINF1|CSF1R|CALR|CDH5|FN1|ECM1|ALDOA|CST3|ADIPOQ|CD44	42231	42275|42337|42310|42283|42258|42248|42299|42245|42322|42290|42277|42271|42259|42326	0.0011	GO:0022603	0.136653
8	2	GO Process	Chylomicron remnant clearance	0.043	APOC3|APOE	42231	42302|42283	0.0011	GO:0034382	0.136653
8	2	GO Process	Positive regulation of apoptotic cell clearance	0.043	C3|C2	42231	42310|42267	0.0011	GO:2000427	0.136653
152	5	GO Process	Regulation of lymphocyte mediated immunity	0.0436	C4BPB|C3|HPX|C4BPA|B2M	42231	42301|42310|42321|42278|42257	0.0011	GO:0002706	0.136051
316	7	GO Process	Leukocyte migration	0.044	VCAM1|PLG|FN1|S100A9|PROS1|SAA1|CD44	42231	42334|42250|42322|42324|42315|42332|42326	0.0011	GO:0050900	0.135655
983	13	GO Process	Negative regulation of developmental process	0.0477	PGLYRP1|CPB2|APOE|SERPINF1|CRP|CALR|ECM1|PI16|C1QC|HIST1H4H|CST3|ADIPOQ|B2M	42231	42276|42275|42283|42258|42319|42299|42290|42280|42309|42256|42271|42259|42257	0.0012	GO:0051093	0.132148
157	5	GO Process	Regeneration	0.0494	CPB2|VTN|PLG|APOD|LCP1	42231	42275|42327|42250|42246|42294	0.0012	GO:0031099	0.130627
Table S5 (Sheet 3). GO process terms in colors were selected to reduce redudancy and processes not related to plasma proteins.
