# Supplementary material for: Proteomic analysis identifies a signature of disease severity in the plasma of COVID-19 pneumonia patients associated to neutrophil, platelet and complement activation
Source: Clin Proteomics. 2022 Nov 8;19:38. doi: 10.1186/s12014-022-09377-7 (PMC9641302; doi:10.1186/s12014-022-09377-7)
Supplement: Supplementary file 6 — Additional file 6: Table S6: Cluster analysis of proteins modulated in the plasma of COVID-19 patients. [file 12014_2022_9377_MOESM6_ESM.xlsx]

## Sheet: HeatMap data
Table S6. Cluster analysis of proteins modulated in the plasma of COVID-19 patients. Details for each cluster are reported in the following sheets-
S (z-score)	M (z-score)	HD (z-score)	ANOVA Significant	Cluster (n=4)	Cluster (n=15)	Peptides	Razor + unique peptides	Unique peptides	Sequence coverage [%]	Unique + razor sequence coverage [%]	Unique sequence coverage [%]	Mol. weight [kDa]	Q-value	Score	Intensity	MS/MS count	-Log ANOVA p value	ANOVA q-value	Protein IDs	Majority protein IDs	Protein names	Gene names	id	Significant pairs			Legend
5.78446	-5.59049	-5.78446	+	1		12	12	12	21.8	21.8	21.8	81.263	0	253.74	936960000	162	6.77575	0	Q53FL7;P19320;E9PDD2;F8UU18;F8UV74;F2YYR6;G0ZI12	Q53FL7;P19320;E9PDD2	Vascular cell adhesion protein 1	VCAM1	384	S_HD;S_M			HD: Healthy donors
9.37626	-3.17819	-9.37626	+	1		28	28	12	63.3	63.3	43.3	45.205	0	323.31	286780000000	9827	9.04855	0	P00738;J3QR68;H0Y300;A0A0C4DGL8;J3QLC9;Q6NSB4;A0A087WU08;Q6PEJ8;B3KP77;H3BS21;A0A0U4EXB4;J3KTC3;J3KRH2;A0A0U4DJF7;A0A0U4ERW6;A0A0U4DKQ8;J3KSV1;J3QQI8;H3BMJ7	P00738;J3QR68;H0Y300;A0A0C4DGL8;J3QLC9;Q6NSB4;A0A087WU08;Q6PEJ8	Haptoglobin;Haptoglobin alpha chain;Haptoglobin beta chain	HP	311	M_HD;S_HD;S_M			S: ICU/F patients
6.77581	-3.56331	-6.77581	+	1		28	28	28	46.4	46.4	46.4	55.154	0	323.31	678070000000	24998	6.65626	0	E9KL26;P05155;E9PGN7;H9KV48;Q5UGI6;A0A0S2Z333;H0YCA1;C9JZJ9;Q5UGI5;A0A087WUD9;B5MCB9;CON__P50448	E9KL26;P05155;E9PGN7;H9KV48;Q5UGI6	Plasma protease C1 inhibitor	SERPING1	262	S_HD;S_M			M: non-ICU patients
7.6512	-4.64801	-7.6512	+	1		14	14	14	48	48	48	40.048	0	323.31	19715000000	1621	7.68804	0	B2R888;P08571;F1C4A7;D6RFL4	B2R888;P08571;F1C4A7;D6RFL4	Monocyte differentiation antigen CD14;Monocyte differentiation antigen CD14;Monocyte differentiation antigen CD14, urinary form;Monocyte differentiation antigen CD14, membrane-bound form	CD14	167	S_HD;S_M
10.3643	-4.52679	-10.3643	+	1		3	3	3	29.1	29.1	29.1	11.314	0	11.38	1180900000	121	10.7297	0	Q0VAS5;B2R4R0;P62805;Q6B823	Q0VAS5;B2R4R0;P62805;Q6B823	Histone H4	HIST1H4H	163	M_HD;S_HD;S_M
6.30802	-3.22608	-6.30802	+	1		26	26	26	51.5	51.5	51.5	70.289	0	323.31	4958000000	806	6.17287	0	V9HWJ7;Q53FI1;A0A024RDT4;P13796;Q59GX5;Q5TBN3;B3KUI1;Q5TBN5;B4DPW9;A0A0A0MSQ0;Q53GY0;P13797;Q96HI1;B4DI60;B4DPU6;B4DG31;U3KQI3;C9JAM8;Q14651	V9HWJ7;Q53FI1;A0A024RDT4;P13796;Q59GX5	Plastin-2	LCP1	68	S_HD;S_M
5.67688	-2.16281	-5.67688	+	1		30	30	29	56.9	56.9	55.6	63.203	0	323.31	202600000000	11381	5.41266	0	A0A024R035;P02748;CON__Q3MHN2;REV__Q3C1W0;REV__Q4AC99	A0A024R035;P02748	Complement component C9;Complement component C9a;Complement component C9b	C9	5	M_HD;S_HD;S_M
7.59295	-3.77315	-7.59295	+	1		32	32	18	68.6	68.6	31.2	47.65	0	323.31	1999400000000	48632	7.41083	0	A0A024R6P0;B3KS79;P01011;G3V595;A0A087WY93	A0A024R6P0;B3KS79;P01011;G3V595	Alpha-1-antichymotrypsin;Alpha-1-antichymotrypsin His-Pro-less	SERPINA3	34	S_HD;S_M
5.37345	3.78462	-5.37345	+	2		4	4	4	20.2	20.2	20.2	10.245	0	17.491	3144000000	226	5.60932	0	Q6EZE9;P59666;P59665	Q6EZE9;P59666;P59665	Neutrophil defensin 3;HP 3-56;Neutrophil defensin 2;Neutrophil defensin 1;HP 1-56;Neutrophil defensin 2	DEFA3	416	M_HD;S_HD
4.18029	0	-4.18029	+	2		3	3	3	46.2	46.2	46.2	10.834	0	123.39	1603500000	319	3.93546	0	P05109	P05109	Protein S100-A8;Protein S100-A8, N-terminally processed	S100A8	340	S_HD
5.98339	2.39581	-5.98339	+	2		9	9	7	42.8	42.8	34.3	23.511	0	323.31	42808000000	3439	5.72455	0	V9HWF6;P02763	V9HWF6;P02763	Alpha-1-acid glycoprotein;Alpha-1-acid glycoprotein 1	ORM1	328	M_HD;S_HD;S_M
3.63885	1.31323	-3.63885	+	2		36	36	36	55.2	55.2	55.2	94.972	0	323.31	124470000000	6648	3.43255	4.3956e-05	P02671;A0A0S2Z3E8;Q3KRA7;Q6NSD8;A0A087WUA0;A0A0S2Z3M3;A0A0S2Z3P3;Q8WW76;Q86Z09;CON__P02672	P02671;A0A0S2Z3E8	Fibrinogen alpha chain;Fibrinopeptide A;Fibrinogen alpha chain	FGA	322	M_HD;S_HD
3.77233	1.30925	-3.77233	+	2		6	6	6	48	48	48	21.731	0	39.554	402700000	66	3.5549	4.87805e-05	O75594	O75594	Peptidoglycan recognition protein 1	PGLYRP1	298	M_HD;S_HD
4.46858	2.78316	-4.46858	+	2		87	2	2	43.6	0.8	0.8	298.38	0	85.467	1258200000	226	4.52757	0	L8E853;H2DLA2;A8K7V7	L8E853		VWF	289	M_HD;S_HD
4.42477	1.74951	-4.42477	+	2		13	13	2	89.8	89.8	19	15.998	0	247.18	13120000000	1163	4.20948	0	D9YZU5;P68871;C8C504;Q9UK54;Q14473;Q6V0K9;Q52MT0;Q0Z944;E9NGZ5;B3VL05;Q9BWV6;Q9GZL9;B3VL86;Q3Y9I8;Q8IUL9;Q4TWB7;A0A1B4WRL5;Q4TZM4;Q4JLR8;B2M1S6;A1YZ08;Q9BWU5;Q8IZI0;Q3LR79;B3VL31;B5ANL9;F8W6P5;B3VL17;Q6VFQ5;Q9UBV6;Q14484;Q9UP81;D5FZW3;Q6VFQ6;B2M1S7;B2M0Y1;E9M263;Q9BXA2;A9YUX2;Q3L3Q5;Q6J1Z8;CON__Q3SX09;Q9UM85;Q9UE59;Q5GMQ1;Q5XTR9;A0A140KFU0;A8MUF7;Q14476;B7UCU6;Q14474;Q9UNL6;E9PBW4;CON__P02070;E7C…	D9YZU5;P68871;C8C504;Q9UK54;Q14473;Q6V0K9;Q52MT0;Q0Z944;E9NGZ5;B3VL05;Q9BWV6;Q9GZL9;B3VL86;Q3Y9I8;Q8IUL9;Q4TWB7;A0A1B4WRL5;Q4TZM4;Q4JLR8;B2M1S6;A1YZ08;Q9BWU5;Q8IZI0;Q3LR79;B3VL31	Hemoglobin subunit beta;LVV-hemorphin-7;Spinorphin	HBB	255	M_HD;S_HD
4.67271	1.70976	-4.67271	+	2		9	9	5	83.8	83.8	59.9	15.257	0	166.81	8005700000	683	4.43109	0	D1MGQ2;P69905;G3V1N2;A0A0K2BMD8;U6A216;E9M4D4;I1VZV6;Q96T46;P78461;Q4ZGM8;E1B2D1;V9H1D9;Q86YL2;Q6J1Z9;Q9NQT3;Q9BX83;Q86YQ4;Q86YQ1;E9LUX2;U6A3P2;U6A493;U3PXP0;Q86YQ5;Q7Z7B4;Q1W6G9;P02008	D1MGQ2;P69905;G3V1N2;A0A0K2BMD8;U6A216;E9M4D4;I1VZV6;Q96T46;P78461;Q4ZGM8;E1B2D1;V9H1D9;Q86YL2;Q6J1Z9;Q9NQT3;Q9BX83	Hemoglobin subunit alpha	HBA2	242	M_HD;S_HD
4.81017	2.76602	-4.81017	+	2		6	6	6	46.2	46.2	46.2	22.687	0	62.881	1079500000	168	4.79295	0	B2ZDQ1;X6R8F3;P80188	B2ZDQ1;X6R8F3;P80188	Neutrophil gelatinase-associated lipocalin	NGAL	178	M_HD;S_HD
4.43419	1.52148	-4.43419	+	2		15	15	12	14	14	11.7	146.45	0	323.31	10498000000	979	4.19051	0	A0A0U1RR20;A0A024R930;Q92954;B3KQ20;B4DW29;B7Z759;E9PLR3	A0A0U1RR20;A0A024R930;Q92954;B3KQ20	Proteoglycan 4;Proteoglycan 4 C-terminal part	PRG4	44	M_HD;S_HD
3.78079	2.11623	-3.78079	+	2		22	22	22	43	43	43	74.68	0	210.16	2990900000	494	3.7466	0	A0A0S2Z4Q2;Q15582;Q53GU8;A0A0S2Z4K6;H0Y8L3;S4R3C6;Q59F63;H0Y9D7;H0YAB8;H0Y8M8;C7FFS5;D6RBX4;H0YAH8	A0A0S2Z4Q2;Q15582;Q53GU8;A0A0S2Z4K6;H0Y8L3	Transforming growth factor-beta-induced protein ig-h3	TGFBI	106	M_HD;S_HD
6.57249	4.05819	-6.57249	+	2		9	7	7	42.8	34.3	34.3	23.602	0	144.87	5488600000	816	6.63351	0	P19652	P19652	Alpha-1-acid glycoprotein 2	ORM2	385	M_HD;S_HD
8.49646	3.65783	-8.49646	+	2		17	17	17	37.2	37.2	37.2	53.383	0	323.31	45818000000	2361	8.20816	0	P18428;Q8TCF0	P18428;Q8TCF0	Lipopolysaccharide-binding protein	LBP	383	M_HD;S_HD;S_M
7.18507	2.5695	-7.18507	+	2		11	4	4	65.6	26.2	26.2	13.527	0	323.31	23076000000	1215	6.86796	0	P0DJI9	P0DJI9	Serum amyloid A-2 protein	SAA2	366	M_HD;S_HD;S_M
7.85455	3.20565	-7.85455	+	2		89	89	4	43.7	43.7	2.3	309.26	0	323.31	74748000000	6549	7.55558	0	P04275;B4DMS3;B4DNX0	P04275	von Willebrand factor;von Willebrand antigen 2	VWF	337	M_HD;S_HD;S_M
10.1423	5.86854	-10.1423	+	2		10	10	10	36.2	36.2	36.2	25.038	0	128.95	70930000000	3286	10.3275	0	P02741;Q5VVP7;C9JRE9	P02741;Q5VVP7	C-reactive protein;C-reactive protein(1-205)	CRP	324	M_HD;S_HD;S_M
7.05976	3.61458	-7.05976	+	2		42	42	42	74.7	74.7	74.7	55.928	0	323.31	55034000000	4197	6.91206	0	V9HVY1;P02675;B4E1D3;D3DP13;D6REL8;CON__P02676	V9HVY1;P02675;B4E1D3;D3DP13;D6REL8	Fibrinogen beta chain;Fibrinopeptide B;Fibrinogen beta chain	FGB	323	M_HD;S_HD
10.3947	5.41733	-10.3947	+	2		13	13	4	75.4	75.4	17.2	13.562	0	323.31	268150000000	7360	11.0056	0	D3DQX7	D3DQX7	Serum amyloid A protein	SAA1	247	M_HD;S_HD;S_M
9.0339	6.50119	-9.0339	+	2		25	25	25	66.8	66.8	66.8	49.496	0	323.31	65774000000	4061	9.41013	0	A0A140VJJ6;P02679;C9JEU5;C9JC84;D3DP16;Q7Z664;C9JPQ9;C9JU00	A0A140VJJ6;P02679;C9JEU5;C9JC84;D3DP16;Q7Z664	Fibrinogen gamma chain	FGG	113	M_HD;S_HD
7.14276	3.24312	-7.14276	+	2		3	3	3	28.1	28.1	28.1	13.21	0	52.096	653690000	148	6.90917	0	B2R4M6;P06702	B2R4M6;P06702	Protein S100;Protein S100-A9	S100A9	162	M_HD;S_HD;S_M
-2.6325	-5.71829	5.71829	+	3		14	14	6	48.4	48.4	29.3	39.411	0	323.31	525110000000	23939	5.52609	0	C9JV77;B7Z8Q2;P02765	C9JV77;B7Z8Q2;P02765	Alpha-2-HS-glycoprotein;Alpha-2-HS-glycoprotein chain A;Alpha-2-HS-glycoprotein chain B	AHSG	214	HD_M;HD_S
-1.81581	-4.9634	4.9634	+	3		9	9	9	47.1	47.1	47.1	28.98	0	144.6	3765200000	610	4.71214	0	A6XND1;A6XND0;P17936;B4DP07;B3KVF9;B3KTQ0;B4DN53;Q6ZSD0;H0Y5K2;B3KVY6;B3KTS0;B3KWK7;A6XNC9;B3KRZ1;C9JMX4;H0Y485;B3KTS7;B3KPF0;B3KRJ8	A6XND1;A6XND0;P17936;B4DP07;B3KVF9;B3KTQ0;B4DN53;Q6ZSD0;H0Y5K2;B3KVY6;B3KTS0;B3KWK7;A6XNC9;B3KRZ1	Insulin-like growth factor-binding protein 3	IGFBP3	145	HD_M;HD_S
-3.18756	-4.72274	4.72274	+	3		5	5	5	86.4	86.4	86.4	5.0526	0	91.625	7134800000	450	4.87906	0	A2VCK8;P62328;Q0P5T0;Q0P5U7;Q0P5Q0;Q0P5P4;Q0P5N8	A2VCK8;P62328;Q0P5T0;Q0P5U7;Q0P5Q0;Q0P5P4;Q0P5N8	Thymosin beta-4;Hematopoietic system regulatory peptide	TMSB4X	133	HD_M;HD_S
-4.48422	-4.19397	4.48422	+	3		6	6	6	31.2	31.2	31.2	8.647	0	166.19	21595000000	2399	5.20218	0	K7ERI9;A0A024R0T8;P02654;K7EKP1;K7EJI9;K7ELM9;K7EPF9	K7ERI9;A0A024R0T8;P02654;K7EKP1;K7EJI9;K7ELM9;K7EPF9	Apolipoprotein C-I;Truncated apolipoprotein C-I	APOC1	8	HD_S;HD_M
-3.94439	-2.25733	3.94439	+	3		3	3	2	37.2	37.2	29.2	12.468	0	64.743	609900000	223	3.92579	0	A0A0X9UWL5;A0A0X9TDD0;P06312;A0A125QYY6;Q9NP29	A0A0X9UWL5;A0A0X9TDD0;P06312	Ig kappa chain V-IV region	IGKV4-1	108	HD_S;HD_M
-3.78889	-8.57261	8.57261	+	3		4	4	2	11.4	11.4	5.2	49.471	0	16.682	694470000	148	8.29646	0	Q6UXB8	Q6UXB8	Peptidase inhibitor 16	PI16	448	S_M;HD_M;HD_S
-2.67555	-7.92688	7.92688	+	3		47	47	45	80.6	80.6	77.5	45.398	0	323.31	657150000000	26269	7.58833	0	P06727;Q13784	P06727;Q13784	Apolipoprotein A-IV	APOA4	350	S_M;HD_M;HD_S
-4.04533	-8.21965	8.21965	+	3		84	84	3	83.4	83.4	6.7	69.084	0	323.31	17772000000000	244970	8.01875	0	Q56G89	Q56G89	Serum albumin	Serum albumin	444	S_M;HD_M;HD_S
0	-1.88578	1.88578	+		4	90	90	90	55.3	55.3	55.3	269.76	0	323.31	20583000000	3150	1.7954	0.00811905	Q9Y490;Q9Y4G6;H0YMT1;A0A1C7CYV7;A0A1B0GVU7;G1UI21;B4DGF3	Q9Y490	Talin-1	TLN1	472	HD_M
0	-1.80366	1.80366	+		4	9	9	9	36.9	36.9	36.9	42.054	0	196.62	7063800000	1041	1.6714	0.0116092	Q9UGM5;Q5J875;E9PG08;B7Z8T3;C9JC68;F8WEP7	Q9UGM5;Q5J875;E9PG08;B7Z8T3	Fetuin-B	FETUB	470	HD_M
0	-1.6561	1.6561	+		4	14	14	14	40.2	40.2	40.2	38.429	0	323.31	31923000000	2788	1.78568	0.00847337	P51884;Q53FV4;CON__Q05443	P51884;Q53FV4	Lumican	LUM	415	HD_M
0	-1.99039	1.99039	+		4	13	13	13	76.9	76.9	76.9	22.391	0	272.32	3220000000	499	1.95973	0.00544099	P37802;X6RJP6;B7Z5A2;C9J5W6;Q9UI15	P37802;X6RJP6	Transgelin-2	TAGLN2	408	HD_M
0	-1.75123	1.75123	+		4	73	73	73	43.3	43.3	43.3	280.74	0	323.31	12368000000	2086	1.62743	0.0130682	P21333;Q5HY54;Q60FE6;Q60FE5;A6NDY9;A0A087WWY3;Q8TES4;Q6NXF2;Q96C61;B4E2F9;F8WE98;B4DTD5;Q86TQ3;H0Y5F3;H0Y5C6;Q2VP91;A0A024R321;O75369;Q14315;H7C2E7	P21333;Q5HY54;Q60FE6;Q60FE5;A6NDY9;A0A087WWY3;Q8TES4	Filamin-A	FLNA	388	HD_M
0	-2.32845	2.32845	+		4	9	9	9	40.3	40.3	40.3	40.124	0	140.04	1011600000	139	2.19999	0.00246358	P08567;Q59GZ2	P08567;Q59GZ2	Pleckstrin	PLEK	360	HD_M
0	-2.44983	2.44983	+		4	22	22	9	35.7	35.7	16.5	83.266	0	290.07	11668000000	1306	2.30762	0.00202778	P00488;B2R6V9;Q9NQP5;A6PVK5;H0Y796;Q9NZ69;A0A2H0	P00488;B2R6V9	Coagulation factor XIII A chain	F13A1	307	HD_M
0	-1.53695	1.53695	+		4	8	8	8	39.7	39.7	39.7	36.051	0	41.409	540750000	130	1.42078	0.0227826	D3DQH8;P09486;B2RDL6;B4DRV4;F5GY03;E5RK62;Q6QE20;F5H4E2	D3DQH8;P09486;B2RDL6;B4DRV4;F5GY03	SPARC	SPARC	246	HD_M
0	-1.80296	1.80296	+		4	11	11	11	38.7	38.7	38.7	51.672	0	111.24	764860000	161	1.6711	0.0115657	D3DPU2;B4DNW7;B4DI38;B2RDY9;B4DNY3;Q01518;B4DNA3;B4DUZ8;Q5T0R7;Q5T0R6;Q5T0R5;Q5T0R4;Q5T0R3;Q5T0R2;Q5T0R1;Q5T0R9;Q5T0R8;Q5T0S3	D3DPU2;B4DNW7;B4DI38;B2RDY9;B4DNY3;Q01518;B4DNA3;B4DUZ8	Adenylyl cyclase-associated protein;Adenylyl cyclase-associated protein 1	CAP1	245	HD_M
0	-2.25781	2.25781	+		4	13	13	13	30.8	30.8	30.8	72.882	0	323.31	7494400000	964	2.10086	0.00349045	D3DNN4;P06276;A0A024CIM4;F8WF14;F8WEX7;H0Y885;Q96HL2;H7C4Y0	D3DNN4;P06276;A0A024CIM4;F8WF14;F8WEX7	Carboxylic ester hydrolase;Cholinesterase	BCHE	243	HD_M
-1.54149	-2.53237	2.53237	+		4	14	14	14	73.5	73.5	73.5	15.887	0	323.31	270470000000	12219	2.55179	0.000909091	E9KL36;A6XGL1;P02766;A0A087WT59;A6XMH1;A0A087WV45;Q8TDB2;Q53WY6	E9KL36;A6XGL1;P02766;A0A087WT59;A6XMH1;A0A087WV45	Transthyretin	TTR	144	HD_M;HD_S
0	-1.49708	1.49708	+		4	3	3	2	38.9	38.9	38.9	12.388	0	164.75	3045300000	304	1.52322	0.0173407	A2NB45;B7ZMG8;A0A087X0Q4;A0A087WW87;A2IPI1;A0A075B6P5;P01615;P01614;A0A125QYY8	A2NB45;B7ZMG8;A0A087X0Q4;A0A087WW87;A2IPI1;A0A075B6P5;P01615;P01614	Ig kappa chain V-II region FR;Ig kappa chain V-II region Cum	IGKV2-40	131	HD_M
-2.59729	-2.01263	2.59729	+		4	9	9	9	28	28	28	54.78	0	222.9	910240000	211	2.80937	0.000466667	A8K6C1;A0A0S2Z3F6;P11597;Q5TZS4;B4DMZ5;A0A0S2Z3I8;H3BRJ9;Q9H4L8	A8K6C1;A0A0S2Z3F6;P11597;Q5TZS4;B4DMZ5;A0A0S2Z3I8;H3BRJ9	Cholesteryl ester transfer protein	CETP	101	HD_S;HD_M
0	-2.67549	2.67549	+		4	8	8	2	48.9	48.9	7.6	20.825	0	22.962	889540000	194	2.51286	0.000955224	A0A024RB87;P61224;E7ESV4;F5H6R7;F5H004;F5GX62;Q9BXV4;A0A0J9YXB3;Q5U0C3;A8KAH9;P62834;A6NIZ1;F5H077;F5GWU8;F5H491;F5H0B7;F5H500;F5H823;B7ZB78;F5GZG1;F5GYB5;B7ZAY2;F5H4H0;F5GYH7;A0A075B6Q0;F8WBC0	A0A024RB87;P61224;E7ESV4;F5H6R7;F5H004;F5GX62;Q9BXV4;A0A0J9YXB3;Q5U0C3;A8KAH9;P62834;A6NIZ1;F5H077;F5GWU8;F5H491;F5H0B7;F5H500;F5H823;B7ZB78;F5GZG1;F5GYB5;B7ZAY2	Ras-related protein Rap-1b;Ras-related protein Rap-1A;Ras-related protein Rap-1b-like protein	RAP1B	58	HD_M
0	-1.86328	1.86328	+		4	35	35	35	41.3	41.3	41.3	116.72	0	323.31	3718900000	636	1.75863	0.00910588	A0A024QZN4;V9HWK2;P18206;B3KXA2;B4E3Q9;Q5JQ13;B4DKC9;B4DTM7;A0A096LPE1	A0A024QZN4;V9HWK2;P18206;B3KXA2;B4E3Q9;Q5JQ13	Vinculin	VCL	2	HD_M
0	-1.9703	1.9703	+		4	33	33	29	48.7	48.7	43.9	103.06	0	161.28	1928000000	478	1.82525	0.00761446	A0A024R694;P12814;H9KV75;B7Z565;Q86TX4;B4DFY0;B3KUX9;B7Z2W3;H7C5W8;A1L0V1;A0A0S2Z3G9;O43707;G3V2W4;H0YJW3;G3V2N5;B4DRP5;P35609;H0YJ11;Q96BG6;B7Z2N5;B4DSX0;B4E337;Q5ZEZ4;G3V2X9;B7Z4V1;A0A0S2Z3C0;A0A0S2Z3X3;F5GXS2;B2R8Y4;Q08043;H7C144;B7Z4P6;Q59FD9;B7Z4K1;B4DZQ2;A0A087WSZ2;G3V5M4;G3V2E8;B3W6H4;K7EJH8;K7EP19;B7Z4P8;Q4VAM3	A0A024R694;P12814;H9KV75;B7Z565;Q86TX4;B4DFY0	Alpha-actinin-1	ACTN1	27	HD_M
0	-3.34458	3.34458	+		5	26	26	23	65.6	65.6	58	62.216	0	323.31	83758000000	5533	3.14515	0.000271845	Q96PD5;M0R2W8;M0QYW3	Q96PD5	N-acetylmuramoyl-L-alanine amidase	PGLYRP2	460	HD_M
-1.33934	-3.7984	3.7984	+		5	21	21	21	40.6	40.6	40.6	75.952	0	323.31	5626600000	764	3.58219	0	Q86UX7;F5H1C6;H0YFT5;F5H3I6	Q86UX7;F5H1C6	Fermitin family homolog 3	FERMT3	454	HD_M;HD_S
0	-3.76415	3.76415	+		5	8	8	8	34.5	34.5	34.5	39.607	0	139.1	779180000	224	3.53532	4.81928e-05	Q15166;F8WD41;C9JZ99;B4E2I0	Q15166;F8WD41;C9JZ99;B4E2I0	Serum paraoxonase/lactonase 3	PON3	438	HD_M
0	-3.29232	3.29232	+		5	24	24	24	44.8	44.8	44.8	66.066	0	323.31	45512000000	3687	3.10781	0.000299065	Q8TAY0;P35858;B0AZL7	Q8TAY0;P35858;B0AZL7	Insulin-like growth factor-binding protein complex acid labile subunit	IGFALS	404	HD_M
1.39397	-4.25823	4.25823	+		5	4	4	2	47.5	47.5	21.8	11.167	0	214.1	2037400000	349	4.01574	0	A0A087WW89;A0A0F7TAG7;A0A0B4J1Y9	A0A087WW89;A0A0F7TAG7;A0A0B4J1Y9		IGHV3-72	76	S_M;HD_M
1.86508	-3.9802	3.9802	+		5	14	14	14	37.8	37.8	37.8	54.553	0	146.28	1369900000	317	3.84013	0	B7Z8A2;Q9UHG3;Q584P1;B7Z3Y2;F8W8W4;C9K055;C9JM55;Q53ST0;C9JGT6	B7Z8A2;Q9UHG3;Q584P1;B7Z3Y2;F8W8W4	Prenylcysteine oxidase 1	PCYOX1	213	S_M;HD_M
4.12349	-4.12349	1.40696	+		6	25	25	25	44.1	44.1	44.1	52.494	0	323.31	326270000000	13864	3.89039	0	P10909;H0YC35;H0YLK8;E7ERK6;B4DW11;E7ETB4;Q8IWL5;H0YAS8;E5RJZ5;E5RG36;E5RGB0;E5RH61;Q8IWM0;Q6LDQ3	P10909;H0YC35;H0YLK8	Clusterin;Clusterin beta chain;Clusterin alpha chain;Clusterin	CLU	368	HD_M;S_M
4.34418	-4.34418	1.89603	+		6	64	64	55	72.6	72.6	68.3	90.568	0	323.31	859560000000	35960	4.16391	0	P00747;B2R7F8;B4DPH4;Q68DS2;Q5TEH5;A6PVI2;CON__P06868;Q9UMI2;Q9UE70;Q53QL7;Q15195;Q02325	P00747;B2R7F8;B4DPH4	Plasminogen;Plasmin heavy chain A;Activation peptide;Angiostatin;Plasmin heavy chain A, short form;Plasmin light chain B	PLG	314	HD_M;S_M
3.36633	-3.36633	1.51904	+		6	9	9	9	31.3	31.3	31.3	35.116	0	178.32	13715000000	959	3.22804	0.000204082	A0A182DWH7;P49908;A0A182DWH8;A0A024R054;R4GMT5	A0A182DWH7;P49908;A0A182DWH8	Selenoprotein P	SEPP1	126	HD_M;S_M
3.64982	-3.64982	1.84608	+		6	29	29	3	39.4	39.4	5	71.914	0	323.31	485790000000	17430	3.55506	4.93827e-05	B4E1C2;P01042	B4E1C2;P01042	Kininogen-1;Kininogen-1 heavy chain;T-kinin;Bradykinin;Lysyl-bradykinin;Kininogen-1 light chain;Low molecular weight growth-promoting factor	KNG1	202	HD_M;S_M
2.1186	-2.1186	1.85513	+		7	7	7	7	16	16	16	71.712	0	256.67	3274300000	371	2.40494	0.0014	Q6EMK4	Q6EMK4	Vasorin	VASN	445	HD_M;S_M
1.67094	-1.94006	1.94006	+		7	12	12	12	29.1	29.1	29.1	61.132	0	291.66	7893400000	1227	2.18773	0.00256209	P43251;C9JSN9	P43251;C9JSN9	Biotinidase	BTD	411	S_M;HD_M
1.90285	-2.32443	2.32443	+		7	17	17	17	50.8	50.8	50.8	46.324	0	323.31	38775000000	2107	2.56684	0.000923077	P05543;CON__Q9TT36	P05543	Thyroxine-binding globulin	SERPINA7	344	S_M;HD_M
2.17851	-2.17851	1.54078	+		7	12	12	10	53	53	43.4	39.42	0	139.98	1990000000	257	2.28682	0.00212414	V9HWN7;P04075;J3KPS3;H3BQN4;H3BPS8;A0A0M4FNU3;H3BUH7;H3BR04;H3BMQ8;H3BU78;A4UCS9;A4UCT0;H3BR68;B7Z1Z9;B7Z3K7;B7Z1L5	V9HWN7;P04075;J3KPS3;H3BQN4;H3BPS8;A0A0M4FNU3;H3BUH7;H3BR04	Fructose-bisphosphate aldolase;Fructose-bisphosphate aldolase A	ALDOA	335	HD_M;S_M
1.48357	-2.37135	2.37135	+		7	6	6	4	36.6	36.6	12.9	10.845	0	94.053	22036000000	2137	2.40521	0.00141007	P02776	P02776	Platelet factor 4;Platelet factor 4, short form	PF4	330	S_M;HD_M
1.3234	-2.82535	2.82535	+		7	12	12	12	74.9	74.9	74.9	22.974	0	323.31	119080000000	5502	2.71671	0.000576	Q5VY30;P02753	Q5VY30;P02753	Retinol-binding protein 4;Plasma retinol-binding protein(1-182);Plasma retinol-binding protein(1-181);Plasma retinol-binding protein(1-179);Plasma retinol-binding protein(1-176)	RBP4	326	S_M;HD_M
1.62825	-2.33398	2.33398	+		7	4	4	4	23.2	23.2	23.2	30.975	0	133.24	866280000	158	2.43964	0.00125547	J3KPA1;P54108;B4E1S8;I3L0A1	J3KPA1;P54108;B4E1S8;I3L0A1	Cysteine-rich secretory protein 3	CRISP3	280	S_M;HD_M
1.93497	-1.93497	1.52802	+		7	20	20	5	73	73	30.7	36.254	0	323.31	389950000000	14337	2.10902	0.00348718	D9IWP9;P02749;J3QRN2;J3QLI0;J3KS17	D9IWP9;P02749	Beta-2-glycoprotein 1	APOH	254	HD_M;S_M
2.17807	-2.17807	1.36799	+		7	13	13	13	36.3	36.3	36.3	24.158	0	323.31	171610000000	8428	2.211	0.00248	C9JF17;P05090;B4DGC3;C9JX71;F8WBT9	C9JF17;P05090	Apolipoprotein D	APOD	225	HD_M;S_M
1.51215	-2.57967	2.57967	+		7	24	24	24	65.8	65.8	65.8	48.525	0	323.31	57705000000	5132	2.57731	0.000930233	B2R815;A0A024R6I9;P29622	B2R815;A0A024R6I9;P29622	Kallistatin	SERPINA4	31	S_M;HD_M
2.01467	-2.01467	1.94032	+		7	12	12	2	33.2	33.2	9	42.047	0	272.59	52728000000	4495	2.38752	0.00150355	A8K3K1;P68133;P68032;B7Z6P1;D2JYH4;P63267;P62736;Q13707;B3KW67;Q7Z7J6;A6NL76;B3KUD3;B4DUI8;C9JFL5;F6UVQ4;F6QUT6;B7Z6I1;C9JUM1;F8WB63;B8ZZJ2;F8WCH0;K4EQ44;K4EP00;K4ENJ5;B3KPP5;A0A173GMX0;Q562S2;Q562X1;Q562W2;Q562U0;Q562T8;Q562R0;Q562Q6;Q562P8	A8K3K1;P68133;P68032;B7Z6P1;D2JYH4;P63267;P62736;Q13707;B3KW67;Q7Z7J6;A6NL76;B3KUD3;B4DUI8;C9JFL5;F6UVQ4;F6QUT6;B7Z6I1	Actin, alpha skeletal muscle;Actin, alpha cardiac muscle 1;Actin, gamma-enteric smooth muscle;Actin, aortic smooth muscle	ACTA1	152	HD_M;S_M
2.57473	-3.20569	3.20569	+		7	26	26	26	47	47	47	92.335	0	323.31	18796000000	2475	3.50876	4.5977e-05	P80108	P80108	Phosphatidylinositol-glycan-specific phospholipase D	GPLD1	421	S_M;HD_M
2.56287	-2.84306	2.84306	+		7	9	9	9	11.5	11.5	11.5	89.923	0	30.874	1347800000	219	3.26247	8.24742e-05	Q59EA3;P33151;B4DU18;I3L1J2;Q4VAI4;B4DTP0	Q59EA3;P33151;B4DU18;I3L1J2;Q4VAI4	Cadherin-5	CDH5	400	S_M;HD_M
2.6654	-2.6654	2.19029	+		7	32	32	32	59.2	59.2	59.2	75.51	0	323.31	24989000000	2773	2.9459	0.000347826	P05160;CON__Q2TBQ1	P05160	Coagulation factor XIII B chain	F13B	341	HD_M;S_M
2.93651	-2.93651	1.71838	+		7	39	39	4	80.2	80.2	6.3	52.963	0	323.31	1233900000000	41699	2.9339	0.000344828	V9HWI6;P02774	V9HWI6;P02774	Vitamin D-binding protein	GC	329	HD_M;S_M
2.76774	-3.05573	3.05573	+		7	14	14	14	57.9	57.9	57.9	14.914	0	323.31	661200000000	16878	3.51177	4.65116e-05	V9GYM3;P02652;V9GYG9;V9GYE3;V9GYC1;V9GYS1	V9GYM3;P02652;V9GYG9;V9GYE3;V9GYC1;V9GYS1	Apolipoprotein A-II;Proapolipoprotein A-II;Truncated apolipoprotein A-II	APOA2	321	S_M;HD_M
2.58296	-2.63817	2.63817	+		7	5	5	5	37.7	37.7	37.7	26.425	0	323.31	20854000000	1212	3.1463	0.000235294	B2R773;A8K660;Q15848	B2R773;A8K660;Q15848	Adiponectin	ADIPOQ	154	S_M;HD_M
1.67486	-2.97414	2.97414	+		7	6	6	6	41.3	41.3	41.3	13.708	0	120.23	22178000000	2183	2.94814	0.000350877	D3JV41;P02775;D3JV43;D3JV42	D3JV41;P02775;D3JV43;D3JV42	C-X-C motif chemokine;Platelet basic protein;Connective tissue-activating peptide III;TC-2;Connective tissue-activating peptide III(1-81);Beta-thromboglobulin;Neutrophil-activating peptide 2(74);Neutrophil-activating peptide 2(73);Neutrophil-activating peptide 2;TC-1;Neutrophil-activating peptide 2(1-66);Neutrophil-activating peptide 2(1-63)	PPBP	251	S_M;HD_M
3.64794	-3.64794	2.62376	+		7	15	15	15	63.7	63.7	63.7	39.731	0	323.31	156360000000	7615	3.84386	0	P27169;B4DX19;Q96P89;F8WF42;B1PWC6;Q96P90	P27169;B4DX19	Serum paraoxonase/arylesterase 1	PON1	395	HD_M;S_M
3.18791	-3.18791	2.30696	+		7	16	16	16	50.6	50.6	50.6	38.999	0	323.31	234460000000	8439	3.36769	8.60215e-05	P02760;B7Z8R6;S4R3Y4;S4R471;P78492	P02760;B7Z8R6;S4R3Y4	Protein AMBP;Alpha-1-microglobulin;Inter-alpha-trypsin inhibitor light chain;Trypstatin	AMBP	327	HD_M;S_M
2.82138	-3.22097	3.22097	+		7	11	11	11	85.1	85.1	85.1	21.253	0	323.31	38054000000	2769	3.64745	0	O95445;Q5SRP5;I2D5J2;I2D5I8	O95445;Q5SRP5	Apolipoprotein M	APOM	302	S_M;HD_M
3.77931	-3.77931	3.47856	+		7	29	29	29	25.5	25.5	25.5	158.54	0	323.31	27003000000	2756	4.36428	0	O75882;B4DZ36	O75882;B4DZ36	Attractin	ATRN	300	HD_M;S_M
2.57655	-3.97264	3.97264	+		7	12	12	10	55.1	55.1	47.8	27.745	0	115.54	3434800000	334	4.06569	0	D0PNI1;P63104;E7EX29;E7ESK7;B0AZS6;E5RGE1;E5RIR4;E9PD24;E7EVZ2;B7Z2E6;H0YB80;Q2F831;Q6LD62;P27348;P31947;Q4VY20;Q3YBA8;A0A0J9YWZ2;Q53RR5;Q4VY19;B4DY04;Q53S41;E9PG15;A0A0J9YWE8;Q59EQ2;B4DMT8	D0PNI1;P63104;E7EX29;E7ESK7;B0AZS6	14-3-3 protein zeta/delta	YWHAZ	240	S_M;HD_M
3.22973	-3.22973	2.79672	+		7	24	24	24	59	59	59	56.734	0	323.31	14170000000	1711	3.63993	0	A8K1K1;J3KRP0;Q96KN2;B4E180	A8K1K1;J3KRP0;Q96KN2;B4E180	Beta-Ala-His dipeptidase	CNDP1	147	HD_M;S_M
3.65878	-3.65878	3.09224	+		7	9	9	9	28.6	28.6	28.6	51.276	0	167.98	14219000000	963	4.07856	0	A0A0S2Z4I5;P27918;E9PAQ1;B3KVK6;A0A0S2Z515;C9J7V5	A0A0S2Z4I5;P27918;E9PAQ1;B3KVK6	Properdin	CFP	104	HD_M;S_M
3.47198	-3.47198	2.32481	+		7	11	11	11	34.5	34.5	34.5	49.577	0	323.31	9065100000	1086	3.58442	0	A0A140VK24;P04180;J3QSE5;J3QKT0;I3L1Q6	A0A140VK24;P04180;J3QSE5	Phosphatidylcholine-sterol acyltransferase	LCAT	117	HD_M;S_M
4.6174	-4.6174	3.74728	+		8	18	18	18	41.2	41.2	41.2	70.681	0	323.31	11690000000	1276	5.05445	0	Q04756;D6RAR4;CON__ENSEMBL:ENSBTAP00000023055	Q04756;D6RAR4	Hepatocyte growth factor activator;Hepatocyte growth factor activator short chain;Hepatocyte growth factor activator long chain	HGFAC	427	HD_M;S_M
2.53974	-5.33402	5.33402	+		8	39	39	38	63.1	63.1	63.1	69.068	0	323.31	170580000000	8400	5.16973	0	P43652	P43652	Afamin	AFM	412	S_M;HD_M
2.47039	-4.1448	4.1448	+		8	10	10	10	83.6	83.6	83.6	15.054	0	148.18	3708400000	537	4.15964	0	P07737;K7EJ44;CON__P02584;I3L3D5	P07737;K7EJ44	Profilin-1	PFN1	355	S_M;HD_M
2.81253	-4.297	4.297	+		8	42	42	2	63	63	2.3	85.696	0	323.31	234260000000	12241	4.40653	0	P06396;V9H1C1	P06396	Gelsolin	GSN	348	S_M;HD_M
4.42583	-4.42583	4.36708	+		8	33	33	32	58.9	58.9	57.9	76.773	0	323.31	90786000000	6146	5.26537	0	H0YAC1;P03952;A8K9A9;E9PBC5;B4DMX2;C9JCT1;C9J075	H0YAC1;P03952;A8K9A9;E9PBC5;B4DMX2	Plasma kallikrein;Plasma kallikrein heavy chain;Plasma kallikrein light chain	KLKB1	274	HD_M;S_M
4.28581	-4.41897	4.41897	+		8	57	57	2	70.9	70.9	1.9	74.831	0	323.31	109570000000	9412	5.21429	0	B4E1B2;H7C5E8;F8WCI6;C9JB55;F8WEK9;F8WC57	B4E1B2	Serotransferrin	TF	201	S_M;HD_M
2.42952	-7.58346	7.58346	+		8	47	47	47	88.8	88.8	88.8	30.777	0	323.31	2798400000000	64634	7.24931	0	A0A024R3E3;P02647;F8W696;Q9Y355;Q8TDB0;CON__P15497	A0A024R3E3;P02647;F8W696	Apolipoprotein A-I;Proapolipoprotein A-I;Truncated apolipoprotein A-I	APOA1	19	S_M;HD_M;HD_S
4.4665	-4.4665	4.23033	+		8	41	41	34	49.9	49.9	44.5	105.21	0	323.31	628300000000	20715	5.21163	0	Q5T985;A2RTY6;P19823;D3DRR6;B4DM79;Q5T987	Q5T985;A2RTY6;P19823;D3DRR6;B4DM79	Inter-alpha-trypsin inhibitor heavy chain H2	ITIH2	132	HD_M;S_M
3.54554	-2.55306	-3.54554	+		9	12	12	12	38.2	38.2	38.2	46.48	0	117.01	3235400000	427	3.73787	0	Q9HDC9;H0Y512	Q9HDC9;H0Y512	Adipocyte plasma membrane-associated protein	APMAP	466	S_HD;S_M
2.21832	-2.11636	-2.21832	+		9	4	4	4	17.7	17.7	17.7	28.665	0	35.389	481650000	109	2.61592	0.00084375	Q9BWP8	Q9BWP8	Collectin-11	COLEC11	464	S_HD;S_M
2.69473	-2.69473	-2.55042	+		9	10	4	4	51.5	17	17	30.65	0	68.358	14192000000	1077	3.16204	0.0002	P36980;V9GYE7	P36980;V9GYE7	Complement factor H-related protein 2	CFHR2	407	S_M;S_HD
3.22802	-1.63677	-3.22802	+		9	18	18	18	56.5	56.5	56.5	60.556	0	323.31	63511000000	4110	3.14263	0.000269231	P22792	P22792	Carboxypeptidase N subunit 2	vcam1	389	S_HD;S_M
2.57836	-2.44482	-2.57836	+		9	8	8	8	44.4	44.4	44.4	28.357	0	191.9	65312000000	2264	3.02905	0.00036036	P20851;Q5VVQ7;B4DDY0	P20851	C4b-binding protein beta chain	C4BPB	387	S_HD;S_M
4.56523	-1.47248	-4.56523	+		9	12	12	12	47.1	47.1	47.1	34.814	0	199.53	1731500000	406	4.31063	0	P18065;C9JMY1;Q59FF1;C9JW52;H7C1H0	P18065;C9JMY1	Insulin-like growth factor-binding protein 2	IGFBP2	382	S_HD;S_M
2.07625	-2.06033	-2.07625	+		9	12	12	10	48.7	48.7	42.4	52.286	0	323.31	36576000000	2433	2.49609	0.001	P15169;B1AP58	P15169	Carboxypeptidase N catalytic chain	CPN1	378	S_HD;S_M
2.85969	-1.45802	-2.85969	+		9	42	42	2	62.8	62.8	2.7	93.517	0	323.31	117640000000	9137	2.78405	0.00052459	P10643;A8K2T4	P10643;A8K2T4	Complement component C7	C7	367	S_HD;S_M
3.29237	-2.9682	-3.29237	+		9	33	11	5	57.6	23.9	12.4	83.267	0	323.31	36620000000	2754	3.77346	0	Q5JP69;P06681;A0A0G2JL69;Q53HP3;B4DV48;Q53GZ8;H0Y3H6;B4DQI1;Q95IG1;E9PDZ0;A0A0G2JK28;B3KTX9;Q8N6L6;H0Y868;A0A0G2JI59;C9JYQ5;A2ABG0;Q6LDG4;Q86SV5	Q5JP69;P06681;A0A0G2JL69;Q53HP3;B4DV48;Q53GZ8;H0Y3H6;B4DQI1;Q95IG1;E9PDZ0	Complement C2;Complement C2b fragment;Complement C2a fragment	C2	349	S_HD;S_M
2.59559	-2.20688	-2.59559	+		9	14	14	14	53.8	53.8	53.8	25.387	0	323.31	135280000000	6767	2.90799	0.000410256	V9HWP0;P02743	V9HWP0;P02743	Serum amyloid P-component;Serum amyloid P-component(1-203)	APCS	325	S_HD;S_M
2.19588	-2.19588	-1.99197	+		9	12	12	12	29.9	29.9	29.9	54.731	0	195.03	10685000000	1240	2.53069	0.000962406	Q5JVE7;P00742;Q5JVE8;B7ZBK1	Q5JVE7;P00742	Coagulation factor X;Factor X light chain;Factor X heavy chain;Activated factor Xa heavy chain	F10	313	S_M;S_HD
3.56993	-2.49406	-3.56993	+		9	21	5	5	49.7	23.9	23.9	39.029	0	185.48	3165200000	399	3.72952	0	P00739;A0A0A0MRD9;Q14552	P00739;A0A0A0MRD9	Haptoglobin-related protein	HPR	312	S_HD;S_M
4.05387	-1.52958	-4.05387	+		9	13	13	13	56.9	56.9	56.9	32.903	0	323.31	29677000000	2271	3.84018	0	O75636;Q6UXM4;Q6UY50	O75636;Q6UXM4;Q6UY50	Ficolin-3	FCN3	299	S_HD;S_M
2.54684	-1.90985	-2.54684	+		9	13	13	13	24.1	24.1	24.1	75.702	0	323.31	4490800000	567	2.72393	0.000548387	O00187	O00187	Mannan-binding lectin serine protease 2;Mannan-binding lectin serine protease 2 A chain;Mannan-binding lectin serine protease 2 B chain	MASP2	291	S_HD;S_M
2.20553	-1.61326	-2.20553	+		9	32	32	30	59.4	59.4	56.5	80.349	0	323.31	6603800000	907	2.34015	0.00185915	Q53GN8;G3XAK1;P26927;B7Z250;Q2TV78;Q13208;B7Z557;B7Z538;Q49A61;H7C0F8;B7Z3P3;B4DPN1;B4DDW3	Q53GN8;G3XAK1;P26927	Hepatocyte growth factor-like protein;Hepatocyte growth factor-like protein alpha chain;Hepatocyte growth factor-like protein beta chain	MST1	270	S_HD;S_M
3.72615	-1.33844	-3.72615	+		9	2	2	2	2.4	2.4	2.4	117.67	0.004415	3.593	8659200000	239	3.51564	4.70588e-05	B7ZKX2;P59923	B7ZKX2;P59923	Zinc finger protein 445	ZNF445	216	S_HD;S_M
2.133	-2.133	-1.54874	+		9	22	22	2	73	73	6.7	30.444	0	323.31	631830000000	19214	2.25784	0.00225503	B7Z1F8	B7Z1F8		C4B highly similar	209	S_M;S_HD
3.72728	-1.86458	-3.72728	+		9	4	4	4	36.9	36.9	36.9	13.946	0	93.511	9633500000	443	3.62517	0	B4E0X1;P61769;H0YLF3;F5H6I0;A6XND9;A6XMH4;A6XMH5	B4E0X1;P61769;H0YLF3;F5H6I0;A6XND9;A6XMH4;A6XMH5	Beta-2-microglobulin;Beta-2-microglobulin;Beta-2-microglobulin form pI 5.3	B2M	200	S_HD;S_M
2.75132	-2.75132	-2.70499	+		9	55	55	2	60.8	60.8	3.3	103.36	0	323.31	928780000000	29653	3.28681	8.51064e-05	B2RMS9;Q14624;B7Z544;H7C0L5;Q68DH2;B7Z551;Q59FS1;B7Z8Q7	B2RMS9;Q14624;B7Z544;H7C0L5;Q68DH2;B7Z551;Q59FS1	Inter-alpha-trypsin inhibitor heavy chain H4;70 kDa inter-alpha-trypsin inhibitor heavy chain H4;35 kDa inter-alpha-trypsin inhibitor heavy chain H4	ITIH4	177	S_M;S_HD
2.89022	-2.25268	-2.89022	+		9	7	3	3	55.4	32.3	32.3	14.808	0	323.31	9678200000	839	3.13123	0.000301887	B2R5G8	B2R5G8	Serum amyloid A protein	Serum amyloid A protein	164	S_HD;S_M
2.93764	-1.31036	-2.93764	+		9	7	7	7	55.4	55.4	55.4	16.537	0	278.22	4951700000	446	2.80907	0.00046281	B2R4C5;P61626;F8VV32;A0A0B4J259	B2R4C5;P61626;F8VV32;A0A0B4J259	Lysozyme;Lysozyme C	LYZ	161	S_HD;S_M
2.41396	-2.41396	-1.65288	+		9	31	31	31	57.4	57.4	57.4	75.122	0	323.31	86367000000	7263	2.50919	0.000977778	A0A0S2Z4K3;A0A0S2Z4L3;P07225;Q9NSD0;Q16519;G5E9F8;B4E1L6;H7BXT0;Q8IXD4;Q8IXC3;Q8IXD1;Q16441;CON__P07224;Q8IXD0;Q06F34;Q8IXD2;Q8IXC9;Q7KYZ1;Q8IVH1;Q8IXD3;Q06F35;Q8J011;Q8J010;C9K0R0;Q1W146;Q1W147;Q1W148	A0A0S2Z4K3;A0A0S2Z4L3;P07225;Q9NSD0;Q16519;G5E9F8;B4E1L6	Vitamin K-dependent protein S	PROS1	105	S_M;S_HD
2.0105	-2.0105	-1.75276	+		9	6	6	6	45.2	45.2	45.2	15.799	0	127.18	4113200000	340	2.27844	0.00213699	A0A0K0K1J1;P01034	A0A0K0K1J1;P01034	Cystatin-C	CST3	98	S_M;S_HD
3.75436	-1.46422	-3.75436	+		9	93	93	84	55.9	55.9	50.4	259.21	0	323.31	355480000000	18786	3.55908	5e-05	A0A024R462;B7ZLE5;P02751;Q6MZM7;Q6N084;Q59G22;Q68CX6;H0Y7Z1;B4DTK1;B4DU16;Q5CZ99;Q6MZF4;A6YID2;A6YID6;A6YID4;A6YID3;O95617;A6YID5;Q9UQS6;Q6PJE5;B4DN21;B4DTH2;A6YID7;Q9H382;Q7L553;Q53S27;O95608;Q14328;Q14327	A0A024R462;B7ZLE5;P02751;Q6MZM7;Q6N084;Q59G22;Q68CX6	Fibronectin;Anastellin;Ugl-Y1;Ugl-Y2;Ugl-Y3	FN1	22	S_HD;S_M
3.91234	-2.05592	-3.91234	+		9	9	9	9	53.1	53.1	53.1	26.016	0	323.31	37810000000	2513	3.8351	0	A0A024RAG6;P02745;X6RLJ0;Q9H2L7	A0A024RAG6;P02745;X6RLJ0	Complement C1q subcomponent subunit A	C1QA	54	S_HD;S_M
3.76826	-3.76826	-2.33113	+		9	11	10	4	27.9	26.1	9.2	53.498	0	323.31	9667400000	567	3.81312	0	Q9NZP8	Q9NZP8	Complement C1r subcomponent-like protein	C1RL	468	S_M;S_HD
3.14066	-3.14066	-2.65447	+		9	17	8	3	64.5	34.8	9.4	37.65	0	323.31	58768000000	2147	3.50588	4.54545e-05	Q03591;B1AKG0;Q6LBM9	Q03591;B1AKG0	Complement factor H-related protein 1	CFHR1	426	S_M;S_HD
3.46841	-3.46841	-1.99553	+		9	17	17	8	35.2	35.2	16.7	79.246	0	323.31	10907000000	1456	3.45468	4.44444e-05	P48740;F8W876;B4DUI7;C9JMA2	P48740;F8W876;B4DUI7	Mannan-binding lectin serine protease 1;Mannan-binding lectin serine protease 1 heavy chain;Mannan-binding lectin serine protease 1 light chain	MASP1	414	S_M;S_HD
3.54767	-3.54767	-1.43092	+		9	26	26	26	53.4	53.4	53.4	65.163	0	323.31	80552000000	4988	3.36834	8.69565e-05	P07357;Q05CV2	P07357	Complement component C8 alpha chain	C8A	353	S_M;S_HD
3.01502	-3.01502	-2.3545	+		9	24	23	23	54.7	53.6	53.6	70.108	0	323.31	11093000000	1478	3.26796	8.42105e-05	P03951;H0Y596;D6RB32;X6R3B1;Q9UEG0	P03951	Coagulation factor XI;Coagulation factor XIa heavy chain;Coagulation factor XIa light chain	F11	333	S_M;S_HD
3.17429	-3.17429	-1.7917	+		9	168	168	147	88.5	88.5	80.9	187.15	0	323.31	7286600000000	199000	3.14876	0.000237624	V9HWA9;P01024;B4E216;M0QYC8;M0QXZ3;M0R0Q9;M0R1Q1;A0A024R8Y7;O95568	V9HWA9;P01024;B4E216	Complement C3;Complement C3 beta chain;C3-beta-c;Complement C3 alpha chain;C3a anaphylatoxin;Acylation stimulating protein;Complement C3b alpha chain;Complement C3c alpha chain fragment 1;Complement C3dg fragment;Complement C3g fragment;Complement C3d fragment;Complement C3f fragment;Complement C3c alpha chain fragment 2	C3	318	S_M;S_HD
2.97754	-2.97754	-2.31304	+		9	39	39	2	75.2	75.2	6	60.405	0	323.31	577440000000	29571	3.22155	0.00020202	B4E1D8;A6PVY5;F2Z2V7;CON__Q28065	B4E1D8		C4BPA	203	S_M;S_HD
3.05627	-3.05627	-1.98845	+		9	38	38	37	60.5	60.5	59.2	81.889	0	323.31	163020000000	9098	3.13177	0.000304762	B4DPQ0;Q53HU9;Q53HT9;A8K5J8;F5H2D0;P00736;B4E1B0;D3DUT5;F5H1V0;F5H6Y3;F5H3N3;F5H3A3;F5H1N6;F5GWL0	B4DPQ0;Q53HU9;Q53HT9;A8K5J8;F5H2D0;P00736;B4E1B0	Complement C1r subcomponent;Complement C1r subcomponent heavy chain;Complement C1r subcomponent light chain	C1R	191	S_M;S_HD
3.68209	-3.68209	-1.61195	+		9	33	33	33	53.5	53.5	53.5	76.694	0	323.31	134000000000	8780	3.52314	4.7619e-05	B3KNX0;P09871;F8WCZ6;A8K2N0;A0A087X232;H0Y5D1;F5H7T4;B5MCV4	B3KNX0;P09871;F8WCZ6;A8K2N0;A0A087X232	Complement C1s subcomponent;Complement C1s subcomponent heavy chain;Complement C1s subcomponent light chain	C1S	181	S_M;S_HD
3.76565	-3.76565	-1.43101	+		9	8	8	8	58.6	58.6	58.6	10.852	0	323.31	418660000000	7632	3.56413	5.06329e-05	A3KPE2;B0YIW2;P02656	A3KPE2;B0YIW2;P02656	Apolipoprotein C-III	APOC3	136	S_M;S_HD
3.56326	-3.56326	-2.58754	+		9	29	29	9	73.2	73.2	22.4	36.154	0	323.31	580140000000	19159	3.76626	0	A0A0S2Z3D5;P02649;J9ZVQ3;H0Y7L5;E9PEV4;E7ERP7;Q6LBZ1;A0A0S2Z3J5;A0A0S2Z3B1;D9ZB55;Q6LA97;Q6ZP45;CON__Q03247;Q13791	A0A0S2Z3D5;P02649;J9ZVQ3;H0Y7L5;E9PEV4;E7ERP7;Q6LBZ1	Apolipoprotein E	APOE	100	S_M;S_HD
3.42591	-3.42591	-2.13317	+		9	59	59	42	29.7	29.7	22.8	252.23	0	323.31	72836000000	3601	3.47211	4.49438e-05	A0A0A0MRJ7;P12259;B4DU26;Q2I258;Q2HZZ0;Q1L610;Q8WWQ7;Q8TD21;F6MG31	A0A0A0MRJ7;P12259	Coagulation factor V;Coagulation factor V heavy chain;Coagulation factor V light chain	F5	90	S_M;S_HD
3.71915	-3.71915	-2.24152	+		9	35	35	30	66.4	66.4	61.2	52.602	0	323.31	540100000000	21459	3.74135	0	A0A024R944;P01008;A0A0K0Q2Z1;Q8TCE1;Q9UE54;Q8IZZ8;Q8J001;Q9UBW9;Q8IZZ9;Q8J000	A0A024R944;P01008;A0A0K0Q2Z1	Antithrombin-III	SERPINC1	45	S_M;S_HD
4.72741	-4.72741	-1.46865	+		9	18	18	3	54.5	54.5	2.8	43.928	0	323.31	30549000000	2448	4.46509	0	A0A024R1Q4;A0A024R1G8;O14791;U5LKM6;U5LI90;U5LGU2;U5LH96;U5LKG0;U5LH46;U5LKP5;U5LKJ0;U5LKH9;U5LIH6;U5LIG7;U5LHF6;U5LKQ0;U5LIJ1;U5LKT7;U5LIA9;U5LGY0;A0A1B2FJ89;A0A1B2FJP1;A0A1B2FJD8;A0A1B2FJC1;A0A1B2FJ11;A0A1B2FIW1;A0A1B2FKD8;A0A1B2FK76;A0A1B2FK40;A0A1B2FJZ7;A0A1B2FJH1;A0A1B2FJE5;A0A1B2FJ64;A0A1B2FJ32;A0A1B2FIX3;A0A1B2FIW3;A0A1B2FK27;A0A1B2FJX9;A0A1B2FJS4;A0A1B2FJK3;A0A1B2FJJ4;A0A1B2FJI7;A0A1B2FJ8…	A0A024R1Q4;A0A024R1G8;O14791;U5LKM6;U5LI90;U5LGU2;U5LH96;U5LKG0;U5LH46;U5LKP5;U5LKJ0;U5LKH9;U5LIH6;U5LIG7;U5LHF6;U5LKQ0;U5LIJ1;U5LKT7;U5LIA9;U5LGY0;A0A1B2FJ89;A0A1B2FJP1;A0A1B2FJD8;A0A1B2FJC1;A0A1B2FJ11;A0A1B2FIW1;A0A1B2FKD8;A0A1B2FK76;A0A1B2FK40;A0A1B2FJZ7;A0A1B2FJH1;A0A1B2FJE5;A0A1B2FJ64;A0A1B2FJ32;A0A1B2FIX3;A0A1B2FIW3;A0A1B2FK27;A0A1B2FJX9;A0A1B2FJS4;A0A1B2FJK3;A0A1B2FJJ4;A0A1B2FJI7;A0A1B2FJ8…	Apolipoprotein L1	APOL1	13	HD_M;S_M;S_HD
3.21769	-3.21769	-1.32826	+		9	4	4	4	22.5	22.5	22.5	27.934	0	69.773	1581400000	109	3.05662	0.000290909	A0A024R1U8;P22692	A0A024R1U8;P22692	Insulin-like growth factor-binding protein 4	IGFBP4	16	S_M;S_HD
4.93841	-4.93841	-3.0458	+		10	21	21	21	44.8	44.8	44.8	62.671	0	323.31	39348000000	3159	4.99113	0	Q14520;B7Z8Q5	Q14520	Hyaluronan-binding protein 2;Hyaluronan-binding protein 2 50 kDa heavy chain;Hyaluronan-binding protein 2 50 kDa heavy chain alternate form;Hyaluronan-binding protein 2 27 kDa light chain;Hyaluronan-binding protein 2 27 kDa light chain alternate form	HABP2	437	S_M;S_HD
4.0387	-2.75244	-4.0387	+		10	32	32	25	50.6	50.6	45.4	99.848	0	323.31	117980000000	7962	4.18725	0	Q06033;A0A087WW43;E7ET33;B4DPQ4	Q06033;A0A087WW43;E7ET33;B4DPQ4	Inter-alpha-trypsin inhibitor heavy chain H3	ITIH3	428	S_HD;S_M
4.27348	-4.27348	-2.74131	+		10	26	26	26	66.6	66.6	66.6	54.565	0	323.31	234150000000	8190	4.36066	0	P08697;A0A0G2JPA8;C9JMH6;A0A0J9YY65;C9JPV4;A0A0J9YWQ3;CON__P28800	P08697;A0A0G2JPA8;C9JMH6;A0A0J9YY65	Alpha-2-antiplasmin	SERPINF2	361	S_M;S_HD
4.5292	-4.5292	-2.31482	+		10	9	9	8	32.6	32.6	29	36.638	0	46.639	3262000000	314	4.42461	0	Q5U077;P07195;A8MW50;C9J7H8;F5H793	Q5U077;P07195;A8MW50	L-lactate dehydrogenase;L-lactate dehydrogenase B chain	LDHB	352	S_M;S_HD
5.95592	-5.95592	-3.09272	+		10	41	41	41	76.4	76.4	76.4	51.676	0	323.31	2947900000000	68687	5.83893	0	P02790;Q9BS19;B7Z8Q4	P02790;Q9BS19	Hemopexin	HPX	331	S_M;S_HD
4.26514	-4.26514	-4.14232	+		10	94	94	85	71.3	71.3	66.4	188.3	0	323.31	362900000000	22415	5.03906	0	P01031;Q59GS8	P01031;Q59GS8	Complement C5;Complement C5 beta chain;Complement C5 alpha chain;C5a anaphylatoxin;Complement C5 alpha chain	C5	319	S_M;S_HD
3.9294	-3.9294	-3.30327	+		10	14	14	14	49.2	49.2	49.2	51.744	0	323.31	25580000000	2619	4.36769	0	F2RM37;P00740;F2RM35;Q19UJ0;Q19UI5;Q19UH5;Q19UG9;Q19UG2;Q19UG1;Q19UG6;Q19UI4;Q19UI3;Q19UI1;Q19UH9;Q19UH8;Q19UG8;Q19UG5;Q19UG4;Q19UG3;Q19UH6;Q7Z7N1;Q19UK3;Q19UJ6;Q19UJ1;Q19UK7;Q19UK9;Q19UK8;Q19UK6;Q19UK4;Q19UK5;Q19UJ5;Q19UJ4;Q19UI2	F2RM37;P00740;F2RM35	Coagulation factor IX;Coagulation factor IXa light chain;Coagulation factor IXa heavy chain	F9	264	S_M;S_HD
4.74867	-4.74867	-2.37685	+		10	18	18	16	48.5	48.5	44.8	54.305	0	323.31	518240000000	16931	4.62686	0	D9ZGG2;P04004;J7HH10;B7Z553;H0YJW9;F5GX75	D9ZGG2;P04004;J7HH10	Vitronectin;Vitronectin V65 subunit;Vitronectin V10 subunit;Somatomedin-B	VTN	256	S_M;S_HD
3.72419	-3.21678	-3.72419	+		10	19	19	18	46.4	46.4	44.1	64.391	0	259.05	11329000000	1155	4.18697	0	B2RA39;Q9BXR6;Q05CF5	B2RA39;Q9BXR6;Q05CF5	Complement factor H-related protein 5	CFHR5	170	S_HD;S_M
3.99674	-3.99674	-3.02927	+		10	19	19	19	59.3	59.3	59.3	46.312	0	323.31	98363000000	6172	4.27941	0	A0A140VKF3;P36955;I3L4N7;I3L107;I3L4F9;I3L4Z0;CON__Q95121;I3L2R7;I3L3Z3;I3L425;I3L1U4	A0A140VKF3;P36955	Pigment epithelium-derived factor	SERPINF1	123	S_M;S_HD
5.54615	-4.47509	-5.54615	+		10	11	7	3	51	34.6	20.2	23.353	0	323.31	108430000000	4847	6.04086	0	A0A096LPE2;P35542;Q15423;A0A0D6A0A8;E9PR14;G3V1D9;A0A0D5ZZZ2	A0A096LPE2;P35542	Serum amyloid A-4 protein	SAA2-SAA4	89	S_HD;S_M
4.33524	-2.68855	-4.33524	+		10	17	17	2	46.6	46.6	5.9	50.706	0	323.31	8754700000	893	4.38852	0	A0A024R6I6;G3V2W1;Q9UK55;CON__ENSEMBL:ENSBTAP00000013050	A0A024R6I6;G3V2W1;Q9UK55	Protein Z-dependent protease inhibitor	SERPINA10	29	S_HD;S_M
4.91783	-2.7182	-4.91783	+		10	7	7	7	32.4	32.4	32.4	25.402	0	241.4	26712000000	1955	4.86554	0	A0A087X1J7;P22352;H0YBE4;E5RG32;H0YC19	A0A087X1J7;P22352	Glutathione peroxidase;Glutathione peroxidase 3	GPX3	86	S_HD;S_M
1.31825	-1.32602	1.32602	+		11	10	5	5	23	14	14	65.35	0	36.698	1602700000	237	1.59785	0.0145989	Q92496;A0A0C4DH21	Q92496;A0A0C4DH21	Complement factor H-related protein 4	CFHR4	458	S_M;HD_M
2.01542	-2.01542	0	+		11	19	19	2	53.9	53.9	4.4	35.883	0	323.31	71720000000	4959	1.87268	0.00682927	Q6LAM1	Q6LAM1		Q6LAM1	446	S_M
1.31875	-1.31875	0	+		11	7	7	7	35	35	35	35.399	0	253.57	8682700000	989	1.21414	0.0394526	Q13790;B2RC09	Q13790;B2RC09	Apolipoprotein F	APOF	434	S_M
0	0	0	+		11	23	23	8	43.5	43.5	15.6	77.213	0	323.31	30132000000	2286	1.1598	0.0449534	P23142;Q8NBH6;CON__ENSEMBL:ENSBTAP00000016046;A0A0U1RRA4	P23142;Q8NBH6	Fibulin-1	FBLN1	391
0	0	0	+		11	14	14	14	51.6	51.6	51.6	36.053	0	323.31	3674000000	594	1.24921	0.0364255	V9HVZ4;P04406;Q2TSD0;E7EUT5;Q0QET7;A4UCT1;B4DRV9;Q5ZEY3;Q16768;A0A0K0K1K1;O14556	V9HVZ4;P04406;Q2TSD0;E7EUT5;Q0QET7;A4UCT1	Glyceraldehyde-3-phosphate dehydrogenase	GAPDH	338
0	0	0	+		11	15	15	14	62.5	62.5	62.5	37.487	0	323.31	9182200000	872	1.30103	0.0313333	I3L145;P04278;I3L1J1;B4DYU0;A0A0C4DGN2;I3L2X4;I3L4B9;I3L2F1;B0FWH6;B0FWH5;I3L1G4;I3L1C1;B0FWH7;I3L0M1	I3L145;P04278;I3L1J1;B4DYU0;A0A0C4DGN2;I3L2X4;I3L4B9;I3L2F1;B0FWH6;B0FWH5	Sex hormone-binding globulin	SHBG	278
0	0	0	+		11	4	4	2	15.9	15.9	8.5	30.725	0	56.913	693650000	139	1.27818	0.0334545	H0Y755;M9MML0;P08637;Q9UN20;C9JC71;A0A0S2Z3S7	H0Y755;M9MML0;P08637;Q9UN20	Low affinity immunoglobulin gamma Fc region receptor III-A	FCGR3A	273
0	0	0	+		11	8	8	8	60.4	60.4	60.4	17.777	0	129.01	3168500000	318	1.22683	0.0383492	E9PP50;V9HWI5;P23528;G3V1A4;E9PK25;E9PQB7;B4E112;E9PLJ3;E9PS23;Q549N0;Q9Y281	E9PP50;V9HWI5;P23528;G3V1A4;E9PK25;E9PQB7;B4E112;E9PLJ3;E9PS23	Cofilin-1	CFL1	263
2.18283	-2.18283	0	+		11	13	13	13	34.7	34.7	34.7	46.94	0	180.19	2255900000	326	2.0302	0.00420253	B0YJC6;P22891	B0YJC6;P22891	Vitamin K-dependent protein Z	PROZ	159	S_M
2.12827	-2.12827	0	+		11	2	2	2	8.1	8.1	8.1	32.577	0	19.288	599250000	89	2.14376	0.00301935	B4DWN1;A8K7T4;Q12907;D6RIU4;D6RDX1;D6RBV2	B4DWN1;A8K7T4;Q12907;D6RIU4;D6RDX1;D6RBV2	Vesicular integral-membrane protein VIP36	LMAN2	157	S_M
1.38536	-1.38536	0	+		11	2	2	2	25	25	25	12.528	0	129.08	1652300000	215	1.44238	0.0215301	A0N5G1;P01602	A0N5G1;P01602	Ig kappa chain V-I region HK102	IGKV1-5	129	S_M
0	0	0	+		11	19	19	19	60.1	60.1	60.1	34.258	0	323.31	18813000000	2212	1.17157	0.0437708	A0A140VK00;P25311;C9JEV0;A0JLQ0;H7BZJ8	A0A140VK00;P25311;C9JEV0	Zinc-alpha-2-glycoprotein	AZGP1	116
1.6612	-1.6612	0	+		11	3	3	3	25.2	25.2	25.2	18.617	0	22.429	837030000	152	1.53465	0.0168889	A0A090N7U9;Q99969;C9J8S2	A0A090N7U9;Q99969;C9J8S2	Retinoic acid receptor responder protein 2	RARRES2	88	S_M
1.62039	-1.62039	0	+		11	11	11	11	13.7	13.7	13.7	124.76	0	86.73	794260000	156	1.57566	0.0152809	B3KX75;A0A087X0M8;O00533;C9J905;C9JH37;C9JW79	B3KX75;A0A087X0M8;O00533	Neural cell adhesion molecule L1-like protein;Processed neural cell adhesion molecule L1-like protein	CHL1	84	S_M
0	0	0	+		11	18	18	18	13.6	13.6	13.6	213.08	0	79.292	449090000	115	1.30128	0.0315027	A0A087X0I0;A0A140T9L7;A0A140T8Z8;A0A140T9C0;A0A140T8Y3;A0A140TA52;A0A140TA41;P22105;A0A140T902;A0A140TA33;Q6IPK3;B6RHJ5;Q16473;Q9UE34	A0A087X0I0;A0A140T9L7;A0A140T8Z8;A0A140T9C0;A0A140T8Y3;A0A140TA52;A0A140TA41;P22105;A0A140T902;A0A140TA33;Q6IPK3	Tenascin-X	TNXB	83
1.37908	-1.37908	0	+		11	6	6	6	19.7	19.7	19.7	36.342	0	48.969	1365900000	321	1.52976	0.0170829	B4DQA0;Q8WW79;A0A024R8Z0;P14151;A0A0H5AY34;Q6ULR8	B4DQA0;Q8WW79;A0A024R8Z0;P14151;A0A0H5AY34	L-selectin	SELL	43	S_M
0	0	0	+		11	8	8	8	28.3	28.3	28.3	47.168	0	99.362	741650000	196	1.1964	0.0411309	A0A024R4F1;P06733;E2DRY6;K7EM90;A4UCS8;F5H1C3;A4QMW8;E5RI09;E5RG95;K7EPM1;K7EKN2;B4DUJ6;E5RGZ4;F5H0C8;Q6FHV6;A8K3B0;P13929;P09104	A0A024R4F1;P06733;E2DRY6	Alpha-enolase;Enolase	ENO1	23
2.10627	-2.10627	0	+		11	7	7	7	10	10	10	112.5	0	19.807	1284300000	141	2.00888	0.00445283	A0A024R8G4;Q76LX8;E7EV88;A0A0C4DFV8;B3KWF7	A0A024R8G4;Q76LX8	A disintegrin and metalloproteinase with thrombospondin motifs 13	ADAMTS13	40	S_M
2.52739	-2.52739	0	+		12	14	14	14	48.7	48.7	48.7	48.424	0	323.31	18591000000	1904	2.42893	0.00130435	Q96IY4;A0A087WSY5;CON__Q2KIG3	Q96IY4;A0A087WSY5	Carboxypeptidase B2	CPB2	459	S_M
3.29263	-3.29263	0	+		12	3	3	3	13.8	13.8	13.8	46.918	0	75.951	494490000	61	3.09733	0.000293578	Q53G71;V9HW88;P27797;B4DHR1;K7EL50;B4E2Y9	Q53G71;V9HW88;P27797;B4DHR1	Calreticulin	CALR	397	S_M
2.32756	-2.32756	0	+		12	14	14	14	52.8	52.8	52.8	45.14	0	323.31	51917000000	4116	2.17366	0.0027013	P08185;B2R9F2;G3V350;G3V4V7	P08185;B2R9F2;G3V350	Corticosteroid-binding globulin	SERPINA6	357	S_M
3.2136	-3.2136	0	+		12	10	10	10	61.9	61.9	61.9	22.277	0	323.31	53373000000	3748	3.00723	0.000357143	P07360;Q5SQ08	P07360;Q5SQ08	Complement component C8 gamma chain	C8G	354	S_M
2.97183	-2.97183	0	+		12	28	28	28	63.1	63.1	63.1	57.07	0	323.31	186560000000	11282	2.77538	0.000520325	P05546;Q8IVC0;CON__ENSEMBL:ENSBTAP00000018574	P05546;Q8IVC0	Heparin cofactor 2	SERPIND1	345	S_M
2.33456	-2.33456	-1.32158	+		12	44	44	44	61.4	61.4	61.4	70.036	0	323.31	578540000000	27190	2.31424	0.00198601	P00734;B4DDT3;E9PIT3;Q69EZ8;C9JV37;CON__P00735;Q86WA1;Q8TD58;Q15253	P00734;B4DDT3;E9PIT3;Q69EZ8	Prothrombin;Activation peptide fragment 1;Activation peptide fragment 2;Thrombin light chain;Thrombin heavy chain	F2	310	S_M;S_HD
2.40521	-2.40521	0	+		12	331	331	246	73.8	73.8	56.3	515.55	0	323.31	3328900000000	146300	2.27708	0.00212245	C0JYY2;P04114;E1A689;Q59HB3;A8MUN2;Q7Z7Q0;S5FVK9;E1B4S9;E1B4S7;S5FMV1;E1B4S8;E1B4S6;Q9UE53;Q9UE51;S5FLF7;Q13828;Q9UE52	C0JYY2;P04114;E1A689	Apolipoprotein B-100;Apolipoprotein B-48	APOB	223	S_M
3.28766	-3.28766	0	+		12	35	35	2	74.7	74.7	6	60.139	0	323.31	86346000000	7078	3.10637	0.000296296	B7Z550;B7ZA94;B7Z555;P07358;A8K9M5	B7Z550;B7ZA94;B7Z555;P07358;A8K9M5	Complement component C8 beta chain	C8B	210	S_M
3.11828	-3.11828	0	+		12	74	74	4	59.2	59.2	5.1	140.94	0	323.31	1056900000000	31638	2.95493	0.000353982	B4E1Z4;P00751;H7C5H1;A0A0G2JH38;Q7Z685;D2KT84;D2KT85;H7C526;C9JRT3;A0A0G2JHM4;A0A0G2JJ82;F2Z3N2;B4E1Z1;F8WCJ9;A0A0G2JJM0	B4E1Z4;P00751	Complement factor B;Complement factor B Ba fragment;Complement factor B Bb fragment	CFB	204	S_M
3.07934	-3.07934	0	+		12	3	3	3	15	15	15	22.683	0	10.921	1608500000	211	2.90018	0.00040678	H0YD13;H0YDW7;H0YCV9;H0Y5E4;B4DN59;A8K309;P16070;E9PKC6;H0YDX6;H0YD17;H0Y2P0;C1PHC4;C1PHC3;Q86UZ1	H0YD13;H0YDW7;H0YCV9;H0Y5E4;B4DN59;A8K309;P16070;E9PKC6;H0YDX6;H0YD17;H0Y2P0	CD44 antigen	CD44	149	S_M
2.82106	-2.82106	0	+		12	25	25	25	66.7	66.7	66.7	60.673	0	323.31	15534000000	1602	2.64478	0.000787402	A0A140VJI7;Q16610;C8CHS3;B7ZAS5	A0A140VJI7;Q16610;C8CHS3	Extracellular matrix protein 1	ECM1	112	S_M
2.44401	-2.44401	0	+		12	11	11	11	47	47	47	26.459	0	323.31	120250000000	6595	2.27369	0.00213514	D6R934;A0A024RAB9;P02746;A0A0A0MSV6;D6RGJ1	D6R934;A0A024RAB9;P02746;A0A0A0MSV6	Complement C1q subcomponent subunit B	C1QB	53	S_M
3.48093	-3.48093	0	+		12	84	84	2	72.7	72.7	1.4	139.07	0	323.31	1277500000000	50172	3.26469	8.33333e-05	A0A024R962;A0A024R984;Q14006;A0A0D9SG88;Q5TFM2;U5TZG9	A0A024R962;A0A024R984		hCG_40889	46	S_M
3.00238	-3.00238	0	+		12	9	9	9	51.4	51.4	51.4	25.773	0	252.53	135190000000	5028	2.82147	0.000436975	A0A024RAA7;P02747	A0A024RAA7;P02747	Complement C1q subcomponent subunit C	C1QC	51	S_M
1.65716	-1.43233	-1.65716	+		13	37	37	5	49.1	49.1	8.6	104.79	0	323.31	90126000000	7051	1.87222	0.00681212	P13671;C9JC72	P13671	Complement component C6	C6	373	S_HD;S_M
2.04036	0	-2.04036	+		13	7	7	7	34.7	34.7	34.7	26.143	0	45.908	1960000000	286	1.91396	0.00604938	P11226	P11226	Mannose-binding protein C	MBL2	371	S_HD
2.88777	0	-2.88777	+		13	22	22	22	39.5	39.5	39.5	83.868	0	235.69	2221900000	395	2.70409	0.000634921	P05164;J3QSF7;P11678	P05164	Myeloperoxidase;Myeloperoxidase;89 kDa myeloperoxidase;84 kDa myeloperoxidase;Myeloperoxidase light chain;Myeloperoxidase heavy chain	MPO	342	S_HD
1.83853	-1.83853	-1.36668	+		13	21	21	21	60.2	60.2	60.2	54.253	0	323.31	653540000000	17896	1.96161	0.005425	V9HWD8;P04217;M0R009;B3KP79;B3KWB5;Q7Z3U3;CON__Q2KJF1	V9HWD8;P04217;M0R009;B3KP79	Alpha-1B-glycoprotein	A1BG	336	S_M;S_HD
2.69937	0	-2.69937	+		13	13	13	13	73.9	73.9	73.9	28.87	0	172.51	6527700000	615	2.55328	0.000916031	V9HWE3;P00915;E5RHP7;E5RH81;E5RIF9;E5RG43;E5RFE7;E5RFL2;E5RGU8;H0YBE2;E5RII2;E5RG81;E5RJI8;E5RJF6;E5RHS7	V9HWE3;P00915;E5RHP7;E5RH81;E5RIF9;E5RG43;E5RFE7;E5RFL2	Carbonic anhydrase 1	CA1	315	S_HD
1.61497	-1.5492	-1.61497	+		13	21	21	21	35.5	35.5	35.5	82.577	0	296.79	6092200000	802	1.91171	0.00606135	O00391;A0A140VKE5;A8K477;A8K4C2;Q13876;A8MXT8	O00391;A0A140VKE5;A8K477;A8K4C2;Q13876	Sulfhydryl oxidase 1;Sulfhydryl oxidase	QSOX1	294	S_HD;S_M
1.47966	0	-1.47966	+		13	2	2	2	11.8	11.8	11.8	25.152	0	116.68	788270000	112	1.55687	0.0160223	F8VYK9;P24592	F8VYK9;P24592	Insulin-like growth factor-binding protein 6	IGFBP6	265	S_HD
1.90995	0	-1.90995	+		13	34	34	2	69.4	69.4	5.7	46.736	0	323.31	211950000000	12753	1.81426	0.00780838	E9KL23;P01009;Q3I0J7;A6YP93;Q2L9S7	E9KL23;P01009	Alpha-1-antitrypsin;Short peptide from AAT	SERPINA1	261	S_HD
1.81083	0	-1.81083	+		13	3	3	3	6.4	6.4	6.4	83.407	0	33.22	322460000	78	1.67511	0.0114913	B7Z9B1;P55290	B7Z9B1;P55290	Cadherin-13	CDH13	215	S_HD
1.58098	0	-1.58098	+		13	15	15	15	43.2	43.2	43.2	54.64	0	323.31	4751100000	756	1.68667	0.0110698	A0A0S2Z4F1;Q12805;A0A0S2Z3V1;B2R6M6;A8KAJ3;Q59G97;A0A0U1RQV3;B4DWH0;Q53TA7;B3KS53;C9JQX7;C9J4J8;C9JPZ9;Q580Q6;C9JUM4	A0A0S2Z4F1;Q12805;A0A0S2Z3V1;B2R6M6;A8KAJ3;Q59G97;A0A0U1RQV3;B4DWH0;Q53TA7;B3KS53	EGF-containing fibulin-like extracellular matrix protein 1	EFEMP1	103	S_HD
2.13132	-1.40842	-2.13132	+		13	61	61	61	30.1	30.1	30.1	445.21	0	323.31	7755100000	1111	2.19297	0.0025	A0A087WXI2;Q9Y6R7;A0A087WUZ2	A0A087WXI2;Q9Y6R7	IgGFc-binding protein	FCGBP	79	S_HD;S_M
1.87314	0	-1.87314	+		13	17	17	17	40.5	40.5	40.5	65.33	0	323.31	33004000000	2758	1.73515	0.00949708	A0A0S2Z3Y1;Q08380;B4DVE1;B4DWA8;B3KP88;B4DDG4;B4DI70;K7EP36;K7ESM3;K7EKQ5;K7ERZ6;K7EJY8;K7EJD3;K7ES75;K7EN99	A0A0S2Z3Y1;Q08380;B4DVE1;B4DWA8;B3KP88;B4DDG4;B4DI70	Galectin-3-binding protein	LGALS3BP	102	S_HD

## Sheet: Cluster01
z-Score plot
S (z-score)	M (z-score)	HD (z-score)	ANOVA Significant	Cluster	Peptides	Razor + unique peptides	Unique peptides	Sequence coverage [%]	Unique + razor sequence coverage [%]	Unique sequence coverage [%]	Mol. weight [kDa]	Score	Intensity	MS/MS count	-Log ANOVA p value	Protein IDs	Majority protein IDs	Protein names	Gene names	id	Significant pairs			Legend:
5.78446	-5.59049	-5.78446	+	1	12	12	12	21.8	21.8	21.8	81.263	253.74	936960000	162	6.77575	Q53FL7;P19320;E9PDD2;F8UU18;F8UV74;F2YYR6;G0ZI12	Q53FL7;P19320;E9PDD2	Vascular cell adhesion protein 1	VCAM1	384	S_HD;S_M			HD: Healthy donors
9.37626	-3.17819	-9.37626	+	1	28	28	12	63.3	63.3	43.3	45.205	323.31	286780000000	9827	9.04855	P00738;J3QR68;H0Y300;A0A0C4DGL8;J3QLC9;Q6NSB4;A0A087WU08;Q6PEJ8;B3KP77;H3BS21;A0A0U4EXB4;J3KTC3;J3KRH2;A0A0U4DJF7;A0A0U4ERW6;A0A0U4DKQ8;J3KSV1;J3QQI8;H3BMJ7	P00738;J3QR68;H0Y300;A0A0C4DGL8;J3QLC9;Q6NSB4;A0A087WU08;Q6PEJ8	Haptoglobin;Haptoglobin alpha chain;Haptoglobin beta chain	HP	311	M_HD;S_HD;S_M			S: ICU/F patients
6.77581	-3.56331	-6.77581	+	1	28	28	28	46.4	46.4	46.4	55.154	323.31	678070000000	24998	6.65626	E9KL26;P05155;E9PGN7;H9KV48;Q5UGI6;A0A0S2Z333;H0YCA1;C9JZJ9;Q5UGI5;A0A087WUD9;B5MCB9;CON__P50448	E9KL26;P05155;E9PGN7;H9KV48;Q5UGI6	Plasma protease C1 inhibitor	SERPING1	262	S_HD;S_M			M: non-ICU patients
7.6512	-4.64801	-7.6512	+	1	14	14	14	48	48	48	40.048	323.31	19715000000	1621	7.68804	B2R888;P08571;F1C4A7;D6RFL4	B2R888;P08571;F1C4A7;D6RFL4	Monocyte differentiation antigen CD14;Monocyte differentiation antigen CD14;Monocyte differentiation antigen CD14, urinary form;Monocyte differentiation antigen CD14, membrane-bound form	CD14	167	S_HD;S_M
10.3643	-4.52679	-10.3643	+	1	3	3	3	29.1	29.1	29.1	11.314	11.38	1180900000	121	10.7297	Q0VAS5;B2R4R0;P62805;Q6B823	Q0VAS5;B2R4R0;P62805;Q6B823	Histone H4	HIST1H4H	163	M_HD;S_HD;S_M
6.30802	-3.22608	-6.30802	+	1	26	26	26	51.5	51.5	51.5	70.289	323.31	4958000000	806	6.17287	V9HWJ7;Q53FI1;A0A024RDT4;P13796;Q59GX5;Q5TBN3;B3KUI1;Q5TBN5;B4DPW9;A0A0A0MSQ0;Q53GY0;P13797;Q96HI1;B4DI60;B4DPU6;B4DG31;U3KQI3;C9JAM8;Q14651	V9HWJ7;Q53FI1;A0A024RDT4;P13796;Q59GX5	Plastin-2	LCP1	68	S_HD;S_M
5.67688	-2.16281	-5.67688	+	1	30	30	29	56.9	56.9	55.6	63.203	323.31	202600000000	11381	5.41266	A0A024R035;P02748;CON__Q3MHN2;REV__Q3C1W0;REV__Q4AC99	A0A024R035;P02748	Complement component C9;Complement component C9a;Complement component C9b	C9	5	M_HD;S_HD;S_M
7.59295	-3.77315	-7.59295	+	1	32	32	18	68.6	68.6	31.2	47.65	323.31	1999400000000	48632	7.41083	A0A024R6P0;B3KS79;P01011;G3V595;A0A087WY93	A0A024R6P0;B3KS79;P01011;G3V595	Alpha-1-antichymotrypsin;Alpha-1-antichymotrypsin His-Pro-less	SERPINA3	34	S_HD;S_M
GO process enrichment
# background genes	# genes	category	description	FDR value	genes	network.SUID	nodes.SUID	p-value	term name	transferred FDR value	C9	SERPING1	VCAM1	CD14	HIST1H4H	HP	SERPINA3	LCP1
1560	7	GO Process	immune response	8.89e-05	C9|SERPING1|VCAM1|CD14|HP|GIG25|LCP1	6531	6546|6541|6549|6547|6542|6543|6544	1.55e-07	GO.0006955	1	1	1	1	1	0	1	1	1
73	3	GO Process	acute inflammatory response	0.00032	VCAM1|HP|GIG25	6531	6549|6542|6543	3.11e-06	GO.0002526	0.862692	0	0	1	0	0	1	1	0
34	2	GO Process	complement activation, classical pathway	0.0029	C9|SERPING1	6531	6546|6541	9.14e-05	GO.0006958	0.626399	1	1	0	0	0	0	0	0
425	3	GO Process	negative regulation of immune system process	0.0084	SERPING1|CD14|HIST1H4H	6531	6541|6547|6545	0.00054	GO.0002683	0.512385	0	1	0	1	1	0	1	0
129	2	GO Process	platelet degranulation	0.0127	SERPING1|GIG25	6531	6541|6543	0.0012	GO.0002576	0.46807	0	1	0	0	0	0	0	0
134	2	GO Process	response to ethanol	0.013	VCAM1|CD14	6531	6549|6547	0.0013	GO.0045471	0.465567	0	0	1	1	0	0	0	0
209	2	GO Process	receptor-mediated endocytosis	0.0278	CD14|HP	6531	6547|6542	0.0031	GO.0006898	0.384082	0	0	0	1	0	1	0	0
255	2	GO Process	aging	0.0369	SERPING1|VCAM1	6531	6541|6549	0.0046	GO.0007568	0.353725	0	1	1	0	0	0	0	0
285	2	GO Process	anatomical structure homeostasis	0.0433	HIST1H4H|GIG25	6531	6545|6543	0.0057	GO.0060249	0.336578	0	0	0	0	1	0	1	0
296	2	GO Process	extracellular matrix organization	0.046	VCAM1|LCP1	6531	6549|6544	0.0061	GO.0030198	0.330094	0	0	1	0	0	0	0	1

## Sheet: Cluster02
z-Score plot
S (z-score)	M (z-score)	HD (z-score)	ANOVA Significant	Cluster	Peptides	Razor + unique peptides	Unique peptides	Sequence coverage [%]	Unique + razor sequence coverage [%]	Unique sequence coverage [%]	Mol. weight [kDa]	Score	Intensity	MS/MS count	-Log ANOVA p value	ANOVA q-value	Protein IDs	Majority protein IDs	Protein names	Gene names	id	Significant pairs			Legend:
5.37345	3.78462	-5.37345	+	2	4	4	4	20.2	20.2	20.2	10.245	17.491	3144000000	226	5.60932	0	Q6EZE9;P59666;P59665	Q6EZE9;P59666;P59665	Neutrophil defensin 3;HP 3-56;Neutrophil defensin 2;Neutrophil defensin 1;HP 1-56;Neutrophil defensin 2	DEFA3	416	M_HD;S_HD			HD: Healthy donors
4.18029	0	-4.18029	+	2	3	3	3	46.2	46.2	46.2	10.834	123.39	1603500000	319	3.93546	0	P05109	P05109	Protein S100-A8;Protein S100-A8, N-terminally processed	S100A8	340	S_HD			S: ICU/F patients
5.98339	2.39581	-5.98339	+	2	9	9	7	42.8	42.8	34.3	23.511	323.31	42808000000	3439	5.72455	0	V9HWF6;P02763	V9HWF6;P02763	Alpha-1-acid glycoprotein;Alpha-1-acid glycoprotein 1	ORM1	328	M_HD;S_HD;S_M			M: non-ICU patients
3.63885	1.31323	-3.63885	+	2	36	36	36	55.2	55.2	55.2	94.972	323.31	124470000000	6648	3.43255	4.3956e-05	P02671;A0A0S2Z3E8;Q3KRA7;Q6NSD8;A0A087WUA0;A0A0S2Z3M3;A0A0S2Z3P3;Q8WW76;Q86Z09;CON__P02672	P02671;A0A0S2Z3E8	Fibrinogen alpha chain;Fibrinopeptide A;Fibrinogen alpha chain	FGA	322	M_HD;S_HD
3.77233	1.30925	-3.77233	+	2	6	6	6	48	48	48	21.731	39.554	402700000	66	3.5549	4.87805e-05	O75594	O75594	Peptidoglycan recognition protein 1	PGLYRP1	298	M_HD;S_HD
4.46858	2.78316	-4.46858	+	2	87	2	2	43.6	0.8	0.8	298.38	85.467	1258200000	226	4.52757	0	L8E853;H2DLA2;A8K7V7	L8E853		VWF	289	M_HD;S_HD
4.42477	1.74951	-4.42477	+	2	13	13	2	89.8	89.8	19	15.998	247.18	13120000000	1163	4.20948	0	D9YZU5;P68871;C8C504;Q9UK54;Q14473;Q6V0K9;Q52MT0;Q0Z944;E9NGZ5;B3VL05;Q9BWV6;Q9GZL9;B3VL86;Q3Y9I8;Q8IUL9;Q4TWB7;A0A1B4WRL5;Q4TZM4;Q4JLR8;B2M1S6;A1YZ08;Q9BWU5;Q8IZI0;Q3LR79;B3VL31;B5ANL9;F8W6P5;B3VL17;Q6VFQ5;Q9UBV6;Q14484;Q9UP81;D5FZW3;Q6VFQ6;B2M1S7;B2M0Y1;E9M263;Q9BXA2;A9YUX2;Q3L3Q5;Q6J1Z8;CON__Q3SX09;Q9UM85;Q9UE59;Q5GMQ1;Q5XTR9;A0A140KFU0;A8MUF7;Q14476;B7UCU6;Q14474;Q9UNL6;E9PBW4;CON__P02070;E7C…	D9YZU5;P68871;C8C504;Q9UK54;Q14473;Q6V0K9;Q52MT0;Q0Z944;E9NGZ5;B3VL05;Q9BWV6;Q9GZL9;B3VL86;Q3Y9I8;Q8IUL9;Q4TWB7;A0A1B4WRL5;Q4TZM4;Q4JLR8;B2M1S6;A1YZ08;Q9BWU5;Q8IZI0;Q3LR79;B3VL31	Hemoglobin subunit beta;LVV-hemorphin-7;Spinorphin	HBB	255	M_HD;S_HD
4.67271	1.70976	-4.67271	+	2	9	9	5	83.8	83.8	59.9	15.257	166.81	8005700000	683	4.43109	0	D1MGQ2;P69905;G3V1N2;A0A0K2BMD8;U6A216;E9M4D4;I1VZV6;Q96T46;P78461;Q4ZGM8;E1B2D1;V9H1D9;Q86YL2;Q6J1Z9;Q9NQT3;Q9BX83;Q86YQ4;Q86YQ1;E9LUX2;U6A3P2;U6A493;U3PXP0;Q86YQ5;Q7Z7B4;Q1W6G9;P02008	D1MGQ2;P69905;G3V1N2;A0A0K2BMD8;U6A216;E9M4D4;I1VZV6;Q96T46;P78461;Q4ZGM8;E1B2D1;V9H1D9;Q86YL2;Q6J1Z9;Q9NQT3;Q9BX83	Hemoglobin subunit alpha	HBA2	242	M_HD;S_HD
4.81017	2.76602	-4.81017	+	2	6	6	6	46.2	46.2	46.2	22.687	62.881	1079500000	168	4.79295	0	B2ZDQ1;X6R8F3;P80188	B2ZDQ1;X6R8F3;P80188	Neutrophil gelatinase-associated lipocalin	NGAL	178	M_HD;S_HD
4.43419	1.52148	-4.43419	+	2	15	15	12	14	14	11.7	146.45	323.31	10498000000	979	4.19051	0	A0A0U1RR20;A0A024R930;Q92954;B3KQ20;B4DW29;B7Z759;E9PLR3	A0A0U1RR20;A0A024R930;Q92954;B3KQ20	Proteoglycan 4;Proteoglycan 4 C-terminal part	PRG4	44	M_HD;S_HD
3.78079	2.11623	-3.78079	+	2	22	22	22	43	43	43	74.68	210.16	2990900000	494	3.7466	0	A0A0S2Z4Q2;Q15582;Q53GU8;A0A0S2Z4K6;H0Y8L3;S4R3C6;Q59F63;H0Y9D7;H0YAB8;H0Y8M8;C7FFS5;D6RBX4;H0YAH8	A0A0S2Z4Q2;Q15582;Q53GU8;A0A0S2Z4K6;H0Y8L3	Transforming growth factor-beta-induced protein ig-h3	TGFBI	106	M_HD;S_HD
6.57249	4.05819	-6.57249	+	2	9	7	7	42.8	34.3	34.3	23.602	144.87	5488600000	816	6.63351	0	P19652	P19652	Alpha-1-acid glycoprotein 2	ORM2	385	M_HD;S_HD
8.49646	3.65783	-8.49646	+	2	17	17	17	37.2	37.2	37.2	53.383	323.31	45818000000	2361	8.20816	0	P18428;Q8TCF0	P18428;Q8TCF0	Lipopolysaccharide-binding protein	LBP	383	M_HD;S_HD;S_M
7.18507	2.5695	-7.18507	+	2	11	4	4	65.6	26.2	26.2	13.527	323.31	23076000000	1215	6.86796	0	P0DJI9	P0DJI9	Serum amyloid A-2 protein	SAA2	366	M_HD;S_HD;S_M
7.85455	3.20565	-7.85455	+	2	89	89	4	43.7	43.7	2.3	309.26	323.31	74748000000	6549	7.55558	0	P04275;B4DMS3;B4DNX0	P04275	von Willebrand factor;von Willebrand antigen 2	VWF	337	M_HD;S_HD;S_M
10.1423	5.86854	-10.1423	+	2	10	10	10	36.2	36.2	36.2	25.038	128.95	70930000000	3286	10.3275	0	P02741;Q5VVP7;C9JRE9	P02741;Q5VVP7	C-reactive protein;C-reactive protein(1-205)	CRP	324	M_HD;S_HD;S_M
7.05976	3.61458	-7.05976	+	2	42	42	42	74.7	74.7	74.7	55.928	323.31	55034000000	4197	6.91206	0	V9HVY1;P02675;B4E1D3;D3DP13;D6REL8;CON__P02676	V9HVY1;P02675;B4E1D3;D3DP13;D6REL8	Fibrinogen beta chain;Fibrinopeptide B;Fibrinogen beta chain	FGB	323	M_HD;S_HD
10.3947	5.41733	-10.3947	+	2	13	13	4	75.4	75.4	17.2	13.562	323.31	268150000000	7360	11.0056	0	D3DQX7	D3DQX7	Serum amyloid A protein	SAA1	247	M_HD;S_HD;S_M
9.0339	6.50119	-9.0339	+	2	25	25	25	66.8	66.8	66.8	49.496	323.31	65774000000	4061	9.41013	0	A0A140VJJ6;P02679;C9JEU5;C9JC84;D3DP16;Q7Z664;C9JPQ9;C9JU00	A0A140VJJ6;P02679;C9JEU5;C9JC84;D3DP16;Q7Z664	Fibrinogen gamma chain	FGG	113	M_HD;S_HD
7.14276	3.24312	-7.14276	+	2	3	3	3	28.1	28.1	28.1	13.21	52.096	653690000	148	6.90917	0	B2R4M6;P06702	B2R4M6;P06702	Protein S100;Protein S100-A9	S100A9	162	M_HD;S_HD;S_M
GO process enrichment
# background genes	# genes	category	description	FDR value	genes	network.SUID	nodes.SUID	p-value	term name	transferred FDR value	PGLYRP1	LBP	HBA2	CRP	ORM1	VWF	FGB	FGA	HBB	FGG	S100A8	S100A9	LCN2	SAA1	ORM2	SAA2	PRG4	DEFA3	TGFBI
1699	16	GO Process	vesicle-mediated transport	6.3e-12	PGLYRP1|LBP|HBA2|CRP|ORM1|VWF|FGB|FGA|HBB|FGG|S100A8|S100A9|LCN2|SAA1|ORM2|PRG4	6599	6627|6621|6611|6620|6619|6625|6618|6616|6609|6614|6626|6622|6610|6612|6623|6624	8.41e-15	GO.0016192	1.12007	1	1	1	1	1	1	1	1	1	1	1	1	1	1	1	0	1	0	0
73	7	GO Process	acute inflammatory response	1.8e-10	LBP|CRP|ORM1|S100A8|SAA1|ORM2|SAA2	6599	6621|6620|6619|6626|6612|6623|6615	7.03e-13	GO.0002526	0.974473	0	1	0	1	1	0	0	0	0	0	1	0	0	1	1	1	0	0	0
114	7	GO Process	pattern recognition receptor signaling pathway	1.28e-09	PGLYRP1|LBP|FGB|FGA|FGG|S100A8|S100A9	6599	6627|6621|6618|6616|6614|6626|6622	1.37e-11	GO.0002221	0.889279	1	1	0	0	0	0	1	1	0	1	1	1	0	0	1	0	0	0	0
129	6	GO Process	platelet degranulation	7.87e-08	ORM1|VWF|FGB|FGA|FGG|ORM2	6599	6619|6625|6618|6616|6614|6623	2.42e-09	GO.0002576	0.710403	0	0	0	0	1	1	1	1	0	1	0	0	0	0	0	0	0	0	0
461	7	GO Process	wound healing	2.24e-06	VWF|FGB|FGA|HBB|FGG|S100A8|SAA1	6599	6625|6618|6616|6609|6614|6626|6612	1.67e-07	GO.0042060	0.564975	0	0	0	0	0	1	1	1	1	1	1	0	0	1	0	0	0	0	0
485	7	GO Process	neutrophil degranulation	2.93e-06	PGLYRP1|ORM1|HBB|S100A8|S100A9|LCN2|ORM2	6599	6627|6619|6609|6626|6622|6610|6623	2.35e-07	GO.0043312	0.553313	1	0	0	0	1	0	0	0	1	0	1	1	1	0	1	0	0	0	0
12	3	GO Process	leukocyte migration involved in inflammatory response	3.69e-06	LBP|S100A8|S100A9	6599	6621|6626|6622	3.5e-07	GO.0002523	0.543297	0	1	0	0	0	0	0	0	0	0	1	1	0	0	0	0	0	0	0
609	7	GO Process	import into cell	9.29e-06	LBP|HBA2|CRP|HBB|LCN2|SAA1|PRG4	6599	6621|6611|6620|6609|6610|6612|6624	1.07e-06	GO.0098657	0.503198	0	1	1	1	0	0	0	0	1	0	0	0	1	1	0	0	1	0	0
27	3	GO Process	positive regulation of interleukin-1 secretion	2.34e-05	ORM1|SAA1|ORM2	6599	6619|6612|6623	3.09e-06	GO.0050716	0.463078	0	0	0	0	1	0	0	0	0	0	0	0	0	1	1	0	0	0	0
111	4	GO Process	defense response to Gram-positive bacterium	3.03e-05	PGLYRP1|LBP|CRP|DEFA3	6599	6627|6621|6620|6613	4.08e-06	GO.0050830	0.451856	1	1	0	1	0	0	0	0	0	0	0	0	0	0	0	0	0	1	0
129	4	GO Process	regulation of tube diameter	4.96e-05	CRP|FGB|FGA|FGG	6599	6620|6618|6616|6614	7.28e-06	GO.0035296	0.430452	0	0	0	1	0	0	1	1	0	1	0	0	0	0	0	0	0	0	0
47	3	GO Process	antibacterial humoral response	8.63e-05	FGB|FGA|DEFA3	6599	6618|6616|6613	1.47e-05	GO.0019731	0.406399	0	0	0	0	0	0	1	1	0	0	0	0	0	0	0	0	0	1	0
86	3	GO Process	cellular oxidant detoxification	0.00036	HBA2|HBB|S100A9	6599	6611|6609|6622	8.34e-05	GO.0098869	0.34437	0	0	1	0	0	0	0	0	1	0	0	1	0	0	0	0	0	0	0
107	3	GO Process	antimicrobial humoral immune response mediated by antimicrobial peptide	0.00062	PGLYRP1|DEFA3|S100A9	6599	6627|6613|6622	0.00016	GO.0061844	0.320761	1	0	0	0	0	0	0	0	0	0	0	1	0	0	0	0	0	1	0
43	2	GO Process	positive chemotaxis	0.0028	SAA1|SAA2	6599	6612|6615	0.00086	GO.0050918	0.255284	0	0	0	0	0	0	0	0	0	0	0	0	0	1	0	1	0	0	0
48	2	GO Process	negative regulation of tumor necrosis factor production	0.0033	LBP|ORM1	6599	6621|6619	0.0011	GO.0032720	0.248149	0	1	0	0	1	0	0	0	0	0	0	0	0	0	0	0	0	0	0
499	4	GO Process	cellular metal ion homeostasis	0.0037	S100A8|S100A9|LCN2|SAA1	6599	6626|6622|6610|6612	0.0012	GO.0006875	0.24318	0	0	0	0	0	0	0	0	0	0	1	1	1	1	0	0	0	0	0
953	5	GO Process	cellular response to cytokine stimulus	0.0052	LBP|FGB|FGG|LCN2|SAA1	6599	6621|6618|6614|6610|6612	0.0018	GO.0071345	0.2284	0	1	0	0	0	0	1	1	0	0	0	0	1	1	0	0	0	0	0
94	2	GO Process	positive regulation of reactive oxygen species metabolic process	0.0102	CRP|HBB	6599	6620|6609	0.0039	GO.2000379	0.19914	0	0	0	1	0	0	0	0	1	0	0	0	0	0	0	0	0	0	0
117	2	GO Process	negative regulation of inflammatory response	0.0147	PGLYRP1|SAA1	6599	6627|6612	0.0059	GO.0050728	0.183268	1	0	0	0	0	0	0	0	0	0	0	0	0	1	0	0	0	0	0
506	3	GO Process	regulation of cell activation	0.0279	PGLYRP1|LBP|FGG	6599	6627|6621|6614	0.0124	GO.0050865	0.15544	1	1	0	0	0	0	0	1	0	0	0	0	0	0	0	0	0	0	0
245	2	GO Process	negative regulation of cell adhesion	0.0489	FGG|TGFBI	6599	6614|6617	0.0235	GO.0007162	0.131069	0	0	0	0	0	0	0	1	0	0	0	0	0	0	0	0	0	0	1

## Sheet: Cluster03
z-Score plot
S (z-score)	M (z-score)	HD (z-score)	ANOVA Significant	Cluster	Peptides	Razor + unique peptides	Unique peptides	Sequence coverage [%]	Unique + razor sequence coverage [%]	Unique sequence coverage [%]	Mol. weight [kDa]	Score	Intensity	MS/MS count	-Log ANOVA p value	ANOVA q-value	Protein IDs	Majority protein IDs	Protein names	Gene names	id	Significant pairs			Legend:
-2.6325	-5.71829	5.71829	+	3	14	14	6	48.4	48.4	29.3	39.411	323.31	525110000000	23939	5.52609	0	C9JV77;B7Z8Q2;P02765	C9JV77;B7Z8Q2;P02765	Alpha-2-HS-glycoprotein;Alpha-2-HS-glycoprotein chain A;Alpha-2-HS-glycoprotein chain B	AHSG	214	HD_M;HD_S			HD: Healthy donors
-1.81581	-4.9634	4.9634	+	3	9	9	9	47.1	47.1	47.1	28.98	144.6	3765200000	610	4.71214	0	A6XND1;A6XND0;P17936;B4DP07;B3KVF9;B3KTQ0;B4DN53;Q6ZSD0;H0Y5K2;B3KVY6;B3KTS0;B3KWK7;A6XNC9;B3KRZ1;C9JMX4;H0Y485;B3KTS7;B3KPF0;B3KRJ8	A6XND1;A6XND0;P17936;B4DP07;B3KVF9;B3KTQ0;B4DN53;Q6ZSD0;H0Y5K2;B3KVY6;B3KTS0;B3KWK7;A6XNC9;B3KRZ1	Insulin-like growth factor-binding protein 3	IGFBP3	145	HD_M;HD_S			S: ICU/F patients
-3.18756	-4.72274	4.72274	+	3	5	5	5	86.4	86.4	86.4	5.0526	91.625	7134800000	450	4.87906	0	A2VCK8;P62328;Q0P5T0;Q0P5U7;Q0P5Q0;Q0P5P4;Q0P5N8	A2VCK8;P62328;Q0P5T0;Q0P5U7;Q0P5Q0;Q0P5P4;Q0P5N8	Thymosin beta-4;Hematopoietic system regulatory peptide	TMSB4X	133	HD_M;HD_S			M: non-ICU patients
-4.48422	-4.19397	4.48422	+	3	6	6	6	31.2	31.2	31.2	8.647	166.19	21595000000	2399	5.20218	0	K7ERI9;A0A024R0T8;P02654;K7EKP1;K7EJI9;K7ELM9;K7EPF9	K7ERI9;A0A024R0T8;P02654;K7EKP1;K7EJI9;K7ELM9;K7EPF9	Apolipoprotein C-I;Truncated apolipoprotein C-I	APOC1	8	HD_S;HD_M
-3.94439	-2.25733	3.94439	+	3	3	3	2	37.2	37.2	29.2	12.468	64.743	609900000	223	3.92579	0	A0A0X9UWL5;A0A0X9TDD0;P06312;A0A125QYY6;Q9NP29	A0A0X9UWL5;A0A0X9TDD0;P06312	Ig kappa chain V-IV region	IGKV4-1	108	HD_S;HD_M
-3.78889	-8.57261	8.57261	+	3	4	4	2	11.4	11.4	5.2	49.471	16.682	694470000	148	8.29646	0	Q6UXB8	Q6UXB8	Peptidase inhibitor 16	PI16	448	S_M;HD_M;HD_S
-2.67555	-7.92688	7.92688	+	3	47	47	45	80.6	80.6	77.5	45.398	323.31	657150000000	26269	7.58833	0	P06727;Q13784	P06727;Q13784	Apolipoprotein A-IV	APOA4	350	S_M;HD_M;HD_S
-4.04533	-8.21965	8.21965	+	3	84	84	3	83.4	83.4	6.7	69.084	323.31	17772000000000	244970	8.01875	0	Q56G89	Q56G89	Serum albumin	Serum albumin	444	S_M;HD_M;HD_S
GO process enrichment
# background genes	# genes	category	description	FDR value	genes	network.SUID	nodes.SUID	p-value	term name	transferred FDR value	ALB	APOA4	PI16	TMSB4X	IGFBP3	AHSG	APOC1
17	3	GO Process	high-density lipoprotein particle remodeling	1.92e-05	ALB|APOA4|APOC1	6755	6768|6766|6765	3.18e-08	GO.0034375	0.47167	1	1	0	0	0	0	1
1238	6	GO Process	regulation of hydrolase activity	4.76e-05	APOA4|PI16|TMSB4X|IGFBP3|AHSG|APOC1	6755	6766|6767|6769|6770|6771|6765	4.31e-07	GO.0051336	0.432239	0	1	1	1	1	1	1
129	3	GO Process	platelet degranulation	0.0005	ALB|TMSB4X|AHSG	6755	6768|6769|6771	1.03e-05	GO.0002576	0.330103	1	0	0	1	0	1	0
129	2	GO Process	positive regulation of small molecule metabolic process	0.0102	APOA4|TMSB4X	6755	6766|6769	0.00091	GO.0062013	0.19914	0	1	0	1	0	0	0
215	2	GO Process	ossification	0.0216	IGFBP3|AHSG	6755	6770|6771	0.0025	GO.0001503	0.166555	0	0	0	0	1	1	0
229	2	GO Process	regulation of endocytosis	0.0241	AHSG|APOC1	6755	6771|6765	0.0028	GO.0030100	0.161798	0	0	0	0	0	1	1
251	2	GO Process	negative regulation of peptidase activity	0.028	PI16|AHSG	6755	6767|6771	0.0033	GO.0010466	0.155284	0	0	1	0	0	0	1

## Sheet: Cluster04
z-Score plot
S (z-score)	M (z-score)	HD (z-score)	ANOVA Significant	Cluster	Peptides	Razor + unique peptides	Unique peptides	Sequence coverage [%]	Unique + razor sequence coverage [%]	Unique sequence coverage [%]	Mol. weight [kDa]	Score	Intensity	MS/MS count	-Log ANOVA p value	ANOVA q-value	Protein IDs	Majority protein IDs	Protein names	Gene names	id	Significant pairs				Legend:
0	-1.88578	1.88578	+	4	90	90	90	55.3	55.3	55.3	269.76	323.31	20583000000	3150	1.7954	0.00811905	Q9Y490;Q9Y4G6;H0YMT1;A0A1C7CYV7;A0A1B0GVU7;G1UI21;B4DGF3	Q9Y490	Talin-1	TLN1	472	HD_M				HD: Healthy donors
0	-1.80366	1.80366	+	4	9	9	9	36.9	36.9	36.9	42.054	196.62	7063800000	1041	1.6714	0.0116092	Q9UGM5;Q5J875;E9PG08;B7Z8T3;C9JC68;F8WEP7	Q9UGM5;Q5J875;E9PG08;B7Z8T3	Fetuin-B	FETUB	470	HD_M				S: ICU/F patients
0	-1.6561	1.6561	+	4	14	14	14	40.2	40.2	40.2	38.429	323.31	31923000000	2788	1.78568	0.00847337	P51884;Q53FV4;CON__Q05443	P51884;Q53FV4	Lumican	LUM	415	HD_M				M: non-ICU patients
0	-1.99039	1.99039	+	4	13	13	13	76.9	76.9	76.9	22.391	272.32	3220000000	499	1.95973	0.00544099	P37802;X6RJP6;B7Z5A2;C9J5W6;Q9UI15	P37802;X6RJP6	Transgelin-2	TAGLN2	408	HD_M
0	-1.75123	1.75123	+	4	73	73	73	43.3	43.3	43.3	280.74	323.31	12368000000	2086	1.62743	0.0130682	P21333;Q5HY54;Q60FE6;Q60FE5;A6NDY9;A0A087WWY3;Q8TES4;Q6NXF2;Q96C61;B4E2F9;F8WE98;B4DTD5;Q86TQ3;H0Y5F3;H0Y5C6;Q2VP91;A0A024R321;O75369;Q14315;H7C2E7	P21333;Q5HY54;Q60FE6;Q60FE5;A6NDY9;A0A087WWY3;Q8TES4	Filamin-A	FLNA	388	HD_M
0	-2.32845	2.32845	+	4	9	9	9	40.3	40.3	40.3	40.124	140.04	1011600000	139	2.19999	0.00246358	P08567;Q59GZ2	P08567;Q59GZ2	Pleckstrin	PLEK	360	HD_M
0	-2.44983	2.44983	+	4	22	22	9	35.7	35.7	16.5	83.266	290.07	11668000000	1306	2.30762	0.00202778	P00488;B2R6V9;Q9NQP5;A6PVK5;H0Y796;Q9NZ69;A0A2H0	P00488;B2R6V9	Coagulation factor XIII A chain	F13A1	307	HD_M
0	-1.53695	1.53695	+	4	8	8	8	39.7	39.7	39.7	36.051	41.409	540750000	130	1.42078	0.0227826	D3DQH8;P09486;B2RDL6;B4DRV4;F5GY03;E5RK62;Q6QE20;F5H4E2	D3DQH8;P09486;B2RDL6;B4DRV4;F5GY03	SPARC	SPARC	246	HD_M
0	-1.80296	1.80296	+	4	11	11	11	38.7	38.7	38.7	51.672	111.24	764860000	161	1.6711	0.0115657	D3DPU2;B4DNW7;B4DI38;B2RDY9;B4DNY3;Q01518;B4DNA3;B4DUZ8;Q5T0R7;Q5T0R6;Q5T0R5;Q5T0R4;Q5T0R3;Q5T0R2;Q5T0R1;Q5T0R9;Q5T0R8;Q5T0S3	D3DPU2;B4DNW7;B4DI38;B2RDY9;B4DNY3;Q01518;B4DNA3;B4DUZ8	Adenylyl cyclase-associated protein;Adenylyl cyclase-associated protein 1	CAP1	245	HD_M
0	-2.25781	2.25781	+	4	13	13	13	30.8	30.8	30.8	72.882	323.31	7494400000	964	2.10086	0.00349045	D3DNN4;P06276;A0A024CIM4;F8WF14;F8WEX7;H0Y885;Q96HL2;H7C4Y0	D3DNN4;P06276;A0A024CIM4;F8WF14;F8WEX7	Carboxylic ester hydrolase;Cholinesterase	BCHE	243	HD_M
-1.54149	-2.53237	2.53237	+	4	14	14	14	73.5	73.5	73.5	15.887	323.31	270470000000	12219	2.55179	0.000909091	E9KL36;A6XGL1;P02766;A0A087WT59;A6XMH1;A0A087WV45;Q8TDB2;Q53WY6	E9KL36;A6XGL1;P02766;A0A087WT59;A6XMH1;A0A087WV45	Transthyretin	TTR	144	HD_M;HD_S
0	-1.49708	1.49708	+	4	3	3	2	38.9	38.9	38.9	12.388	164.75	3045300000	304	1.52322	0.0173407	A2NB45;B7ZMG8;A0A087X0Q4;A0A087WW87;A2IPI1;A0A075B6P5;P01615;P01614;A0A125QYY8	A2NB45;B7ZMG8;A0A087X0Q4;A0A087WW87;A2IPI1;A0A075B6P5;P01615;P01614	Ig kappa chain V-II region FR;Ig kappa chain V-II region Cum	IGKV2-40	131	HD_M
-2.59729	-2.01263	2.59729	+	4	9	9	9	28	28	28	54.78	222.9	910240000	211	2.80937	0.000466667	A8K6C1;A0A0S2Z3F6;P11597;Q5TZS4;B4DMZ5;A0A0S2Z3I8;H3BRJ9;Q9H4L8	A8K6C1;A0A0S2Z3F6;P11597;Q5TZS4;B4DMZ5;A0A0S2Z3I8;H3BRJ9	Cholesteryl ester transfer protein	CETP	101	HD_S;HD_M
0	-2.67549	2.67549	+	4	8	8	2	48.9	48.9	7.6	20.825	22.962	889540000	194	2.51286	0.000955224	A0A024RB87;P61224;E7ESV4;F5H6R7;F5H004;F5GX62;Q9BXV4;A0A0J9YXB3;Q5U0C3;A8KAH9;P62834;A6NIZ1;F5H077;F5GWU8;F5H491;F5H0B7;F5H500;F5H823;B7ZB78;F5GZG1;F5GYB5;B7ZAY2;F5H4H0;F5GYH7;A0A075B6Q0;F8WBC0	A0A024RB87;P61224;E7ESV4;F5H6R7;F5H004;F5GX62;Q9BXV4;A0A0J9YXB3;Q5U0C3;A8KAH9;P62834;A6NIZ1;F5H077;F5GWU8;F5H491;F5H0B7;F5H500;F5H823;B7ZB78;F5GZG1;F5GYB5;B7ZAY2	Ras-related protein Rap-1b;Ras-related protein Rap-1A;Ras-related protein Rap-1b-like protein	RAP1B	58	HD_M
0	-1.86328	1.86328	+	4	35	35	35	41.3	41.3	41.3	116.72	323.31	3718900000	636	1.75863	0.00910588	A0A024QZN4;V9HWK2;P18206;B3KXA2;B4E3Q9;Q5JQ13;B4DKC9;B4DTM7;A0A096LPE1	A0A024QZN4;V9HWK2;P18206;B3KXA2;B4E3Q9;Q5JQ13	Vinculin	VCL	2	HD_M
0	-1.9703	1.9703	+	4	33	33	29	48.7	48.7	43.9	103.06	161.28	1928000000	478	1.82525	0.00761446	A0A024R694;P12814;H9KV75;B7Z565;Q86TX4;B4DFY0;B3KUX9;B7Z2W3;H7C5W8;A1L0V1;A0A0S2Z3G9;O43707;G3V2W4;H0YJW3;G3V2N5;B4DRP5;P35609;H0YJ11;Q96BG6;B7Z2N5;B4DSX0;B4E337;Q5ZEZ4;G3V2X9;B7Z4V1;A0A0S2Z3C0;A0A0S2Z3X3;F5GXS2;B2R8Y4;Q08043;H7C144;B7Z4P6;Q59FD9;B7Z4K1;B4DZQ2;A0A087WSZ2;G3V5M4;G3V2E8;B3W6H4;K7EJH8;K7EP19;B7Z4P8;Q4VAM3	A0A024R694;P12814;H9KV75;B7Z565;Q86TX4;B4DFY0	Alpha-actinin-1	ACTN1	27	HD_M
GO process enrichment
# background genes	# genes	category	description	FDR value	genes	network.SUID	nodes.SUID	p-value	term name	transferred FDR value	CETP	VCL	SPARC	PLEK	TTR	RAP1B	BCHE	F13A1	FETUB	LUM	TLN1	TAGLN2	FLNA	CAP1	ACTN1
129	8	GO Process	platelet degranulation	2.38e-11	VCL|SPARC|PLEK|F13A1|TLN1|TAGLN2|FLNA|ACTN1	6933	6945|6950|6948|6954|6955|6944|6957|6956	2.88e-14	GO.0002576	1.06234	0	1	1	1	0	0	0	1	0	0	1	1	1	0	1
418	5	GO Process	actin cytoskeleton organization	0.00095	PLEK|TLN1|FLNA|CAP1|ACTN1	6933	6948|6955|6957|6949|6956	1.15e-05	GO.0030036	0.302228	0	0	0	1	0	0	0	0	0	0	1	0	1	1	1
12	2	GO Process	actin crosslink formation	0.0029	FLNA|ACTN1	6933	6957|6956	4.96e-05	GO.0051764	0.25376	0	0	0	0	0	0	0	0	0	0	0	0	1	0	1
339	4	GO Process	extracellular structure organization	0.006	CETP|SPARC|TTR|LUM	6933	6943|6950|6951|6953	0.00011	GO.0043062	0.222185	1	0	1	0	1	0	0	0	0	1	0	0	0	0	0
21	2	GO Process	protein localization to cell surface	0.0071	VCL|FLNA	6933	6945|6957	0.00014	GO.0034394	0.214874	0	1	0	0	0	0	0	0	0	0	0	0	1	0	0
168	3	GO Process	cell-cell junction organization	0.0123	VCL|TLN1|ACTN1	6933	6945|6955|6956	0.00028	GO.0045216	0.191009	0	1	0	0	0	0	0	0	0	0	1	0	0	0	1
30	2	GO Process	cortical actin cytoskeleton organization	0.0123	PLEK|TLN1	6933	6948|6955	0.00027	GO.0030866	0.191009	0	0	0	1	0	0	0	0	0	0	1	0	0	0	0
485	4	GO Process	neutrophil degranulation	0.0158	VCL|TTR|RAP1B|CAP1	6933	6945|6951|6947|6949	0.00042	GO.0043312	0.180134	0	1	0	0	1	1	0	0	0	0	0	0	0	1	0
57	2	GO Process	actin cytoskeleton reorganization	0.0215	PLEK|FLNA	6933	6948|6957	0.00091	GO.0031532	0.166756	0	0	0	1	0	0	0	0	0	0	0	0	1	0	0
62	2	GO Process	negative regulation of synaptic transmission	0.0231	RAP1B|BCHE	6933	6947|6946	0.0011	GO.0050805	0.163639	0	0	0	0	0	1	1	0	0	0	0	0	0	0	0
10484	14	GO Process	regulation of cellular process	0.0232	CETP|VCL|SPARC|PLEK|TTR|RAP1B|BCHE|F13A1|FETUB|LUM|TLN1|FLNA|CAP1|ACTN1	6933	6943|6945|6950|6948|6951|6947|6946|6954|6952|6953|6955|6957|6949|6956	0.0012	GO.0050794	0.163451	1	1	1	1	1	1	1	1	1	1	1	0	1	1	1
87	2	GO Process	response to vitamin	0.0327	SPARC|BCHE	6933	6950|6946	0.0021	GO.0033273	0.148545	0	0	1	0	0	0	1	0	0	0	0	0	0	0	0
3533	8	GO Process	cellular developmental process	0.0329	VCL|PLEK|RAP1B|BCHE|TAGLN2|FLNA|CAP1|ACTN1	6933	6945|6948|6947|6946|6944|6957|6949|6956	0.0022	GO.0048869	0.14828	0	1	0	1	0	1	1	0	0	0	0	1	1	1	1
96	2	GO Process	maintenance of protein location	0.0361	TLN1|FLNA	6933	6955|6957	0.0025	GO.0045185	0.144249	0	0	0	0	0	0	0	0	0	0	1	0	1	0	0
98	2	GO Process	response to cAMP	0.0367	SPARC|RAP1B	6933	6950|6947	0.0026	GO.0051591	0.143533	0	0	1	0	0	1	0	0	0	0	0	0	0	0	0

## Sheet: Cluster 05
z-Score plot
S (z-score)	M (z-score)	HD (z-score)	ANOVA Significant	Cluster	Peptides	Razor + unique peptides	Unique peptides	Sequence coverage [%]	Unique + razor sequence coverage [%]	Unique sequence coverage [%]	Mol. weight [kDa]	Score	Intensity	MS/MS count	-Log ANOVA p value	ANOVA q-value	Protein IDs	Majority protein IDs	Protein names	Gene names	id	Significant pairs			Legend:
0	-3.34458	3.34458	+	5	26	26	23	65.6	65.6	58	62.216	323.31	83758000000	5533	3.14515	0.000271845	Q96PD5;M0R2W8;M0QYW3	Q96PD5	N-acetylmuramoyl-L-alanine amidase	PGLYRP2	460	HD_M			HD: Healthy donors
-1.33934	-3.7984	3.7984	+	5	21	21	21	40.6	40.6	40.6	75.952	323.31	5626600000	764	3.58219	0	Q86UX7;F5H1C6;H0YFT5;F5H3I6	Q86UX7;F5H1C6	Fermitin family homolog 3	FERMT3	454	HD_M;HD_S			S: ICU/F patients
0	-3.76415	3.76415	+	5	8	8	8	34.5	34.5	34.5	39.607	139.1	779180000	224	3.53532	4.81928e-05	Q15166;F8WD41;C9JZ99;B4E2I0	Q15166;F8WD41;C9JZ99;B4E2I0	Serum paraoxonase/lactonase 3	PON3	438	HD_M			M: non-ICU patients
0	-3.29232	3.29232	+	5	24	24	24	44.8	44.8	44.8	66.066	323.31	45512000000	3687	3.10781	0.000299065	Q8TAY0;P35858;B0AZL7	Q8TAY0;P35858;B0AZL7	Insulin-like growth factor-binding protein complex acid labile subunit	IGFALS	404	HD_M
1.39397	-4.25823	4.25823	+	5	4	4	2	47.5	47.5	21.8	11.167	214.1	2037400000	349	4.01574	0	A0A087WW89;A0A0F7TAG7;A0A0B4J1Y9	A0A087WW89;A0A0F7TAG7;A0A0B4J1Y9		IGHV3-72	76	S_M;HD_M
1.86508	-3.9802	3.9802	+	5	14	14	14	37.8	37.8	37.8	54.553	146.28	1369900000	317	3.84013	0	B7Z8A2;Q9UHG3;Q584P1;B7Z3Y2;F8W8W4;C9K055;C9JM55;Q53ST0;C9JGT6	B7Z8A2;Q9UHG3;Q584P1;B7Z3Y2;F8W8W4	Prenylcysteine oxidase 1	PCYOX1	213	S_M;HD_M
GO process enrichment
# background genes	# genes	category	description	FDR value	genes	network.SUID	nodes.SUID	p-value	term name	transferred FDR value	PGLYRP2	FERMT3	PON3	IGFALS	PCYOX1
2505	5	GO Component	extracellular region	0.0018	PON3|FERMT3|PGLYRP2|PCYOX1|IGFALS	78	92|88|89|90|91	3.46e-05	GO.0005576	0.434564	1	1	1	1	1

## Sheet: Cluster 06
z-Score plot
S (z-score)	M (z-score)	HD (z-score)	ANOVA Significant	Cluster	Peptides	Razor + unique peptides	Unique peptides	Sequence coverage [%]	Unique + razor sequence coverage [%]	Unique sequence coverage [%]	Mol. weight [kDa]	Score	Intensity	MS/MS count	-Log ANOVA p value	ANOVA q-value	Protein IDs	Majority protein IDs	Protein names	Gene names	id	Significant pairs			Legend:
4.12349	-4.12349	1.40696	+	6	25	25	25	44.1	44.1	44.1	52.494	323.31	326270000000	13864	3.89039	0	P10909;H0YC35;H0YLK8;E7ERK6;B4DW11;E7ETB4;Q8IWL5;H0YAS8;E5RJZ5;E5RG36;E5RGB0;E5RH61;Q8IWM0;Q6LDQ3	P10909;H0YC35;H0YLK8	Clusterin;Clusterin beta chain;Clusterin alpha chain;Clusterin	CLU	368	HD_M;S_M			HD: Healthy donors
4.34418	-4.34418	1.89603	+	6	64	64	55	72.6	72.6	68.3	90.568	323.31	859560000000	35960	4.16391	0	P00747;B2R7F8;B4DPH4;Q68DS2;Q5TEH5;A6PVI2;CON__P06868;Q9UMI2;Q9UE70;Q53QL7;Q15195;Q02325	P00747;B2R7F8;B4DPH4	Plasminogen;Plasmin heavy chain A;Activation peptide;Angiostatin;Plasmin heavy chain A, short form;Plasmin light chain B	PLG	314	HD_M;S_M			S: ICU/F patients
3.36633	-3.36633	1.51904	+	6	9	9	9	31.3	31.3	31.3	35.116	178.32	13715000000	959	3.22804	0.000204082	A0A182DWH7;P49908;A0A182DWH8;A0A024R054;R4GMT5	A0A182DWH7;P49908;A0A182DWH8	Selenoprotein P	SEPP1	126	HD_M;S_M			M: non-ICU patients
3.64982	-3.64982	1.84608	+	6	29	29	3	39.4	39.4	5	71.914	323.31	485790000000	17430	3.55506	4.93827e-05	B4E1C2;P01042	B4E1C2;P01042	Kininogen-1;Kininogen-1 heavy chain;T-kinin;Bradykinin;Lysyl-bradykinin;Kininogen-1 light chain;Low molecular weight growth-promoting factor	KNG1	202	HD_M;S_M
GO process enrichment
# background genes	# genes	category	description	FDR value	genes	network.SUID	nodes.SUID	p-value	term name	transferred FDR value	KNG1	PLG	CLU	SEPP1
129	4	GO Process	platelet degranulation	1.02e-06	KNG1|PLG|CLU|SEPP1	5409	5420|5422|5419|5421	2.04e-09	GO.0002576	0.986624	1	1	1	1

## Sheet: Cluster 07
z-Score plot
S (z-score)	M (z-score)	HD (z-score)	ANOVA Significant	Cluster	Peptides	Razor + unique peptides	Unique peptides	Sequence coverage [%]	Unique + razor sequence coverage [%]	Unique sequence coverage [%]	Mol. weight [kDa]	Score	Intensity	MS/MS count	-Log ANOVA p value	ANOVA q-value	Protein IDs	Majority protein IDs	Protein names	Gene names	id	Significant pairs			Legend:
2.1186	-2.1186	1.85513	+	7	7	7	7	16	16	16	71.712	256.67	3274300000	371	2.40494	0.0014	Q6EMK4	Q6EMK4	Vasorin	VASN	445	HD_M;S_M			HD: Healthy donors
1.67094	-1.94006	1.94006	+	7	12	12	12	29.1	29.1	29.1	61.132	291.66	7893400000	1227	2.18773	0.00256209	P43251;C9JSN9	P43251;C9JSN9	Biotinidase	BTD	411	S_M;HD_M			S: ICU/F patients
1.90285	-2.32443	2.32443	+	7	17	17	17	50.8	50.8	50.8	46.324	323.31	38775000000	2107	2.56684	0.000923077	P05543;CON__Q9TT36	P05543	Thyroxine-binding globulin	SERPINA7	344	S_M;HD_M			M: non-ICU patients
2.17851	-2.17851	1.54078	+	7	12	12	10	53	53	43.4	39.42	139.98	1990000000	257	2.28682	0.00212414	V9HWN7;P04075;J3KPS3;H3BQN4;H3BPS8;A0A0M4FNU3;H3BUH7;H3BR04;H3BMQ8;H3BU78;A4UCS9;A4UCT0;H3BR68;B7Z1Z9;B7Z3K7;B7Z1L5	V9HWN7;P04075;J3KPS3;H3BQN4;H3BPS8;A0A0M4FNU3;H3BUH7;H3BR04	Fructose-bisphosphate aldolase;Fructose-bisphosphate aldolase A	ALDOA	335	HD_M;S_M
1.48357	-2.37135	2.37135	+	7	6	6	4	36.6	36.6	12.9	10.845	94.053	22036000000	2137	2.40521	0.00141007	P02776	P02776	Platelet factor 4;Platelet factor 4, short form	PF4	330	S_M;HD_M
1.3234	-2.82535	2.82535	+	7	12	12	12	74.9	74.9	74.9	22.974	323.31	119080000000	5502	2.71671	0.000576	Q5VY30;P02753	Q5VY30;P02753	Retinol-binding protein 4;Plasma retinol-binding protein(1-182);Plasma retinol-binding protein(1-181);Plasma retinol-binding protein(1-179);Plasma retinol-binding protein(1-176)	RBP4	326	S_M;HD_M
1.62825	-2.33398	2.33398	+	7	4	4	4	23.2	23.2	23.2	30.975	133.24	866280000	158	2.43964	0.00125547	J3KPA1;P54108;B4E1S8;I3L0A1	J3KPA1;P54108;B4E1S8;I3L0A1	Cysteine-rich secretory protein 3	CRISP3	280	S_M;HD_M
1.93497	-1.93497	1.52802	+	7	20	20	5	73	73	30.7	36.254	323.31	389950000000	14337	2.10902	0.00348718	D9IWP9;P02749;J3QRN2;J3QLI0;J3KS17	D9IWP9;P02749	Beta-2-glycoprotein 1	APOH	254	HD_M;S_M
2.17807	-2.17807	1.36799	+	7	13	13	13	36.3	36.3	36.3	24.158	323.31	171610000000	8428	2.211	0.00248	C9JF17;P05090;B4DGC3;C9JX71;F8WBT9	C9JF17;P05090	Apolipoprotein D	APOD	225	HD_M;S_M
1.51215	-2.57967	2.57967	+	7	24	24	24	65.8	65.8	65.8	48.525	323.31	57705000000	5132	2.57731	0.000930233	B2R815;A0A024R6I9;P29622	B2R815;A0A024R6I9;P29622	Kallistatin	SERPINA4	31	S_M;HD_M
2.01467	-2.01467	1.94032	+	7	12	12	2	33.2	33.2	9	42.047	272.59	52728000000	4495	2.38752	0.00150355	A8K3K1;P68133;P68032;B7Z6P1;D2JYH4;P63267;P62736;Q13707;B3KW67;Q7Z7J6;A6NL76;B3KUD3;B4DUI8;C9JFL5;F6UVQ4;F6QUT6;B7Z6I1;C9JUM1;F8WB63;B8ZZJ2;F8WCH0;K4EQ44;K4EP00;K4ENJ5;B3KPP5;A0A173GMX0;Q562S2;Q562X1;Q562W2;Q562U0;Q562T8;Q562R0;Q562Q6;Q562P8	A8K3K1;P68133;P68032;B7Z6P1;D2JYH4;P63267;P62736;Q13707;B3KW67;Q7Z7J6;A6NL76;B3KUD3;B4DUI8;C9JFL5;F6UVQ4;F6QUT6;B7Z6I1	Actin, alpha skeletal muscle;Actin, alpha cardiac muscle 1;Actin, gamma-enteric smooth muscle;Actin, aortic smooth muscle	ACTA1	152	HD_M;S_M
2.57473	-3.20569	3.20569	+	7	26	26	26	47	47	47	92.335	323.31	18796000000	2475	3.50876	4.5977e-05	P80108	P80108	Phosphatidylinositol-glycan-specific phospholipase D	GPLD1	421	S_M;HD_M
2.56287	-2.84306	2.84306	+	7	9	9	9	11.5	11.5	11.5	89.923	30.874	1347800000	219	3.26247	8.24742e-05	Q59EA3;P33151;B4DU18;I3L1J2;Q4VAI4;B4DTP0	Q59EA3;P33151;B4DU18;I3L1J2;Q4VAI4	Cadherin-5	CDH5	400	S_M;HD_M
2.6654	-2.6654	2.19029	+	7	32	32	32	59.2	59.2	59.2	75.51	323.31	24989000000	2773	2.9459	0.000347826	P05160;CON__Q2TBQ1	P05160	Coagulation factor XIII B chain	F13B	341	HD_M;S_M
2.93651	-2.93651	1.71838	+	7	39	39	4	80.2	80.2	6.3	52.963	323.31	1233900000000	41699	2.9339	0.000344828	V9HWI6;P02774	V9HWI6;P02774	Vitamin D-binding protein	GC	329	HD_M;S_M
2.76774	-3.05573	3.05573	+	7	14	14	14	57.9	57.9	57.9	14.914	323.31	661200000000	16878	3.51177	4.65116e-05	V9GYM3;P02652;V9GYG9;V9GYE3;V9GYC1;V9GYS1	V9GYM3;P02652;V9GYG9;V9GYE3;V9GYC1;V9GYS1	Apolipoprotein A-II;Proapolipoprotein A-II;Truncated apolipoprotein A-II	APOA2	321	S_M;HD_M
2.58296	-2.63817	2.63817	+	7	5	5	5	37.7	37.7	37.7	26.425	323.31	20854000000	1212	3.1463	0.000235294	B2R773;A8K660;Q15848	B2R773;A8K660;Q15848	Adiponectin	ADIPOQ	154	S_M;HD_M
1.67486	-2.97414	2.97414	+	7	6	6	6	41.3	41.3	41.3	13.708	120.23	22178000000	2183	2.94814	0.000350877	D3JV41;P02775;D3JV43;D3JV42	D3JV41;P02775;D3JV43;D3JV42	C-X-C motif chemokine;Platelet basic protein;Connective tissue-activating peptide III;TC-2;Connective tissue-activating peptide III(1-81);Beta-thromboglobulin;Neutrophil-activating peptide 2(74);Neutrophil-activating peptide 2(73);Neutrophil-activating peptide 2;TC-1;Neutrophil-activating peptide 2(1-66);Neutrophil-activating peptide 2(1-63)	PPBP	251	S_M;HD_M
3.64794	-3.64794	2.62376	+	7	15	15	15	63.7	63.7	63.7	39.731	323.31	156360000000	7615	3.84386	0	P27169;B4DX19;Q96P89;F8WF42;B1PWC6;Q96P90	P27169;B4DX19	Serum paraoxonase/arylesterase 1	PON1	395	HD_M;S_M
3.18791	-3.18791	2.30696	+	7	16	16	16	50.6	50.6	50.6	38.999	323.31	234460000000	8439	3.36769	8.60215e-05	P02760;B7Z8R6;S4R3Y4;S4R471;P78492	P02760;B7Z8R6;S4R3Y4	Protein AMBP;Alpha-1-microglobulin;Inter-alpha-trypsin inhibitor light chain;Trypstatin	AMBP	327	HD_M;S_M
2.82138	-3.22097	3.22097	+	7	11	11	11	85.1	85.1	85.1	21.253	323.31	38054000000	2769	3.64745	0	O95445;Q5SRP5;I2D5J2;I2D5I8	O95445;Q5SRP5	Apolipoprotein M	APOM	302	S_M;HD_M
3.77931	-3.77931	3.47856	+	7	29	29	29	25.5	25.5	25.5	158.54	323.31	27003000000	2756	4.36428	0	O75882;B4DZ36	O75882;B4DZ36	Attractin	ATRN	300	HD_M;S_M
2.57655	-3.97264	3.97264	+	7	12	12	10	55.1	55.1	47.8	27.745	115.54	3434800000	334	4.06569	0	D0PNI1;P63104;E7EX29;E7ESK7;B0AZS6;E5RGE1;E5RIR4;E9PD24;E7EVZ2;B7Z2E6;H0YB80;Q2F831;Q6LD62;P27348;P31947;Q4VY20;Q3YBA8;A0A0J9YWZ2;Q53RR5;Q4VY19;B4DY04;Q53S41;E9PG15;A0A0J9YWE8;Q59EQ2;B4DMT8	D0PNI1;P63104;E7EX29;E7ESK7;B0AZS6	14-3-3 protein zeta/delta	YWHAZ	240	S_M;HD_M
3.22973	-3.22973	2.79672	+	7	24	24	24	59	59	59	56.734	323.31	14170000000	1711	3.63993	0	A8K1K1;J3KRP0;Q96KN2;B4E180	A8K1K1;J3KRP0;Q96KN2;B4E180	Beta-Ala-His dipeptidase	CNDP1	147	HD_M;S_M
3.65878	-3.65878	3.09224	+	7	9	9	9	28.6	28.6	28.6	51.276	167.98	14219000000	963	4.07856	0	A0A0S2Z4I5;P27918;E9PAQ1;B3KVK6;A0A0S2Z515;C9J7V5	A0A0S2Z4I5;P27918;E9PAQ1;B3KVK6	Properdin	CFP	104	HD_M;S_M
3.47198	-3.47198	2.32481	+	7	11	11	11	34.5	34.5	34.5	49.577	323.31	9065100000	1086	3.58442	0	A0A140VK24;P04180;J3QSE5;J3QKT0;I3L1Q6	A0A140VK24;P04180;J3QSE5	Phosphatidylcholine-sterol acyltransferase	LCAT	117	HD_M;S_M
GO process enrichment
# background genes	# genes	category	description	FDR value	genes	network.SUID	nodes.SUID	p-value	term name	transferred FDR value	VASN	BTD	SERPINA7	ALDOA	PF4	RBP4	CRISP3	APOH	APOD	SERPINA4	ACTA1	GPLD1	CDH5	F13B	GC	APOA2	ADIPOQ	PPBP	PON1	AMBP	APOM	ATRN	YWHAZ	CNDP1	CFP	LCAT
70	4	GO Process	regulation of plasma lipoprotein particle levels	0.0011	LCAT|APOA2|APOM|ADIPOQ	5469	5501|5503|5490|5500	2.63e-06	GO.0097006	0.295861	0	0	0	0	0	0	0	0	0	0	0	0	0	0	0	1	1	0	0	0	1	0	0	0	0	1
5233	18	GO Process	localization	0.0011	APOH|GPLD1|CFP|LCAT|AMBP|PPBP|PF4|SERPINA7|APOD|APOA2|RBP4|APOM|ALDOA|YWHAZ|CRISP3|ADIPOQ|GC|SERPINA4	5469	5483|5498|5496|5501|5486|5495|5497|5494|5489|5503|5487|5490|5493|5485|5502|5500|5479|5504	7.6e-06	GO.0051179	0.295861	0	0	1	1	1	1	1	1	1	1	0	1	0	0	1	1	1	1	0	1	1	0	1	0	1	1
72	4	GO Process	phosphatidylcholine metabolic process	0.0011	PON1|GPLD1|LCAT|APOA2	5469	5480|5498|5501|5503	2.93e-06	GO.0046470	0.295861	0	0	0	0	0	0	0	0	0	0	0	1	0	0	0	1	0	0	1	0	0	0	0	0	0	1
825	8	GO Process	response to lipid	0.0011	PON1|GPLD1|PPBP|PF4|ACTA1|APOA2|RBP4|ADIPOQ	5469	5480|5498|5495|5497|5492|5503|5487|5500	8.15e-06	GO.0033993	0.295861	0	0	0	0	1	1	0	0	0	0	1	1	0	0	0	1	1	1	1	0	0	0	0	0	0	0
272	6	GO Process	lipid transport	0.0011	APOH|LCAT|APOD|APOA2|RBP4|APOM	5469	5483|5501|5489|5503|5487|5490	1.4e-06	GO.0006869	0.295861	0	0	0	0	0	1	0	1	1	0	0	0	0	0	0	1	0	0	0	0	1	0	0	0	0	1
129	5	GO Process	platelet degranulation	0.0011	APOH|PPBP|PF4|ALDOA|SERPINA4	5469	5483|5495|5497|5493|5504	8.14e-07	GO.0002576	0.295861	0	0	0	1	1	0	0	1	0	1	0	0	0	0	0	0	0	1	0	0	0	0	0	0	0	0
113	4	GO Process	glucose metabolic process	0.0014	APOD|RBP4|ALDOA|ADIPOQ	5469	5489|5487|5493|5500	1.63e-05	GO.0006006	0.285387	0	0	0	1	0	1	0	0	1	0	0	0	0	0	0	0	1	0	0	0	0	0	0	0	0	0
43	3	GO Process	regulation of cholesterol transport	0.0019	PON1|APOA2|ADIPOQ	5469	5480|5503|5500	3.03e-05	GO.0032374	0.272125	0	0	0	0	0	0	0	0	0	0	0	0	0	0	0	1	1	0	1	0	0	0	0	0	0	0
74	3	GO Process	protein activation cascade	0.0044	APOH|CFP|F13B	5469	5483|5496|5484	0.00014	GO.0072376	0.235655	0	0	0	0	0	0	0	1	0	0	0	0	0	1	0	0	0	0	0	0	0	0	0	0	1	0
662	6	GO Process	regulation of establishment of protein localization	0.0054	GPLD1|APOD|APOA2|RBP4|YWHAZ|ADIPOQ	5469	5498|5489|5503|5487|5485|5500	0.0002	GO.0070201	0.226761	0	0	0	0	0	1	0	0	1	0	0	1	0	0	0	1	1	0	0	0	0	0	1	0	0	0
955	7	GO Process	regulation of response to external stimulus	0.0054	APOH|CFP|PPBP|PF4|CDH5|APOD|ADIPOQ	5469	5483|5496|5495|5497|5488|5489|5500	0.00019	GO.0032101	0.226761	0	0	0	0	1	0	0	1	1	0	0	0	1	0	0	0	1	1	0	0	0	0	0	0	1	0
425	5	GO Process	negative regulation of immune system process	0.0057	AMBP|PF4|APOD|APOA2|ADIPOQ	5469	5486|5497|5489|5503|5500	0.00022	GO.0002683	0.224413	0	0	0	0	1	0	0	0	1	0	0	0	0	0	0	1	1	0	0	1	0	0	0	0	0	0
17	2	GO Process	regulation of cytolysis	0.0065	GPLD1|PF4	5469	5498|5497	0.00029	GO.0042268	0.218709	0	0	0	0	1	0	0	0	0	0	0	1	0	0	0	0	0	0	0	0	0	0	0	0	0	0
1779	9	GO Process	small molecule metabolic process	0.0072	PON1|LCAT|APOD|APOA2|RBP4|ALDOA|ADIPOQ|BTD|GC	5469	5480|5501|5489|5503|5487|5493|5500|5499|5479	0.00032	GO.0044281	0.214267	0	1	0	1	0	1	0	0	1	0	0	0	0	0	1	1	1	0	1	0	0	0	0	0	0	1
461	5	GO Process	wound healing	0.0072	APOH|PF4|APOD|F13B|YWHAZ	5469	5483|5497|5489|5484|5485	0.00032	GO.0042060	0.214267	0	0	0	0	1	0	0	1	1	0	0	0	0	1	0	0	0	0	0	0	0	0	1	0	0	0
21	2	GO Process	regulation of macrophage differentiation	0.0081	PF4|ADIPOQ	5469	5497|5500	0.00042	GO.0045649	0.209151	0	0	0	0	1	0	0	0	0	0	0	0	0	0	0	0	1	0	0	0	0	0	0	0	0	0
3267	12	GO Process	response to stress	0.0083	APOH|CFP|ATRN|PPBP|PF4|VASN|APOD|F13B|APOA2|YWHAZ|CRISP3|ADIPOQ	5469	5483|5496|5482|5495|5497|5481|5489|5484|5503|5485|5502|5500	0.00045	GO.0006950	0.208092	1	0	0	0	1	0	1	1	1	0	0	0	0	1	0	1	1	1	0	0	0	1	1	0	1	0
117	3	GO Process	negative regulation of inflammatory response	0.0091	CDH5|APOD|ADIPOQ	5469	5488|5489|5500	0.00053	GO.0050728	0.204096	0	0	0	0	0	0	0	0	1	0	0	0	1	0	0	0	1	0	0	0	0	0	0	0	0	0
28	2	GO Process	vitamin transmembrane transport	0.0103	RBP4|GC	5469	5487|5479	0.00072	GO.0035461	0.198716	0	0	0	0	0	1	0	0	0	0	0	0	0	0	1	0	0	0	0	0	0	0	0	0	0	0
28	2	GO Process	regulation of myeloid cell apoptotic process	0.0103	APOH|ADIPOQ	5469	5483|5500	0.00072	GO.0033032	0.198716	0	0	0	0	0	0	0	1	0	0	0	0	0	0	0	0	1	0	0	0	0	0	0	0	0	0
30	2	GO Process	positive regulation of neutrophil chemotaxis	0.0108	PPBP|PF4	5469	5495|5497	0.00082	GO.0090023	0.196658	0	0	0	0	1	0	0	0	0	0	0	0	0	0	0	0	0	1	0	0	0	0	0	0	0	0
2668	10	GO Process	regulation of protein metabolic process	0.0161	GPLD1|CFP|AMBP|SERPINA7|APOD|CNDP1|F13B|APOA2|ADIPOQ|SERPINA4	5469	5498|5496|5486|5494|5489|5491|5484|5503|5500|5504	0.0015	GO.0051246	0.179317	0	0	1	0	0	0	0	0	1	1	0	1	0	1	0	1	1	0	0	1	0	0	0	1	1	0
1024	6	GO Process	cell activation	0.0196	CFP|PPBP|PF4|ALDOA|YWHAZ|CRISP3	5469	5496|5495|5497|5493|5485|5502	0.0019	GO.0001775	0.170774	0	0	0	1	1	0	1	0	0	0	0	0	0	0	0	0	0	1	0	0	0	0	1	0	1	0
438	4	GO Process	negative regulation of hydrolase activity	0.0251	AMBP|SERPINA7|APOA2|SERPINA4	5469	5486|5494|5503|5504	0.0026	GO.0051346	0.160033	0	0	1	0	0	0	0	0	0	1	0	0	0	0	0	1	0	0	0	1	0	0	0	0	0	0
468	4	GO Process	response to toxic substance	0.0304	PON1|RBP4|APOM|ADIPOQ	5469	5480|5487|5490|5500	0.0033	GO.0009636	0.151713	0	0	0	0	0	1	0	0	0	0	0	0	0	0	0	0	1	0	1	0	1	0	0	0	0	0
477	4	GO Process	monocarboxylic acid metabolic process	0.0321	PON1|ALDOA|ADIPOQ|BTD	5469	5480|5493|5500|5499	0.0035	GO.0032787	0.149349	0	1	0	1	0	0	0	0	0	0	0	0	0	0	0	0	1	0	1	0	0	0	0	0	0	0
69	2	GO Process	triglyceride metabolic process	0.0345	APOH|APOA2	5469	5483|5503	0.004	GO.0006641	0.146218	0	0	0	0	0	0	0	1	0	0	0	0	0	0	0	1	0	0	0	0	0	0	0	0	0	0
70	2	GO Process	positive regulation of insulin secretion	0.0348	GPLD1|RBP4	5469	5498|5487	0.0041	GO.0032024	0.145842	0	0	0	0	0	1	0	0	0	0	0	1	0	0	0	0	0	0	0	0	0	0	0	0	0	0
882	5	GO Process	positive regulation of immune system process	0.0421	GPLD1|CFP|PPBP|PF4|RBP4	5469	5498|5496|5495|5497|5487	0.0056	GO.0002684	0.137572	0	0	0	0	1	1	0	0	0	0	0	1	0	0	0	0	0	1	0	0	0	0	0	0	1	0
274	3	GO Process	negative regulation of catabolic process	0.0428	GPLD1|F13B|APOA2	5469	5498|5484|5503	0.0057	GO.0009895	0.136856	0	0	0	0	0	0	0	0	0	0	0	1	0	1	0	1	0	0	0	0	0	0	0	0	0	0
2672	9	GO Process	cellular response to chemical stimulus	0.043	GPLD1|PPBP|PF4|VASN|CDH5|ACTA1|APOM|YWHAZ|ADIPOQ	5469	5498|5495|5497|5481|5488|5492|5490|5485|5500	0.0058	GO.0070887	0.136653	1	0	0	0	1	0	0	0	0	0	1	1	1	0	0	0	1	1	0	0	1	0	1	0	0	0
277	3	GO Process	regulation of angiogenesis	0.0435	APOH|PF4|CDH5	5469	5483|5497|5488	0.0059	GO.0045765	0.136151	0	0	0	0	1	0	0	1	0	0	0	0	1	0	0	0	0	0	0	0	0	0	0	0	0	0
910	5	GO Process	negative regulation of developmental process	0.045	APOH|PF4|VASN|RBP4|ADIPOQ	5469	5483|5497|5481|5487|5500	0.0064	GO.0051093	0.134679	1	0	0	0	1	1	0	1	0	0	0	0	0	0	0	0	1	0	0	0	0	0	0	0	0	0
90	2	GO Process	tissue migration	0.0456	GPLD1|ACTA1	5469	5498|5492	0.0066	GO.0090130	0.134104	0	0	0	0	0	0	0	0	0	0	1	1	0	0	0	0	0	0	0	0	0	0	0	0	0	0

## Sheet: Cluster 08
z-Score plot
S (z-score)	M (z-score)	HD (z-score)	ANOVA Significant	Cluster	Peptides	Razor + unique peptides	Unique peptides	Sequence coverage [%]	Unique + razor sequence coverage [%]	Unique sequence coverage [%]	Mol. weight [kDa]	Score	Intensity	MS/MS count	-Log ANOVA p value	ANOVA q-value	Protein IDs	Majority protein IDs	Protein names	Gene names	id	Significant pairs			Legend:
4.6174	-4.6174	3.74728	+	8	18	18	18	41.2	41.2	41.2	70.681	323.31	11690000000	1276	5.05445	0	Q04756;D6RAR4;CON__ENSEMBL:ENSBTAP00000023055	Q04756;D6RAR4	Hepatocyte growth factor activator;Hepatocyte growth factor activator short chain;Hepatocyte growth factor activator long chain	HGFAC	427	HD_M;S_M			HD: Healthy donors
2.53974	-5.33402	5.33402	+	8	39	39	38	63.1	63.1	63.1	69.068	323.31	170580000000	8400	5.16973	0	P43652	P43652	Afamin	AFM	412	S_M;HD_M			S: ICU/F patients
2.47039	-4.1448	4.1448	+	8	10	10	10	83.6	83.6	83.6	15.054	148.18	3708400000	537	4.15964	0	P07737;K7EJ44;CON__P02584;I3L3D5	P07737;K7EJ44	Profilin-1	PFN1	355	S_M;HD_M			M: non-ICU patients
2.81253	-4.297	4.297	+	8	42	42	2	63	63	2.3	85.696	323.31	234260000000	12241	4.40653	0	P06396;V9H1C1	P06396	Gelsolin	GSN	348	S_M;HD_M
4.42583	-4.42583	4.36708	+	8	33	33	32	58.9	58.9	57.9	76.773	323.31	90786000000	6146	5.26537	0	H0YAC1;P03952;A8K9A9;E9PBC5;B4DMX2;C9JCT1;C9J075	H0YAC1;P03952;A8K9A9;E9PBC5;B4DMX2	Plasma kallikrein;Plasma kallikrein heavy chain;Plasma kallikrein light chain	KLKB1	274	HD_M;S_M
4.28581	-4.41897	4.41897	+	8	57	57	2	70.9	70.9	1.9	74.831	323.31	109570000000	9412	5.21429	0	B4E1B2;H7C5E8;F8WCI6;C9JB55;F8WEK9;F8WC57	B4E1B2	Beta-1 metal-binding globulin	TF	201	S_M;HD_M
2.42952	-7.58346	7.58346	+	8	47	47	47	88.8	88.8	88.8	30.777	323.31	2798400000000	64634	7.24931	0	A0A024R3E3;P02647;F8W696;Q9Y355;Q8TDB0;CON__P15497	A0A024R3E3;P02647;F8W696	Apolipoprotein A-I;Proapolipoprotein A-I;Truncated apolipoprotein A-I	APOA1	19	S_M;HD_M;HD_S
4.4665	-4.4665	4.23033	+	8	41	41	34	49.9	49.9	44.5	105.21	323.31	628300000000	20715	5.21163	0	Q5T985;A2RTY6;P19823;D3DRR6;B4DM79;Q5T987	Q5T985;A2RTY6;P19823;D3DRR6;B4DM79	Inter-alpha-trypsin inhibitor heavy chain H2	ITIH2	132	HD_M;S_M
GO process enrichment
# background genes	# genes	category	description	FDR value	genes	network.SUID	nodes.SUID	p-value	term name	transferred FDR value	HGFAC	AFM	PFN1	GSN	KLKB1	TF	APOA1	ITIH2
251	5	GO Process	regulation of protein stability	1.52e-05	PFN1|AFM|APOA1|GSN|TF	5757	5774|5771|5769|5768|5767	2e-08	GO.0031647	0.985427	0	1	1	1	0	1	1	0
38	2	GO Process	vitamin transport	0.013	AFM|APOA1	5757	5771|5769	0.00011	GO.0051180	0.385743	0	1	0	0	0	0	1	0
25	2	GO Process	positive regulation of protein processing	0.013	KLKB1|GSN	5757	5773|5768	5.1e-05	GO.0010954	0.385743	0	0	0	1	1	0	0	0
45	2	GO Process	negative regulation of actin filament polymerization	0.0132	PFN1|GSN	5757	5774|5768	0.00016	GO.0030837	0.384387	0	0	1	1	0	0	0	0
60	2	GO Process	positive regulation of actin filament bundle assembly	0.0162	PFN1|APOA1	5757	5774|5769	0.00027	GO.0032233	0.366197	0	0	1	0	0	0	1	0
365	3	GO Process	post-translational protein modification	0.0174	APOA1|ITIH2|TF	5757	5769|5772|5767	0.00034	GO.0043687	0.359849	0	0	0	0	0	1	1	1
150	2	GO Process	maintenance of location	0.0353	APOA1|GSN	5757	5769|5768	0.0016	GO.0051235	0.297014	0	0	0	1	0	0	1	0
162	2	GO Process	cellular response to metal ion	0.0364	GSN|TF	5757	5768|5767	0.0019	GO.0071248	0.294289	0	0	0	1	0	1	0	0

## Sheet: Cluster 09
z-Score plot
S (z-score)	M (z-score)	HD (z-score)	ANOVA Significant	Cluster	Peptides	Razor + unique peptides	Unique peptides	Sequence coverage [%]	Unique + razor sequence coverage [%]	Unique sequence coverage [%]	Mol. weight [kDa]	Score	Intensity	MS/MS count	-Log ANOVA p value	ANOVA q-value	Protein IDs	Majority protein IDs	Protein names	Gene names	id	Significant pairs			Legend:
2.59559	-2.20688	-2.59559	+	9	14	14	14	53.8	53.8	53.8	25.387	323.31	135280000000	6767	2.90799	0.000410256	V9HWP0;P02743	V9HWP0;P02743	Serum amyloid P-component;Serum amyloid P-component(1-203)	APCS	325	S_HD;S_M			HD: Healthy donors
3.54554	-2.55306	-3.54554	+	9	12	12	12	38.2	38.2	38.2	46.48	117.01	3235400000	427	3.73787	0	Q9HDC9;H0Y512	Q9HDC9;H0Y512	Adipocyte plasma membrane-associated protein	APMAP	466	S_HD;S_M			S: ICU/F patients
3.76565	-3.76565	-1.43101	+	9	8	8	8	58.6	58.6	58.6	10.852	323.31	418660000000	7632	3.56413	5.06329e-05	A3KPE2;B0YIW2;P02656	A3KPE2;B0YIW2;P02656	Apolipoprotein C-III	APOC3	136	S_M;S_HD			M: non-ICU patients
3.56326	-3.56326	-2.58754	+	9	29	29	9	73.2	73.2	22.4	36.154	323.31	580140000000	19159	3.76626	0	A0A0S2Z3D5;P02649;J9ZVQ3;H0Y7L5;E9PEV4;E7ERP7;Q6LBZ1;A0A0S2Z3J5;A0A0S2Z3B1;D9ZB55;Q6LA97;Q6ZP45;CON__Q03247;Q13791	A0A0S2Z3D5;P02649;J9ZVQ3;H0Y7L5;E9PEV4;E7ERP7;Q6LBZ1	Apolipoprotein E	APOE	100	S_M;S_HD
4.72741	-4.72741	-1.46865	+	9	18	18	3	54.5	54.5	2.8	43.928	323.31	30549000000	2448	4.46509	0	A0A024R1Q4;A0A024R1G8;O14791;U5LKM6;U5LI90;U5LGU2;U5LH96;U5LKG0;U5LH46;U5LKP5;U5LKJ0;U5LKH9;U5LIH6;U5LIG7;U5LHF6;U5LKQ0;U5LIJ1;U5LKT7;U5LIA9;U5LGY0;A0A1B2FJ89;A0A1B2FJP1;A0A1B2FJD8;A0A1B2FJC1;A0A1B2FJ11;A0A1B2FIW1;A0A1B2FKD8;A0A1B2FK76;A0A1B2FK40;A0A1B2FJZ7;A0A1B2FJH1;A0A1B2FJE5;A0A1B2FJ64;A0A1B2FJ32;A0A1B2FIX3;A0A1B2FIW3;A0A1B2FK27;A0A1B2FJX9;A0A1B2FJS4;A0A1B2FJK3;A0A1B2FJJ4;A0A1B2FJI7;A0A1B2FJ8…	A0A024R1Q4;A0A024R1G8;O14791;U5LKM6;U5LI90;U5LGU2;U5LH96;U5LKG0;U5LH46;U5LKP5;U5LKJ0;U5LKH9;U5LIH6;U5LIG7;U5LHF6;U5LKQ0;U5LIJ1;U5LKT7;U5LIA9;U5LGY0;A0A1B2FJ89;A0A1B2FJP1;A0A1B2FJD8;A0A1B2FJC1;A0A1B2FJ11;A0A1B2FIW1;A0A1B2FKD8;A0A1B2FK76;A0A1B2FK40;A0A1B2FJZ7;A0A1B2FJH1;A0A1B2FJE5;A0A1B2FJ64;A0A1B2FJ32;A0A1B2FIX3;A0A1B2FIW3;A0A1B2FK27;A0A1B2FJX9;A0A1B2FJS4;A0A1B2FJK3;A0A1B2FJJ4;A0A1B2FJI7;A0A1B2FJ8…	Apolipoprotein L1	APOL1	13	HD_M;S_M;S_HD
3.72728	-1.86458	-3.72728	+	9	4	4	4	36.9	36.9	36.9	13.946	93.511	9633500000	443	3.62517	0	B4E0X1;P61769;H0YLF3;F5H6I0;A6XND9;A6XMH4;A6XMH5	B4E0X1;P61769;H0YLF3;F5H6I0;A6XND9;A6XMH4;A6XMH5	Beta-2-microglobulin;Beta-2-microglobulin;Beta-2-microglobulin form pI 5.3	B2M	200	S_HD;S_M
3.91234	-2.05592	-3.91234	+	9	9	9	9	53.1	53.1	53.1	26.016	323.31	37810000000	2513	3.8351	0	A0A024RAG6;P02745;X6RLJ0;Q9H2L7	A0A024RAG6;P02745;X6RLJ0	Complement C1q subcomponent subunit A	C1QA	54	S_HD;S_M
3.05627	-3.05627	-1.98845	+	9	38	38	37	60.5	60.5	59.2	81.889	323.31	163020000000	9098	3.13177	0.000304762	B4DPQ0;Q53HU9;Q53HT9;A8K5J8;F5H2D0;P00736;B4E1B0;D3DUT5;F5H1V0;F5H6Y3;F5H3N3;F5H3A3;F5H1N6;F5GWL0	B4DPQ0;Q53HU9;Q53HT9;A8K5J8;F5H2D0;P00736;B4E1B0	Complement C1r subcomponent;Complement C1r subcomponent heavy chain;Complement C1r subcomponent light chain	C1R	191	S_M;S_HD
3.76826	-3.76826	-2.33113	+	9	11	10	4	27.9	26.1	9.2	53.498	323.31	9667400000	567	3.81312	0	Q9NZP8	Q9NZP8	Complement C1r subcomponent-like protein	C1RL	468	S_M;S_HD
3.68209	-3.68209	-1.61195	+	9	33	33	33	53.5	53.5	53.5	76.694	323.31	134000000000	8780	3.52314	4.7619e-05	B3KNX0;P09871;F8WCZ6;A8K2N0;A0A087X232;H0Y5D1;F5H7T4;B5MCV4	B3KNX0;P09871;F8WCZ6;A8K2N0;A0A087X232	Complement C1s subcomponent;Complement C1s subcomponent heavy chain;Complement C1s subcomponent light chain	C1S	181	S_M;S_HD
3.29237	-2.9682	-3.29237	+	9	33	11	5	57.6	23.9	12.4	83.267	323.31	36620000000	2754	3.77346	0	Q5JP69;P06681;A0A0G2JL69;Q53HP3;B4DV48;Q53GZ8;H0Y3H6;B4DQI1;Q95IG1;E9PDZ0;A0A0G2JK28;B3KTX9;Q8N6L6;H0Y868;A0A0G2JI59;C9JYQ5;A2ABG0;Q6LDG4;Q86SV5	Q5JP69;P06681;A0A0G2JL69;Q53HP3;B4DV48;Q53GZ8;H0Y3H6;B4DQI1;Q95IG1;E9PDZ0	Complement C2;Complement C2b fragment;Complement C2a fragment	C2	349	S_HD;S_M
3.17429	-3.17429	-1.7917	+	9	168	168	147	88.5	88.5	80.9	187.15	323.31	7286600000000	199000	3.14876	0.000237624	V9HWA9;P01024;B4E216;M0QYC8;M0QXZ3;M0R0Q9;M0R1Q1;A0A024R8Y7;O95568	V9HWA9;P01024;B4E216	Complement C3;Complement C3 beta chain;C3-beta-c;Complement C3 alpha chain;C3a anaphylatoxin;Acylation stimulating protein;Complement C3b alpha chain;Complement C3c alpha chain fragment 1;Complement C3dg fragment;Complement C3g fragment;Complement C3d fragment;Complement C3f fragment;Complement C3c alpha chain fragment 2	C3	318	S_M;S_HD
2.133	-2.133	-1.54874	+	9	22	22	2	73	73	6.7	30.444	323.31	631830000000	19214	2.25784	0.00225503	B7Z1F8	B7Z1F8	C4B highly similar	C4B	209	S_M;S_HD
2.97754	-2.97754	-2.31304	+	9	39	39	2	75.2	75.2	6	60.405	323.31	577440000000	29571	3.22155	0.00020202	B4E1D8;A6PVY5;F2Z2V7;CON__Q28065	B4E1D8		C4BPA	203	S_M;S_HD
2.57836	-2.44482	-2.57836	+	9	8	8	8	44.4	44.4	44.4	28.357	191.9	65312000000	2264	3.02905	0.00036036	P20851;Q5VVQ7;B4DDY0	P20851	C4b-binding protein beta chain	C4BPB	387	S_HD;S_M
2.85969	-1.45802	-2.85969	+	9	42	42	2	62.8	62.8	2.7	93.517	323.31	117640000000	9137	2.78405	0.00052459	P10643;A8K2T4	P10643;A8K2T4	Complement component C7	C7	367	S_HD;S_M
3.54767	-3.54767	-1.43092	+	9	26	26	26	53.4	53.4	53.4	65.163	323.31	80552000000	4988	3.36834	8.69565e-05	P07357;Q05CV2	P07357	Complement component C8 alpha chain	C8A	353	S_M;S_HD
3.14066	-3.14066	-2.65447	+	9	17	8	3	64.5	34.8	9.4	37.65	323.31	58768000000	2147	3.50588	4.54545e-05	Q03591;B1AKG0;Q6LBM9	Q03591;B1AKG0	Complement factor H-related protein 1	CFHR1	426	S_M;S_HD
2.69473	-2.69473	-2.55042	+	9	10	4	4	51.5	17	17	30.65	68.358	14192000000	1077	3.16204	0.0002	P36980;V9GYE7	P36980;V9GYE7	Complement factor H-related protein 2	CFHR2	407	S_M;S_HD
2.21832	-2.11636	-2.21832	+	9	4	4	4	17.7	17.7	17.7	28.665	35.389	481650000	109	2.61592	0.00084375	Q9BWP8	Q9BWP8	Collectin-11	COLEC11	464	S_HD;S_M
2.07625	-2.06033	-2.07625	+	9	12	12	10	48.7	48.7	42.4	52.286	323.31	36576000000	2433	2.49609	0.001	P15169;B1AP58	P15169	Carboxypeptidase N catalytic chain	CPN1	378	S_HD;S_M
3.22802	-1.63677	-3.22802	+	9	18	18	18	56.5	56.5	56.5	60.556	323.31	63511000000	4110	3.14263	0.000269231	P22792	P22792	Carboxypeptidase N subunit 2	CPN2	389	S_HD;S_M
2.0105	-2.0105	-1.75276	+	9	6	6	6	45.2	45.2	45.2	15.799	127.18	4113200000	340	2.27844	0.00213699	A0A0K0K1J1;P01034	A0A0K0K1J1;P01034	Cystatin-C	CST3	98	S_M;S_HD
2.19588	-2.19588	-1.99197	+	9	12	12	12	29.9	29.9	29.9	54.731	195.03	10685000000	1240	2.53069	0.000962406	Q5JVE7;P00742;Q5JVE8;B7ZBK1	Q5JVE7;P00742	Coagulation factor X;Factor X light chain;Factor X heavy chain;Activated factor Xa heavy chain	F10	313	S_M;S_HD
3.01502	-3.01502	-2.3545	+	9	24	23	23	54.7	53.6	53.6	70.108	323.31	11093000000	1478	3.26796	8.42105e-05	P03951;H0Y596;D6RB32;X6R3B1;Q9UEG0	P03951	Coagulation factor XI;Coagulation factor XIa heavy chain;Coagulation factor XIa light chain	F11	333	S_M;S_HD
3.42591	-3.42591	-2.13317	+	9	59	59	42	29.7	29.7	22.8	252.23	323.31	72836000000	3601	3.47211	4.49438e-05	A0A0A0MRJ7;P12259;B4DU26;Q2I258;Q2HZZ0;Q1L610;Q8WWQ7;Q8TD21;F6MG31	A0A0A0MRJ7;P12259	Coagulation factor V;Coagulation factor V heavy chain;Coagulation factor V light chain	F5	90	S_M;S_HD
4.05387	-1.52958	-4.05387	+	9	13	13	13	56.9	56.9	56.9	32.903	323.31	29677000000	2271	3.84018	0	O75636;Q6UXM4;Q6UY50	O75636;Q6UXM4;Q6UY50	Ficolin-3	FCN3	299	S_HD;S_M
3.75436	-1.46422	-3.75436	+	9	93	93	84	55.9	55.9	50.4	259.21	323.31	355480000000	18786	3.55908	5e-05	A0A024R462;B7ZLE5;P02751;Q6MZM7;Q6N084;Q59G22;Q68CX6;H0Y7Z1;B4DTK1;B4DU16;Q5CZ99;Q6MZF4;A6YID2;A6YID6;A6YID4;A6YID3;O95617;A6YID5;Q9UQS6;Q6PJE5;B4DN21;B4DTH2;A6YID7;Q9H382;Q7L553;Q53S27;O95608;Q14328;Q14327	A0A024R462;B7ZLE5;P02751;Q6MZM7;Q6N084;Q59G22;Q68CX6	Fibronectin;Anastellin;Ugl-Y1;Ugl-Y2;Ugl-Y3	FN1	22	S_HD;S_M
3.56993	-2.49406	-3.56993	+	9	21	5	5	49.7	23.9	23.9	39.029	185.48	3165200000	399	3.72952	0	P00739;A0A0A0MRD9;Q14552	P00739;A0A0A0MRD9	Haptoglobin-related protein	HPR	312	S_HD;S_M
4.56523	-1.47248	-4.56523	+	9	12	12	12	47.1	47.1	47.1	34.814	199.53	1731500000	406	4.31063	0	P18065;C9JMY1;Q59FF1;C9JW52;H7C1H0	P18065;C9JMY1	Insulin-like growth factor-binding protein 2	IGFBP2	382	S_HD;S_M
3.21769	-3.21769	-1.32826	+	9	4	4	4	22.5	22.5	22.5	27.934	69.773	1581400000	109	3.05662	0.000290909	A0A024R1U8;P22692	A0A024R1U8;P22692	Insulin-like growth factor-binding protein 4	IGFBP4	16	S_M;S_HD
2.75132	-2.75132	-2.70499	+	9	55	55	2	60.8	60.8	3.3	103.36	323.31	928780000000	29653	3.28681	8.51064e-05	B2RMS9;Q14624;B7Z544;H7C0L5;Q68DH2;B7Z551;Q59FS1;B7Z8Q7	B2RMS9;Q14624;B7Z544;H7C0L5;Q68DH2;B7Z551;Q59FS1	Inter-alpha-trypsin inhibitor heavy chain H4;70 kDa inter-alpha-trypsin inhibitor heavy chain H4;35 kDa inter-alpha-trypsin inhibitor heavy chain H4	ITIH4	177	S_M;S_HD
2.93764	-1.31036	-2.93764	+	9	7	7	7	55.4	55.4	55.4	16.537	278.22	4951700000	446	2.80907	0.00046281	B2R4C5;P61626;F8VV32;A0A0B4J259	B2R4C5;P61626;F8VV32;A0A0B4J259	Lysozyme;Lysozyme C	LYZ	161	S_HD;S_M
3.46841	-3.46841	-1.99553	+	9	17	17	8	35.2	35.2	16.7	79.246	323.31	10907000000	1456	3.45468	4.44444e-05	P48740;F8W876;B4DUI7;C9JMA2	P48740;F8W876;B4DUI7	Mannan-binding lectin serine protease 1;Mannan-binding lectin serine protease 1 heavy chain;Mannan-binding lectin serine protease 1 light chain	MASP1	414	S_M;S_HD
2.54684	-1.90985	-2.54684	+	9	13	13	13	24.1	24.1	24.1	75.702	323.31	4490800000	567	2.72393	0.000548387	O00187	O00187	Mannan-binding lectin serine protease 2;Mannan-binding lectin serine protease 2 A chain;Mannan-binding lectin serine protease 2 B chain	MASP2	291	S_HD;S_M
2.20553	-1.61326	-2.20553	+	9	32	32	30	59.4	59.4	56.5	80.349	323.31	6603800000	907	2.34015	0.00185915	Q53GN8;G3XAK1;P26927;B7Z250;Q2TV78;Q13208;B7Z557;B7Z538;Q49A61;H7C0F8;B7Z3P3;B4DPN1;B4DDW3	Q53GN8;G3XAK1;P26927	Hepatocyte growth factor-like protein;Hepatocyte growth factor-like protein alpha chain;Hepatocyte growth factor-like protein beta chain	MST1	270	S_HD;S_M
2.41396	-2.41396	-1.65288	+	9	31	31	31	57.4	57.4	57.4	75.122	323.31	86367000000	7263	2.50919	0.000977778	A0A0S2Z4K3;A0A0S2Z4L3;P07225;Q9NSD0;Q16519;G5E9F8;B4E1L6;H7BXT0;Q8IXD4;Q8IXC3;Q8IXD1;Q16441;CON__P07224;Q8IXD0;Q06F34;Q8IXD2;Q8IXC9;Q7KYZ1;Q8IVH1;Q8IXD3;Q06F35;Q8J011;Q8J010;C9K0R0;Q1W146;Q1W147;Q1W148	A0A0S2Z4K3;A0A0S2Z4L3;P07225;Q9NSD0;Q16519;G5E9F8;B4E1L6	Vitamin K-dependent protein S	PROS1	105	S_M;S_HD
3.71915	-3.71915	-2.24152	+	9	35	35	30	66.4	66.4	61.2	52.602	323.31	540100000000	21459	3.74135	0	A0A024R944;P01008;A0A0K0Q2Z1;Q8TCE1;Q9UE54;Q8IZZ8;Q8J001;Q9UBW9;Q8IZZ9;Q8J000	A0A024R944;P01008;A0A0K0Q2Z1	Antithrombin-III	SERPINC1	45	S_M;S_HD
2.89022	-2.25268	-2.89022	+	9	7	3	3	55.4	32.3	32.3	14.808	323.31	9678200000	839	3.13123	0.000301887	B2R5G8	B2R5G8	Serum amyloid A protein	SAA1	164	S_HD;S_M
3.72615	-1.33844	-3.72615	+	9	2	2	2	2.4	2.4	2.4	117.67	3.593	8659200000	239	3.51564	4.70588e-05	B7ZKX2;P59923	B7ZKX2;P59923	Zinc finger protein 445	ZNF445	216	S_HD;S_M
GO process enrichment
# background genes	# genes	category	description	FDR value	genes	network.SUID	nodes.SUID	p-value	term name	transferred FDR value	APCS	APMAP	APOC3	APOE	APOL1	B2M	C1QA	C1R	C1RL	C1S	C2	C3	C4B	C4BPA	C4BPB	C7	C8A	CFHR1	CFHR2	COLEC11	CPN1	CPN2	CST3	F10	F11	F5	FCN3					FN1	HPR	IGFBP2	IGFBP4	ITIH4	LYZ	MASP1	MASP2
54	17	GO Process	regulation of protein activation cascade	2.77e-29	C4BPB|C3|MASP1|C2|CFHR1|CPN2|C7|C8A|C4BPA|FHR2|SERPINC1|CPN1|C1QA|PROS1|C1S|C4B|C1R	6230	6258|6277|6255|6241|6260|6252|6268|6256|6262|6245|6267|6259|6247|6243|6270|6246|6253	3.32e-32	GO.2000257	2.85575	0	0	0	0	0	0	1	1	0	1	1	1	1	1	1	1	1	1	1	0	1	1	0	0	0	0	0					0	0	0	0	0	0	1	0
1234	25	GO Process	defense response	1.92e-18	C4BPB|C3|APCS|LYZ|ITIH4|C1RL|IGFBP4|FCN3|MASP1|C2|APOL1|C7|FN1|C8A|C4BPA|SERPINC1|C1QA|CST3|MASP2|SAA1|C1S|COLEC11|C4B|C1R|B2M	6230	6258|6277|6276|6251|6248|6278|6240|6274|6255|6241|6279|6268|6254|6256|6262|6267|6247|6249|6257|6269|6270|6265|6246|6253|6273	1.95e-20	GO.0006952	1.77167	1	0	0	0	1	1	1	1	1	1	1	1	1	1	1	1	1	0	0	1	0	0	1	0	0	0	1					1	0	0	1	1	1	1	1
10	5	GO Process	complement activation, lectin pathway	2.24e-09	FCN3|MASP1|MASP2|C1S|COLEC11	6230	6274|6255|6257|6270|6265	8.07e-11	GO.0001867	0.864975	0	0	0	0	0	0	0	0	0	1	0	0	0	0	0	0	0	0	0	1	0	0	0	0	0	0	1					0	0	0	0	0	0	1	1
1203	16	GO Process	proteolysis	1.79e-08	C3|C1RL|FCN3|MASP1|C2|CPN2|CPN1|C1QA|F10|MASP2|F11|C1S|COLEC11|MST1|C4B|C1R	6230	6277|6278|6274|6255|6241|6252|6259|6247|6244|6257|6242|6270|6265|6266|6246|6253	6.86e-10	GO.0006508	0.774715	0	0	0	0	0	0	1	1	1	1	1	1	1	0	0	0	0	0	0	1	1	1	0	1	1	0	1					0	0	0	0	0	0	1	1
1699	17	GO Process	vesicle-mediated transport	2.91e-07	C3|APOE|LYZ|ITIH4|FCN3|MASP1|APOL1|FN1|F5|F10|PROS1|CST3|SAA1|COLEC11|C4B|HPR|B2M	6230	6277|6271|6251|6248|6274|6255|6279|6254|6264|6244|6243|6249|6269|6265|6246|6275|6273	1.21e-08	GO.0016192	0.653611	0	0	0	1	1	1	0	0	0	0	0	1	1	0	0	0	0	0	0	1	0	0	1	1	0	1	1					1	1	0	0	1	1	1	0
229	8	GO Process	regulation of endocytosis	5.28e-07	APOC3|C4BPB|C3|APOE|C2|C4BPA|C4B|B2M	6230	6261|6258|6277|6271|6241|6262|6246|6273	2.23e-08	GO.0030100	0.627737	0	0	1	1	0	1	0	0	0	0	1	1	1	1	1	0	0	0	0	0	0	0	0	0	0	0	0					0	0	0	0	0	0	0	0
349	9	GO Process	negative regulation of proteolysis	7.73e-07	C4BPB|C3|ITIH4|MASP1|C4BPA|SERPINC1|PROS1|CST3|C4B	6230	6258|6277|6248|6255|6262|6267|6243|6249|6246	3.39e-08	GO.0045861	0.611182	0	0	0	0	0	0	0	0	0	0	0	1	1	1	1	0	0	0	0	0	0	0	1	0	0	0	0					0	0	0	0	1	0	1	0
482	9	GO Process	inflammatory response	1.07e-05	C3|APCS|LYZ|ITIH4|IGFBP4|FN1|SERPINC1|SAA1|C4B	6230	6277|6276|6251|6248|6240|6254|6267|6269|6246	4.94e-07	GO.0006954	0.497062	1	0	0	0	0	0	0	0	0	0	0	1	1	0	0	0	0	0	0	0	0	0	0	0	0	0	0					1	0	0	1	1	1	0	0
365	8	GO Process	post-translational protein modification	1.51e-05	C3|APOE|IGFBP4|APOL1|FN1|SERPINC1|F5|CST3	6230	6277|6271|6240|6279|6254|6267|6264|6249	7.19e-07	GO.0043687	0.482102	0	0	1	0	1	0	0	0	0	0	0	1	0	0	0	0	0	0	0	0	0	0	1	0	0	1	0					1	0	0	1	0	0	0	0
32	4	GO Process	cytolysis	1.69e-05	LYZ|APOL1|C7|C8A	6230	6251|6279|6268|6256	8.34e-07	GO.0019835	0.477211	0	0	0	0	1	0	0	0	0	0	0	0	0	0	0	1	1	0	0	0	0	0	0	0	0	0	0					0	0	0	0	0	1	0	0
7	3	GO Process	positive regulation of apoptotic cell clearance	1.87e-05	C3|C2|C4B	6230	6277|6241|6246	9.35e-07	GO.2000427	0.472816	0	0	0	0	0	0	0	0	0	0	1	1	1	0	0	0	0	0	0	0	0	0	0	0	0	0	0					0	0	0	0	0	0	0	0
547	9	GO Process	response to wounding	2.65e-05	C4BPB|FN1|SERPINC1|F5|F10|PROS1|CST3|SAA1|F11	6230	6258|6254|6267|6264|6244|6243|6249|6269|6242	1.39e-06	GO.0009611	0.457675	0	0	0	0	0	0	0	0	0	0	0	0	0	0	1	0	0	0	0	0	0	0	1	1	1	1	0					1	0	0	0	0	0	0	0
1119	12	GO Process	negative regulation of molecular function	2.98e-05	APOC3|C3|APOE|APCS|ITIH4|CFHR1|FHR2|SERPINC1|PROS1|CST3|C4B|B2M	6230	6261|6277|6271|6276|6248|6260|6245|6267|6243|6249|6246|6273	1.59e-06	GO.0044092	0.452578	1	0	1	1	0	1	0	0	0	0	0	1	1	0	0	0	0	1	1	0	0	0	1	0	0	0	0					0	0	0	0	1	0	0	0
9	3	GO Process	negative regulation of complement activation	3.17e-05	C4BPB|MASP1|C4BPA	6230	6258|6255|6262	1.71e-06	GO.0045916	0.449894	0	0	0	0	0	0	0	0	0	0	0	0	0	1	1	0	0	0	0	0	0	0	0	0	0	0	0					0	0	0	0	0	0	1	0
45	4	GO Process	acute-phase response	4.82e-05	APCS|ITIH4|FN1|SAA1	6230	6276|6248|6254|6269	2.94e-06	GO.0006953	0.431695	1	0	0	0	0	0	0	0	0	0	0	0	0	0	0	0	0	0	0	0	0	0	0	0	0	0	0					1	0	0	0	1	0	0	0
13	3	GO Process	complement activation, alternative pathway	6.82e-05	C3|C7|C8A	6230	6277|6268|6256	4.33e-06	GO.0006957	0.416622	0	0	0	0	0	0	1	0	0	0	0	1	0	0	0	1	1	0	0	0	0	0	0	0	0	0	0					0	0	0	0	0	0	0	0
209	6	GO Process	receptor-mediated endocytosis	7.02e-05	APOE|MASP1|APOL1|SAA1|COLEC11|HPR	6230	6271|6255|6279|6269|6265|6275	4.56e-06	GO.0006898	0.415366	0	0	0	1	1	0	0	0	0	0	0	0	0	0	0	0	0	0	0	1	0	0	0	0	0	0	0					0	1	0	0	0	0	1	0
124	5	GO Process	regulation of wound healing	9.27e-05	APOE|APCS|SERPINC1|PROS1|F11	6230	6271|6276|6267|6243|6242	6.24e-06	GO.0061041	0.403292	1	0	0	1	0	0	0	0	0	0	0	0	0	0	0	0	0	0	0	0	0	0	0	0	1	0	0					0	0	0	0	0	0	0	0
34	3	GO Process	regulation of triglyceride metabolic process	0.00072	APOC3|C3|APOE	6230	6261|6277|6271	5.83e-05	GO.0090207	0.314267	0	0	1	1	0	0	0	0	0	0	0	1	0	0	0	0	0	0	0	0	0	0	0	0	0	0	0					0	0	0	0	0	0	0	0
691	8	GO Process	regulated exocytosis	0.00085	C3|LYZ|ITIH4|FN1|F5|PROS1|CST3|B2M	6230	6277|6251|6248|6254|6264|6243|6249|6273	7.01e-05	GO.0045055	0.307058	0	0	0	0	0	1	0	0	0	0	0	1	0	0	0	0	0	0	0	0	0	0	1	0	0	1	0					1	0	0	0	1	1	0	0
12	2	GO Process	positive regulation of cytolysis	0.0034	CFHR1|FHR2	6230	6260|6245	0.00036	GO.0045919	0.246852	0	0	0	0	0	0	0	0	0	0	0	0	0	0	0	0	0	1	1	0	0	0	0	0	0	0	0					0	0	0	0	0	0	0	0
15	2	GO Process	negative regulation of glycoprotein metabolic process	0.0047	APCS|CST3	6230	6276|6249	0.00054	GO.1903019	0.23279	1	0	0	0	0	0	0	0	0	0	0	0	0	0	0	0	0	0	0	0	0	0	1	0	0	0	0					0	0	0	0	0	0	0	0
75	3	GO Process	interaction with symbiont	0.0047	APOE|APCS|FN1	6230	6271|6276|6254	0.00054	GO.0051702	0.23279	1	0	0	1	0	0	0	0	0	0	0	0	0	0	0	0	0	0	0	0	0	0	0	0	0	0	0					1	0	0	0	0	0	0	0
182	4	GO Process	modification of morphology or physiology of other organism	0.0048	APOE|APCS|LYZ|APOL1	6230	6271|6276|6251|6279	0.00055	GO.0035821	0.231876	1	0	0	1	1	0	0	0	0	0	0	0	0	0	0	0	0	0	0	0	0	0	0	0	0	0	0					0	0	0	0	0	1	0	0
1483	10	GO Process	negative regulation of response to stimulus	0.0056	IGFBP2|C4BPB|APOE|APCS|IGFBP4|MASP1|C4BPA|PROS1|SAA1|F11	6230	6263|6258|6271|6276|6240|6255|6262|6243|6269|6242	0.00065	GO.0048585	0.225181	1	0	0	1	0	0	0	0	0	0	0	0	0	1	1	0	0	0	0	0	0	0	0	0	1	0	0					0	0	1	1	0	0	1	0
18	2	GO Process	negative regulation of viral entry into host cell	0.0062	APCS|FCN3	6230	6276|6274	0.00075	GO.0046597	0.220761	1	0	0	0	0	0	0	0	0	0	0	0	0	0	0	0	0	0	0	0	0	0	0	0	0	0	1					0	0	0	0	0	0	0	0
23	2	GO Process	regulation of insulin-like growth factor receptor signaling pathway	0.0094	IGFBP2|IGFBP4	6230	6263|6240	0.0012	GO.0043567	0.202687	0	0	0	0	0	0	0	0	0	0	0	0	0	0	0	0	0	0	0	0	0	0	0	0	0	0	0					0	0	1	1	0	0	0	0
1098	8	GO Process	negative regulation of multicellular organismal process	0.0118	APOC3|APOE|APCS|FN1|PROS1|CST3|F11|B2M	6230	6261|6271|6276|6254|6243|6249|6242|6273	0.0015	GO.0051241	0.192812	1	0	1	1	0	1	0	0	0	0	0	0	0	0	0	0	0	0	0	0	0	0	1	0	1	0	0					1	0	0	0	0	0	0	0
27	2	GO Process	blood coagulation, fibrin clot formation	0.0121	F10|F11	6230	6244|6242	0.0016	GO.0072378	0.191721	0	0	0	0	0	0	0	0	0	0	0	0	0	0	0	0	0	0	0	0	0	0	0	1	1	0	0					0	0	0	0	0	0	0	0
32	2	GO Process	response to iron ion	0.0152	C1QA|B2M	6230	6247|6273	0.0022	GO.0010039	0.181816	0	0	0	0	0	1	1	0	0	0	0	0	0	0	0	0	0	0	0	0	0	0	0	0	0	0	0					0	0	0	0	0	0	0	0
455	5	GO Process	response to nutrient levels	0.016	IGFBP2|APOE|C2|SERPINC1|CST3	6230	6263|6271|6241|6267|6249	0.0023	GO.0031667	0.179588	0	0	0	1	0	0	0	0	0	0	1	0	0	0	0	0	0	0	0	0	0	0	1	0	0	0	0					0	0	1	0	0	0	0	0
34	2	GO Process	zymogen activation	0.0166	F11|C1R	6230	6242|6253	0.0024	GO.0031638	0.177989	0	0	0	0	0	0	0	1	0	0	0	0	0	0	0	0	0	0	0	0	0	0	0	0	1	0	0					0	0	0	0	0	0	0	0
143	3	GO Process	antimicrobial humoral response	0.0213	LYZ|COLEC11|B2M	6230	6251|6265|6273	0.0033	GO.0019730	0.167162	0	0	0	0	0	1	0	0	0	0	0	0	0	0	0	0	0	0	0	1	0	0	0	0	0	0	0					0	0	0	0	0	1	0	0
332	4	GO Process	regulation of small molecule metabolic process	0.0286	APOC3|APOE|IGFBP4|MST1	6230	6261|6271|6240|6266	0.0048	GO.0062012	0.154363	0	0	1	1	0	0	0	0	0	0	0	0	0	0	0	0	0	0	0	0	0	0	0	0	0	0	0					0	0	1	0	0	0	0	0
175	3	GO Process	endoplasmic reticulum to Golgi vesicle-mediated transport	0.0336	F5|F10|PROS1	6230	6264|6244|6243	0.0057	GO.0006888	0.147366	0	0	0	0	0	0	0	0	0	0	0	0	0	0	0	0	0	0	0	0	0	0	0	1	0	1	0					0	0	0	0	0	0	0	0
368	4	GO Process	regulation of protein catabolic process	0.0393	C4BPB|APOE|C4BPA|CST3	6230	6258|6271|6262|6249	0.0068	GO.0042176	0.140561	0	0	0	1	0	0	0	0	0	0	0	0	0	1	1	0	0	0	0	0	0	0	1	0	0	0	0					0	0	0	0	0	0	0	0
[truncated: 5 more columns]

[truncated: 4 more sheets: Cluster 10, Cluster 11, Cluster 12, Cluster 13]
